# Supplementary material for: The H3K27M mutation alters stem cell growth, epigenetic regulation, and differentiation potential
Source: BMC Biol. 2022 May 30;20:124. doi: 10.1186/s12915-022-01324-0 (PMC9153095; doi:10.1186/s12915-022-01324-0)
Supplement: Supplementary file 2 — Additional file 2: Table S1. Biological replicates and clonal lines used. (A) Biological replicate experiments performed, and clones used for each biological replicate experiment are shown. Results obtained for the wild type (WT) H1 hESC line were compared with at least two different clonal H1 derivatives with CRISPR-mediated introduction of the H3K27M mutation, across 3-6 biological replicate experiments, except for ChIP-seq, which involved H3K27M clone 1 versus WT comparisons. (B) ELDA assay: biological replicate experiments performed, and clones used for each biological replicate experiment as well as individual data values are shown. (C) Titer-Glo assay: biological replicate experiments performed, and clones used for each biological replicate experiment as well as individual data values are shown. (D-L) Protein assay: biological replicate experiments performed, and clones used for each biological replicate experiment as well as individual data values are shown. (M-O) Scorecard assay: biological replicate experiments performed, and clones used for each biological replicate experiment as well as individual data values are shown. (P) RT-qPCR assay: biological replicate experiments performed, and clones used for each biological replicate experiment as well as individual data values are shown. (Q) Positive and negative control primer pairs used for DNA methylation analysis. [file 12915_2022_1324_MOESM2_ESM.xlsx]

## Sheet: Replicates and clones
Figure and panel numbering	Data type	Replicate 1	Replicate 2	Replicate 3	Replicate 4	Replicate 5	Replicate 6
Fig. S1D	Western	C1, WT	C4, WT	C1, WT	C2, WT	C4, WT	C5, WT
Fig 1A	ELDA	C1, WT	C2, WT	C3, WT	C5, WT
Fig. 1B	Cell titer glo viability assay	C1, WT	C4, WT	C1, WT	C2, WT	C3, WT	C5, WT
Fig. 1D	Sphere number	C2, WT	C3, WT	C5, WT
Fig. 2	Protein arrays	C1, WT	C2, WT	C1, WT	C2, WT	C1, WT	C2, WT
Fig. 3	Scorecard analysis	C1, WT	C3, WT	C5, WT	C1, WT	C3, WT	C5, WT
Fig. 4-7, Fig S4	RNA-seq	C1, WT	C2, WT	C1, WT	C2, WT	C1, WT	C2, WT
Fig. S3	RT-qPCR validation of RNA-seq	C1, WT	C1, WT	C1, WT	C1, WT
Fig. 6-7	MBD-seq	C1, WT	C2, WT	C1, WT	C2, WT	C1, WT	C2, WT
Fig. 6-7	H3K27me3	C1, WT	C1, WT	C1, WT	C1, WT
C1-C5=H3K27M mutant clonal hESC lines
WT=H1 hESCs

## Sheet: ELDA-Fig 1A, C-D
6/5/17 ELDA Analysis								6/10/17 ELDA Analysis						6/18/17 ELDA Analysis						2/18/17 ELDA Analysis						2/19/17 ELDA Analysis
Counter	Dose	Tested	Response	Group				Counter	Dose	Tested	Response	Group		Counter	Dose	Tested	Response	Group		Counter	Dose	Tested	Response	Group		Counter	Dose	Tested	Response	Group
1	3000	12	12	WT				1	3000	12	12	WT		1	3000	12	12	WT		1	3000	12	12	WT		1	3000	12	12	WT
2	600	12	12	WT				2	600	12	12	WT		2	600	12	3	WT		2	600	12	12	WT		2	600	12	12	WT
3	120	12	5	WT				3	120	12	2	WT		3	120	12	0	WT		3	120	12	5	WT		3	120	12	5	WT
4	24	12	0	WT				4	24	12	1	WT		4	24	12	0	WT		4	24	12	4	WT		4	24	12	4	WT
5	5	12	0	WT				5	5	12	0	WT		5	5	12	0	WT		5	5	12	0	WT		5	5	12	0	WT
6	1	18	0	WT				6	1	18	0	WT		6	1	18	0	WT		6	1	18	0	WT		6	1	18	0	WT
7	3000	12	12	MUT-C1				7	3000	12	12	MUT-C1		7	3000	12	12	MUT-C1		7	3000	12	12	MUT-C1		7	3000	12	12	MUT-C1
8	600	12	12	MUT-C1				8	600	12	12	MUT-C1		8	600	12	12	MUT-C1		8	600	12	12	MUT-C1		8	600	12	12	MUT-C1
9	120	12	12	MUT-C1				9	120	12	12	MUT-C1		9	120	12	12	MUT-C1		9	120	12	12	MUT-C1		9	120	12	12	MUT-C1
10	24	12	12	MUT-C1				10	24	12	6	MUT-C1		10	24	12	1	MUT-C1		10	24	12	12	MUT-C1		10	24	12	12	MUT-C1
11	5	12	4	MUT-C1				11	5	12	2	MUT-C1		11	5	12	0	MUT-C1		11	5	12	9	MUT-C1		11	5	12	6	MUT-C1
12	1	18	0	MUT-C1				12	1	18	1	MUT-C1		12	1	18	0	MUT-C1		12	1	18	1	MUT-C1		12	1	18	1	MUT-C1
Confidence intervals for								Confidence intervals for						Confidence intervals for						Confidence intervals for						Confidence intervals for
1/(stem cell frequency)								1/(stem cell frequency)						1/(stem cell frequency)						1/(stem cell frequency)						1/(stem cell frequency)
Group	Lower	Estimate	Upper					Group	Lower	Estimate	Upper			Group	Lower	Estimate	Upper			Group	Lower	Estimate	Upper			Group	Lower	Estimate	Upper
MUT-C1	16.9	9.86	5.76					MUT-C1	50	28.5	16.3			MUT-C1	116	66.7	38.4			MUT-C1	8.54	4.9	2.82			MUT-C1	12.4	7.18	4.17
WT	362.2	209	120.62					WT	464	268.1	154.9			WT	2276	1314.7	759.4			WT	254.07	144.51	82.19			WT	254.1	144.51	82.19
	Percent stem cell frequency						Normalized to WT
MUT-C1	10.142	3.50877	1.49925	20.4082	13.9276		21.1968	9.40702	19.7106	29.4918	20.1267
WT	0.478469	0.372995	0.076063	0.691994	0.691994		1.03497	0.80682	0.164531	1.49684	1.49684
Average WT	0.462303
Average MUT-C1	9.89715
SD WT	0.256386
SD MUT-C1	7.7156

## Sheet: Titer Glo-Fig 1B
Assay 1- 6/7/17 different passage-10K cells					Ratio Mut-C1/WT	Ratio Mut-C1/Average WT	Normalized WT
	H1 WT	Mut C1
	408409	480707			1.17702	1.29329	1.09878
Assay 2- 6/7/17 different passage-10K cells
	H1 WT	Mut C1
	358852	705391			1.96569	1.89779	0.965456
Assay 3-6/15/2017-10K cells
	H1 WT	Mut- C1
	347815	654913			1.88294	1.76198	0.935761
Average-WT	371692

## Sheet: Protein Array #1_Fig 2D
SPOTS	E529 8117 H1 WT PSC	E530 8117 C1 PSC-2	E531 H1 WT ECTO-2	E532 8117 C1 Ecto	E533 H1 WT Meso	E534 C1 Meso	E535 H1 WT Endo	E536 8117 C1 Endo
A1 (Reference Spots)	45987.2	45976.2	46552.3	47214.4	45463.4	45962.8	45973	47239.2
A2 (Reference Spots)	45491.4	45704.5	46178	46027.3	45040	46685.5	45462	46934.3
A7 (Reference Spots)	45670.3	42980.9	45995.1	47583.7	46836.7	46167.7	46373.8	47129
A8 (Reference Spots)	46232.1	46095.9	46252.1	47304	47469.7	45908.8	45746	47870
B1 (Oct-3/4)	30234.9	30758.2	19780.3	6905.9	1815.16	2222.33	18196.2	27078.8
B2 (Oct-3/4)	29812.2	30165.7	19211.7	7308.42	1760.82	2065.77	19504.2	29334.2
B3 (Nanog)	4022.25	2607.96	2002.24	1536.39	1681.2	1649.41	3932.67	2607.86
B4 (Nanog)	4399.52	2778.77	1817.82	1514.37	1452.78	1722.69	3491.22	2629.59
B5 (SOX2)	14002.8	12001	5500.5	5501.26	1198.26	1635.31	7609.11	5320.73
B6 (SOX2)	13988	12223.8	4928.33	5276.97	1269.46	1661.76	7683.49	9864.8
B7 (E-Cadherin)	16536	16969.6	10675.7	16393.8	2279.01	2020.61	11570.7	9297.88
B8 (E-Cadherin)	16692.5	16675.4	18052.7	16863.8	2970.72	2222.43	9760.35	9510.09
C1 (alpha-Fetoprotein (AFP))	1221.4	1409.09	1206.51	766.06	1248.71	1099.16	1884.38	1340.24
C2 (alpha-Fetoprotein (AFP))	1389.66	1199.03	845.73	582.61	1256.16	1245.6	2117.48	1509.03
C3 (GATA-4)	5788.58	2571.13	3584.65	4385.85	7066.02	5773.55	19490.7	13836.8
C4 (GATA-4)	5775.98	2617.06	3584.01	4147.03	6997.73	5841.64	20396.2	14069.5
C5 (HNF-3beta/FoxA2)	1315.08	1362.3	2015.5	1467.5	1587.7	1521.42	18981.5	13794.4
C6 (HNF-3beta/FoxA2)	1169.85	1167.42	1881.84	1299.33	1442.86	1522.38	19611.9	13722.6
C7 (PDX-1/IPF1)	1329.69	1335.66	1049.28	1109.28	1537.7	1486.92	2607.34	1079.1
C8 (PDX-1/IPF1)	1159.32	1260.78	1420.25	589.18	1292.25	1564.17	2275.36	1294.14
D1 (SOX17)	1415.15	1634.56	1794.75	1157.27	1635.71	2174.14	15595	15668.8
D2 (SOX17)	1384.04	1544.41	1943.27	1076.81	1884.09	2218.58	16879	15786.1
D3 (Otx2)	4763.58	16058	9070.5	30007.5	5023.5	3315.69	30106.2	35383.9
D4 (Otx2)	4633.66	16151	9176.53	30603.5	5260.13	3075.57	31847.8	35148.3
D5 (TP63/TP73L)	1445.14	1508.37	1507.93	1863.33	1222.94	1725.67	3509.45	2275.47
D6 (TP63/TP73L)	1157.95	1469.95	1244.88	1332.71	1190.45	1468.73	2498.37	1554.68
D7 (Goosecoid (GSC))	1432.74	1524.41	1709.6	1122.64	1653.96	1556.59	3430.53	3862.8
D8 (Goosecoid (GSC))	1639.16	1274.36	1574.05	925.27	1745.93	1669.87	3318.62	3540.17
E1 (Snail)	4017.7	4436.71	3349.32	2819.53	22547.4	25613	5444.93	4709.5
E2 (Snail)	3748.71	4079.31	3056.46	2792.82	22920.1	24684.5	5937.16	5444.22
E3 (VEGF R2/KDR/Flk-1)	3134.99	2605.36	1587.97	1228.73	1440.92	1831.11	2218.06	1978.78
E4 (VEGF R2/KDR/Flk-1)	3009.48	2500.32	1655.09	1346.41	1603.56	1390.46	2347.24	1858.36
E5 (HCG)	1621.05	1629.78	1574.92	964.46	1597.85	1877.59	2433.87	1777.57
E6 (HCG)	1518.98	1615.81	1641.62	987.71	1227.21	1855.77	2307.48	1457.79
E7 (NC)	488.12	439.45	407.43	445.53	663.1	618.07	1196.22	568.67
E8 (NC)	549.19	550.86	481.74	272.9	876.26	716.38	1154.65	528.81
F1 (Reference Spots)	44362.7	44635.1	46637.7	47397.5	44009.2	45720.8	45775.1	47218.9
F2 (Reference Spots)	44601.3	45062.7	46088.5	47617.6	44875.6	46373.3	46839.9	46909.6
Average of pairs	E529 8117 H1 WT PSC	E530 8117 C1 PSC-2	E531 H1 WT ECTO-2	E532 8117 C1 Ecto	E533 H1 WT Meso	E534 C1 Meso	E535 H1 WT Endo	E536 8117 C1 Endo
(A1-A2)(Reference Spots)	45739.3	45840.4	46365.2	46620.9	45251.7	46324.1	45717.5	47086.8
(A7-A8)(Reference Spots)	45951.2	44538.4	46123.6	47443.9	47153.2	46038.2	46059.9	47499.5
(B1-B2)(Oct-3/4)	30023.6	30461.9	19496	7107.16	1787.99	2144.05	18850.2	28206.5
(B3-B4)(Nanog)	4210.89	2693.36	1910.03	1525.38	1566.99	1686.05	3711.94	2618.73
(B5-B6)(SOX2)	13995.4	12112.4	5214.41	5389.11	1233.86	1648.53	7646.3	7592.76
(B7-B8)(E-Cadherin)	16614.2	16822.5	14364.2	16628.8	2624.86	2121.52	10665.5	9403.99
(C1-C2)(alpha-Fetoprotein (AFP))	1305.53	1304.06	1026.12	674.335	1252.43	1172.38	2000.93	1424.63
(C3-C4)(GATA-4)	5782.28	2594.1	3584.33	4266.44	7031.88	5807.6	19943.5	13953.1
(C5-C6)(HNF-3beta/FoxA2)	1242.46	1264.86	1948.67	1383.41	1515.28	1521.9	19296.7	13758.5
(C7-C8)(PDX-1/IPF1)	1244.51	1298.22	1234.76	849.23	1414.97	1525.55	2441.35	1186.62
(D1-D2)(SOX17)	1399.6	1589.49	1869.01	1117.04	1759.9	2196.36	16237	15727.4
(D3-D4)(Otx2)	4698.62	16104.5	9123.51	30305.5	5141.82	3195.63	30977	35266.1
(D5-D6)(TP63/TP73L)	1301.55	1489.16	1376.41	1598.02	1206.7	1597.2	3003.91	1915.07
(D7-D8)(Goosecoid (GSC))	1535.95	1399.38	1641.82	1023.96	1699.95	1613.23	3374.57	3701.49
(E1-E2)(Snail)	3883.2	4258.01	3202.89	2806.18	22733.8	25148.7	5691.05	5076.86
(E3-E4)(VEGF R2/KDR/Flk-1)	3072.23	2552.84	1621.53	1287.57	1522.24	1610.78	2282.65	1918.57
(E5-E6)(HCG)	1570.01	1622.8	1608.27	976.085	1412.53	1866.68	2370.68	1617.68
(E7-E8)(NC)	518.655	495.155	444.585	359.215	769.68	667.225	1175.43	548.74
(F1-F2)(Reference Spots)	44482	44848.9	46363.1	47507.5	44442.4	46047	46307.5	47064.3
Background corrected	E529 8117 H1 WT PSC	E530 8117 C1 PSC-2	E531 H1 WT Ecto-2	E532 8117 C1 Ecto	E533 H1 WT Meso	E534 C1 Meso	E535 H1 WT Endo	E536 8117 C1 Endo
(A1-A2)(Reference Spots)	45220.7	45345.2	45920.6	46261.7	44482	45656.9	44542	46538.1
(A7-A8)(Reference Spots)	45432.5	44043.3	45679	47084.6	46383.5	45371	44884.4	46950.7
(B1-B2)(Oct-3/4)	29504.9	29966.8	19051.4	6747.94	1018.31	1476.83	17674.7	27657.8
(B3-B4)(Nanog)	3692.23	2198.21	1465.44	1166.17	797.31	1018.83	2536.51	2069.99
(B5-B6)(SOX2)	13476.8	11617.2	4769.83	5029.9	464.18	981.31	6470.86	7044.02
(B7-B8)(E-Cadherin)	16095.6	16327.3	13919.6	16269.6	1855.18	1454.3	9490.11	8855.25
(C1-C2)(alpha-Fetoprotein (AFP))	786.875	808.905	581.535	315.12	482.755	505.155	825.495	875.895
(C3-C4)(GATA-4)	5263.62	2098.94	3139.74	3907.23	6262.19	5140.37	18768	13404.4
(C5-C6)(HNF-3beta/FoxA2)	723.81	769.705	1504.09	1024.2	745.6	854.675	18121.2	13209.8
(C7-C8)(PDX-1/IPF1)	725.85	803.065	790.18	490.015	645.295	858.32	1265.92	637.88
(D1-D2)(SOX17)	880.94	1094.33	1424.42	757.825	990.22	1529.13	15061.5	15178.7
(D3-D4)(Otx2)	4179.97	15609.4	8678.93	29946.3	4372.14	2528.41	29801.5	34717.4
(D5-D6)(TP63/TP73L)	782.89	994.005	931.82	1238.81	437.015	929.975	1828.47	1366.33
(D7-D8)(Goosecoid (GSC))	1017.3	904.23	1197.24	664.74	930.265	946.005	2199.14	3152.74
(E1-E2)(Snail)	3364.55	3762.86	2758.31	2446.96	21964.1	24481.5	4515.61	4528.12
(E3-E4)(VEGF R2/KDR/Flk-1)	2553.58	2057.69	1176.94	928.355	752.56	943.56	1107.21	1369.83
(E5-E6)(HCG)	1051.36	1127.64	1163.68	616.87	642.85	1199.45	1195.24	1068.94
(E7-E8)(NC)	0	0	0	0	0	0	0	0
(F1-F2)(Reference Spots)	43963.4	44353.7	45918.5	47148.3	43672.7	45379.8	45132	46515.5

## Sheet: Protein Array #2_Fig 2D
SPOTS	E801 H1 WT PSC	E802 82217 C5 PSC	E803 H1 WT Ecto	E804 82217 C5 ECTO	E805 82217 H1 WT Meso	E806 82217 C5 Meso	E807 H1 WT Endo	E808 82217 C5 Endo
A1 (Reference Spots)	45437.5	45977.5	46806.5	46255.3	45584	46219	45623.2	45211.8
A2 (Reference Spots)	46199.3	45931	46173.8	47534.7	45880.5	46168	45406.7	46381.9
A7 (Reference Spots)	47070.9	45760.2	46393.8	47012.9	45896.9	46283.8	46408.1	46060.5
A8 (Reference Spots)	47283	46055.6	46661.9	47600	46659.1	46191.7	46315.9	46599.3
B1 (Oct-3/4)	17524.8	18985	15491.7	2373.81	2021.41	2729.65	9254.3	14576.3
B2 (Oct-3/4)	18307.1	18263.9	16248	2602.14	2197.28	2875.72	10016.3	15641.2
B3 (Nanog)	3168.02	3440.46	3186.53	2113.21	2872.53	2545.56	3217.88	3193.14
B4 (Nanog)	3463.42	3456.48	3327.07	2042.47	2806.58	2466.74	3229.87	3093.2
B5 (SOX2)	5413.02	5715.66	5654.07	1862.72	2574.5	2298.31	4838.56	4425.02
B6 (SOX2)	5884.83	5512.78	6011.28	2102.73	2765.26	2406.58	5129.56	4428.24
B7 (E-Cadherin)	10311.4	15414.2	14553.5	11896.1	3783.95	4159.72	6905.85	8608.4
B8 (E-Cadherin)	9258.36	14936.6	13654.4	11789.6	3237.55	3463.35	6834.09	8289.41
C1 (alpha-Fetoprotein (AFP))	1413.32	1628.28	1403.73	1018.64	1391.03	1325.94	1473.29	1967.51
C2 (alpha-Fetoprotein (AFP))	1456.99	1631.72	1669.25	1062.49	1628.05	1417.97	1649.67	1990.29
C3 (GATA-4)	7095.72	4542.63	8816.44	2828.54	12413.5	6217.45	16260.2	8494.77
C4 (GATA-4)	6701.39	4752.39	9044.07	3570.51	9365.4	6212.27	17411	8777.38
C5 (HNF-3beta/FoxA2)	2050.93	2247.98	2806.81	1805.01	2777.17	2506.51	11494.8	9531.48
C6 (HNF-3beta/FoxA2)	1905.61	2183.71	2399.09	1789.94	2563.22	2617.97	11090.7	8196.15
C7 (PDX-1/IPF1)	1376.9	1739.12	2484.68	1386.75	1697.9	1687.96	1932.41	1680.6
C8 (PDX-1/IPF1)	1457.45	1581.19	2134.52	1346.73	1645.08	1543.43	1954.65	1807.05
D1 (SOX17)	2074.08	2419.08	2295.13	2052.6	2764.02	2997.29	9018.62	9562.25
D2 (SOX17)	2164.45	2380.93	2530.89	1999.43	2442.62	2606.59	8678.43	8705.74
D3 (Otx2)	3338.99	4447.32	7125.11	2793.25	3728.52	2929.15	17284.1	15685.2
D4 (Otx2)	3120.44	4408.05	6952.01	2749.09	3602.06	2973.51	17958.8	16706.6
D5 (TP63/TP73L)	1895.59	2006.27	1830.84	1810.13	2380.35	2252.27	2767.92	2545.5
D6 (TP63/TP73L)	1572.51	1818.15	1842.91	1948.72	1841.23	2005.67	2252.48	1906.43
D7 (Goosecoid (GSC))	1431.37	2060.69	2032.66	2060.5	2220.82	2184.64	2617.21	2610.13
D8 (Goosecoid (GSC))	1399.04	1972.55	2012.15	1315.93	2434.22	2109.45	2425.77	2536.7
E1 (Snail)	3579.9	3593.1	4319.02	3002.19	15381.8	15224.6	4755.07	6329.51
E2 (Snail)	3538.65	3538.48	3669.48	2918.9	15797.4	14238.5	4317.69	5687.52
E3 (VEGF R2/KDR/Flk-1)	3216.28	2872.65	2731.12	2139.6	2460.86	2542.09	2146.79	2445.16
E4 (VEGF R2/KDR/Flk-1)	2976.94	2611.29	2282.65	1721.15	2435.69	2573.15	2129.6	2686.46
E5 (HCG)	1780.54	2094.44	1906.57	1744.21	2384.34	2390.97	2249.52	2424.44
E6 (HCG)	1550.22	1856.68	1808.63	1925.84	2259.75	2194.82	2132.81	2122.39
E7 (NC)	500.06	432.39	470.82	422.7	308.82	376.19	495	434.66
E8 (NC)	540.77	451.42	486.56	505.76	453.25	400.24	430.95	537.83
F1 (Reference Spots)	46277.8	45925.2	46077	46612.8	46209.9	46480.1	45277.2	45761.9
F2 (Reference Spots)	46062.6	45808.1	43800.2	46732	46992.7	45597.6	45975.5	46286.3
Average of pairs	E801 H1 WT PSC	E802 82217 C5 PSC	E803 H1 WT Ecto	E804 82217 C5 ECTO	E805 82217 H1 WT Meso	E806 82217 C5 Meso	E807 H1 WT Endo	E808 82217 C5 Endo
(A1-A2)(Reference Spots)	45818.4	45954.2	46490.2	46895	45732.3	46193.5	45514.9	45796.9
(A7-A8)(Reference Spots)	47177	45907.9	46527.9	47306.4	46278	46237.8	46362	46329.9
(B1-B2)(Oct-3/4)	17915.9	18624.4	15869.9	2487.97	2109.35	2802.68	9635.3	15108.7
(B3-B4)(Nanog)	3315.72	3448.47	3256.8	2077.84	2839.56	2506.15	3223.88	3143.17
(B5-B6)(SOX2)	5648.93	5614.22	5832.67	1982.72	2669.88	2352.44	4984.06	4426.63
(B7-B8)(E-Cadherin)	9784.87	15175.4	14104	11842.9	3510.75	3811.53	6869.97	8448.9
(C1-C2)(alpha-Fetoprotein (AFP))	1435.15	1630	1536.49	1040.57	1509.54	1371.95	1561.48	1978.9
(C3-C4)(GATA-4)	6898.56	4647.51	8930.26	3199.53	10889.4	6214.86	16835.6	8636.08
(C5-C6)(HNF-3beta/FoxA2)	1978.27	2215.85	2602.95	1797.47	2670.19	2562.24	11292.8	8863.81
(C7-C8)(PDX-1/IPF1)	1417.18	1660.15	2309.6	1366.74	1671.49	1615.7	1943.53	1743.82
(D1-D2)(SOX17)	2119.26	2400.01	2413.01	2026.01	2603.32	2801.94	8848.53	9133.99
(D3-D4)(Otx2)	3229.72	4427.68	7038.56	2771.17	3665.29	2951.33	17621.4	16195.9
(D5-D6)(TP63/TP73L)	1734.05	1912.21	1836.88	1879.43	2110.79	2128.97	2510.2	2225.97
(D7-D8)(Goosecoid (GSC))	1415.2	2016.62	2022.41	1688.22	2327.52	2147.05	2521.49	2573.41
(E1-E2)(Snail)	3559.28	3565.79	3994.25	2960.55	15589.6	14731.6	4536.38	6008.52
(E3-E4)(VEGF R2/KDR/Flk-1)	3096.61	2741.97	2506.89	1930.38	2448.28	2557.62	2138.19	2565.81
(E5-E6)(HCG)	1665.38	1975.56	1857.6	1835.03	2322.05	2292.89	2191.16	2273.41
(E7-E8)(NC)	520.415	441.905	478.69	464.23	381.035	388.215	462.975	486.245
(F1-F2)(Reference Spots)	46170.2	45866.7	44938.6	46672.4	46601.3	46038.9	45626.4	46024.1
Background corrected	E801 H1 WT PSC	E802 82217 C5 PSC	E803 H1 WT Ecto	E804 82217 C5 ECTO	E805 82217 H1 WT Meso	E806 82217 C5 Meso	E807 H1 WT Endo	E808 82217 C5 Endo
(A1-A2)(Reference Spots)	45298	45512.3	46011.5	46430.8	45351.2	45805.3	45052	45310.6
(A7-A8)(Reference Spots)	46656.5	45466	46049.2	46842.2	45897	45849.5	45899	45843.7
(B1-B2)(Oct-3/4)	17395.5	18182.5	15391.2	2023.74	1728.31	2414.47	9172.32	14622.5
(B3-B4)(Nanog)	2795.31	3006.57	2778.11	1613.61	2458.52	2117.93	2760.9	2656.93
(B5-B6)(SOX2)	5128.51	5172.31	5353.98	1518.49	2288.85	1964.23	4521.09	3940.39
(B7-B8)(E-Cadherin)	9264.45	14733.5	13625.3	11378.6	3129.72	3423.32	6406.99	7962.66
(C1-C2)(alpha-Fetoprotein (AFP))	914.74	1188.1	1057.8	576.335	1128.51	983.74	1098.51	1492.66
(C3-C4)(GATA-4)	6378.14	4205.61	8451.57	2735.3	10508.4	5826.65	16372.6	8149.83
(C5-C6)(HNF-3beta/FoxA2)	1457.86	1773.94	2124.26	1333.24	2289.16	2174.02	10829.8	8377.57
(C7-C8)(PDX-1/IPF1)	896.76	1218.25	1830.91	902.51	1290.45	1227.48	1480.56	1257.58
(D1-D2)(SOX17)	1598.85	1958.1	1934.32	1561.78	2222.28	2413.72	8385.55	8647.75
(D3-D4)(Otx2)	2709.3	3985.78	6559.87	2306.94	3284.26	2563.11	17158.5	15709.6
(D5-D6)(TP63/TP73L)	1213.63	1470.31	1358.18	1415.2	1729.76	1740.76	2047.22	1739.72
(D7-D8)(Goosecoid (GSC))	894.79	1574.71	1543.72	1223.99	1946.49	1758.83	2058.51	2087.17
(E1-E2)(Snail)	3038.86	3123.89	3515.56	2496.32	15208.6	14343.4	4073.4	5522.27
(E3-E4)(VEGF R2/KDR/Flk-1)	2576.2	2300.07	2028.2	1466.14	2067.24	2169.4	1675.22	2079.57
(E5-E6)(HCG)	1144.97	1533.65	1378.91	1370.8	1941.01	1904.68	1728.19	1787.17
(E7-E8)(NC)	0	0	0	0	0	0	0	0
(F1-F2)(Reference Spots)	45649.7	45424.8	44459.9	46208.2	46220.3	45650.6	45163.4	45537.9

## Sheet: Protein Array #3_Fig 2D
SPOTS	E560 H1 WT PSC-2	E561 H1 WT ECTO-2	E562 H1 WT Meso-2	E563 C1 PSC-3	E564 C1 ECTO	E565 C5 PSC	E566 C5 ECTO	E567 C5 Meso	E681 C9 PSC	E682 C9 Ecto	E683 C9 Meso	E684 H1 WT KOSR	E685 C5 KOSR	E686 C9 KOSR	E687 C5 KOSR
A1 (Reference Spots)	47015.3	46860.5	46435.1	45302.2	47727.5	46250.1	45943.1	48311.6	47189.1	46908.5	46352.5	46552.3	46571.9	47999.5	47843.1
A2 (Reference Spots)	47601.4	45319.2	47118	46300.7	46082.1	47155.2	46676.2	48052.2	46894.6	46555.5	46188.1	46851.3	47263.9	47807	47164.3
A7 (Reference Spots)	49289.3	48100.4	46678.3	45436.2	47042.4	47487	47531.7	48132.5	46476.2	45688.6	46785.4	45811.3	46464.4	46753.4	46529
A8 (Reference Spots)	48830	48431.9	46956.5	46200.2	47055.1	48245	46932.1	48754	45425.3	46538.1	46180.1	46711.1	46449.6	46634.9	48408.9
B1 (Oct-3/4)	26140.1	2783.05	2173.01	25397.6	1819.05	26162.6	1580.99	6443.57	27851.1	2833.19	3810.07	27230.8	5356.66	3525.39	8456.56
B2 (Oct-3/4)	25314.3	3324.62	1868.1	26313.9	2316.25	25525.1	1843.82	7458.3	28370.2	2531.55	3337.99	27118.2	5845.5	3222.38	8168.55
B3 (Nanog)	2425.04	1731.3	1394.47	3547.51	2038.9	2609.05	1524.28	1662.54	4394.74	2732.82	2922.65	5831.29	2378.99	2238.88	1952.72
B4 (Nanog)	2644.94	1729.77	1330.8	3842.91	1860.6	2969.44	1466.27	1552.7	4427.52	3477.88	2577.31	5674.64	2322.78	2526.21	2584.61
B5 (SOX2)	9237.14	1244.29	1066.78	11536.5	3449.11	12544.8	1548.36	5205.27	9403.55	2689.57	2934.73	12648.8	2664.78	2074.69	1984.34
B6 (SOX2)	9727.23	1356.81	1095.36	11999.3	4067.69	13041.4	1356.23	5554.58	9877.23	3141.83	3162.67	12815.5	2731.37	2068.06	2441.76
B7 (E-Cadherin)	18564.4	18947.3	2881.36	10544.4	12880.8	9587.48	18910.6	7622.33	19868.7	14945	4299.87	14158.5	12571.1	10453.1	12396.6
B8 (E-Cadherin)	19246.4	19053.8	2770.27	10469.7	12879.5	9931.51	18697.4	8226	20613.7	16077.1	3829.56	14112	13431.9	11841	12473.6
C1 (alpha-Fetoprotein (AFP))	3565.26	1148.26	932.44	1529.18	1303.65	1506.36	730.03	1209.69	2226.84	1256.91	1573.18	1745.3	1486.84	1196.79	1503.39
C2 (alpha-Fetoprotein (AFP))	2264.33	1112.63	1094.47	1203.64	1670.35	1381.52	869.04	1390.98	2066.85	1512.92	1538.73	1596.15	1231.58	1392.29	1128.93
C3 (GATA-4)	3050.5	2866.17	4140.11	2934.21	5187.51	3093.21	3647.48	2323.84	4265.74	4376.05	7601.36	4819.74	4388.74	3681.17	3467.02
C4 (GATA-4)	3003.93	3098.65	4468.82	3150.25	4988.54	3045.56	3843.38	2297.82	4451.85	4480.91	7610.1	4602.71	4242.06	3673.78	3565.77
C5 (HNF-3beta/FoxA2)	1856.05	1292.98	1256.3	2384.8	1713.38	1439.8	1092.61	1858.62	2219.13	2503.87	2263.68	2446.97	1896.04	1934.81	1891.34
C6 (HNF-3beta/FoxA2)	1739.64	1436.86	1192.71	1781.38	1663.89	1343.87	1157.69	1878.19	2291.16	2286.23	2534.06	2015.97	1917.34	1514.06	1785.78
C7 (PDX-1/IPF1)	1590.12	1925.76	967.42	1015.84	1577.92	1401.13	1345.22	1212.68	1845.68	1909.87	1888.57	1597.32	1849.57	1590.04	1783.19
C8 (PDX-1/IPF1)	1597.41	1746.38	1193.22	1214.02	1832.64	1290.2	1135.29	1429.62	1960.55	2453.33	1788.78	1611.12	1576.45	1999.38	1455.67
D1 (SOX17)	1605.09	1404.71	1320.66	1638.88	1675.86	1536.7	728.39	1493.36	2050.74	2021.04	2984.93	2587.05	1899.7	1823.73	3054.57
D2 (SOX17)	1887.07	1512.1	1433.36	1746.66	1765.71	1764.48	1483.67	1355.32	2252.03	2296.71	2819.88	2081.39	1712.77	1712.39	2076.38
D3 (Otx2)	4194.24	4238.2	1889.24	6628.78	29433	3733.38	13416.7	1788.23	2732.4	28763.1	3638.81	9856.18	2750.6	2497.29	3351.88
D4 (Otx2)	4556.58	4255.19	1830.1	6041.74	28942.5	3650.33	13185.9	1406.93	2752.98	27723.7	3319.85	10419.9	2904.9	2547.56	3074.73
D5 (TP63/TP73L)	1583.64	1447.27	1190.71	1518.93	2257.92	1720.57	1420.11	1347.33	1757.49	3543.96	2128.5	2611.49	2023.44	1893.96	1584.77
D6 (TP63/TP73L)	1486.07	1201.13	946.31	1430.85	2422.13	1328.12	1413.44	1208.53	1582.3	2820.11	2106.84	2157.79	2096.99	1492.49	1333.77
D7 (Goosecoid (GSC))	1214.76	1487.96	1200.9	996.28	1669.83	1455	1240.59	1234.56	1653.85	2618.31	2491.9	1887.73	2308.22	1997.92	1956.76
D8 (Goosecoid (GSC))	800.02	1365.1	1316.07	1214.23	1588.21	1506.52	1351.23	1365.71	1441.59	2772.97	2311.39	1806.88	2183.72	1806.04	1740.61
E1 (Snail)	3137.15	1581.34	8040.25	3118.5	3681.99	4098.44	3629.79	7360.59	4271.22	2867.03	33112.3	4225.51	3043.39	2918.97	6520.43
E2 (Snail)	3168.77	1959.93	7642.05	3186.29	2926.36	4695.26	3497.02	7199.16	4053.02	3102.01	33539	4768.16	3462.17	3632.33	7521.42
E3 (VEGF R2/KDR/Flk-1)	2306.5	1380.37	1276.65	2166.35	1659.23	3096.8	1221.11	1558.73	4505.48	3661.75	2866.57	3584.79	2558.82	2761.08	2827.51
E4 (VEGF R2/KDR/Flk-1)	1890.91	1265.95	1250.31	1991.93	1741.35	3079.63	1069.13	1392.19	4683.77	3532.27	2873.47	3325.1	2353.22	2045.87	2069.96
E5 (HCG)	1332.27	1374.15	1435.31	1512.63	1846.59	1403.72	1422.89	1646.22	1792.71	2892.95	2135.33	2039.22	1561.65	1801.03	1710.55
E6 (HCG)	1113.78	1303.65	1221.45	1289.18	1316.3	1391.46	1201.14	1318.94	1866.94	2276.92	2197.37	1804.02	1542.88	1669.1	1687.3
E7 (NC)	699.34	566.74	439.23	568.77	602.33	543.06	600.55	519.78	504.91	396.5	473.61	570.29	504.51	486.82	495.57
E8 (NC)	761.28	393.32	433.01	493.03	546.65	606.13	480.48	680.38	593.87	629.96	550.13	489.89	595.21	469.61	568.89
F1 (Reference Spots)	48826.4	48585.6	46195.1	46504.6	47752.6	47247.7	47057.6	47173.3	47042.7	46882	46301.8	46168.3	46691.1	47160.4	47471.1
F2 (Reference Spots)	47877.3	47979.8	47161.9	47580.2	46620.4	46749.5	46611.1	47623.7	47448.6	46735.6	46088	46450.3	46886.4	47040.1	47551.4
Average of Pairs	E560 H1 WT PSC-2	E561 H1 WT ECTO-2	E562 H1 WT Meso-2	E563 C1 PSC-3	E564 C1 ECTO	E565 C5 PSC	E566 C5 ECTO	E567 C5 Meso	E681 C9 PSC	E682 C9 Ecto	E683 C9 Meso	E684 H1 WT KOSR	E685 C5 KOSR	E686 C9 KOSR	E687 C5 KOSR
(A1-A2)(Reference Spots)	47308.4	46089.8	46776.5	45801.4	46904.8	46702.7	46309.7	48181.9	47041.9	46732	46270.3	46701.8	46917.9	47903.2	47503.7
(A7-A8)(Reference Spots)	49059.7	48266.2	46817.4	45818.2	47048.7	47866	47231.9	48443.3	45950.8	46113.3	46482.7	46261.2	46457	46694.2	47468.9
(B1-B2)(Oct-3/4)	25727.2	3053.84	2020.56	25855.8	2067.65	25843.9	1712.4	6950.93	28110.7	2682.37	3574.03	27174.5	5601.08	3373.89	8312.56
(B3-B4)(Nanog)	2534.99	1730.53	1362.63	3695.21	1949.75	2789.24	1495.28	1607.62	4411.13	3105.35	2749.98	5752.97	2350.89	2382.55	2268.66
(B5-B6)(SOX2)	9482.18	1300.55	1081.07	11767.9	3758.4	12793.1	1452.3	5379.93	9640.39	2915.7	3048.7	12732.1	2698.07	2071.38	2213.05
(B7-B8)(E-Cadherin)	18905.4	19000.6	2825.82	10507	12880.1	9759.49	18804	7924.16	20241.2	15511	4064.72	14135.2	13001.5	11147	12435.1
(C1-C2)(alpha-Fetoprotein (AFP))	2914.8	1130.45	1013.46	1366.41	1487	1443.94	799.535	1300.34	2146.85	1384.91	1555.95	1670.72	1359.21	1294.54	1316.16
(C3-C4)(GATA-4)	3027.22	2982.41	4304.47	3042.23	5088.02	3069.39	3745.43	2310.83	4358.8	4428.48	7605.73	4711.23	4315.4	3677.48	3516.39
(C5-C6)(HNF-3beta/FoxA2)	1797.85	1364.92	1224.51	2083.09	1688.64	1391.84	1125.15	1868.4	2255.14	2395.05	2398.87	2231.47	1906.69	1724.43	1838.56
(C7-C8)(PDX-1/IPF1)	1593.76	1836.07	1080.32	1114.93	1705.28	1345.66	1240.26	1321.15	1903.12	2181.6	1838.67	1604.22	1713.01	1794.71	1619.43
(D1-D2)(SOX17)	1746.08	1458.4	1377.01	1692.77	1720.78	1650.59	1106.03	1424.34	2151.39	2158.88	2902.4	2334.22	1806.24	1768.06	2565.48
(D3-D4)(Otx2)	4375.41	4246.69	1859.67	6335.26	29187.8	3691.86	13301.3	1597.58	2742.69	28243.4	3479.33	10138.1	2827.75	2522.43	3213.31
(D5-D6)(TP63/TP73L)	1534.86	1324.2	1068.51	1474.89	2340.03	1524.34	1416.78	1277.93	1669.89	3182.03	2117.67	2384.64	2060.22	1693.22	1459.27
(D7-D8)(Goosecoid (GSC))	1007.39	1426.53	1258.49	1105.26	1629.02	1480.76	1295.91	1300.13	1547.72	2695.64	2401.64	1847.31	2245.97	1901.98	1848.68
(E1-E2)(Snail)	3152.96	1770.63	7841.15	3152.39	3304.18	4396.85	3563.4	7279.88	4162.12	2984.52	33325.7	4496.84	3252.78	3275.65	7020.93
(E3-E4)(VEGF R2/KDR/Flk-1)	2098.7	1323.16	1263.48	2079.14	1700.29	3088.22	1145.12	1475.46	4594.62	3597.01	2870.02	3454.94	2456.02	2403.47	2448.74
(E5-E6)(HCG)	1223.03	1338.9	1328.38	1400.91	1581.44	1397.59	1312.02	1482.58	1829.83	2584.93	2166.35	1921.62	1552.27	1735.07	1698.92
(E7-E8)(NC)	730.31	480.03	436.12	530.9	574.49	574.595	540.515	600.08	549.39	513.23	511.87	530.09	549.86	478.215	532.23
(F1-F2)(Reference Spots)	48351.9	48282.7	46678.5	47042.4	47186.5	46998.6	46834.3	47398.5	47245.7	46808.8	46194.9	46309.3	46788.8	47100.2	47511.2
Background corrected	E560 H1 WT PSC-2	E561 H1 WT ECTO-2	E562 H1 WT Meso-2	E563 C1 PSC-3	E564 C1 ECTO	E565 C5 PSC	E566 C5 ECTO	E567 C5 Meso	E681 C9 PSC	E682 C9 Ecto	E683 C9 Meso	E684 H1 WT KOSR	E685 C5 KOSR	E686 C9 KOSR	E687 C5 KOSR
(A1-A2)(Reference Spots)	46578.1	45609.8	46340.4	45270.5	46330.3	46128.1	45769.2	47581.8	46492.5	46218.7	45758.4	46171.7	46368	47425	46971.5
(A7-A8)(Reference Spots)	48329.3	47786.1	46381.3	45287.3	46474.2	47291.4	46691.4	47843.2	45401.4	45600.1	45970.9	45731.1	45907.1	46216	46936.7
(B1-B2)(Oct-3/4)	24996.9	2573.81	1584.43	25324.9	1493.16	25269.3	1171.89	6350.85	27561.3	2169.14	3062.16	26644.4	5051.22	2895.67	7780.33
(B3-B4)(Nanog)	1804.68	1250.5	926.515	3164.31	1375.26	2214.65	954.76	1007.54	3861.74	2592.12	2238.11	5222.88	1801.03	1904.33	1736.43
(B5-B6)(SOX2)	8751.88	820.52	644.95	11237	3183.91	12218.5	911.78	4779.85	9091	2402.47	2536.83	12202.1	2148.21	1593.16	1680.82
(B7-B8)(E-Cadherin)	18175.1	18520.6	2389.7	9976.14	12305.6	9184.9	18263.5	7324.09	19691.8	14997.8	3552.85	13605.1	12451.7	10668.8	11902.9
(C1-C2)(alpha-Fetoprotein (AFP))	2184.49	650.415	577.335	835.51	912.51	869.345	259.02	700.255	1597.46	871.685	1044.09	1140.63	809.35	816.325	783.93
(C3-C4)(GATA-4)	2296.91	2502.38	3868.35	2511.33	4513.53	2494.79	3204.92	1710.75	3809.41	3915.25	7093.86	4181.14	3765.54	3199.26	2984.16
(C5-C6)(HNF-3beta/FoxA2)	1067.54	884.89	788.385	1552.19	1114.15	817.24	584.635	1268.33	1705.76	1881.82	1887	1701.38	1356.83	1246.22	1306.33
(C7-C8)(PDX-1/IPF1)	863.455	1356.04	644.2	584.03	1130.79	771.07	699.74	721.07	1353.72	1668.37	1326.8	1074.13	1163.15	1316.49	1087.2
(D1-D2)(SOX17)	1015.77	978.375	940.89	1161.87	1146.29	1076	565.515	824.26	1602	1645.64	2390.53	1804.13	1256.38	1289.84	2033.25
(D3-D4)(Otx2)	3645.1	3766.66	1423.55	5804.36	28613.3	3117.26	12760.8	997.5	2193.3	27730.1	2967.46	9607.97	2277.89	2044.21	2681.08
(D5-D6)(TP63/TP73L)	804.545	844.17	632.39	943.99	1765.54	949.75	876.26	677.85	1120.51	2668.8	1605.8	1854.55	1510.36	1215.01	927.04
(D7-D8)(Goosecoid (GSC))	277.08	946.5	822.365	574.355	1054.53	906.165	755.395	700.055	998.33	2182.41	1889.78	1317.22	1696.11	1423.76	1316.45
(E1-E2)(Snail)	2422.65	1290.61	7405.03	2621.49	2729.69	3822.26	3022.89	6679.8	3612.73	2471.29	32813.8	3966.74	2702.92	2797.43	6488.69
(E3-E4)(VEGF R2/KDR/Flk-1)	1368.39	843.13	827.36	1548.24	1125.8	2513.62	604.605	875.38	4045.24	3083.78	2358.15	2924.85	1906.16	1925.26	1916.51
(E5-E6)(HCG)	492.715	858.87	892.26	870.005	1006.95	822.995	771.5	882.5	1280.43	2071.7	1654.48	1391.53	1002.41	1256.85	1166.69
(E7-E8)(NC)	0	0	0	0	0	0	0	0	0	0	0	0	0	0	0
(F1-F2)(Reference Spots)	47621.6	47802.7	46242.4	46511.5	46612	46424	46293.8	46798.4	46696.3	46295.6	45683	45779.2	46238.9	46622	46979

## Sheet: Protein Array_PSC-Fig 2D
Background corrected	E529 8117 H1 WT PSC	E801 H1 WT PSC	E560 H1 WT PSC-2	WT PSC Average		E530 8117 C1 PSC-2	E802 82217 C5 PSC	E563 C1 PSC-3	E565 C5 PSC	E681 C9 PSC	H3K27M PSC Average
(A1-A2)(Reference Spots)	45220.7	45298	46578.1	45698.9		45345.2	45512.3	45270.5	46128.1	46492.5	45749.7
(A7-A8)(Reference Spots)	45432.5	46656.5	48329.3	46806.1		44043.3	45466	45287.3	47291.4	45401.4	45497.9
(B1-B2)(Oct-3/4)	29504.9	17395.5	24996.9	23965.8		29966.8	18182.5	25324.9	25269.3	27561.3	25260.9
(B3-B4)(Nanog)	3692.23	2795.31	1804.68	2764.07		2198.21	3006.57	3164.31	2214.65	3861.74	2889.1
(B5-B6)(SOX2)	13476.8	5128.51	8751.88	9119.06		11617.2	5172.31	11237	12218.5	9091	9867.2
(B7-B8)(E-Cadherin)	16095.6	9264.45	18175.1	14511.7		16327.3	14733.5	9976.14	9184.9	19691.8	13982.7
(C1-C2)(alpha-Fetoprotein (AFP))	786.875	914.74	2184.49	1295.37		808.905	1188.1	835.51	869.345	1597.46	1059.86
(C3-C4)(GATA-4)	5263.62	6378.14	2296.91	4646.22		2098.94	4205.61	2511.33	2494.79	3809.41	3024.01
(C5-C6)(HNF-3beta/FoxA2)	723.81	1457.86	1067.54	1083.07		769.705	1773.94	1552.19	817.24	1705.76	1323.77
(C7-C8)(PDX-1/IPF1)	725.85	896.76	863.455	828.688		803.065	1218.25	584.03	771.07	1353.72	946.028
(D1-D2)(SOX17)	880.94	1598.85	1015.77	1165.19		1094.33	1958.1	1161.87	1076	1602	1378.46
(D3-D4)(Otx2)	4179.97	2709.3	3645.1	3511.45		15609.4	3985.78	5804.36	3117.26	2193.3	6142.01
(D5-D6)(TP63/TP73L)	782.89	1213.63	804.545	933.69		994.005	1470.31	943.99	949.75	1120.51	1095.71
(D7-D8)(Goosecoid (GSC))	1017.3	894.79	277.08	729.722		904.23	1574.71	574.355	906.165	998.33	991.559
(E1-E2)(Snail)	3364.55	3038.86	2422.65	2942.02		3762.86	3123.89	2621.49	3822.26	3612.73	3388.64
(E3-E4)(VEGF R2/KDR/Flk-1)	2553.58	2576.2	1368.39	2166.06		2057.69	2300.07	1548.24	2513.62	4045.24	2492.97
(E5-E6)(HCG)	1051.36	1144.97	492.715	896.347		1127.64	1533.65	870.005	822.995	1280.43	1126.95
(E7-E8)(NC)	0	0	0	0		0	0	0	0	0	0
(F1-F2)(Reference Spots)	43963.4	45649.7	47621.6	45744.9		44353.7	45424.8	46511.5	46424	46696.3	45882

## Sheet: Protein Array_ECTO-Fig 2D
Background corrected	E531 H1 WT Ecto-2	E803 H1 WT Ecto	E561 H1 WT ECTO-2	WT Ecto Average		E532 8117 C1 Ecto	E804 82217 C5 ECTO	E564 C1 ECTO	E566 C5 ECTO	E682 C9 Ecto	H3K27M Ecto Average
(A1-A2)(Reference Spots)	45920.6	46011.5	45609.8	45847.3		46261.7	46430.8	46330.3	45769.2	46218.7	46202.1
(A7-A8)(Reference Spots)	45679	46049.2	47786.1	46504.8		47084.6	46842.2	46474.2	46691.4	45600.1	46538.5
(B1-B2)(Oct-3/4)	19051.4	15391.2	2573.81	12338.8		6747.94	2023.74	1493.16	1171.89	2169.14	2721.18
(B3-B4)(Nanog)	1465.44	2778.11	1250.5	1831.35		1166.17	1613.61	1375.26	954.76	2592.12	1540.38
(B5-B6)(SOX2)	4769.83	5353.98	820.52	3648.11		5029.9	1518.49	3183.91	911.78	2402.47	2609.31
(B7-B8)(E-Cadherin)	13919.6	13625.3	18520.6	15355.1		16269.6	11378.6	12305.6	18263.5	14997.8	14643
(C1-C2)(alpha-Fetoprotein (AFP))	581.535	1057.8	650.415	763.25		315.12	576.335	912.51	259.02	871.685	586.934
(C3-C4)(GATA-4)	3139.74	8451.57	2502.38	4697.9		3907.23	2735.3	4513.53	3204.92	3915.25	3655.24
(C5-C6)(HNF-3beta/FoxA2)	1504.09	2124.26	884.89	1504.41		1024.2	1333.24	1114.15	584.635	1881.82	1187.61
(C7-C8)(PDX-1/IPF1)	790.18	1830.91	1356.04	1325.71		490.015	902.51	1130.79	699.74	1668.37	978.285
(D1-D2)(SOX17)	1424.42	1934.32	978.375	1445.71		757.825	1561.78	1146.29	565.515	1645.64	1135.41
(D3-D4)(Otx2)	8678.93	6559.87	3766.66	6335.15		29946.3	2306.94	28613.3	12760.8	27730.1	20271.5
(D5-D6)(TP63/TP73L)	931.82	1358.18	844.17	1044.73		1238.81	1415.2	1765.54	876.26	2668.8	1592.92
(D7-D8)(Goosecoid (GSC))	1197.24	1543.72	946.5	1229.15		664.74	1223.99	1054.53	755.395	2182.41	1176.21
(E1-E2)(Snail)	2758.31	3515.56	1290.61	2521.49		2446.96	2496.32	2729.69	3022.89	2471.29	2633.43
(E3-E4)(VEGF R2/KDR/Flk-1)	1176.94	2028.2	843.13	1349.42		928.355	1466.14	1125.8	604.605	3083.78	1441.74
(E5-E6)(HCG)	1163.68	1378.91	858.87	1133.82		616.87	1370.8	1006.95	771.5	2071.7	1167.57
(E7-E8)(NC)	0	0	0	0		0	0	0	0	0	0
(F1-F2)(Reference Spots)	45918.5	44459.9	47802.7	46060.4		47148.3	46208.2	46612	46293.8	46295.6	46511.6

## Sheet: Protein Array_MESO-Fig 2D
Background corrected	E533 H1 WT Meso	E805 82217 H1 WT Meso	E562 H1 WT Meso-2	WT Meso Average		E534 C1 Meso	E806 82217 C5 Meso	E567 C5 Meso	E683 C9 Meso	H3K27M Meso Average
(A1-A2)(Reference Spots)	44482	45351.2	46340.4	45391.2		45656.9	45805.3	47581.8	45758.4	46200.6
(A7-A8)(Reference Spots)	46383.5	45897	46381.3	46220.6		45371	45849.5	47843.2	45970.9	46258.7
(B1-B2)(Oct-3/4)	1018.31	1728.31	1584.43	1443.69		1476.83	2414.47	6350.85	3062.16	3326.08
(B3-B4)(Nanog)	797.31	2458.52	926.515	1394.12		1018.83	2117.93	1007.54	2238.11	1595.6
(B5-B6)(SOX2)	464.18	2288.85	644.95	1132.66		981.31	1964.23	4779.85	2536.83	2565.55
(B7-B8)(E-Cadherin)	1855.18	3129.72	2389.7	2458.2		1454.3	3423.32	7324.09	3552.85	3938.64
(C1-C2)(alpha-Fetoprotein (AFP))	482.755	1128.51	577.335	729.532		505.155	983.74	700.255	1044.09	808.309
(C3-C4)(GATA-4)	6262.19	10508.4	3868.35	6879.65		5140.37	5826.65	1710.75	7093.86	4942.91
(C5-C6)(HNF-3beta/FoxA2)	745.6	2289.16	788.385	1274.38		854.675	2174.02	1268.33	1887	1546.01
(C7-C8)(PDX-1/IPF1)	645.295	1290.45	644.2	859.983		858.32	1227.48	721.07	1326.8	1033.42
(D1-D2)(SOX17)	990.22	2222.28	940.89	1384.47		1529.13	2413.72	824.26	2390.53	1789.41
(D3-D4)(Otx2)	4372.14	3284.26	1423.55	3026.65		2528.41	2563.11	997.5	2967.46	2264.12
(D5-D6)(TP63/TP73L)	437.015	1729.76	632.39	933.053		929.975	1740.76	677.85	1605.8	1238.6
(D7-D8)(Goosecoid (GSC))	930.265	1946.49	822.365	1233.04		946.005	1758.83	700.055	1889.78	1323.67
(E1-E2)(Snail)	21964.1	15208.6	7405.03	14859.2		24481.5	14343.4	6679.8	32813.8	19579.6
(E3-E4)(VEGF R2/KDR/Flk-1)	752.56	2067.24	827.36	1215.72		943.56	2169.4	875.38	2358.15	1586.62
(E5-E6)(HCG)	642.85	1941.01	892.26	1158.71		1199.45	1904.68	882.5	1654.48	1410.28
(E7-E8)(NC)	0	0	0	0		0	0	0	0	0
(F1-F2)(Reference Spots)	43672.7	46220.3	46242.4	45378.5		45379.8	45650.6	46798.4	45683	45878

## Sheet: Protein Array_ENDO-Fig 2D
Background corrected	E535 H1 WT Endo	E807 H1 WT Endo	WT Endo Average		E808 82217 C5 Endo	E536 8117 C1 Endo	H3K27M Endo Average
(A1-A2)(Reference Spots)	44542	45052	44797		45310.6	46538.1	45924.3
(A7-A8)(Reference Spots)	44884.4	45899	45391.7		45843.7	46950.7	46397.2
(B1-B2)(Oct-3/4)	17674.7	9172.32	13423.5		14622.5	27657.8	21140.1
(B3-B4)(Nanog)	2536.51	2760.9	2648.7		2656.93	2069.99	2363.46
(B5-B6)(SOX2)	6470.86	4521.09	5495.98		3940.39	7044.02	5492.2
(B7-B8)(E-Cadherin)	9490.11	6406.99	7948.55		7962.66	8855.25	8408.95
(C1-C2)(alpha-Fetoprotein (AFP))	825.495	1098.51	962		1492.66	875.895	1184.28
(C3-C4)(GATA-4)	18768	16372.6	17570.3		8149.83	13404.4	10777.1
(C5-C6)(HNF-3beta/FoxA2)	18121.2	10829.8	14475.5		8377.57	13209.8	10793.7
(C7-C8)(PDX-1/IPF1)	1265.92	1480.56	1373.24		1257.58	637.88	947.73
(D1-D2)(SOX17)	15061.5	8385.55	11723.5		8647.75	15178.7	11913.2
(D3-D4)(Otx2)	29801.5	17158.5	23480		15709.6	34717.4	25213.5
(D5-D6)(TP63/TP73L)	1828.47	2047.22	1937.85		1739.72	1366.33	1553.03
(D7-D8)(Goosecoid (GSC))	2199.14	2058.51	2128.83		2087.17	3152.74	2619.96
(E1-E2)(Snail)	4515.61	4073.4	4294.51		5522.27	4528.12	5025.2
(E3-E4)(VEGF R2/KDR/Flk-1)	1107.21	1675.22	1391.22		2079.57	1369.83	1724.7
(E5-E6)(HCG)	1195.24	1728.19	1461.72		1787.17	1068.94	1428.05
(E7-E8)(NC)	0	0	0		0	0	0
(F1-F2)(Reference Spots)	45132	45163.4	45147.7		45537.9	46515.5	46026.7

[truncated: 7 more sheets: Protein Array_KOSR-Fig 2D, Protein Array_Final Data-Fig 2D, Scorecard-Fig 3C-D, Scorecard_CT values-Fig 3C-D, Scorecard_Fold Change-Fig 3C-D, RT-qPCR-Fig S3, MBD-seq control primers]
