# Supplementary material for: The H3K27M mutation alters stem cell growth, epigenetic regulation, and differentiation potential
Source: BMC Biol. 2022 May 30;20:124. doi: 10.1186/s12915-022-01324-0 (PMC9153095; doi:10.1186/s12915-022-01324-0)
Supplement: Supplementary file 4 — Additional file 4: Table S2. Transcriptomic analysis of differential gene expression in the K27M (mutant) versus wild type cells. Differentially expressed genes in clusters a-e are shown, with their fold changes and p-value/adjusted p-value. Final sheet shows differential gene expression (log2 fold change) and adjusted p-values for each pairwise sample comparison. [file 12915_2022_1324_MOESM4_ESM.xlsx]

## Sheet: Cluster a genes_ FDR 0.05
Cluster a genes	Fold change WT_day 5 vs day 0	Adjusted p-value	p-value		Cluster a genes	Fold change Day 5_WT vs H3K27M-C1	Adjusted p-value	p-value		Cluster a genes	Fold change Day 5_WT vs H3K27M-C2	Adjusted p-value	p-value
ABALON	1.61274	0.00455504	0.00187192		ABALON	1.49578	0.0358259	0.00666529		ABALON	1.86384	0.00141338	-0.000167862
ABCC6P1	3.91351	0.00281708	0.00108062		ABCA17P	-1.4939	0.127699	0.0379692		ABCA2	1.33792	0.00689356	-0.00126366
ABLIM1	1.75572	5.16526e-05	1.11129e-05		ABCA2	1.33603	0.0110569	0.00142595		ABCC6P1	9.39589	0.000327461	-2.62262e-05
ACCS	2.08652	0.000715026	0.000227864		ABCC6P1	2.71364	0.0416637	0.00825398		ABLIM1	2.14614	4.70496e-06	-1.1088e-07
ACOXL	2.89883	0.000221051	5.91459e-05		ABLIM1	1.62738	0.00110743	7.07206e-05		ACCS	2.12123	0.00140697	-0.000166925
ACSL3	1.54723	0.00941091	0.00427242		ACCS	1.46402	0.0934044	0.0247596		ACOXL	5.0402	2.21953e-05	-8.34885e-07
ADAM23	2.37147	9.20168e-07	9.89287e-08		ACOXL	2.57649	0.0023621	0.000187123		ACSL3	2.1344	0.000189269	-1.31812e-05
ADAMTS17	2.32507	0.000279236	7.70755e-05		ADAM23	1.76059	0.000608831	3.2926e-05		ADAM23	2.03189	3.5365e-05	-1.57671e-06
ADGRB1	1.53091	0.0148475	0.00717448		ADAMTS17	3.73331	3.51358e-05	8.47698e-07		ADAMTS17	3.45409	2.98938e-05	-1.24356e-06
ADGRE5	1.88197	0.0189863	0.00946953		ADGRB1	2.41758	0.000266501	1.12685e-05		ADGRB1	2.21367	0.000361764	-2.98958e-05
ADGRL1	1.41781	0.00872461	0.00392722		ADGRL1	1.89591	0.000149082	5.36739e-06		ADGRL1	2.36348	2.65048e-06	-5.2904e-08
ADI1	1.76804	3.87612e-05	7.96337e-06		ADI1	1.81397	0.000136061	4.72095e-06		ADI1	1.57999	0.00101622	-0.000111657
ADNP-AS1	1.69065	0.0267552	0.0140181		ADSSL1	1.49541	0.031869	0.00571153		AGBL2	2.64534	0.003464	-0.000522982
ADSSL1	1.74371	0.00118034	0.000402352		AGBL2	1.83795	0.0615155	0.013977		AGBL4	12.382	2.56819e-05	-1.01565e-06
AGBL2	2.09517	0.00908865	0.00411387		AGBL4	6.52612	0.000331568	1.50169e-05		AGMO	41.184	3.6145e-07	-3.57359e-09
AGBL4	11.3291	9.0284e-06	1.45683e-06		AGMO	16.6038	1.90174e-05	3.84321e-07		ALG11	1.53475	0.0028689	-0.000415475
AGMO	2.99658	0.00279049	0.00106851		ALG11	1.42135	0.0173862	0.00254598		ALKBH7	1.99458	0.00113496	-0.000127032
ALG11	1.4232	0.00553414	0.00234587		ALKBH7	1.62769	0.0216162	0.00338585		ALX4	13.1152	4.81859e-05	-2.33708e-06
ALKBH7	1.7122	0.00373907	0.00149149		ALX4	5.29683	0.00110191	7.02996e-05		AMDHD2	1.58398	0.00894682	-0.00175298
ALX4	4.35862	0.000534161	0.000163343		AMDHD2	1.42848	0.0527583	0.0113558		ANKRA2	1.52969	0.0270409	-0.00718144
ANKRD50	2.24209	0.000246783	6.68267e-05		ANKRA2	1.34394	0.154742	0.0497366		ANKRD50	2.87422	4.1221e-05	-1.89683e-06
AOX1	2.55397	9.78441e-05	2.32013e-05		ANKRD50	1.68793	0.0263527	0.00443581		AOX1	1.55926	0.0376849	-0.0109385
APLP2	1.33879	0.0611971	0.0360249		APLP2	1.32432	0.139006	0.0426993		APLP2	1.65152	0.00500177	-0.000841922
ASIC2	17.3394	1.74225e-11	1.12669e-13		ARID3A	1.27778	0.0695198	0.01647		ARID3A	1.53187	0.00141922	-0.000168732
ASL	1.30189	0.0194302	0.00972599		ARSI	1.61955	0.017065	0.00248237		ARSI	2.00719	0.00078819	-8.08677e-05
ASTN2	1.83138	0.000133023	3.29457e-05		ASIC2	7.9242	3.15492e-09	1.76559e-12		ASIC2	13.896	5.20858e-10	-1.42918e-13
ATF7IP2	1.53108	0.00113241	0.000383817		ASL	1.45804	0.00602533	0.000647417		ASL	1.81077	6.62189e-05	-3.43818e-06
ATP6V1A	1.4416	0.00749762	0.00330545		ASTN2	1.84669	0.000560803	2.98849e-05		ASTN2	1.90824	0.000199813	-1.41594e-05
ATP6V1F	1.34781	0.0733635	0.0443319		ATP5L	1.54116	0.0326587	0.00591626		ATF7IP2	1.51175	0.00322449	-0.000478041
AVPR1A	4.22632	0.00831414	0.00371815		ATP6V1A	1.31172	0.0891776	0.0232238		ATP5L	1.57477	0.0174086	-0.00410046
B3GAT2	26.6949	2.99926e-09	8.89597e-11		ATP6V1F	1.49374	0.0457191	0.00934865		ATP6V1A	1.82038	0.000253914	-1.90727e-05
BANK1	1.80482	0.0603384	0.0354519		B3GAT2	8.90194	3.01328e-07	1.53643e-09		ATP6V1F	1.74376	0.00434647	-0.00070324
BCL2L1	1.47824	0.000349452	9.93995e-05		BAIAP2L2	1.62771	0.0194254	0.00295209		ATP6V1H	1.6478	0.00214059	-0.000284977
BHMT	33.0747	6.20943e-09	2.28191e-10		BANK1	3.30886	0.00490668	0.000491522		AZU1	6.09928	0.01326	-0.00290711
BRWD1-IT2	1.61385	0.044234	0.0248208		BCL2L1	1.51857	0.000809632	4.75248e-05		B3GAT2	9.68046	1.02971e-07	-7.23168e-10
C11orf1	2.9398	2.52526e-07	2.09313e-08		BHMT	19.0536	1.2121e-07	4.59758e-10		BAIAP2L2	1.52092	0.0270674	-0.00719014
C14orf1	1.65995	3.99375e-05	8.23484e-06		C11orf1	1.61136	0.0043361	0.000417378		BANK1	2.39513	0.0177334	-0.00419903
C16orf89	2.29713	0.0242293	0.0125169		C14orf1	1.40806	0.0066959	0.000741538		BCL2L1	1.66223	6.66498e-05	-3.47713e-06
C17orf102	7.94056	1.06307e-07	7.39044e-09		C17orf102	8.82102	7.7041e-07	5.36537e-09		BHMT	23.2673	4.69094e-08	-2.27517e-10
C1QTNF4	2.16757	0.00319241	0.00124405		C1QTNF4	2.13297	0.0115393	0.0015105		BLACAT1	2.41349	0.00489411	-0.000814061
C2orf15	1.47834	0.0722558	0.0435554		C2CD4C	2.91318	0.00308366	0.000264418		C11orf1	1.88679	0.000240274	-1.78557e-05
C4orf47	3.08629	0.00224019	0.00083509		C2orf15	2.20846	0.00571364	0.000601822		C14orf1	1.65059	0.00014421	-9.24831e-06
C5orf38	1.83249	0.00949282	0.00431531		C4orf47	2.2902	0.0375041	0.00712543		C16orf89	4.1962	0.0024941	-0.00034941
C9orf172	1.63112	0.0392193	0.0215794		C5orf38	2.92817	0.000701398	3.95578e-05		C17orf102	10.3953	2.11076e-07	-1.82437e-09
CA11	4.77341	1.22471e-08	5.28924e-10		CA11	2.57662	5.89962e-05	1.6398e-06		C18orf8	1.45025	0.0436483	-0.0132014
CACNA1G	1.36349	0.0351676	0.0190708		CACNA1G	2.54819	2.52275e-05	5.60018e-07		C1QTNF4	2.34346	0.00364272	-0.000558662
CACNA1H	1.45308	0.000314458	8.82446e-05		CACNA1H	1.52156	0.000420078	2.05833e-05		C2CD4C	3.30849	0.000824244	-8.56943e-05
CACNB1	1.39364	0.0158335	0.00771197		CACNB1	1.47323	0.0184262	0.00275819		C2orf15	2.90827	0.00039226	-3.31477e-05
CAMK4	1.77221	0.0008903	0.00029219		CAMK4	1.32892	0.124155	0.0365086		C4orf47	2.53978	0.0133218	-0.00292331
CAMKMT	1.8554	9.80717e-06	1.60505e-06		CAMKMT	2.08379	1.04918e-05	1.65056e-07		C5orf38	2.72719	0.000639565	-6.05284e-05
CAPS	1.71576	0.00875636	0.00394532		CAPS	1.44208	0.124563	0.0366825		CA11	3.75687	6.72367e-07	-8.11088e-09
CAPS2	1.7363	0.0667447	0.0397513		CBLN2	10.4868	0.000161331	5.94885e-06		CACNA1G	3.23748	1.49624e-06	-2.30797e-08
CBLN2	25.8569	8.92726e-07	9.54787e-08		CDC42EP3	1.41994	0.0532897	0.0115049		CACNA1H	1.44874	0.000914985	-9.75749e-05
CCDC80	2.99441	0.00817405	0.0036433		CDC6	1.69938	0.0114128	0.00148864		CACNB1	1.63058	0.0024155	-0.00033469
CDC42EP3	1.67237	0.00163939	0.00058615		CDH15	2.09492	0.100965	0.0275421		CAMKMT	2.59981	2.90569e-07	-2.76113e-09
CDC6	1.96676	0.000433979	0.000127668		CDH22	30.7739	1.27557e-07	4.91763e-10		CAPN10-AS1	1.56998	0.0101599	-0.00206585
CDH15	3.30072	0.00444182	0.00181711		CDYL2	5.44446	0.000362952	1.67912e-05		CAPS	1.6243	0.0281965	-0.00759529
CDH22	47.9057	7.6226e-09	2.92922e-10		CECR1	1.54982	0.00372863	0.000339662		CAPS2	2.43084	0.0146695	-0.00330023
CDYL2	2.5956	0.00338276	0.0013319		CELF5	2.22051	1.43299e-05	2.51277e-07		CBLN2	20.4167	1.07119e-05	-3.26381e-07
CELF5	3.2337	1.87203e-08	8.84681e-10		CH17-340M24.3	2.02404	0.0242004	0.00394836		CDC42EP3	2.36408	3.32117e-05	-1.44036e-06
CH17-340M24.3	2.72941	0.00072807	0.000232428		CHN1	2.39121	7.97946e-06	1.16601e-07		CDC6	1.90821	0.00169543	-0.000212113
CHN1	2.64344	2.46127e-07	2.03244e-08		CHRNA3	4.56314	5.90547e-06	7.67296e-08		CDH22	41.9862	5.23308e-08	-2.69298e-10
CHODL	1.98467	0.0100707	0.00461578		CHRNB4	8.94787	5.22173e-06	6.47345e-08		CDYL2	4.88006	0.00027709	-2.12323e-05
CHRNA3	14.3675	5.15371e-09	1.78819e-10		CHRNE	6.05784	0.000831849	4.92341e-05		CECR1	1.73425	0.000310378	-2.43369e-05
CHRNB4	23.4093	8.92391e-08	5.97791e-09		CHST7	4.24979	4.20782e-06	4.91897e-08		CELF5	2.11915	1.37258e-05	-4.53202e-07
CHRNE	1.81958	0.0742634	0.0449266		CISTR	8.56045	0.000518421	2.69279e-05		CFD	2.27805	0.021731	-0.00544424
CHST7	2.18487	0.000307233	8.58733e-05		CLUHP3	1.32417	0.132473	0.0398604		CH17-340M24.3	2.74163	0.00172308	-0.000217072
CISTR	4.02792	0.00187776	0.000683522		CNNM4	1.43301	0.0218238	0.00342922		CHN1	2.6838	1.05492e-06	-1.48248e-08
CNNM4	1.5173	0.00259578	0.000984434		CNPY2	1.56451	0.0279803	0.00479063		CHRNA3	7.86947	1.89034e-07	-1.57509e-09
COL16A1	1.6678	0.0100156	0.00458429		COL16A1	1.96385	0.00567181	0.000596031		CHRNB4	14.549	7.37139e-07	-9.25893e-09
COMMD7	1.34373	0.0117894	0.00551497		COMMD7	1.63794	0.000805214	4.72153e-05		CHRNE	3.00468	0.00831446	-0.00160013
CPNE4	7.19672	3.88326e-09	1.25804e-10		COX5B	1.71338	0.0684379	0.0161328		CHST7	4.78417	9.95039e-07	-1.37976e-08
CRYBA4	7.15116	3.75545e-05	7.67811e-06		CPNE4	4.0483	8.99982e-07	6.65949e-09		CISTR	13.7157	8.59677e-05	-4.80491e-06
CTSF	2.99955	0.0115279	0.00537756		CRYBA4	2.87813	0.00838143	0.000995576		CLUHP3	1.66423	0.00494368	-0.000827362
CTTNBP2	2.38037	5.78324e-06	8.62703e-07		CTSF	3.17288	0.0254877	0.0042284		CMC1	2.61108	0.00565382	-0.000976288
CYB5D1	1.69032	9.01638e-05	2.10188e-05		CTTNBP2	1.95773	0.000508862	2.62943e-05		CNNM4	1.64195	0.00146666	-0.000176196
D2HGDH	1.42461	0.00106876	0.000359397		CYB5D1	1.7357	0.000288616	1.26106e-05		COL16A1	2.67535	0.000170454	-1.13834e-05
DDX58	1.37751	0.0097956	0.00447325		D2HGDH	1.26594	0.0466444	0.00962356		COMMD7	1.61965	0.00060088	-5.56343e-05
DGCR11	1.52017	0.0479541	0.027269		DDX58	2.03968	4.82488e-05	1.28407e-06		COX5B	1.91345	0.0194765	-0.0047244
DHDH	2.03744	0.00663202	0.00287764		DHRS13	1.58889	0.00531879	0.000546696		CPNE4	5.9186	5.59728e-08	-3.0628e-10
DHRS13	1.47527	0.00559029	0.00237349		DHRS4	1.69277	0.00599302	0.000642083		CRADD	1.55796	0.0370606	-0.0106928
DHRS4	1.94803	0.000218485	5.82689e-05		DLG1	1.2504	0.099453	0.0269504		CRYBA4	2.9547	0.0041239	-0.000656973
DLG1	1.57889	0.000267792	7.34339e-05		DLX3	34.2741	2.06767e-05	4.35854e-07		CTSF	9.1952	0.000498464	-4.43231e-05
DLX3	6.37688	9.26309e-05	2.16918e-05		DMC1	1.65739	0.0394261	0.00761946		CTTNBP2	2.52578	1.04394e-05	-3.1483e-07
DMC1	2.26761	0.000528667	0.000161473		DMRT1	3.37492	0.0548794	0.0119846		CUX1	1.55883	0.0256424	-0.00671642
DMRT1	21.0502	0.000263292	7.20198e-05		DNLZ	1.85825	0.000661151	3.66725e-05		CYB5D1	1.43542	0.00584884	-0.00102016
DNAJC28	1.59289	0.020187	0.010155		DOK1	4.30192	2.23478e-08	4.16885e-11		D2HGDH	1.61291	0.00017395	-1.17899e-05
DNLZ	1.66748	0.000764732	0.000245987		DPY19L3	1.28206	0.0884241	0.0229775		DBP	1.68902	0.0495035	-0.0155049
DOK1	1.52518	0.00103477	0.00034649		DQX1	2.88749	0.0884131	0.0229582		DCXR	1.81352	0.00195775	-0.000254793
DPY19L3	1.55556	0.000790211	0.000255357		DTWD2	1.34725	0.0243834	0.00398607		DDX58	1.88404	8.24579e-05	-4.55308e-06
DTWD2	1.72567	4.51704e-05	9.49641e-06		DUSP13	3.09313	0.00503345	0.000511108		DERL3	1.63914	0.0218794	-0.00549482
EEF1B2	2.05156	0.000144016	3.60443e-05		DUSP6	2.35328	0.00448018	0.000434869		DHDH	2.24547	0.00612314	-0.00108893
EEF2	1.27168	0.0148628	0.00718279		EEF1B2	1.45623	0.0613095	0.0139111		DHRS13	1.70644	0.00105306	-0.000116556
EFCAB13	1.8222	0.0256588	0.0133863		EEF2	1.47621	0.00118521	7.75305e-05		DHRS4	1.62564	0.00622115	-0.00111178
EHHADH	2.37303	0.00531927	0.00224056		EFCAB13	2.06025	0.0279803	0.00479155		DLG1	1.58681	0.000667258	-6.41451e-05
ELFN2	5.33078	8.22123e-08	5.40857e-09		EIF3K	1.37364	0.0666009	0.0155631		DLX3	27.3258	1.30713e-05	-4.1551e-07
ELP4	2.04835	0.000171051	4.40126e-05		ELFN2	4.59799	1.90295e-06	1.77492e-08		DMC1	2.18973	0.00184043	-0.000236434
EMD	1.26942	0.0291483	0.0154478		EMD	1.22712	0.119908	0.0347668		DMRT1	8.93499	0.00286645	-0.000414586
EML4	1.49115	8.44926e-05	1.94603e-05		EML4	1.3456	0.005653	0.000593154		DNAJC28	1.64463	0.0248815	-0.00647025
ENOSF1	1.65601	0.000281349	7.77289e-05		ENOSF1	1.81817	0.000276472	1.17933e-05		DNLZ	1.78002	0.000680122	-6.58046e-05
ENY2	-1.29133	0.0278504	0.0146695		EPB41L4A-AS1	1.49131	0.0215791	0.00337869		DOK1	4.97517	6.28346e-09	-8.98642e-12
EPB41L4A-AS1	1.48644	0.00772616	0.00341965		EPHA10	2.83066	0.00165015	0.000119539		DPY19L3	1.53248	0.00257192	-0.000363081
EPHA10	1.83049	0.0138068	0.00659947		ETV5	3.08565	3.85014e-05	9.52838e-07		DQX1	4.84874	0.0130697	-0.00285336
ETV5	1.65744	0.0126001	0.00594121		FAM120AOS	1.24308	0.0400963	0.00780385		DTWD2	1.41256	0.00616001	-0.00109779
FAHD2CP	1.64493	0.0114325	0.00532667		FAM160B2	1.44741	0.0727663	0.0175566		DUSP13	8.69947	2.99016e-05	-1.24761e-06
FAM120AOS	1.54457	4.08026e-05	8.43605e-06		FAM174A	2.55765	3.15282e-05	7.54779e-07		DUSP6	3.03116	0.000273493	-2.09346e-05
FAM174A	1.49656	0.00842361	0.0037713		FAM201A	1.6603	0.0615555	0.0139937		DYNC1I1	2.11401	0.0322952	-0.00901462
FAM201A	1.83648	0.0099071	0.00452787		FAM212B-AS1	2.3257	0.0333496	0.00608637		EBF4	6.80669	0.00659676	-0.00119736
FAM212B-AS1	2.06484	0.0253661	0.0132063		FAM43A	1.95853	0.0312569	0.0055684		EEF1B2	1.67102	0.00739715	-0.00137621
FAM43A	1.99153	0.00955235	0.00434851		FAM83H	1.59444	0.0152163	0.00214497		EEF2	1.61425	9.22315e-05	-5.26296e-06
FAM83H	1.37139	0.0486107	0.0276847		FAR2P2	1.51951	0.151467	0.0482976		EFCAB13	2.31386	0.00786872	-0.00149184
FAR2P2	2.77049	0.000457306	0.000135724		FBN3	1.83715	0.00129138	8.72058e-05		EHHADH	2.46146	0.00861111	-0.00167114
FBN3	1.97694	9.11667e-05	2.12923e-05		FBXL21	13.345	3.14693e-05	7.51411e-07		EIF3K	1.53345	0.00933951	-0.00185025
FBXL13	2.48173	0.000458917	0.000136345		FERMT2	2.7603	1.48433e-06	1.32908e-08		ELFN2	9.36935	5.23308e-08	-2.70082e-10
FBXL21	3.80912	0.000447342	0.000132267		FES	1.23047	0.129831	0.0387911		ELP4	1.67062	0.00635632	-0.00114158
FERMT2	3.69634	3.63434e-09	1.16384e-10		FGF17	22.2397	2.62168e-05	5.93504e-07		EMD	1.50594	0.00151536	-0.000184119
FES	1.4106	0.0039844	0.00160521		FGL2	3.675	0.0599938	0.0135119		EML4	1.59924	4.32626e-05	-2.03373e-06
FGF17	3.05252	0.00495854	0.00206457		FIBCD1	4.11986	1.77913e-05	3.52508e-07		ENOSF1	2.07471	1.99458e-05	-7.34231e-07
FIBCD1	2.96096	3.09072e-05	6.10765e-06		FLJ20021	1.64815	0.0536757	0.0116157		EPB41L4A-AS1	1.69158	0.00214879	-0.000287005
FLJ20021	1.88613	0.00544838	0.00230308		FOXB2	61.9827	1.34863e-05	2.28099e-07		EPG5	1.52135	0.0141507	-0.00315711
FOXB2	83.5044	1.67239e-06	2.01224e-07		FSTL3	1.42504	0.031869	0.00571511		EPHA10	2.80379	0.000915404	-9.76765e-05
FOXN2	1.49001	0.00212366	0.000786371		FZD5	3.4146	0.000242158	1.00284e-05		ETV1	1.56262	0.00472307	-0.000777976
FREM1	1.56532	0.0179193	0.00886496		GAD2	19.5962	1.50051e-06	1.3529e-08		ETV5	3.67368	4.51587e-06	-1.04459e-07
FRK	2.91876	0.00808121	0.0035979		GALNS	1.93802	0.000610749	3.30781e-05		FAM174A	2.91181	4.73028e-06	-1.12654e-07
FSTL3	1.53571	0.00323735	0.00126599		GALR3	3.252	0.00500992	0.000507471		FAM201A	2.26126	0.00303674	-0.00044658
FZD5	3.63073	2.63583e-05	5.08087e-06		GANC	1.52602	0.00467181	0.000459957		FAM43A	2.63966	0.00236321	-0.000325048
GAD2	4.27086	2.04699e-05	3.78545e-06		GDNF	4.74624	0.00946164	0.00116667		FAM83H	1.62046	0.00822167	-0.00157716
GALNS	1.37839	0.026046	0.0136195		GGN	1.7243	0.0281904	0.00484856		FAR2P2	1.79273	0.0306134	-0.00841763
GALR3	2.87796	0.00276773	0.00105842		GLG1	1.33664	0.0864146	0.0222243		FBN3	2.31688	2.76987e-05	-1.12124e-06
GANC	1.27993	0.0383553	0.0210457		GLT1D1	1.33979	0.0783412	0.0193442		FBXL21	21.8694	6.12586e-06	-1.61888e-07
GAPDHS	1.58984	0.00192058	0.000700899		GMPR2	1.37454	0.00835935	0.00099021		FERMT2	3.26198	1.12517e-07	-8.18586e-10
GDPD1	1.5763	0.00453313	0.00186038		GNB2L1	1.39923	0.0102727	0.00128968		FES	1.70395	0.000242532	-1.8067e-05
GGN	1.7506	0.00846921	0.0037954		GNPNAT1	2.34345	2.31257e-07	1.07849e-09		FGF17	17.2727	3.08405e-05	-1.29445e-06
GLG1	1.31073	0.0550003	0.0319017		GPR146	1.41061	0.125107	0.0368739		FGL2	7.03324	0.00761678	-0.00143691
GMPR2	1.23737	0.0338975	0.0183041		GPT	1.68813	0.0714384	0.0171466		FIBCD1	8.43498	4.82043e-07	-5.09559e-09
GNB2L1	1.28359	0.0238545	0.0122877		GRIK5	1.83168	0.00601822	0.000645905		FLJ20021	1.92696	0.00879662	-0.00171691
GNPNAT1	1.96164	6.12057e-07	6.04369e-08		GTDC1	1.36314	0.0133234	0.00182179		FOXB2	218.251	1.66083e-06	-2.66443e-08
GOLGA8B	1.91485	0.0408521	0.0226361		HBP1	1.23126	0.049723	0.0104597		FOXN2	1.63044	0.00088852	-9.41449e-05
GPAT2	1.58116	0.040047	0.0221202		HES1	1.98585	0.00311328	0.00026797		FREM1	1.69138	0.0134387	-0.00295847
GPR146	2.63932	5.81036e-05	1.2714e-05		HESX1	7.98988	5.99609e-05	1.68167e-06		FSTL3	1.7748	0.000744631	-7.51444e-05
GPR75	1.64828	0.0217189	0.0110404		HIGD2A	1.55547	0.00117466	7.65951e-05		FZD5	4.52779	1.39108e-05	-4.61282e-07
GPT	2.40607	0.00143408	0.000503826		HIP1	1.53083	0.00593284	0.000633053		GAD2	55.1997	3.88395e-07	-3.88829e-09
GRIK5	1.52741	0.0193278	0.00966391		HIST1H2BM	5.56026	0.000699519	3.94083e-05		GALNS	1.56411	0.00695701	-0.00127702
GSTZ1	1.58578	0.00652274	0.00282333		HIST1H3E	3.02973	0.0437764	0.00881135		GALR3	3.25889	0.00291297	-0.00042385
GTDC1	1.88487	3.69725e-06	5.08538e-07		HIST1H3I	1.95898	0.100147	0.0272427		GANC	1.84075	0.000117679	-7.17842e-06
HAS2	3.19211	0.000219997	5.87543e-05		HIST1H4L	2.11578	0.0762799	0.0186569		GDNF	8.62097	0.00102708	-0.000112977
HBP1	1.574	2.22741e-05	4.18003e-06		HOXC4	64.506	5.23335e-09	4.60218e-12		GGN	2.21321	0.00172308	-0.000217013
HESX1	8.42781	8.12984e-06	1.28504e-06		HPS1	1.55883	0.000984991	6.04863e-05		GLG1	1.51753	0.00919713	-0.00181689
HIGD2A	1.21416	0.0661194	0.0393213		HSD3B7	1.5558	0.0226231	0.00360912		GMPR2	1.50284	0.000727919	-7.20785e-05
HIST1H2AJ	2.25438	0.0383553	0.0210475		HTR1A	23.2513	5.22173e-06	6.43658e-08		GNB2L1	1.50259	0.00154648	-0.000188959
HOXC4	21.8431	1.18718e-08	5.04929e-10		IGF2-AS	22.4541	2.62207e-07	1.27174e-09		GNPNAT1	2.55291	4.05637e-08	-1.76806e-10
HPS1	1.48897	0.000619558	0.000193379		IL1RAPL2	5.34501	0.0111668	0.00144706		GPAT2	1.79056	0.0217401	-0.00544786
HSD3B7	1.38538	0.0394381	0.0217251		IL20RB	2.15475	0.00416695	0.000394101		GPR146	1.7143	0.0119307	-0.00253942
HTR1A	17.2141	8.15545e-07	8.51956e-08		INPPL1	1.41726	0.00924605	0.00113262		GRIK5	2.36092	0.000205694	-1.47344e-05
IGF2-AS	7.36279	1.06488e-06	1.17467e-07		IRF4	2.19512	0.00605815	0.000652074		GSTZ1	1.82176	0.0020662	-0.000272375
IL2RB	8.47726	0.000307754	8.60571e-05		IRX2	2.30863	0.000390924	1.86687e-05		GTDC1	1.40696	0.00431824	-0.000696525
IRF4	2.47053	0.000576442	0.00017775		ISLR	2.29679	0.018681	0.0028111		HAS2	2.59763	0.00233219	-0.000319147
IRS4	4.44939	7.92022e-05	1.80842e-05		IZUMO4	1.96448	0.147805	0.0466663		HBP1	1.35036	0.00352679	-0.000535532
IRX2	1.43875	0.0443999	0.0249359		JAKMIP2-AS1	6.51403	4.25378e-05	1.08447e-06		HES1	2.22645	0.000543104	-4.90016e-05
ISLR	3.95388	0.000191301	5.01628e-05		KCNIP2	1.45795	0.0744339	0.01806		HESX1	17.0832	8.58262e-06	-2.47093e-07
ITGA6	1.50036	0.0127637	0.00602552		KCP	2.73574	0.000144071	5.04366e-06		HIGD2A	1.5407	0.000831929	-8.67003e-05
ITGAV	1.78486	0.00481532	0.00199655		KDM2B	1.5694	5.07729e-05	1.36388e-06		HIP1	1.65815	0.000934033	-0.000100477
IZUMO4	3.72121	0.00328265	0.00128493		KIAA1217	1.98226	0.0165273	0.0023791		HIST1H2AJ	3.70849	0.00405069	-0.00064002
JAKMIP2-AS1	4.26263	5.03987e-05	1.07899e-05		KLF8	1.46269	0.105019	0.0290006		HIST1H2BM	7.63786	0.000145601	-9.3524e-06
KCNIP2	2.02475	0.000511053	0.000155203		L3HYPDH	1.40995	0.0365046	0.00685965		HIST1H3E	8.04702	0.000269614	-2.05538e-05
KCP	2.70259	2.64008e-05	5.09235e-06		LAMTOR2	1.38184	0.105291	0.0291332		HIST1H3I	3.89925	0.0011162	-0.000124447
KIF27	1.44346	0.00597797	0.00255816		LHFPL1	2.2956	0.000540522	2.85352e-05		HIST1H4L	4.94628	0.000425981	-3.65535e-05
L3HYPDH	1.51303	0.00405668	0.00164088		LHFPL4	1.62157	0.00336263	0.000297748		HIVEP1	1.55091	0.021731	-0.00544302
LAMTOR2	1.50212	0.0159849	0.00779734		LINC00639	3.28419	0.00383415	0.000352617		HOXC4	53.2427	7.33029e-09	-1.1851e-11
LDLRAD2	2.68524	0.00148514	0.000524535		LINC00645	3.46792	0.0303602	0.0053709		HPS1	1.34618	0.0128862	-0.00280208
LHFPL1	1.89921	0.00103194	0.000345367		LINC00926	2.3425	0.00896138	0.00109273		HSD3B7	1.57622	0.0121508	-0.00259759
LHFPL4	1.52741	0.00269795	0.00102804		LINC00982	6.98142	0.000302025	1.33528e-05		HTR1A	8.98909	1.0116e-05	-3.03819e-07
LINC00540	-3.51848	0.00698193	0.00304857		LINC01420	1.3717	0.0548105	0.0119389		IDH1-AS1	2.29851	0.0106807	-0.00220267
LINC00639	3.00008	0.00169046	0.000606409		LINGO1	2.29116	2.92926e-05	6.81222e-07		IFI35	2.55328	0.00306831	-0.000451985
LINC00926	2.25116	0.00369481	0.00147062		LIPT1	1.39037	0.0589545	0.0131495		IGF2-AS	36.4736	2.65708e-08	-8.09582e-11
LINC00982	2.36183	0.0133093	0.00632525		LMBR1	1.34653	0.0495414	0.0104123		IL17RD	3.68318	0.00022159	-1.60798e-05
LINC01420	1.42968	0.0111385	0.00516962		LMO2	3.89693	8.36475e-06	1.24311e-07		IL1RAPL2	13.2394	0.000731311	-7.25462e-05
LINGO1	1.70329	0.000598629	0.000185411		LMO3	1.85741	0.0251712	0.00415787		IL20RB	2.1838	0.00214188	-0.000285416
LIPT1	1.7186	0.000826465	0.000268465		LMX1B	15.8259	0.00170474	0.000124766		IRF4	2.07804	0.00563207	-0.000971769
LMO2	12.2216	8.64971e-09	3.41102e-10		LOC100289333	5.26074	0.00123824	8.24619e-05		IRS4	3.49669	0.000962275	-0.000104278
LMO3	1.51671	0.063161	0.0373695		LOC100379224	5.41144	2.28976e-06	2.22113e-08		IRX2	2.27358	0.000283826	-2.18683e-05
LOC100289333	3.33111	0.00264096	0.0010037		LOC100499484	2.19117	0.0026177	0.000215022		ISLR	2.13473	0.0177326	-0.00419774
LOC100379224	3.23179	7.40702e-06	1.14822e-06		LOC100996579	2.22562	0.0127161	0.00171741		ITGAV	1.64661	0.024632	-0.00637167
LOC100499484	2.66543	9.52413e-05	2.24216e-05		LOC101927768	1.53795	0.0540924	0.0117455		JAKMIP2-AS1	24.0845	2.45452e-06	-4.70082e-08
LOC100506302	1.51796	0.0051089	0.00213924		LOC101928414	16.9272	3.02314e-05	7.12456e-07		KCND1	1.89982	0.0380683	-0.0110711
LOC100996579	3.7276	0.000108599	2.60795e-05		LOC101929378	2.47506	0.00823525	0.000972437		KCNIP2	1.54046	0.0277287	-0.00741754
LOC101927018	2.39362	0.0204066	0.010282		LOC101930452	3.12312	0.00575842	0.000609429		KCP	4.12281	3.98559e-06	-8.92185e-08
LOC101927391	5.00215	0.000513416	0.000156017		LOC285847	1.7915	0.0448064	0.00910226		KDM2B	1.66035	7.73276e-06	-2.17337e-07
LOC101927768	1.93966	0.00140994	0.000494556		LOC389247	1.90708	0.0623696	0.0142525		KIAA1217	2.88457	0.000498839	-4.44184e-05
LOC101928414	13.388	8.39823e-06	1.33739e-06		LOC440311	1.25985	0.0999179	0.0271385		KIF27	1.5281	0.00456088	-0.000744738
LOC101929378	2.05981	0.0098649	0.00450736		LOC440982	9.38449	0.00149844	0.000105754		KLF8	3.34188	3.88966e-05	-1.77045e-06
LOC101930452	3.18734	0.00141955	0.000498017		LOC728485	1.98316	0.0126612	0.00170527		KRT19	1.67947	0.00883471	-0.00172662
LOC285847	3.13387	0.000158334	4.01657e-05		LOC728739	11.8172	0.000713152	4.04867e-05		L3HYPDH	1.64455	0.00227283	-0.000307388
LOC389247	2.09924	0.0131466	0.00623489		LOXL1-AS1	1.3092	0.154204	0.0494771		LAMA5	1.93428	0.00842845	-0.00162888
LOC440311	1.54883	0.000749646	0.000240388		LOXL3	4.56975	2.01711e-07	8.92919e-10		LHFPL1	3.43205	9.65421e-06	-2.84548e-07
LOC440982	2.44239	0.0397738	0.0219495		LRAT	3.15214	0.0115393	0.00151235		LHFPL4	1.92295	0.000130176	-8.135e-06
LOC728485	2.2329	0.0012969	0.000448857		LRRC37B	1.35855	0.0506069	0.010718		LINC00540	19.8701	0.000751627	-7.61348e-05
LOXL1-AS1	1.86997	0.000486455	0.000146277		LRRC4B	50.3434	1.61724e-08	2.43941e-11		LINC00639	3.20742	0.00247959	-0.000347016
LOXL3	1.79078	0.000438536	0.000129254		LYN	2.55206	3.05369e-06	3.19002e-08		LINC00645	3.03241	0.0301755	-0.00827283
LPAR5	3.69341	0.0170227	0.00836582		MAP3K12	1.70725	0.00151063	0.000106896		LINC00926	2.85859	0.00146249	-0.000175253
LRAT	2.82919	0.0073887	0.00325099		MBNL3	1.94664	0.00433354	0.000416593		LINC00982	18.4104	1.36819e-05	-4.5069e-07
LRRC34	1.46801	0.00412274	0.00166991		MFSD9	1.37838	0.00350868	0.00031512		LINC01011	1.92692	0.00493387	-0.000824168
LRRC37B	1.59961	0.00112177	0.000379735		MIR3663HG	44.841	2.46215e-08	4.7461e-11		LINC01089	1.50967	0.036356	-0.0104356
LRRC4B	17.0109	2.24956e-09	6.28064e-11		MIR503HG	6.89373	0.00642722	0.000703789		LINC01420	1.53667	0.00664673	-0.00120932
LRRC9	1.84117	0.00266131	0.0010126		MKNK2	1.38909	0.00054232	2.86975e-05		LINGO1	2.38915	1.00351e-05	-2.97522e-07
LYN	2.13043	5.16113e-06	7.50814e-07		MMP2	3.11871	3.09886e-06	3.33355e-08		LMBR1	1.51751	0.00443437	-0.000719392
MAP3K12	2.00935	2.22102e-05	4.16665e-06		MPND	1.28215	0.0608064	0.0137516		LMO2	6.3753	3.52932e-07	-3.44549e-09
MBNL3	4.24342	7.51476e-07	7.76149e-08		MT1E	3.21191	0.0469421	0.00970542		LMO3	1.90047	0.0135826	-0.00299743
METAP1D	1.61935	0.0152192	0.00736828		MT1X	2.48381	0.0109	0.00139826		LMX1B	13.3304	0.00135103	-0.000158189
MFSD9	1.55358	3.83765e-05	7.87242e-06		MYL5	2.0005	0.0181286	0.00269754		LOC100049716	1.87706	0.0376843	-0.010936
MIR3663HG	134.056	7.22701e-11	7.50473e-13		MYO3A	2.88464	0.00171158	0.000125479		LOC100289333	4.95009	0.000905448	-9.64282e-05
MIR503HG	4.62777	0.00562691	0.00239429		MYOD1	56.8386	1.72939e-07	7.09736e-10		LOC100379224	3.99243	5.86688e-06	-1.52856e-07
MKNK2	1.25179	0.00422036	0.00171492		NDUFA6-AS1	1.53132	0.114275	0.0326085		LOC100499484	2.2268	0.00127673	-0.000147027
MMP2	1.96466	0.000202037	5.33422e-05		NDUFB11	1.56459	0.109814	0.0307891		LOC100652758	1.61274	0.020945	-0.00518351
MPND	1.50077	0.000818346	0.000265726		NEGR1	2.40145	0.00105478	6.61778e-05		LOC100996579	3.64032	0.000355918	-2.92356e-05
MT1G	-4.46395	0.00174915	0.000631053		NFIC	3.14658	0.00302286	0.000257703		LOC101927018	2.2497	0.0472267	-0.014595
MYL5	2.60749	0.000612501	0.000190774		NFIX	8.18488	0.000193438	7.56576e-06		LOC101927391	2.23941	0.0420176	-0.0125959
MYO3A	1.72568	0.0272678	0.0143291		NOL3	1.96059	0.0323738	0.00585394		LOC101927768	1.89919	0.0038598	-0.000600363
MYOD1	269.274	1.14558e-09	2.5644e-11		NPAS1	1.83459	0.00418455	0.000396286		LOC101928223	5.49812	0.0445339	-0.0135524
NDUFB11	1.62577	0.0367501	0.0200455		NPFF	2.04715	0.041708	0.00827053		LOC101928414	21.3171	1.18874e-05	-3.71806e-07
NEGR1	2.91904	3.51159e-05	7.06816e-06		NPNT	3.39492	0.0428369	0.00856898		LOC101929378	3.60761	0.000570215	-5.22632e-05
NFIC	2.71079	0.00194392	0.000711232		NPR1	15.127	1.69172e-07	6.83758e-10		LOC101930452	2.14756	0.0284921	-0.00769465
NFIX	1.83543	0.0615535	0.0362692		NR6A1	1.31385	0.122279	0.035683		LOC285847	1.88562	0.0195837	-0.00475528
NPAS1	1.35404	0.0641279	0.0380014		NRG3	1.7891	0.0025019	0.00020271		LOC440311	1.4162	0.00907314	-0.00178527
NPFF	3.28595	0.000616261	0.000192174		NRGN	38.8104	2.05256e-06	1.93999e-08		LOC440982	25.2272	0.000185201	-1.28059e-05
NPR1	12.2749	2.69753e-08	1.38214e-09		NRL	1.76912	0.0503927	0.010657		LOC728485	3.60521	8.64672e-05	-4.84435e-06
NR6A1	1.71781	0.000612239	0.000190654		NTM	1.93241	0.00174191	0.000128223		LOC728739	12.5044	0.000289947	-2.24464e-05
NRG3	2.24445	2.69237e-05	5.21498e-06		NUDT14	1.58402	0.0323244	0.00583697		LOXL1-AS1	1.86902	0.00120681	-0.000136895
NRGN	6.10236	1.01838e-05	1.67998e-06		NUDT16L1	1.49561	0.000154079	5.56646e-06		LOXL3	6.3812	2.46722e-08	-6.75026e-11
NRL	2.09321	0.00446116	0.00182585		NUP54	1.44187	0.00814222	0.000955883		LPAR5	6.41596	0.00649916	-0.0011748
NTM	3.81602	2.79297e-07	2.36366e-08		OLFM1	2.00538	0.000344358	1.57383e-05		LRAT	5.00312	0.000624476	-5.85179e-05
NUDT16L1	1.60519	3.73472e-06	5.14854e-07		OPRL1	1.74435	0.0176905	0.00261255		LRRC34	1.67912	0.000889951	-9.43518e-05
NUP54	1.28994	0.0278861	0.0146939		OPTC	3.33204	0.0239481	0.00389406		LRRC37B	1.33682	0.0444532	-0.0135223
OLFM1	1.34044	0.0443731	0.0249181		PAX2	46.8133	1.07185e-07	3.79901e-10		LRRC4B	201.889	3.12805e-08	-1.06979e-10
OPRL1	2.08943	0.000719311	0.000229408		PAX8	36.5698	1.5123e-05	2.75527e-07		LYN	3.90055	2.60236e-08	-7.68761e-11
OPTC	18.1842	8.57033e-05	1.98031e-05		PAX8-AS1	26.7184	4.56309e-05	1.19948e-06		MAP3K12	1.61983	0.00210347	-0.000278335
PAX2	214.614	9.35955e-09	3.74219e-10		PCBP1-AS1	1.52457	0.0593464	0.0132808		MAP3K8	1.75709	0.0402362	-0.0118683
PAX8	93.5601	1.67239e-06	2.01141e-07		PCDHA1	4.76585	0.000187135	7.22615e-06		MBNL3	1.76125	0.00767204	-0.00144978
PAX8-AS1	17.6897	1.46058e-05	2.54445e-06		PCDHA10	2.10182	0.0690342	0.0163163		MFSD9	1.48242	0.000355293	-2.91401e-05
PCBP1-AS1	1.62773	0.0114235	0.00531894		PCDHA2	1.97864	0.00641275	0.000700808		MIR3663HG	139.308	9.34339e-10	-6.39083e-13
PCDHA1	1.86126	0.0210478	0.0106535		PCDHA3	2.41039	0.00402696	0.000375853		MKNK2	1.53295	1.92338e-05	-6.98455e-07
PCDHA2	1.81135	0.00484528	0.00201168		PCDHA5	1.79539	0.119988	0.034813		MMP2	4.31349	7.95858e-08	-5.04773e-10
PCDHA3	1.97558	0.00634597	0.00273774		PCDHA7	2.19859	0.0370097	0.00699599		MPND	1.43919	0.00452626	-0.000737394
PCDHB12	2.51256	0.00545514	0.00230689		PCDHB12	4.19909	0.00124199	8.30204e-05		MT1E	6.42216	0.0041528	-0.000663126
PCDHB14	3.64601	2.02703e-06	2.52844e-07		PCDHB13	2.65955	0.0174284	0.00255541		MT1X	4.37139	0.000254981	-1.9248e-05
PCDHB15	3.10109	1.73168e-05	3.10329e-06		PCDHB14	2.22232	0.000973374	5.94362e-05		MYL5	2.47678	0.00202512	-0.000265071
PCDHB2	2.06975	0.0264656	0.0138532		PCDHB15	6.90524	1.12022e-06	9.05541e-09		MYO3A	3.3055	0.000358189	-2.95558e-05
PCDHB5	8.31805	1.59062e-09	3.9365e-11		PCDHB18P	3.80815	0.0188422	0.00284238		MYOD1	142.187	5.23308e-08	-2.69953e-10
PCDHB6	8.0546	0.00131547	0.000456562		PCDHB19P	4.94851	0.00249135	0.00020108		NAP1L6	1.81974	0.031761	-0.00881219
PCDHB7	5.26818	0.000224797	6.03018e-05		PCDHB2	2.10837	0.0557382	0.0122238		NCK1-AS1	1.97321	0.0109497	-0.00227137
PCDHB9	2.45565	0.00319861	0.00124766		PCDHB5	58.028	5.23335e-09	3.63976e-12		NDUFA6-AS1	1.78424	0.0221955	-0.00559648
PCDHGA1	3.00126	0.00111392	0.000376693		PCDHB6	3.73585	0.0361235	0.00673862		NEGR1	1.99153	0.00335927	-0.000504037
PCDHGA11	1.74152	0.017009	0.00835537		PCDHB7	4.29012	0.00225164	0.000176553		NFIC	3.42759	0.0010922	-0.000121567
PCDHGA2	4.22244	0.00217265	0.000806808		PCDHB9	1.63708	0.130745	0.039121		NFIX	7.4773	0.000150351	-9.79388e-06
PCDHGA4	1.68498	0.057752	0.0337457		PCDHGA1	5.23125	0.000253274	1.05951e-05		NKPD1	1.6918	0.0277328	-0.00742036
PCDHGA8	1.76636	0.057752	0.0337458		PCDHGA2	5.47831	0.00296761	0.00025133		NOL3	1.9951	0.0189196	-0.00455519
PCDHGB1	2.27799	0.00354539	0.00140387		PCDHGA4	1.98119	0.0445265	0.00902878		NPAS1	2.50846	7.95258e-05	-4.33678e-06
PCDHGB2	2.33763	0.00247701	0.000934153		PCDHGA5	2.37291	0.0834268	0.0211365		NPFF	2.3117	0.0127994	-0.00277285
PCDHGB4	3.95321	6.10986e-06	9.19025e-07		PCDHGA6	1.87334	0.0636597	0.0147096		NPNT	3.71504	0.0213542	-0.00532884
PCSK1	1.76625	0.0214177	0.0108713		PCDHGA7	1.9834	0.105099	0.0290555		NPR1	58.7138	2.93992e-08	-9.68882e-11
PCYT1B	1.50852	0.00633851	0.00273413		PCDHGA8	4.24927	0.00135718	9.35054e-05		NR6A1	1.83703	0.000537797	-4.84559e-05
PDCD4-AS1	2.2673	0.000500414	0.000151444		PCDHGB1	2.53746	0.00544763	0.000562305		NRG3	2.34003	5.18705e-05	-2.55772e-06
PDE6B	4.78316	5.60415e-09	2.01069e-10		PCDHGB2	2.40439	0.00655651	0.000723654		NRGN	42.3637	8.86015e-07	-1.179e-08
PDGFD	1.75073	0.0049857	0.00207712		PCDHGB3	2.06906	0.0417946	0.00829551		NTM	2.7183	2.21953e-05	-8.3447e-07
PDK1	1.52747	0.0319317	0.0171076		PCDHGB4	12.1688	7.21367e-07	4.93411e-09		NUDT13	2.02053	0.00169729	-0.000212452
PDZD8	1.41921	0.00528648	0.00222544		PCGF1	1.4656	0.0624897	0.0142986		NUDT14	1.6342	0.014972	-0.00339062
PDZRN3	1.48356	0.0325133	0.0174596		PCSK1	1.53848	0.141166	0.0437314		NUDT16L1	1.5016	8.10838e-05	-4.44191e-06
PERP	1.97775	0.000154075	3.89451e-05		PCYT1B	2.2197	6.64308e-05	1.92906e-06		NUP54	1.59729	0.000707461	-6.93296e-05
PGAP3	2.42872	0.000139117	3.45934e-05		PDCD4-AS1	1.75413	0.0226938	0.00362661		OLFM1	1.73167	0.00163027	-0.000202137
PGLS	1.18633	0.0630692	0.0373113		PDE4A	1.53927	0.149297	0.0473551		OPRL1	2.31499	0.000662564	-6.35702e-05
PHKA2	1.53411	7.61555e-05	1.73188e-05		PDE6B	5.78494	2.86627e-08	6.05978e-11		OPTC	3.50866	0.0112233	-0.00234626
PHOSPHO2	1.56979	0.0142498	0.00684046		PDGFD	2.6567	0.000288005	1.24643e-05		PAX2	110.089	5.36685e-08	-2.86997e-10
PHYHD1	1.85035	0.00191826	0.000699935		PDK1	1.41239	0.147827	0.0467078		PAX8	84.1667	6.81399e-06	-1.86429e-07
PIGP	1.73132	0.000395485	0.000114671		PDZD8	2.2149	5.99935e-06	8.02052e-08		PAX8-AS1	42.3119	7.48354e-06	-2.08471e-07
PIK3IP1	2.46343	0.00324238	0.00126836		PERP	1.38873	0.0862995	0.0221732		PCBP1-AS1	1.57265	0.0298138	-0.00814876
PIP5KL1	2.63797	6.19258e-05	1.36505e-05		PGAP3	2.59323	0.000358461	1.65372e-05		PCDHA1	4.24486	0.000185201	-1.28027e-05
PITX3	3.45192	0.0375049	0.0204922		PGLS	1.41026	0.00273954	0.000226223		PCDHA10	6.40637	0.000521196	-4.67348e-05
PLCD4	4.76936	4.66044e-05	9.83555e-06		PHKA2	1.79442	1.38376e-05	2.38341e-07		PCDHA2	1.81749	0.00937893	-0.00186272
PLEKHD1	3.31903	0.00746774	0.00328948		PHYHD1	1.88053	0.005653	0.000593702		PCDHA3	1.91164	0.0157066	-0.00359371
PLIN5	3.53424	0.00786145	0.0034854		PIGP	1.60442	0.00523393	0.000536346		PCDHA5	2.18696	0.0284249	-0.00766766
PLTP	4.00023	1.54735e-07	1.17865e-08		PIGZ	1.78908	0.134412	0.0407364		PCDHA7	2.15187	0.0280932	-0.00755173
PMS2P4	2.39235	0.00814095	0.00362703		PIP5KL1	2.91251	0.000147934	5.29019e-06		PCDHAC2	1.81317	0.0154629	-0.00352679
POLR2H	1.59669	0.000121974	2.99129e-05		PITX3	5.62619	0.0256404	0.00426489		PCDHB12	6.73616	0.000122935	-7.58312e-06
POLR2M	1.5995	0.000671119	0.000211702		PLCD4	1.80281	0.0681856	0.0160428		PCDHB13	6.21736	0.00027709	-2.12443e-05
POU2F3	13.0094	1.76622e-06	2.14161e-07		PLEKHD1	8.6226	0.00104153	6.50873e-05		PCDHB14	3.41343	1.30713e-05	-4.14933e-07
PPP1R1C	2.5498	0.00304051	0.00117786		PLEKHM1	1.66879	0.0427444	0.00853984		PCDHB15	15.2476	9.08709e-08	-6.10251e-10
PPP1R26-AS1	2.30138	0.000358866	0.000102603		PLK5	2.96946	0.00717984	0.000810233		PCDHB18P	8.54625	0.00108665	-0.000120747
PPP1R9A	1.6099	0.000474292	0.000141857		PLTP	4.11849	1.03517e-06	8.15349e-09		PCDHB19P	5.11471	0.00131769	-0.000153466
PPP2R2C	2.04053	0.000119972	2.93179e-05		PLXDC2	1.75257	0.0119436	0.00158411		PCDHB2	5.79528	0.000251865	-1.89032e-05
PRDM1	3.5138	0.00709086	0.00310142		POLR2H	1.31324	0.0321843	0.00578365		PCDHB3	4.3345	0.00190832	-0.000246936
PREX1	2.30545	1.04204e-07	7.22468e-09		POLR2M	1.29328	0.082581	0.0208327		PCDHB5	106.378	3.59096e-09	-4.68911e-12
PRICKLE1	4.22529	1.32583e-05	2.27704e-06		POU2F3	16.7382	8.48741e-06	1.28773e-07		PCDHB6	12.823	0.00112725	-0.000125889
PRIM1	1.50791	0.00305914	0.0011859		PPAPDC1B	1.58159	0.00144422	0.000101029		PCDHB7	9.06589	0.000104263	-6.185e-06
PRR16	12.9712	1.55265e-05	2.73004e-06		PPP1R1C	3.22732	0.00275627	0.000227947		PCDHB9	2.76937	0.00310539	-0.00045822
PRRT2	1.71413	0.0283896	0.0149927		PPP1R26-AS1	1.64581	0.0368152	0.00694113		PCDHGA1	6.34005	6.7359e-05	-3.52251e-06
RABAC1	1.50797	0.0172601	0.00850021		PPP1R9A	1.61177	0.00187174	0.000139898		PCDHGA11	1.68193	0.0402362	-0.0118717
RAET1K	1.88549	0.0517442	0.0297492		PPP2R2C	3.42967	3.53408e-06	3.97754e-08		PCDHGA2	4.98989	0.00252214	-0.000354122
RALY-AS1	1.75491	0.0121255	0.00568576		PRDM1	2.35311	0.0907564	0.0238093		PCDHGA4	3.73291	0.000684647	-6.65404e-05
RAMP2	1.82052	0.0101054	0.00463297		PRDM16	2.29149	0.0999179	0.0271447		PCDHGA5	3.16177	0.018925	-0.00456002
RAMP2-AS1	2.59816	0.000411223	0.000120232		PREX1	1.65996	0.000332897	1.5111e-05		PCDHGA6	3.75921	0.000568346	-5.19505e-05
RAPGEFL1	2.0901	1.1312e-06	1.26752e-07		PRICKLE1	3.58222	0.000230308	9.31357e-06		PCDHGA7	3.25729	0.00627132	-0.00112347
RARA	1.45332	0.00266017	0.00101183		RAB3B	1.76735	0.00201066	0.000153156		PCDHGA8	8.46728	6.80875e-05	-3.57754e-06
RAX	22.2711	0.0250135	0.0129951		RABAC1	1.57983	0.0244373	0.00400096		PCDHGB1	3.92731	0.000258284	-1.95777e-05
RBM38	1.51008	0.000468776	0.000139756		RAET1K	7.25985	0.000305633	1.35693e-05		PCDHGB2	2.90844	0.00114571	-0.00012852
RHOH	8.96387	1.00592e-05	1.65488e-06		RAMP2	1.68537	0.0536192	0.0115994		PCDHGB3	2.81725	0.00427838	-0.000688234
RIPPLY3	70.1133	2.193e-11	1.56819e-13		RAMP2-AS1	1.73669	0.0427597	0.00854558		PCDHGB4	16.1503	2.85949e-07	-2.6671e-09
RNLS	1.8459	0.000219061	5.845e-05		RAPGEFL1	2.70008	3.279e-07	1.73538e-09		PCGF1	1.67249	0.00909113	-0.00178977
ROBO2	2.51372	4.8774e-05	1.03814e-05		RARA	1.75996	0.000326062	1.46994e-05		PCYT1B	2.79095	2.32309e-06	-4.227e-08
ROBO3	7.31857	7.42274e-09	2.82472e-10		RAX	6.82881	0.111301	0.0314315		PDE4A	2.01379	0.014997	-0.00339816
ROR1	1.81086	0.000569036	0.000175183		RBM38	2.01424	6.45407e-06	8.74883e-08		PDE6B	6.77375	8.46109e-09	-1.47314e-11
RORB	1.76247	0.0164697	0.0080628		REEP6	1.54434	0.0932024	0.024689		PDGFD	2.84515	8.52595e-05	-4.75549e-06
RPH3AL	1.51106	0.0221146	0.0112746		RHBDL1	1.39871	0.134867	0.0408956		PDK1	1.91945	0.00464424	-0.000761526
RPL10	1.42991	0.00412882	0.00167263		RHOH	7.29583	9.73147e-05	3.10424e-06		PDZD8	2.3105	1.90465e-06	-3.24508e-08
RPL10A	1.84345	0.000266429	7.299e-05		RIPK4	1.43333	0.0688386	0.0162487		PERP	1.94743	0.000562401	-5.11454e-05
RPL11	1.60628	0.00745562	0.00328322		RIPPLY3	74.7238	1.01084e-09	2.03919e-13		PGAP3	4.21966	4.94758e-06	-1.19606e-07
RPL12	1.36775	0.0278757	0.0146865		RNA45S5	1.67971	0.0783412	0.0193396		PGLS	1.51608	0.000296401	-2.30935e-05
RPL13AP3	1.50282	0.0226979	0.0116101		ROBO1	1.4768	0.0810792	0.0203105		PHKA2	1.94624	1.67658e-06	-2.71055e-08
RPL14	1.32632	0.0227666	0.0116523		ROBO2	1.98899	0.00292518	0.000246827		PHYHD1	3.35075	1.65295e-05	-5.72499e-07
RPL18	1.69779	0.00321269	0.00125415		ROBO3	14.7327	1.61724e-08	2.51406e-11		PIGP	2.02368	0.000106154	-6.33677e-06
RPL18A	1.44012	0.0210692	0.0106656		ROR1	1.75991	0.00336979	0.00029922		PIP5KL1	4.86705	2.85565e-06	-5.89526e-08
RPL19	1.34216	0.0200792	0.010097		RORB	2.09463	0.0102981	0.00129415		PITX3	12.3122	0.00397793	-0.000625308
RPL23	1.32565	0.0543811	0.0314884		RPL10	1.46932	0.00745184	0.000852592		PLCD4	3.12171	0.00118648	-0.000134274
RPL24	1.52841	0.0026298	0.000999135		RPL10A	1.37211	0.0819814	0.0206304		PLEKHD1	3.79939	0.00816003	-0.00156026
RPL29	1.74263	0.00160113	0.000571178		RPL12	1.56716	0.00803285	0.000938547		PLEKHM1	1.7206	0.0216088	-0.0054069
RPL32	1.60464	0.00874643	0.00393975		RPL14	1.37893	0.0280049	0.00479937		PLK5	3.13729	0.00321235	-0.000475236
RPL34	1.71016	0.00185116	0.000672345		RPL18	1.39944	0.105019	0.0290001		PLTP	6.32248	2.4099e-08	-6.23237e-11
RPL35	1.43287	0.0423715	0.0236255		RPL18A	1.47636	0.036398	0.00683283		PLXDC2	2.13341	0.000770523	-7.8528e-05
RPL36	1.5004	0.0155546	0.0075568		RPL19	1.34972	0.0439752	0.0088705		PMS2P4	2.06025	0.0369376	-0.0106389
RPL37	1.67572	0.000790211	0.000255362		RPL23	1.37713	0.0677174	0.0158746		POLR2H	1.68484	0.000116828	-7.11926e-06
RPL37A	1.72599	0.00131506	0.000456207		RPL24	1.42028	0.028217	0.00485746		POLR2M	1.43364	0.0103697	-0.00211939
RPL41	1.6563	0.00740621	0.00325919		RPL29	1.64738	0.0117254	0.00154716		POU2F3	21.3427	3.20715e-06	-6.80039e-08
RPL7A	1.5169	0.00113447	0.000384599		RPL32	1.42484	0.0941614	0.025048		PPAPDC1B	1.54366	0.00136332	-0.000160212
RPS10	1.4593	0.00861048	0.00386995		RPL34	1.3447	0.135206	0.0410709		PPP1R1C	2.15267	0.0181818	-0.00434025
RPS12	1.47231	0.0402882	0.022276		RPL36	1.37687	0.108863	0.0303805		PPP1R26-AS1	1.53261	0.048746	-0.0152009
RPS15A	1.79498	0.00175833	0.000635239		RPL37	1.42036	0.03898	0.00750659		PPP1R9A	1.97032	3.30119e-05	-1.42869e-06
RPS19	1.68925	0.00874936	0.00394162		RPL37A	1.35232	0.118418	0.0341514		PPP2R2C	3.23249	2.67658e-06	-5.35915e-08
RPS20	1.59924	0.0168861	0.0082887		RPL38	1.5245	0.0588364	0.0131122		PRDM1	6.90589	0.00165974	-0.000206513
RPS25	1.35829	0.0155158	0.00752818		RPL41	1.53359	0.0501681	0.0105981		PRDM16	7.31924	0.00170723	-0.000214027
RPS27	1.51792	0.0309129	0.0165041		RPL7A	1.25334	0.119367	0.0345273		PREX1	2.00306	5.69167e-06	-1.46521e-07
RPS4X	1.91402	4.8607e-05	1.03337e-05		RPS15	1.6186	0.0244373	0.00399933		PRICKLE1	3.38882	0.000169851	-1.13326e-05
RPS5	1.54225	0.00606695	0.00260152		RPS15A	1.36243	0.151798	0.0484881		PRR16	2.89808	0.00867342	-0.00168485
RPS9	1.44069	0.0431849	0.0241435		RPS19	1.6481	0.0314633	0.00561886		RAB3B	1.99373	0.000202663	-1.44417e-05
RTN4RL2	1.67393	0.00273045	0.00104162		RPS20	1.56379	0.0527583	0.0113574		RABAC1	1.6991	0.0064422	-0.0011629
RYR1	1.64186	0.0459697	0.0259777		RPS25	1.35551	0.0401987	0.00784377		RAET1K	7.47554	0.000153205	-1.00028e-05
S100A1	2.2799	0.00504355	0.00210685		RPS27	1.40487	0.146975	0.0462987		RALY-AS1	1.64052	0.0396623	-0.0116555
S100A13	1.72258	0.000541705	0.000165961		RPS3	1.32569	0.154339	0.0495593		RAMP2	1.93973	0.0105722	-0.00217475
SALL1	1.69759	0.00038171	0.000110274		RPS4X	1.4014	0.0404277	0.00791107		RAMP2-AS1	1.68904	0.035422	-0.0100846
SALL2	1.40948	0.00323008	0.00126284		RPS9	1.43752	0.0935661	0.0248251		RAPGEFL1	3.94405	6.98698e-09	-1.08615e-11
SCN2A	1.98965	0.0290651	0.015391		RTN4RL2	2.27499	0.00025819	1.08369e-05		RARA	1.99668	2.36348e-05	-9.15586e-07
SEL1L3	1.34927	0.069171	0.0414329		RYR1	3.33751	0.000549966	2.91705e-05		RAX	86.9516	0.0352878	-0.0100321
SEMA3E	8.15986	1.12426e-07	7.90657e-09		S100A1	2.15662	0.0231329	0.00372124		RBM38	2.34358	3.09662e-07	-2.98456e-09
SEMA6B	1.71036	0.0059004	0.00252149		S100A13	1.39949	0.046243	0.0095005		RDH12	2.95926	0.0121999	-0.00261094
SEPP1	6.34966	7.33798e-06	1.13524e-06		SALL1	1.60451	0.00404008	0.000378082		REEP6	1.85677	0.0130865	-0.00285783
SERPINA5	3.80621	2.19208e-05	4.1066e-06		SALL2	1.57119	0.00108221	6.8774e-05		RHBDL1	1.60073	0.024178	-0.00622535
SERPING1	2.56464	0.000224207	6.01297e-05		SCN2A	2.55543	0.016997	0.0024622		RHOH	41.6905	9.4469e-06	-2.7785e-07
SFXN2	2.58205	1.98003e-06	2.45712e-07		SEMA3E	4.11331	1.92682e-05	3.91785e-07		RIPK4	1.96679	0.000838584	-8.74721e-05
SGPP2	17.7096	5.22146e-05	1.12468e-05		SEMA6B	1.68078	0.0211178	0.00329334		RIPPLY3	110.333	5.20858e-10	-2.27552e-13
SH3D21	2.12013	0.000517036	0.000157342		SEPP1	3.41742	0.000914007	5.51291e-05		RNA45S5	1.93166	0.0171226	-0.00402034
SHANK1	3.46085	2.67842e-06	3.48252e-07		SERPING1	1.84344	0.019673	0.00300311		ROBO1	2.02584	0.00131395	-0.000152785
SIRT5	1.56206	9.58946e-06	1.56406e-06		SFXN2	1.79241	0.00140445	9.78102e-05		ROBO2	2.31439	0.000342298	-2.77338e-05
SIX3	9.90968	2.09002e-05	3.88061e-06		SGPP2	5.79325	0.00369734	0.000335892		ROBO3	17.6284	6.98698e-09	-1.05087e-11
SIX3-AS1	9.10951	4.85246e-06	6.98209e-07		SH3D21	1.69624	0.0213791	0.00334472		ROR1	1.55695	0.0131291	-0.00286959
SLC14A2	3.29343	0.0344042	0.0186076		SHANK1	7.45183	4.88758e-07	3.00877e-09		RORB	3.70518	0.000101642	-6.01052e-06
SLC15A2	2.02679	0.0027705	0.00105965		SHC2	3.25271	0.00523932	0.00053755		RPL10	1.52872	0.00235325	-0.000323093
SLC16A3	2.1148	0.0407413	0.022562		SIRT5	1.29699	0.00783248	0.000908319		RPL10A	1.57765	0.00819384	-0.00157109
SLC24A3	2.00701	0.00020951	5.56409e-05		SIX3	22.2951	2.69183e-05	6.15965e-07		RPL12	1.84585	0.000363058	-3.0151e-05
SLC25A18	5.77629	2.50356e-08	1.2563e-09		SIX3-AS1	10.9685	2.06767e-05	4.35299e-07		RPL13AP3	1.57756	0.0221658	-0.00558661
SLC25A53	2.1411	0.000711434	0.000226507		SLC14A2	6.93219	0.0126985	0.00171109		RPL14	1.57183	0.00169509	-0.000211755
SLC27A3	1.65935	0.00292538	0.0011278		SLC15A2	3.39203	0.000196525	7.72317e-06		RPL18	1.63596	0.0113362	-0.00237763
SLC29A3	2.44869	1.234e-05	2.09709e-06		SLC24A3	2.95375	1.88727e-05	3.80223e-07		RPL18A	1.67842	0.00403739	-0.000637166
SLC32A1	3.41583	0.0155158	0.00752827		SLC25A18	3.05945	1.47937e-05	2.64929e-07		RPL19	1.51715	0.0038598	-0.00060039
SLC35F3	1.69133	0.0095161	0.00432668		SLC25A53	1.71692	0.0238756	0.0038793		RPL23	1.66915	0.00258978	-0.000366196
SLC38A7	1.51802	0.00522728	0.00219726		SLC27A3	2.11005	0.000419575	2.05019e-05		RPL23P8	1.51174	0.0468779	-0.0144464
SLC39A11	1.45638	0.00343099	0.00135302		SLC29A3	2.40117	9.4719e-05	3.00377e-06		RPL24	1.76042	0.000493008	-4.36846e-05
SLIT3	3.33166	0.000193446	5.08576e-05		SLC2A11	1.42516	0.0440097	0.00888569		RPL29	2.06335	0.000340406	-2.75169e-05
SLITRK1	79.0747	2.66455e-09	7.70438e-11		SLC32A1	15.6634	0.00101357	6.27391e-05		RPL32	1.71472	0.00715606	-0.00132203
SLITRK2	10.8042	1.59259e-05	2.81145e-06		SLC35F3	1.40427	0.148507	0.0469878		RPL34	1.74913	0.00304376	-0.000447991
SNORA5A	2.61359	0.0121613	0.00570407		SLC38A7	1.68131	0.00367762	0.000333414		RPL35	1.58773	0.0198579	-0.00484038
SNORA5C	2.62297	0.000872956	0.000285738		SLC39A11	1.8217	0.000267297	1.13354e-05		RPL36	1.53317	0.0211336	-0.00525496
SNX24	1.67736	1.29996e-05	2.22777e-06		SLFN13	2.55104	0.0691219	0.0163457		RPL37	1.5692	0.00582053	-0.00101231
SPATA20	1.24606	0.0257882	0.013465		SLIT3	2.65514	0.00371893	0.000338547		RPL37A	1.55415	0.0142744	-0.00319092
SPIN2A	1.73342	0.00843806	0.00377882		SLITRK1	18.2224	6.40362e-08	1.83165e-10		RPL38	1.81808	0.00524929	-0.000891419
SPRED3	2.61577	9.62522e-06	1.57228e-06		SLITRK2	29.2404	1.79833e-05	3.5933e-07		RPL41	1.5575	0.0307388	-0.00845801
SPRY2	1.79844	0.000345394	9.81288e-05		SNORA57	1.49346	0.135485	0.0411795		RPL7A	1.45827	0.00588551	-0.0010302
SRD5A3	1.31587	0.0354945	0.0192569		SNORA5C	1.58815	0.12067	0.0350635		RPS10	1.51964	0.00874685	-0.00170225
SSC5D	5.68257	3.01638e-06	4.00821e-07		SNX24	1.17718	0.151565	0.0483572		RPS12	1.55557	0.0356657	-0.0101793
SSTR2	36.6343	2.11112e-08	1.02394e-09		SPATA20	1.53302	0.000783685	4.56605e-05		RPS15	1.76042	0.00589883	-0.00103327
SSTR3	5.81437	2.26383e-05	4.25965e-06		SPIN2A	2.70594	0.00048586	2.46223e-05		RPS15A	1.71812	0.00718479	-0.00133045
STAG3L5P-PVRIG2P-PILRB	1.61192	0.00370636	0.00147729		SPRED3	1.72055	0.00656392	0.00072488		RPS19	1.95153	0.00304302	-0.000447692
STAT3	1.31321	0.023706	0.0121979		SPRY2	1.92467	0.000525658	2.7489e-05		RPS20	1.9062	0.0038598	-0.000599846
STK31	5.05005	0.000161537	4.11124e-05		SRD5A3	1.62383	0.00311328	0.000268216		RPS25	1.54518	0.00262913	-0.000372577
STRA6	2.40845	3.69325e-05	7.5119e-06		SSC5D	1.78725	0.0386801	0.00740074		RPS3	1.65956	0.00613891	-0.0010925
STYX	1.43974	4.94165e-05	1.05335e-05		SSTR2	6.04875	1.56716e-05	2.88447e-07		RPS4X	1.62936	0.00241434	-0.000334032
SUCLG2-AS1	1.97763	0.00133557	0.00046447		SSTR3	4.10885	0.000638977	3.49645e-05		RPS9	1.66642	0.0120721	-0.00257851
SWSAP1	1.3733	0.0658987	0.0391655		STAT3	1.5322	0.00336296	0.000297986		RTN4RL2	2.1958	0.000199813	-1.41641e-05
SYTL1	1.53636	0.00691879	0.00301584		STK31	3.10884	0.00706267	0.000793573		RYR1	3.76003	0.000138146	-8.74472e-06
TBC1D10C	5.94603	0.000123576	3.03445e-05		STRA6	3.64969	5.91478e-06	7.73759e-08		S100A1	2.0918	0.0178223	-0.00422784
TBL1XR1	1.21926	0.0227754	0.0116582		STYX	1.59274	1.61441e-05	3.00155e-07		S100A13	1.59824	0.00424548	-0.000681092
TBL1Y	1.40916	0.0384109	0.0210804		SWSAP1	1.61233	0.0257334	0.00428677		SALL1	1.48015	0.0105561	-0.00216939
TCERG1L	2.10726	0.00197448	0.000724008		SYT1	1.69666	0.00212288	0.00016408		SALL2	1.65157	0.00024804	-1.85698e-05
TCN2	2.03148	0.000619558	0.000193395		SYTL1	1.54094	0.0202169	0.00311136		SAT1	5.58521	0.000829906	-8.63862e-05
TGFBI	8.3426	1.93213e-07	1.52821e-08		TBC1D10C	3.07039	0.00863309	0.0010382		SCN1B	1.94303	0.00641146	-0.00115536
TJP3	1.77884	0.0139288	0.00666379		TBL1XR1	1.49378	0.000277725	1.1864e-05		SCN2A	2.90437	0.00530787	-0.000903995
TLCD1	1.84493	0.000540596	0.00016552		TCERG1L	1.86276	0.019673	0.00300319		SDHAF4	2.32124	0.00146503	-0.000175779
TLK1	1.30238	0.0381037	0.0208881		TCN2	1.90929	0.00496215	0.000500782		SEL1L3	1.79879	0.00235251	-0.000322845
TM7SF2	2.36943	3.80884e-06	5.26348e-07		TGFBI	4.18429	3.69658e-05	9.12537e-07		SEMA3E	5.5657	2.1551e-06	-3.81919e-08
TMEM132E	9.43936	9.13021e-11	9.87847e-13		TJP3	3.30303	0.000188698	7.32326e-06		SEMA6B	2.84069	2.99649e-05	-1.25211e-06
TMEM147-AS1	1.56672	0.0111467	0.00517412		TLCD1	2.68075	3.16987e-05	7.60832e-07		SEPP1	4.85035	7.48433e-05	-3.99301e-06
TMEM165	1.41601	0.00338951	0.00133528		TLK1	1.34811	0.0488153	0.0102354		SERPING1	1.62542	0.0424186	-0.0127293
TMEM191A	1.85212	0.0305491	0.0162832		TM7SF2	1.95311	0.000381313	1.80437e-05		SFXN2	1.82961	0.000620013	-5.80226e-05
TMEM198B	1.56809	0.00646082	0.00279251		TM9SF4	1.47573	0.0235331	0.00381195		SGPP2	4.00339	0.0074923	-0.00140417
TMEM27	2.42524	0.000308756	8.63757e-05		TMEM132E	17.4112	1.01084e-09	2.44077e-13		SH3D21	2.37496	0.000403071	-3.42367e-05
TMEM80	1.54443	0.0041772	0.00169431		TMEM165	1.48541	0.00421103	0.000400102		SH3PXD2A	1.49942	0.00726176	-0.00134786
TNFRSF1A	1.56532	2.02443e-05	3.7324e-06		TMEM191A	3.47616	0.00194452	0.00014703		SHANK1	6.97652	2.81346e-07	-2.60667e-09
TP53BP1	1.42912	0.00204203	0.000751827		TMEM253	1.69946	0.0242004	0.00394864		SHC2	2.30466	0.0209013	-0.00516878
TPSG1	3.56643	0.000324216	9.14673e-05		TMEM27	1.48803	0.103453	0.0284589		SHISA2	6.75135	0.00654492	-0.00118556
TRAPPC6A	1.72379	0.00145244	0.000511361		TMEM80	1.52224	0.0166387	0.0023972		SIRT5	1.63578	1.13274e-05	-3.50063e-07
TRIOBP	1.75585	8.88023e-06	1.42629e-06		TNFRSF1A	1.54211	0.00016711	6.22427e-06		SIX3	115.824	3.37033e-05	-1.47119e-06
TRPM4	2.66078	0.000260697	7.11317e-05		TP53BP1	1.51535	0.00201817	0.000153854		SIX3-AS1	72.3133	1.87505e-06	-3.17132e-08
TTLL6	2.71846	0.000143879	3.59921e-05		TPP1	1.40046	0.109928	0.0308826		SLC13A4	1.74959	0.0109944	-0.00228407
TXNDC16	1.5351	0.00700873	0.00306158		TPSG1	1.80264	0.0754008	0.0183737		SLC14A2	5.84569	0.0116298	-0.00246234
U2AF1L4	1.47607	0.00903976	0.00408987		TRADD	4.68392	0.0241078	0.00392857		SLC15A2	3.99761	3.41484e-05	-1.50548e-06
UBE2E1-AS1	3.25908	0.00023712	6.39614e-05		TRAPPC6A	1.39565	0.0789999	0.0196345		SLC16A3	2.48945	0.0282616	-0.00761714
UBE3D	2.06484	0.00136657	0.00047688		TRIOBP	1.36136	0.0126016	0.00169333		SLC22A18	2.47661	0.00220488	-0.000296552
UNC119	1.55512	0.0002142	5.70196e-05		TTLL6	3.3021	0.000177121	6.75136e-06		SLC24A3	3.31895	3.66624e-06	-8.0246e-08
USP51	2.26885	0.000150976	3.80491e-05		U2AF1L4	1.57647	0.0105185	0.00133427		SLC25A18	4.05947	9.06891e-07	-1.23313e-08
VMAC	2.1921	0.000184274	4.80106e-05		UBE2E1-AS1	1.55765	0.152541	0.0488297		SLC27A3	2.77431	1.00836e-05	-3.01594e-07
VWA5A	1.97203	4.72584e-06	6.75582e-07		ULK4	1.341	0.0633919	0.0146004		SLC29A3	2.43001	4.37205e-05	-2.06885e-06
WASH2P	1.76814	0.000662555	0.000208588		USP51	1.84896	0.00615687	0.000665202		SLC2A11	1.70507	0.00227302	-0.000307695
WBSCR27	1.43821	0.0266023	0.0139281		VMAC	1.50041	0.0531517	0.0114652		SLC32A1	26.7011	0.000183867	-1.26793e-05
WDFY3-AS2	1.46521	0.0652764	0.0387551		VPS37B	4.24681	0.00029579	1.30404e-05		SLC38A7	1.57205	0.00606864	-0.00107546
WDR72	1.54042	0.0723519	0.0436352		VWA5A	1.36434	0.0231746	0.00373618		SLC39A11	2.19605	9.1523e-06	-2.6654e-07
WIPI1	1.38319	0.0544701	0.0315603		WASH2P	1.37709	0.0715964	0.0171981		SLFN13	11.0835	0.000748859	-7.57614e-05
WNT3	-2.62468	2.7568e-05	5.36034e-06		WDFY3-AS2	1.66668	0.0451355	0.00917754		SLIT3	3.24523	0.000640333	-6.06807e-05
WNT5A	2.43453	6.45931e-07	6.48277e-08		WDR72	2.97861	0.0014495	0.000101669		SLITRK1	81.3764	2.60236e-08	-7.76727e-11
WTAPP1	2.00245	0.00518273	0.00217564		WIPI1	1.8894	0.00344026	0.00030783		SLITRK2	48.437	6.86094e-06	-1.88994e-07
XDH	2.49336	0.000448191	0.000132629		WNT5A	2.5262	3.51666e-06	3.9173e-08		SNORA57	1.68355	0.03651	-0.0104885
XKR7	2.10891	0.00206505	0.000761715		WTAPP1	2.26855	0.00604241	0.000649629		SNORA5C	2.23593	0.00654531	-0.00118639
YBEY	1.50759	0.000917902	0.000302904		XDH	1.93279	0.0156632	0.00222647		SNRPN	1.94303	0.0211336	-0.00525516
ZDHHC14	2.51203	9.93579e-06	1.62981e-06		XKR7	2.5481	0.00155022	0.000111047		SPATA20	1.70703	4.75321e-05	-2.29355e-06
ZGRF1	1.34343	0.0248254	0.012882		YBEY	1.25791	0.0892161	0.0232586		SPIN2A	4.15342	1.23284e-05	-3.8713e-07
ZIC2	1.5398	0.00148292	0.000523566		ZDHHC14	1.50077	0.0302398	0.00534584		SPN	2.46709	0.00705697	-0.00129888
ZMAT1	1.99404	0.0397351	0.0219232		ZGRF1	1.43044	0.0218495	0.00343869		SPRED3	2.47876	5.61524e-05	-2.82822e-06
ZMYM5	1.56616	0.000685849	0.000217031		ZIC1	11.7967	0.000145191	5.11896e-06		SPRY2	2.69862	3.33568e-06	-7.13513e-08
ZNF101	1.43682	0.00259739	0.00098524		ZIC2	1.77266	0.000406162	1.95479e-05		SPTBN4	2.48719	0.0023978	-0.000330849
ZNF135	2.16333	7.61555e-05	1.7327e-05		ZIC4	6.92832	0.0011487	7.43559e-05		SRD5A3	1.82085	0.000298879	-2.33052e-05
ZNF229	2.43603	0.000711348	0.000226321		ZNF101	1.37077	0.0209045	0.00324448		SREBF1	1.82063	0.0168735	-0.00393982
ZNF350	1.5683	0.00252795	0.000956979		ZNF135	1.60903	0.0140452	0.00194145		SSC5D	2.62968	0.00113804	-0.000127518
ZNF354C	1.23437	0.0574864	0.0335653		ZNF350	1.63409	0.00472909	0.000468733		SSTR2	18.3975	2.42618e-07	-2.11208e-09
ZNF425	1.5367	0.00216778	0.000804864		ZNF354C	1.57916	0.00150462	0.000106283		SSTR3	3.8727	0.000469978	-4.10595e-05
ZNF431	1.25589	0.0402228	0.0222349		ZNF425	1.36011	0.0486939	0.0101978		STAG3L5P-PVRIG2P-PILRB	1.53988	0.0137274	-0.00303964
ZNF439	3.80876	2.53797e-06	3.26834e-07		ZNF431	1.61592	0.000754448	4.33504e-05		STAT3	1.81113	8.86973e-05	-5.01032e-06
ZNF441	16.5516	1.08342e-10	1.27326e-12		ZNF439	8.38601	5.26748e-07	3.3409e-09		STK31	3.92708	0.00126519	-0.000145305
ZNF492	3.71715	0.012189	0.00572081		ZNF441	126.428	3.15492e-09	1.60153e-12		STRA6	3.81865	2.1831e-06	-3.88239e-08
ZNF501	2.17349	8.65144e-07	9.15604e-08		ZNF492	3.34806	0.0442771	0.00896444		STYX	1.80329	5.08801e-07	-5.49972e-09
ZNF502	2.77492	2.48656e-06	3.1944e-07		ZNF501	1.37626	0.0170143	0.00246719		SWSAP1	1.4727	0.0462057	-0.0141875
ZNF528	4.10668	3.29191e-09	1.01324e-10		ZNF502	1.44349	0.043037	0.0086197		SYT1	1.85631	0.000317513	-2.49753e-05
ZNF528-AS1	4.75504	1.39573e-07	1.03712e-08		ZNF528	15.3122	1.01084e-09	1.20967e-13		SYTL1	1.75861	0.00212862	-0.00028284
ZNF563	1.48328	0.014154	0.00678742		ZNF528-AS1	15.6447	4.01363e-08	9.6783e-11		TBC1D10C	5.60565	0.000431681	-3.71232e-05
ZNF57	1.46774	0.0075861	0.00334917		ZNF563	1.31411	0.150255	0.0477524		TBL1XR1	1.61676	2.30175e-05	-8.84516e-07
ZNF572	2.88687	0.000198753	5.23764e-05		ZNF57	1.44846	0.0269991	0.0045698		TBL1Y	1.5268	0.0234639	-0.0060024
ZNF582-AS1	1.97078	0.00130701	0.000452682		ZNF572	2.95461	0.000761562	4.41802e-05		TCEAL7	3.74116	0.0112286	-0.00234878
ZNF585B	1.37323	0.0589434	0.0345113		ZNF577	1.69562	0.00373127	0.000340134		TCERG1L	3.44017	9.22315e-05	-5.25652e-06
ZNF605	1.43989	0.00455541	0.00187236		ZNF585A	1.35721	0.12331	0.0361279		TCN2	2.16422	0.000735603	-7.34139e-05
ZNF626	1.34658	0.0385717	0.0211758		ZNF585B	1.54382	0.0344151	0.00633138		TGFBI	10.5387	5.33904e-07	-5.9094e-09
ZNF663P	1.79856	0.0024218	0.000910774		ZNF605	1.5707	0.00327201	0.000287317		TGFBR2	1.68671	0.00977795	-0.00195778
ZNF667-AS1	1.4497	0.0823581	0.0504967		ZNF626	1.66121	0.00441049	0.000425636		TJP3	7.9259	1.06237e-06	-1.50616e-08
ZNF680	1.31788	0.00729616	0.00320374		ZNF663P	1.63624	0.0229375	0.00367695		TLCD1	4.38511	3.7074e-07	-3.6885e-09
ZNF708	1.75399	0.000318454	8.96431e-05		ZNF667	1.42574	0.144212	0.0450792		TLK1	1.56569	0.00253194	-0.000355971
ZNF730	1.50427	0.000254587	6.92271e-05		ZNF680	1.38616	0.00724249	0.000822012		TM7SF2	2.42624	1.10201e-05	-3.39195e-07
ZNF790-AS1	3.23991	0.00105263	0.000353206		ZNF708	1.58896	0.00624601	0.000678396		TM9SF4	1.52187	0.0100804	-0.00204467
ZNF829	2.08348	0.000274507	7.55143e-05		ZNF730	1.43397	0.0032354	0.00028266		TMEM132E	13.3666	5.20858e-10	-2.35698e-13
ZNF835	1.60228	0.0123087	0.00578738		ZNF790-AS1	1.68922	0.138961	0.0426769		TMEM165	1.57991	0.000781065	-7.97967e-05
ZNF880	1.716	3.05678e-07	2.63253e-08		ZNF829	1.34363	0.153389	0.0491775		TMEM191A	3.90522	0.000584188	-5.38708e-05
ZNF891	1.54951	0.00239488	0.000899756		ZNF835	1.57583	0.0393277	0.00759556		TMEM253	2.01629	0.00275609	-0.000394339
					ZNF850	1.66487	0.0388448	0.00746123		TMEM27	2.61678	0.000420388	-3.5969e-05
					ZNF880	1.32212	0.0024992	0.00020218		TMEM68	1.52524	0.0304798	-0.00837143
					ZNF891	1.3248	0.0801073	0.0199845		TNFRSF1A	1.77647	3.9041e-06	-8.66661e-08
										TP53BP1	1.39427	0.00772616	-0.00146097
										TPCN1	1.68391	0.00490003	-0.000815656
										TPP1	1.57015	0.0218189	-0.00547304
										TPSG1	2.50629	0.00585028	-0.00102149
										TRADD	3.39208	0.0409735	-0.0121953
										TRAPPC6A	2.03461	0.000352139	-2.87501e-05
										TRIM58	4.47117	0.000245069	-1.82864e-05
										TRIM8	1.46636	0.00633788	-0.00113658
										TRIOBP	1.55282	0.000461438	-4.02273e-05
										TRPM4	2.92744	0.000321798	-2.55526e-05
										TTLL6	6.72788	2.57596e-06	-5.06158e-08
										TXNDC16	1.43669	0.0339434	-0.00956334
										U2AF1L4	1.69002	0.00237993	-0.00032794
										UBE2E1-AS1	1.80389	0.0399521	-0.0117655
										UBE3D	1.76415	0.0145414	-0.00326598
										ULK4	1.51324	0.00658132	-0.00119334
										UNC119	1.45721	0.00233499	-0.000320005
										USP51	1.82027	0.00450944	-0.000733815
										VMAC	1.57991	0.0201217	-0.00491718
										VPS37B	1.95303	0.0232562	-0.00593911
										VWA5A	1.88144	3.81734e-05	-1.71854e-06
										WBSCR27	1.83373	0.0021257	-0.00028207
										WDFY3-AS2	1.59211	0.0468361	-0.0144277
										WDR72	3.99527	0.000130686	-8.18311e-06
										WIPI1	2.85221	2.74566e-05	-1.10803e-06
										WNT5A	2.44364	2.69786e-06	-5.41853e-08
										WTAPP1	5.75045	9.35944e-06	-2.74114e-07
										XKR7	3.05912	0.00021969	-1.59283e-05
										YBEY	1.6215	0.000565359	-5.15721e-05
										ZDHHC14	2.37295	6.4594e-05	-3.32168e-06
										ZGRF1	1.91116	0.000100173	-5.89878e-06
										ZIC1	66.4156	1.47486e-05	-5.01646e-07
										ZIC2	1.99189	3.30119e-05	-1.42868e-06
										ZIC4	27.8484	7.46319e-05	-3.97709e-06
										ZMYM5	1.34805	0.0238901	-0.00613222
										ZNF101	1.91343	2.22078e-05	-8.3683e-07
										ZNF135	2.39729	7.11187e-05	-3.75892e-06
										ZNF229	2.19389	0.00406089	-0.000641885
										ZNF300	3.04626	0.000386461	-3.24894e-05
										ZNF350	2.20424	4.47217e-05	-2.13291e-06
										ZNF354C	1.50307	0.00216378	-0.000289275
										ZNF385C	1.77484	0.0305684	-0.00840148
										ZNF431	1.82042	4.69339e-05	-2.25301e-06
										ZNF439	22.8074	3.89044e-08	-1.60182e-10
										ZNF441	247.324	1.79095e-09	-1.82169e-12
										ZNF492	4.86537	0.00903508	-0.00177533
										ZNF501	1.69896	0.000194363	-1.36327e-05
										ZNF502	1.65249	0.0046273	-0.000757597
										ZNF528	19.6437	5.20858e-10	-5.13275e-14
										ZNF528-AS1	26.9874	1.48058e-08	-3.03775e-11
										ZNF558	3.59465	0.000744631	-7.51484e-05
										ZNF563	2.53662	3.77606e-05	-1.69526e-06
										ZNF57	1.73615	0.00116007	-0.000130348
										ZNF572	4.15861	5.57962e-05	-2.80334e-06
										ZNF577	1.9157	0.000401331	-3.4055e-05
										ZNF582-AS1	2.00287	0.00247959	-0.000347068
										ZNF585A	1.73277	0.00465642	-0.00076497
										ZNF585B	1.86242	0.00246119	-0.000343116
										ZNF605	1.45041	0.00793955	-0.00150826
										ZNF626	1.98538	0.000198602	-1.40535e-05
										ZNF663P	1.91558	0.00243132	-0.000337591
										ZNF667	3.3551	5.46279e-05	-2.72426e-06
										ZNF667-AS1	2.4601	0.00129021	-0.000148992
										ZNF680	1.84262	1.32207e-05	-4.24193e-07
										ZNF708	1.62724	0.0027553	-0.000394054
										ZNF730	1.58417	0.000214296	-1.54343e-05
										ZNF790-AS1	3.00484	0.00347757	-0.000526111
										ZNF829	1.82313	0.00329783	-0.000492768
										ZNF835	1.7915	0.00650272	-0.00117584
										ZNF850	2.3827	0.00057469	-5.28156e-05
										ZNF880	1.67529	2.50794e-06	-4.87857e-08
										ZNF891	1.36536	0.0363536	-0.0104296

## Sheet: Cluster b genes_ FDR 0.05
Cluster b genes	Fold change Day 5_H3K27M-C1 vs WT	Adjusted p-value	p-value		Cluster b genes	Fold change Day 5_H3K27M-C2 vs WT	Adjusted p-value	p-value		Cluster b genes	Fold change H3K27M-C1_ day 5 vs day 0	Adjusted p-value	p-value		Cluster b genes	Fold change H3K27M-C2_ day 5 vs day 0	Adjusted p-value	p-value
A2M	4.17437	0.038881	0.00747786		AADAT	1.62301	0.00279462	0.000400895		ABCA13	4.73452	0.0490063	0.0258778		AADAT	1.48846	0.00556145	0.00237404
AAED1	2.35737	0.000282203	1.21249e-05		AAED1	2.49003	7.5639e-05	4.05428e-06		ABCB10	2.04128	0.000142838	2.81733e-05		AATF	1.51951	0.00161756	0.000578145
ABCA13	8.54245	0.031289	0.00557801		AAK1	1.53035	0.0430761	0.0129748		ABCB4	-1.8338	0.0198422	0.00897997		ABCA13	16.1061	0.000366751	0.000104573
ABCB4	2.99187	0.00561663	0.000586349		ABCA13	26.6691	0.000471292	4.12329e-05		ABCD3	1.42448	0.015864	0.00692879		ABCB10	2.6486	1.29311e-06	1.43286e-07
ABCC4	2.35772	0.000309011	1.37578e-05		ABCB10	1.7667	0.000866206	9.08649e-05		ABHD10	1.55064	0.000102477	1.89571e-05		ABCC4	2.02066	0.000176669	4.50534e-05
ABCD3	1.46673	0.0221453	0.00351517		ABCB4	2.92878	0.00410619	0.000652875		ACOT4	-2.0779	0.0266722	0.0126843		ABCD3	1.65739	0.000766039	0.000245121
ABHD10	1.51618	0.000530516	2.7842e-05		ABCC4	3.90014	5.62964e-07	6.33606e-09		ACTA1	8.7299	0.00102373	0.000281873		ABHD10	1.20353	0.0499867	0.0289066
ACSS1	4.64448	0.0463316	0.00952644		ABCD3	1.95955	0.000124339	7.70062e-06		ACTC1	10.7176	0.000237579	5.1602e-05		ACADM	1.84142	0.00104614	0.000350426
ACTA1	9.71884	0.0017557	0.000129477		ABHD10	1.36498	0.00450624	0.000732454		ACTG2	11.1743	1.11998e-06	8.62168e-08		ACAP3	2.00708	0.00540355	0.00229858
ACTC1	18.3279	0.000259894	1.09245e-05		ABHD2	1.61003	0.00945814	0.00188303		ACYP2	1.62464	0.0268661	0.0127949		ACTA1	3.30421	0.0247443	0.0129938
ACTG2	10.4576	4.50026e-06	5.3448e-08		ACADM	1.67416	0.00839661	0.00162113		ADAM9	1.51005	0.0104622	0.00426503		ACTC1	7.61928	0.000264207	7.13009e-05
ACTN4	1.4447	0.0127455	0.00172375		ACAP3	2.07038	0.00799101	0.00152248		ADAMTS12	1.77849	0.00903728	0.00359623		ACTG2	17.8547	8.33728e-08	5.18969e-09
ADAM15	1.57586	0.0058037	0.000616386		ACOT4	2.16858	0.0374758	0.0108522		ADAMTS9-AS2	8.44205	1.61923e-06	1.35826e-07		ADAMTS12	2.31385	0.000237438	6.31465e-05
ADAM9	1.60779	0.00953207	0.0011801		ACSS1	14.2678	0.000254667	1.91452e-05		ADCYAP1R1	-1.94888	0.00202713	0.000627476		ADAMTS15	3.03062	0.00165544	0.000593022
ADAMTS12	2.15651	0.00285183	0.000239219		ACTA1	6.18644	0.00825213	0.00158361		AGPAT3	3.24634	3.72521e-07	2.32102e-08		ADAMTS2	2.38804	0.0218695	0.0112897
ADAMTS15	6.52773	0.00402696	0.00037583		ACTC1	17.9987	0.00017372	1.1742e-05		AHNAK	6.58032	1.4977e-05	1.94081e-06		ADAMTS9-AS2	6.05219	6.11249e-06	8.91294e-07
ADAMTS18	13.1657	0.0482101	0.0100755		ACTG2	13.1177	6.67612e-07	8.012e-09		AJUBA	2.72943	3.31571e-08	1.19994e-09		ADAMTSL1	2.21538	0.0116371	0.00549291
ADAMTS9-AS2	5.36639	3.11425e-05	7.39735e-07		ACTL6B	2.92347	0.0457877	0.0140051		AKAP5	-1.33484	0.0409529	0.0208661		ADCYAP1R1	-1.66283	0.0104623	0.0048675
ADGRB3	2.67928	2.64402e-05	6.03381e-07		ACTN4	1.43543	0.0100033	0.00202466		ALCAM	-1.8345	0.0193935	0.0087441		ADGRB2	2.2238	0.000186835	4.80621e-05
ADGRL4	9.64149	0.000312382	1.39514e-05		ADAM15	1.9888	6.39251e-05	3.28331e-06		ALDH5A1	2.07755	0.000380996	8.92433e-05		ADGRB3	1.44931	0.0171558	0.00857789
ADORA1	2.56984	0.0116146	0.00152747		ADAMTS12	2.69697	0.000135774	8.56925e-06		ALPK2	35.6592	5.07471e-05	8.31795e-06		ADORA1	2.04464	0.00783105	0.00349821
AGPAT3	2.48334	1.77913e-05	3.5141e-07		ADAMTS15	18.0868	1.74094e-05	6.14883e-07		ALX1	3.22388	0.00131312	0.000376577		ADPRHL2	1.71146	0.000617588	0.000190975
AHNAK	2.67331	0.0142052	0.00196445		ADAMTS9-AS2	4.37988	9.99486e-05	5.87933e-06		ANAPC13	1.58919	0.000271378	6.03381e-05		AFF3	3.55	0.00545553	0.00232374
AIDA	1.40792	0.0357926	0.00665687		ADAMTSL1	2.37931	0.0131435	0.00287438		ANGPT1	11.2904	1.13048e-06	8.73763e-08		AGPAT3	3.33858	6.81482e-08	4.01721e-09
AJUBA	2.05016	1.52661e-05	2.79084e-07		ADCYAP1R1	1.84664	0.0128584	0.00279194		ANKRD1	123.466	0.000325478	7.44984e-05		AHNAK	6.29987	1.48287e-05	2.53476e-06
AKAP2	2.38028	0.0242509	0.00395863		ADGRB3	2.64516	1.84293e-05	6.61217e-07		ANKRD36BP1	1.80533	0.00280448	0.000909949		AJUBA	3.24767	1.96852e-09	4.85948e-11
AKAP5	1.84081	0.00149327	0.000105296		ADGRL4	9.8487	0.000168915	1.12491e-05		ANKRD42	1.5867	0.0009091	0.000245788		AKR1C1	2.03369	0.0141424	0.00685223
AKT3	2.06534	0.00223248	0.000174226		ADORA1	3.96025	0.000186686	1.29666e-05		ANKRD45	2.09658	0.00800556	0.00312168		AKT3	1.50048	0.0295604	0.015907
ALDH5A1	1.57379	0.023503	0.0037983		ADPRHL2	1.44157	0.0208429	0.00514399		ANP32E	1.43669	0.0194129	0.00875401		ALDH5A1	2.62017	7.10721e-06	1.0686e-06
ALPK2	27.3824	0.000117578	3.97948e-06		AFF3	4.20085	0.00547541	0.000939012		ANXA1	108.187	9.84005e-05	1.81052e-05		ALPK2	30.9539	3.5511e-05	6.99311e-06
ALX1	4.31561	0.000637449	3.48413e-05		AGPAT3	2.98651	9.04839e-07	1.22093e-08		ANXA2	3.25452	0.000216886	4.63254e-05		ALX1	2.78123	0.00169198	0.00060769
AMER2	13.5594	0.0331994	0.00604244		AHNAK	2.25607	0.0298839	0.00817616		ANXA2P2	3.06609	0.00108099	0.000300462		AMER2	13.798	0.00150756	0.000533069
ANGPT1	62.9104	1.17652e-06	9.72999e-09		AIDA	1.5519	0.00424543	0.000680821		ANXA5	1.21257	0.0227721	0.0105449		AMIGO3	1.72453	0.000344016	9.7181e-05
ANKRD1	19.7021	0.000425062	2.08804e-05		AJUBA	2.63624	1.961e-07	1.67055e-09		ANXA6	1.35421	0.00451188	0.00160337		AMPD2	1.59464	0.0109911	0.00513932
ANKRD36BP1	1.71235	0.0105804	0.00134599		AK2	1.62842	0.00534963	0.000911738		APITD1	2.53593	0.00475971	0.00170525		ANAPC13	1.7473	1.64841e-05	2.87001e-06
ANXA1	28.3044	0.000134351	4.63653e-06		AKAP1	3.27056	0.0046713	0.000767996		APLF	1.38299	0.0365734	0.0182935		ANGPT1	8.85163	1.67507e-06	1.97171e-07
ANXA2	5.69259	1.43553e-05	2.52614e-07		AKAP5	1.92559	0.000428697	3.68133e-05		APLN	10.2753	0.00156296	0.000462356		ANGPTL7	4.82809	0.00134588	0.000467569
ANXA2P2	4.9544	0.000201444	8.00415e-06		AKR1C1	2.51589	0.00586211	0.00102392		ARAP2	-1.75609	0.0115012	0.00478014		ANKRD1	229.306	0.000619552	0.00019166
ANXA3	3.83363	0.00745157	0.000851568		AKT3	2.58555	9.29727e-05	5.32881e-06		ARHGAP29	2.61052	0.0039025	0.00135212		ANKRD36BP1	2.812	3.68055e-06	4.93253e-07
ANXA5	1.65312	1.33554e-05	2.24485e-07		ALDH5A1	1.91379	0.000806891	8.33382e-05		ARHGAP30	1.75996	0.00532638	0.00195111		ANKRD42	1.70833	0.000117835	2.82388e-05
ANXA6	1.64292	0.000159825	5.86574e-06		ALKBH2	1.79818	0.00229398	0.000312673		ARHGAP6	1.81244	0.0441143	0.0227895		ANKRD45	3.08401	0.000120395	2.89271e-05
APLF	1.50407	0.0217779	0.00341982		ALPK2	24.0501	0.000119056	7.27722e-06		ARHGDIB	4.92209	0.020875	0.00953538		ANP32E	1.81455	0.000372727	0.000106541
APLN	6.85753	0.00623372	0.000676011		ALX1	4.56179	0.000238541	1.76362e-05		ARID5B	3.07712	0.000845116	0.000225389		ANXA1	169.023	4.3482e-05	8.84049e-06
ARAP2	2.51653	0.00465134	0.0004564		AMER2	38.3586	0.0015019	0.000182017		ARMCX1	1.37443	0.0264273	0.012553		ANXA2	2.97512	0.000364685	0.000103836
ARHGAP10	2.65479	0.00806155	0.000943069		AMPD2	2.1467	0.000562401	5.11634e-05		ARPC5	1.48165	0.00162738	0.000485028		ANXA2P2	3.07905	0.000543682	0.00016491
ARHGAP30	1.67088	0.018597	0.00279152		ANAPC13	1.40144	0.00477534	0.00078718		ARRDC3-AS1	2.05963	0.0460629	0.0240434		ANXA5	1.19491	0.0317838	0.0172694
ARHGAP6	3.49492	0.00154474	0.000110462		ANGPT1	51.777	1.49624e-06	2.32515e-08		AS3MT	1.99745	0.016397	0.00720286		ANXA6	1.23263	0.0389554	0.0217586
ARHGDIB	6.98667	0.0183587	0.00273749		ANGPTL7	2.45933	0.0417002	0.012467		ASB2	7.11431	3.11229e-07	1.85592e-08		AP4B1-AS1	2.79496	0.00688899	0.00302855
ARID5B	3.68327	0.000671715	3.74242e-05		ANKRD1	12.9196	0.00120397	0.000136403		ASPG	-5.60414	0.00182705	0.000554751		APCDD1	2.46694	0.00767401	0.00341661
ARL10	2.0965	0.0218744	0.00344466		ANKRD34A	4.50946	0.0466699	0.0143678		ATF3	2.29003	0.000931684	0.000253053		APITD1	2.93636	0.000824521	0.000265937
ARL4A	2.09036	3.44136e-06	3.80899e-08		ANKRD36BP1	2.30876	9.60995e-05	5.54535e-06		ATP10D	1.44798	0.0238701	0.0111424		APLF	1.37892	0.0329264	0.0179732
ARL8A	1.52967	0.0026525	0.00021854		ANKRD42	1.3183	0.0325553	0.00910139		ATP1A1-AS1	1.73573	0.00883737	0.00350593		APLN	6.12959	0.00300215	0.00117401
ARMCX1	6.74852	6.7959e-09	7.18382e-12		ANKRD45	2.14114	0.00481394	0.000796006		ATP6V0E2	1.88967	6.97601e-05	1.20484e-05		AQP1	4.38032	0.00454832	0.00189066
ARMCX4	1.82969	0.00853222	0.0010213		ANKS1B	2.02806	0.0144156	0.00322787		ATP7A	1.62125	0.008246	0.00323297		ARAP2	-1.59041	0.0233217	0.0121278
ARNTL2	1.42957	0.0442092	0.0089379		ANP32E	1.67823	0.00332327	0.000497603		ATP8A2	-3.00771	0.00669129	0.00253612		ARHGAP29	3.05031	0.000298908	8.25425e-05
ARPC5	1.55443	0.0017557	0.000129426		ANXA1	30.7914	6.14625e-05	3.14529e-06		ATXN1	1.6019	0.0104129	0.0042391		ARHGAP6	2.40062	0.00341338	0.00136211
ASB2	6.66438	1.31509e-06	1.15302e-08		ANXA2	5.8024	7.71894e-06	2.16468e-07		AXL	2.82504	2.6605e-05	3.85228e-06		ARHGEF11	1.65143	0.000560064	0.000170332
ASPG	5.41186	0.0469964	0.00972089		ANXA2P2	5.20058	8.29524e-05	4.61066e-06		BAALC	5.42124	0.000988959	0.0002707		ARHGEF4	1.61151	0.0248023	0.0130319
ASPM	1.36254	0.0250319	0.00412428		ANXA5	1.59685	1.93262e-05	7.03237e-07		BACH2	3.72243	1.3682e-08	3.97307e-10		ARHGEF7	1.51734	0.000161813	4.08508e-05
ATAD2	1.53428	0.000155101	5.64197e-06		ANXA6	1.64528	9.84099e-05	5.73092e-06		BAIAP2	1.89352	8.06625e-05	1.4307e-05		ARID5B	4.8032	1.06042e-05	1.71241e-06
ATF3	5.94459	3.97325e-06	4.52528e-08		AP4B1-AS1	2.17928	0.0461856	0.014167		BCHE	3.74241	9.41096e-05	1.71518e-05		ARMCX1	1.5364	0.00249037	0.000949101
ATP10D	2.57576	4.13067e-05	1.04024e-06		APCDD1	2.47261	0.0137427	0.00304558		BCL2	3.0774	0.000787404	0.000208235		ARPC5	1.41053	0.00374451	0.00151555
ATP1A1-AS1	1.56881	0.0473079	0.00984282		APLF	1.4006	0.0429332	0.0129131		BCO1	4.72304	0.0336988	0.0166441		ASAH2B	1.77835	0.0396832	0.0222203
ATXN1	2.56771	0.000116408	3.91596e-06		APLN	6.55123	0.00490483	0.000817476		BEND6	1.54698	0.0227553	0.0105358		ASB2	4.89832	8.97887e-07	9.24017e-08
AXL	1.79786	0.0132257	0.00180514		APOA1	8.21241	0.00154456	0.000188628		BIVM	1.88401	0.00187586	0.000572603		ASCL1	15.5431	0.000332839	9.34854e-05
B2M	2.21063	0.0109686	0.00141047		AQP1	2.89437	0.0388494	0.0113466		BMI1	2.50419	4.16748e-05	6.53808e-06		ASIC1	3.03529	1.09559e-05	1.78147e-06
B3GNT5	1.61541	0.00132002	8.996e-05		ARAP2	2.78315	0.00105265	0.000116445		BMPR1B	4.01851	2.65226e-08	9.0047e-10		ASPG	-3.17788	0.010077	0.00465692
BAALC	3.26336	0.0131403	0.00178614		ARHGAP29	2.58136	0.00222109	0.000299561		BNC1	6.05912	0.0213859	0.00980333		ATF3	1.91767	0.00396163	0.00161697
BACH2	2.9606	4.88758e-07	2.92647e-09		ARHGAP6	3.89209	0.000386526	3.25189e-05		BSDC1	1.46555	0.0018847	0.000576123		ATP10D	1.5177	0.00679651	0.00298493
BAIAP2	1.39907	0.0271807	0.00461382		ARHGEF10L	1.87661	0.00355354	0.000541361		BTBD3	1.58902	2.73851e-05	3.99146e-06		ATP1A1-AS1	2.56618	3.6487e-05	7.22616e-06
BCHE	1.88633	0.0281193	0.00483099		ARHGEF11	1.43789	0.0153863	0.0035074		BTG3	1.45834	0.00292643	0.000957341		ATP6V0E2	2.13266	2.40254e-06	3.01016e-07
BCL2	3.63201	0.000655231	3.62207e-05		ARHGEF4	2.37416	0.00112685	0.000125773		BVES	2.20852	5.83984e-06	6.2636e-07		ATP7A	1.47484	0.0185265	0.00936806
BCL6	1.70347	0.0283582	0.00490211		ARHGEF7	1.3859	0.00371741	0.000573261		C10orf25	-1.74001	0.0228631	0.0105942		AXL	2.05964	0.000876485	0.000285313
BCO1	6.24584	0.0362093	0.00677279		ARID5B	5.18854	2.27182e-05	8.63129e-07		C11orf96	5.7494	0.000254488	5.61924e-05		B3GNT5	1.41169	0.00302766	0.00118533
BDKRB2	2.61408	0.0102067	0.00127886		ARL10	2.632	0.00163832	0.000203338		C12orf75	1.53615	0.0317161	0.0154991		BAALC	10.2004	1.57158e-05	2.71572e-06
BEND6	3.05602	5.41301e-05	1.47426e-06		ARL4A	1.93951	7.89742e-06	2.22947e-07		C19orf26	1.45151	0.00288564	0.000940587		BACH2	4.0152	2.84183e-09	7.63381e-11
BICC1	12.5991	0.000340898	1.55377e-05		ARL8A	1.77544	7.53831e-05	4.03229e-06		C1orf198	1.36427	0.00809046	0.00316183		BAG1	1.69556	0.0072888	0.00322471
BIVM	1.92319	0.00316453	0.000274501		ARMCX1	8.14993	1.2116e-09	9.04067e-13		C3orf70	1.61399	0.0496339	0.026249		BAIAP2	2.77801	5.22225e-08	2.92579e-09
BMI1	6.31955	1.96085e-07	8.29113e-10		ARMCX4	2.19625	0.000494208	4.38426e-05		C5orf30	1.4509	0.0192365	0.00866851		BCHE	2.6361	0.00136688	0.000475464
BMP4	7.76398	0.00615687	0.00066538		ARNTL2	1.60229	0.00521758	0.000884824		C8orf46	12.9907	0.00330656	0.00110966		BCL10	1.51615	0.00145549	0.00051204
BMPR1B	2.42471	1.09641e-05	1.73849e-07		ARPC5	1.80291	5.91595e-05	3.00175e-06		C9orf72	1.42601	0.00368954	0.00126571		BCL2	6.14878	1.10898e-06	1.18815e-07
BNC1	8.25433	0.0260916	0.00436103		ASB13	1.57233	0.000593434	5.48341e-05		CA3	2.8298	0.00337604	0.00113655		BEND6	1.49698	0.0204124	0.0104385
BOK	1.93803	0.00561663	0.000585957		ASB2	6.56644	9.06891e-07	1.23498e-08		CACHD1	1.48309	0.045787	0.0238672		BEX1	1.53152	0.0137813	0.00665328
BTBD3	1.44697	0.00117466	7.6621e-05		ASCL1	22.1969	0.000553416	5.00352e-05		CACNG4	4.21367	0.000662118	0.000170038		BICC1	2.59496	0.00372194	0.00150526
BTG3	2.0176	2.29702e-05	4.9277e-07		ASIC1	2.48051	0.000186508	1.29246e-05		CADM4	2.51935	2.17487e-06	1.94875e-07		BIVM	2.04043	0.000284526	7.78635e-05
BVES	3.99528	5.06303e-08	1.35375e-10		ASPG	10.0627	0.00301917	0.000442494		CADPS	1.87825	2.9569e-05	4.3539e-06		BMI1	3.38936	3.32989e-07	2.78191e-08
C11orf96	3.87548	0.00248245	0.000198973		ASPM	1.65987	0.00035656	2.93447e-05		CALD1	1.98175	7.32568e-05	1.27773e-05		BMPR1B	5.62776	6.38144e-10	1.02417e-11
C12orf75	2.11497	0.00227944	0.000178874		ATAD2	1.40221	0.00104746	0.000115741		CAPZA1	1.66909	1.67363e-05	2.22083e-06		BNC1	15.7109	0.00242481	0.000920649
C14orf37	1.90693	0.00844066	0.00100562		ATAD3A	1.86293	0.00285496	0.000412391		CAST	1.37148	0.003777	0.00130182		BPNT1	1.32299	0.0160697	0.0079449
C1orf226	1.71118	0.0306489	0.0054334		ATF3	5.84726	2.58187e-06	5.08925e-08		CAV1	6.7195	0.00177756	0.000537181		BSDC1	1.81073	1.28148e-05	2.13951e-06
C1orf233	-1.75063	0.0163467	0.00234701		ATP10D	2.90646	4.70496e-06	1.10638e-07		CAV2	2.54294	0.0260782	0.012358		BTBD3	1.65371	7.77937e-06	1.18369e-06
C22orf23	1.61053	0.0250082	0.00411464		ATP1A1-AS1	2.00997	0.00122516	0.000139947		CCDC109B	2.08208	0.00016471	3.32861e-05		BTBD6	2.12881	0.000117894	2.82603e-05
C2CD2L	1.9241	0.00592612	0.000631936		ATP6V0E2	1.73934	0.000240274	1.78599e-05		CCDC184	7.87502	0.000610316	0.000154799		BTG3	1.28067	0.0342936	0.0188207
C3orf70	6.61664	1.32287e-05	2.20452e-07		ATP7B	1.62858	0.0433903	0.0130991		CCDC50	1.61058	0.00023128	5.00612e-05		BVES	2.17749	2.94524e-06	3.79281e-07
C4orf19	3.50964	0.039516	0.00764599		ATP8A2	3.98219	0.00500177	0.000841572		CD274	5.72126	0.0154978	0.0067408		C11orf96	4.68194	0.000271781	7.37503e-05
C5orf30	1.93417	0.000754448	4.35348e-05		ATXN1	2.03615	0.00144531	0.000172553		CD47	2.45059	3.05426e-07	1.80992e-08		C17orf59	1.56836	0.00395363	0.00161248
C8orf34	2.61275	0.0296647	0.00520727		AUNIP	1.51519	0.00329673	0.000492193		CD82	3.69736	7.89499e-06	8.93967e-07		C19orf26	1.67713	6.9527e-05	1.53093e-05
C8orf46	12.3309	0.00687355	0.000765912		B2M	2.19584	0.00788549	0.00149551		CDCA8	1.35009	0.00300047	0.000988652		C1orf112	1.39067	0.0161984	0.00802026
C9orf72	1.52095	0.00257515	0.000210374		B3GNT5	1.96979	1.4324e-05	4.8097e-07		CDH13	4.3965	0.0294934	0.014268		C1orf159	1.52477	0.00507332	0.00213728
CA3	2.61867	0.010919	0.00140205		BAALC	5.5867	0.000222701	1.62297e-05		CDH8	4.43157	1.7848e-06	1.5271e-07		C1orf198	1.92924	3.25397e-06	4.28143e-07
CACHD1	1.81951	0.0100992	0.00126224		BACH2	3.10596	1.49752e-07	1.19191e-09		CDK20	1.61562	0.0293312	0.0141768		C1orf216	1.51194	0.0147071	0.00717337
CACNG4	4.20735	0.00133837	9.18794e-05		BAIAP2	2.10764	8.76432e-06	2.53833e-07		CDKN1B	1.68059	3.42497e-05	5.19218e-06		C1orf35	1.95644	0.000557267	0.000169377
CADM4	1.63131	0.00305117	0.000261063		BCL2	6.93852	2.50794e-06	4.85208e-08		CDKN2B	3.19592	0.0327481	0.0161032		C1orf52	1.52475	0.000244378	6.53113e-05
CADPS	4.12583	1.61724e-08	2.35931e-11		BCL6	1.58079	0.0443629	0.0134837		CDKN2D	1.55483	0.0398672	0.0202286		C1QTNF3	1.71884	0.0153996	0.0075602
CAHM	1.71808	0.025964	0.0043319		BDKRB2	2.20746	0.0251714	0.00656753		CDV3	2.14895	1.33638e-07	6.6146e-09		C22orf24	2.55703	0.000439554	0.000129062
CALCRL	1.74327	0.0293166	0.00513456		BEND6	3.42255	8.41658e-06	2.41266e-07		CEBPD	1.88837	0.00133703	0.000384347		C2CD2L	1.72084	0.00296323	0.0011564
CALD1	2.60662	5.90547e-06	7.64815e-08		BEX1	1.89667	0.00152964	0.000186045		CENPL	1.74299	0.000547765	0.000136686		C2orf72	2.0475	0.0173337	0.00868195
CALHM2	1.79503	0.0181451	0.00270112		BICC1	25.7245	7.89742e-06	2.22914e-07		CENPV	1.98244	2.32263e-06	2.10282e-07		C3orf62	2.15113	0.000837278	0.00027052
CAPN6	4.64391	0.0261432	0.00437292		BIVM	2.16699	0.000347323	2.82057e-05		CEP55	1.97002	3.55085e-07	2.19521e-08		C3orf70	2.72401	0.000125408	3.04201e-05
CAPZA1	1.26079	0.0463425	0.00953246		BMI1	8.50892	1.48058e-08	3.0355e-11		CEP57L1	1.65951	9.63336e-05	1.76428e-05		C5orf30	1.82718	0.000199244	5.17252e-05
CASQ1	5.21195	0.00133835	9.1792e-05		BMPR1B	2.88367	4.80376e-07	4.98836e-09		CER1	5.27516	0.0432836	0.0222608		C5orf49	2.79322	0.00638757	0.00277634
CAST	1.46965	0.00206616	0.000158412		BNC1	9.93205	0.00945668	0.00188123		CERK	1.29254	0.00415881	0.00145938		C8orf31	4.47004	0.00334752	0.00133072
CAV1	18.5805	0.000829684	4.89279e-05		BOK	3.07974	1.34488e-05	4.3493e-07		CERS2	-1.31601	0.00539408	0.00197926		C8orf46	29.0972	0.000266458	7.20906e-05
CAV2	13.2045	0.000331568	1.50301e-05		BPNT1	1.72111	0.000215364	1.55611e-05		CFL2	1.48562	0.00130999	0.000375428		C9orf72	1.29158	0.0247585	0.0130028
CCDC109B	2.31026	0.000119553	4.05894e-06		BSDC1	1.28644	0.0420712	0.0126172		CHL1	18.1407	4.78379e-07	3.09659e-08		CA3	3.80708	0.000435371	0.00012778
CCDC184	2.69691	0.0463979	0.00954962		BTBD3	1.45866	0.000635247	6.00802e-05		CHRNA4	-1.87677	0.00760316	0.00294302		CACHD1	2.34734	0.000120518	2.89793e-05
CCDC3	3.68508	0.017388	0.00254732		BTBD6	2.08653	0.000387804	3.26651e-05		CHST10	1.62354	0.032564	0.0159823		CACNG4	7.09115	3.40358e-06	4.49945e-07
CCDC50	1.54801	0.00170334	0.000124455		BTG3	1.76398	0.00017395	1.1781e-05		CKAP4	1.56794	0.00107296	0.00029803		CADM4	2.56592	5.5619e-07	5.20153e-08
CD274	6.76628	0.020992	0.00326327		BVES	4.13809	2.51523e-08	7.038e-11		CLDND1	1.53931	0.000459228	0.000111195		CADPS	1.6754	0.000205189	5.34588e-05
CD44	12.3342	0.00601822	0.000645561		C10orf25	1.82083	0.0326634	0.00913771		CLGN	2.75024	1.48853e-05	1.92707e-06		CALD1	1.51126	0.00661481	0.00289979
CD47	2.63283	5.03614e-07	3.13154e-09		C11orf96	3.97602	0.00121917	0.000138807		CLK2	1.24863	0.0269368	0.0128386		CAMSAP2	1.53066	0.000368222	0.000105095
CD58	1.78454	0.0346717	0.00639449		C14orf37	2.52855	0.00017243	1.16011e-05		CLSPN	1.63961	0.00835457	0.00328271		CAPZA1	1.74099	5.04788e-06	7.12202e-07
CD82	5.033	3.44136e-06	3.80858e-08		C19orf26	1.30015	0.0280613	0.00753792		CLSTN2	6.18457	0.0394	0.0199621		CAST	1.70272	1.38764e-05	2.35213e-06
CDCA8	1.38635	0.00412136	0.000389276		C1orf112	1.72171	0.000900406	9.57592e-05		CLVS2	1.67394	0.028298	0.0135965		CAV1	13.7315	1.68291e-05	2.94683e-06
CDH13	8.38927	0.0150755	0.00212137		C1orf174	1.54886	0.00156835	0.000192411		CNN1	8.57078	1.91059e-09	3.14967e-11		CCDC101	1.31325	0.0132897	0.00638371
CDH8	2.56788	0.000288616	1.26164e-05		C1orf198	1.5211	0.00139158	0.000164407		CNRIP1	5.60907	1.0295e-06	7.8306e-08		CCDC109B	2.38806	6.63843e-06	9.82431e-07
CDK1	1.56896	0.0084952	0.00101423		C1QTNF3	1.6516	0.038204	0.0111201		CNTN2	16.9112	3.38696e-07	2.0513e-08		CCDC13	1.70543	0.0415861	0.0234436
CDKN1B	1.61387	0.000291596	1.28011e-05		C22orf24	1.8999	0.0128234	0.00278125		CNTN3	3.14006	0.0308778	0.0150357		CCDC18	2.00316	2.28055e-05	4.17766e-06
CDKN2B	3.94464	0.0285293	0.00494012		C2CD2L	2.64316	5.6446e-05	2.84652e-06		CNTN6	24.635	0.000149848	2.97701e-05		CCDC184	7.74499	6.78652e-05	1.48753e-05
CDKN2D	2.26354	0.00221236	0.000172372		C2orf72	2.3136	0.013661	0.00301643		COL11A1	5.2465	1.53081e-05	1.99089e-06		CCDC50	1.44625	0.00204429	0.000755709
CDR1	3.30981	0.00225129	0.000176385		C3orf70	9.47728	6.2475e-07	7.30338e-09		COL12A1	5.61978	1.02884e-05	1.22703e-06		CCHE1	18.2376	0.00494429	0.00207677
CDV3	1.7555	4.53551e-05	1.18168e-06		C4orf19	5.27499	0.00308041	0.000454151		COL1A2	2.46514	0.000397968	9.37197e-05		CD247	4.75689	0.000697218	0.000220216
CEBPD	1.62568	0.0170097	0.00246546		C5orf30	2.66989	3.91919e-06	8.74259e-08		COL4A1	1.85208	0.000273248	6.08445e-05		CD274	8.8587	0.00270858	0.00104591
CENPA	1.51429	0.0353399	0.00655289		C5orf49	2.65061	0.015163	0.00344426		COL4A2	1.71656	0.000104581	1.94179e-05		CD44	2.82145	0.0378569	0.0210447
CENPV	1.86164	3.59273e-05	8.69029e-07		C8orf31	10.5276	0.000660512	6.3168e-05		COL5A2	1.75631	0.0412451	0.0210278		CD47	3.37886	1.66462e-09	3.98506e-11
CEP55	1.973	1.47219e-06	1.30906e-08		C8orf46	18.6283	0.000997922	0.000109398		COL5A3	9.36001	4.49898e-05	7.20642e-06		CD82	5.77993	5.27868e-08	2.96396e-09
CEP57L1	1.66222	0.000251032	1.0474e-05		C9orf72	1.42033	0.00677264	0.00123476		COLEC12	16.6194	1.5406e-07	7.95111e-09		CDC42BPA	1.51005	0.00246145	0.000936702
CEP70	1.50516	0.00168394	0.000122406		CA3	2.45751	0.0115572	0.00244265		COMMD3	3.39015	3.11536e-06	2.96512e-07		CDCA8	1.60784	1.99012e-05	3.559e-06
CEP85	1.3205	0.00651128	0.000718257		CACHD1	2.67126	7.9003e-05	4.29353e-06		CORO1C	1.37432	0.00708474	0.00270843		CDH13	5.2576	0.00684206	0.00300579
CER1	19.1636	0.0154329	0.00218414		CACNG4	8.05274	7.93654e-06	2.24545e-07		COTL1	1.92124	0.000186898	3.86186e-05		CDH8	4.34489	1.94148e-07	1.44144e-08
CERK	1.33291	0.00496215	0.000500553		CADM4	1.85871	0.000186522	1.29436e-05		CPA4	13.7576	0.000225291	4.84707e-05		CDK20	1.94385	0.00117216	0.000399053
CFAP46	3.39417	0.000571145	3.0507e-05		CADPS	3.48654	5.59728e-08	3.06121e-10		CPB2-AS1	7.3091	7.90208e-05	1.39498e-05		CDKN1B	1.56581	0.000127478	3.10175e-05
CFL2	1.51136	0.00218225	0.000169347		CALD1	2.26337	2.48383e-05	9.71476e-07		CPE	1.96225	0.0318089	0.0155623		CDKN2B	4.45309	0.0092862	0.00424756
CHL1	4.72749	6.01796e-05	1.70263e-06		CALHM2	1.88875	0.00635632	0.00114251		CPEB1	2.08715	0.0259825	0.0123094		CDKN2D	2.06777	0.000779874	0.000250227
CHN2	2.6129	0.00249031	0.000199912		CAMSAP2	1.54186	0.000811652	8.40476e-05		CPS1	2.93311	4.07743e-07	2.5785e-08		CDR1	2.23147	0.00374479	0.00151612
CHSY3	3.80386	0.000336715	1.53262e-05		CAPZA1	1.48042	0.00081034	8.37953e-05		CREB3	1.42668	0.00492776	0.00177904		CDV3	1.4751	0.000496169	0.000148678
CITED1	2.35218	0.00619912	0.000671874		CASQ1	5.97875	0.000324479	2.59672e-05		CREB5	12.0121	6.97709e-07	4.82936e-08		CELF3	6.21321	0.000137815	3.40123e-05
CKAP2L	1.35497	0.0227763	0.00364263		CAST	1.67298	6.75015e-05	3.53416e-06		CRIP2	-1.82342	0.0332176	0.0163734		CENPB	1.57101	0.00545553	0.0023237
CLDN5	1.84832	0.0328805	0.00597418		CAV1	47.0218	2.29522e-05	8.80582e-07		CRTC3	1.67238	0.00137125	0.000396318		CENPF	1.61313	0.000644961	0.000200843
CLDND1	1.4152	0.00738789	0.000842518		CAV2	13.6622	0.000172836	1.16392e-05		CSF1	3.02451	0.000137421	2.68826e-05		CENPL	2.04419	1.38764e-05	2.3516e-06
CLGN	2.00036	0.00123049	8.15526e-05		CCDC101	1.55317	0.000822085	8.54187e-05		CSRP1	3.70724	0.00128815	0.000367253		CENPV	2.01206	1.27076e-06	1.40098e-07
CLVS2	4.7968	2.62168e-05	5.95021e-07		CCDC109B	2.9658	2.35091e-06	4.35718e-08		CST3	2.15636	0.000182178	3.73713e-05		CEP350	1.5237	0.00140805	0.00049223
CMTM7	1.5395	0.0225695	0.00359692		CCDC13	2.298	0.00746093	0.00139597		CTNND2	1.90274	9.79931e-05	1.8018e-05		CEP55	1.8392	7.52283e-07	7.48447e-08
CNN1	5.48762	7.76863e-08	2.41725e-10		CCDC18	1.47306	0.0103224	0.00210723		CTPS1	1.42243	0.00355682	0.00121244		CEP57L1	1.41741	0.00200602	0.000738819
CNRIP1	3.52815	3.60078e-05	8.74869e-07		CCDC184	4.73046	0.000869692	9.13929e-05		CTSZ	1.51755	0.00303988	0.00100517		CEP85	1.32335	0.0017519	0.00063324
CNTN2	20.4998	1.03165e-06	8.01866e-09		CCDC3	5.85359	0.000742496	7.47066e-05		CX3CL1	2.14274	0.00491611	0.00177453		CER1	5.94268	0.00425483	0.00175384
COL11A1	9.05771	3.13486e-06	3.39178e-08		CCDC50	1.41673	0.00688277	0.00125888		CXCL14	2.60666	0.00461805	0.00164799		CERK	1.49171	5.0381e-05	1.04979e-05
COL12A1	14.2147	1.94321e-06	1.82455e-08		CCHE1	8.78588	0.0223554	0.00564654		CXorf57	3.08866	2.54369e-06	2.33775e-07		CFAP46	1.80394	0.0080599	0.00361771
COL1A2	3.4713	4.61235e-05	1.22178e-06		CD163L1	2.29278	0.0438833	0.013308		CXXC4	3.48396	2.27089e-06	2.05032e-07		CFL2	1.3229	0.0110969	0.00519379
COL4A1	1.47728	0.0299288	0.0052741		CD247	2.60516	0.0220229	0.00553517		CYP1B1	2.95171	0.0231949	0.0107739		CHL1	27.6762	1.055e-08	4.05415e-10
COL4A2	1.38594	0.0235288	0.00380685		CD274	8.35987	0.0062295	0.00111366		CYS1	2.25538	0.0115048	0.00478255		CHN2	1.72822	0.00785513	0.00350995
COL5A3	26.4482	2.64402e-05	6.03113e-07		CD44	16.5147	0.00140697	0.000166921		DAAM2	2.78415	3.37142e-05	5.08794e-06		CHRNB2	3.08121	0.00269727	0.0010407
COL6A6	2.69205	0.00255476	0.000207946		CD47	3.39149	1.48058e-08	3.18979e-11		DAB2	1.82168	0.000267262	5.92817e-05		CHST10	2.36133	0.000322969	9.02516e-05
COLEC12	9.33525	1.29391e-06	1.12376e-08		CD58	1.95184	0.00879662	0.00171631		DACT3	3.83426	1.05409e-05	1.27025e-06		CKAP4	1.60395	0.000563259	0.000171549
COMMD3	6.02183	3.01328e-07	1.52101e-09		CD82	7.29109	8.9075e-08	5.91781e-10		DAPK2	1.98556	0.00834553	0.00327812		CKLF	2.4708	0.0286365	0.0153421
CORO1C	1.67196	0.000355452	1.63558e-05		CD83	2.23184	0.00798808	0.00152084		DCHS1	1.43806	0.0449878	0.0233563		CLCC1	1.44271	0.042721	0.0241843
COTL1	2.12965	0.000147279	5.23039e-06		CDADC1	1.93064	0.00421637	0.000675277		DCLRE1B	1.86292	0.00537218	0.00197056		CLGN	2.68093	8.54723e-06	1.3271e-06
CPA4	14.7387	0.000526056	2.75425e-05		CDC42SE1	1.60492	0.000883055	9.34217e-05		DDHD2	2.45368	4.36678e-09	9.58509e-11		CLK2	1.63863	2.03843e-05	3.66188e-06
CPE	5.1271	0.000230308	9.32287e-06		CDCA8	1.80628	5.04056e-06	1.23491e-07		DDIT4L	2.01326	0.00860051	0.00339592		CLSPN	2.48829	2.03843e-05	3.65953e-06
CPEB1	3.48618	0.00284453	0.000238253		CDH13	12.0251	0.00267377	0.000380475		DDR2	4.05191	0.00653124	0.00246109		CLSTN2	18.7784	0.00127174	0.000438411
CPM	6.08947	0.00559572	0.000582119		CDH8	3.73237	2.32309e-06	4.24253e-08		DENND1B	1.55482	0.016632	0.00732628		CLVS2	2.15092	0.00120496	0.000411942
CPS1	1.62839	0.00701601	0.000786195		CDK20	1.5955	0.0221131	0.00557022		DEPDC1	1.35138	0.00262622	0.000843616		CMPK1	1.36536	0.0135869	0.00654843
CPVL	1.97656	0.00793027	0.000923603		CDKN1B	1.57273	0.000327749	2.62696e-05		DIRAS2	30.4212	0.000352536	8.17e-05		CMTM7	1.835	0.000283244	7.74596e-05
CRAT	1.46279	0.0442092	0.00893501		CDKN2B	3.46834	0.0357566	0.0102143		DIRAS3	5.60744	0.000777376	0.000205099		CNIH2	2.48795	0.000137985	3.40629e-05
CREB5	6.16887	1.36742e-05	2.33827e-07		CDKN2D	2.75656	0.000124339	7.69696e-06		DKK1	36.9949	0.0050638	0.00183697		CNN1	6.81741	2.64277e-09	6.9512e-11
CRTC3	1.58502	0.00669137	0.000740203		CDO1	1.84829	0.000997592	0.000109246		DKK2	7.85854	0.00494364	0.001786		CNRIP1	5.87513	5.53824e-08	3.13726e-09
CSF1	2.92636	0.000408252	1.96993e-05		CDR1	4.99404	5.13933e-05	2.51821e-06		DLC1	3.89985	9.59252e-05	1.75602e-05		CNTN2	17.4465	2.11145e-07	1.58733e-08
CSRP1	6.76293	0.000231375	9.38047e-06		CDV3	1.35394	0.00910815	0.00179535		DMGDH	5.47051	0.00286368	0.000932539		CNTN3	7.74521	3.39314e-05	6.63985e-06
CST3	3.19683	9.55378e-06	1.46734e-07		CELF3	4.67425	0.000879905	9.28491e-05		DNAJC1	1.56615	0.000797674	0.000211214		CNTN6	26.3292	5.80566e-05	1.23957e-05
CTGF	6.7564	0.00403231	0.000376959		CENPA	1.47441	0.0349701	0.00992001		DOCK10	6.11928	1.81304e-06	1.56367e-07		COL11A1	14.2928	1.92475e-08	8.56159e-10
CTNND2	2.23385	2.74255e-05	6.29275e-07		CENPF	1.51289	0.00525011	0.000892212		DPY19L1	1.93438	0.00121014	0.000342077		COL12A1	7.36706	1.14509e-06	1.23752e-07
CTSZ	1.49882	0.00822064	0.000967646		CENPL	1.69265	0.000799645	8.22897e-05		DPYD	5.15488	1.2725e-05	1.59597e-06		COL15A1	3.27242	0.000862395	0.000280029
CX3CL1	3.56892	0.000284512	1.22778e-05		CENPV	2.01321	5.48144e-06	1.36337e-07		DPYSL2	1.26655	0.0322393	0.0158049		COL1A2	1.86491	0.00760604	0.00338304
CXCL14	4.86302	0.000389352	1.85514e-05		CEP350	1.42961	0.0108209	0.00223926		DRD2	4.86644	0.00125847	0.000357539		COL4A1	1.60935	0.00253275	0.00096793
CXorf57	4.79556	3.279e-07	1.76799e-09		CEP55	2.02312	5.62964e-07	6.32889e-09		DRD4	4.94659	4.45045e-05	7.08994e-06		COL4A2	1.82836	2.39814e-05	4.4365e-06
CXXC4	1.90129	0.0031185	0.000269427		CEP57L1	1.56556	0.000562401	5.11697e-05		DTNA	1.65771	0.0415266	0.0211908		COL5A2	2.16757	0.00495934	0.00208341
CYLD	1.32128	0.0413408	0.00816945		CEP70	1.50921	0.000969317	0.000105137		DUSP28	1.73292	0.00373558	0.00128429		COL5A3	11.5586	2.52516e-06	3.18904e-07
CYP19A1	4.07728	0.018681	0.00281067		CEP85	1.59109	2.91966e-05	1.19248e-06		DUSP3	1.33259	0.0347929	0.0172602		COL6A6	2.42449	0.00189674	0.000693733
CYP1B1	5.12606	0.00701601	0.000786585		CER1	47.5552	0.000950755	0.000102749		DYRK3	1.72858	0.000641875	0.000163881		COLEC12	14.2041	5.9375e-08	3.42619e-09
CYR61	6.17138	0.000761562	4.41822e-05		CERK	1.56485	4.44681e-05	2.11253e-06		DZIP1L	1.59743	0.00129922	0.000371251		COMMD3	4.21418	8.63676e-08	5.43928e-09
CYS1	2.62104	0.00851173	0.00101762		CERS2	1.30318	0.0125819	0.00271401		E2F2	1.77935	0.0276511	0.0132324		CORO1C	1.31655	0.016153	0.00798909
DAAM2	7.43251	2.71582e-07	1.3341e-09		CFAP46	4.98759	1.04394e-05	3.14225e-07		EDN1	14.232	0.000589735	0.000148626		COTL1	1.83222	0.000329234	9.22842e-05
DAB2	1.57921	0.00559687	0.000582935		CFL2	1.5051	0.00146249	0.000175291		EFR3B	1.68975	0.000186278	3.84358e-05		CPA4	25.2824	2.91584e-05	5.59526e-06
DACT3	2.29241	0.00131628	8.93031e-05		CHL1	8.74113	3.00501e-07	2.87757e-09		EIF5A2	1.4351	0.0274582	0.0131179		CPB2-AS1	6.37399	6.17195e-05	1.33307e-05
DAGLA	1.97793	0.00930055	0.00114136		CHN2	4.58352	5.5577e-06	1.38925e-07		ELAVL3	2.66977	0.0444199	0.0230054		CPE	2.62833	0.00223832	0.000839545
DCHS1	1.5324	0.0424123	0.00844604		CHRNA4	1.77316	0.0292424	0.00795736		ELOVL2	7.45485	6.34333e-09	1.52253e-10		CPLX2	2.09182	0.0448917	0.0256141
DCHS2	2.29982	0.00619365	0.000670895		CHST10	1.70545	0.0237182	0.00608072		EMILIN2	2.2486	0.000187903	3.89312e-05		CPS1	2.27709	9.13663e-06	1.43964e-06
DDHD2	2.37594	4.12411e-08	1.02577e-10		CHSY3	3.92942	0.000146691	9.43158e-06		EMP3	2.53555	0.000861571	0.000230527		CPTP	1.85926	0.000232056	6.15564e-05
DDIT4L	4.75167	6.09504e-05	1.7396e-06		CITED1	3.55838	5.51774e-05	2.75742e-06		ENDOD1	1.92611	0.012897	0.00545968		CREB3	1.54377	0.000605847	0.000186742
DDR2	11.0817	0.00101357	6.27733e-05		CKAP2L	1.56619	0.000696142	6.79606e-05		EPB41L4A-AS2	1.66276	0.0453736	0.0236122		CREB5	12.8463	2.58953e-07	2.04013e-08
DDX60L	4.80284	0.0419907	0.00833965		CKAP4	1.39601	0.0181128	0.00431927		EPHA2	2.17317	0.000797674	0.000211152		CRTC3	1.8689	0.000103667	2.43535e-05
DENND1B	2.86314	4.93527e-05	1.31959e-06		CLCC1	2.04473	0.00114068	0.000127885		EPHA3	18.929	8.2526e-05	1.47071e-05		CSF1	3.76451	3.21325e-06	4.216e-07
DEPDC1	1.482	0.000754448	4.34915e-05		CLDN18	2.68463	0.0248104	0.00644468		EPHA7	5.89496	0.000242788	5.30806e-05		CSPP1	1.55842	0.0050295	0.002116
DGCR6	3.1056	0.0199638	0.00305875		CLDN5	2.02059	0.00874903	0.00170335		EVL	1.34319	0.0102001	0.0041328		CST3	2.12431	0.000104465	2.45736e-05
DIRAS2	8.38529	0.00490857	0.000492017		CLGN	2.11225	0.000351875	2.86758e-05		EYA2	2.13655	0.00927799	0.00370727		CTNND2	2.16142	5.86325e-06	8.48388e-07
DIRAS3	7.8648	0.000605772	3.26956e-05		CLK2	1.26065	0.02985	0.00816504		EYA4	13.333	2.56881e-06	2.36563e-07		CTPS1	1.67334	7.1973e-05	1.59681e-05
DKK1	26.6833	0.0123537	0.00165427		CLSPN	2.0167	0.00093695	0.000100908		FAF1	1.66328	2.7259e-06	2.53573e-07		CTSZ	1.36695	0.0143632	0.00698245
DKK2	11.8539	0.00418486	0.000396703		CLSTN2	11.7061	0.00387871	0.000604264		FAM107A	5.93692	0.000199738	4.20043e-05		CX3CL1	2.18942	0.00145705	0.000512803
DLC1	11.9244	4.71089e-06	5.65354e-08		CLVS2	5.51675	4.72203e-06	1.11649e-07		FAM107B	1.45812	7.58901e-05	1.3331e-05		CXCL14	4.03296	0.000154474	3.88347e-05
DMRTA1	6.38869	0.0218265	0.00343236		CMPK1	1.6206	0.00113188	0.000126617		FAM127C	1.90289	0.00143205	0.000417808		CXorf57	3.36222	3.48615e-07	2.96113e-08
DNAH14	1.55143	0.0229348	0.0036751		CMTM7	2.07397	0.000133306	8.37204e-06		FAM189A1	1.50221	0.00432925	0.00152931		CXXC4	3.12425	4.25322e-06	5.87919e-07
DNAJC1	1.6148	0.00115446	7.48729e-05		CNIH2	1.75124	0.0112512	0.00235491		FAM200B	1.70309	0.000123975	2.37898e-05		CYB5R1	1.61588	0.0171558	0.0085779
DNER	3.40745	0.00819081	0.000962606		CNN1	5.2974	6.14604e-08	3.59239e-10		FAM213A	1.70606	4.28642e-05	6.75134e-06		CYP1B1	2.7683	0.0211498	0.0108616
DNM3	2.38877	0.0133018	0.00181802		CNRIP1	5.17419	4.82043e-07	5.07213e-09		FAM218A	1.74552	0.011444	0.00475207		CYP26B1	3.05142	0.0122487	0.00581969
DOCK10	5.64226	7.75637e-06	1.10929e-07		CNTN2	19.2277	8.79278e-07	1.16457e-08		FAM219A	2.39471	4.16154e-07	2.64204e-08		CYR61	1.97693	0.0361794	0.0200087
DPF3	6.16685	0.0114358	0.00149329		CNTN3	4.8308	0.000508505	4.54056e-05		FAM69C	27.0769	0.00285387	0.000928635		DAAM2	3.66624	7.03398e-07	6.90189e-08
DPY19L1	1.69542	0.0148448	0.00208337		CNTN6	5.99542	0.00322661	0.000479316		FAM71F1	2.28559	0.00361942	0.00123783		DAB2	2.14377	6.34493e-06	9.3229e-07
DPYD	3.53789	0.000213048	8.51823e-06		COA7	1.50517	0.0248494	0.00645727		FAM92A1	1.57225	2.23134e-05	3.13292e-06		DACT3	3.30533	5.33582e-06	7.58814e-07
DRD2	5.60548	0.00174191	0.000128244		COL11A1	21.0878	3.14612e-08	1.12854e-10		FBXO43	1.93815	0.00421785	0.00148341		DAGLA	1.83047	0.00375993	0.00152342
DRD4	4.95849	9.98486e-05	3.22853e-06		COL12A1	15.6744	7.32678e-07	9.02066e-09		FGF10	15.8254	0.0191535	0.00862303		DAPK2	2.30273	0.00101356	0.000338065
DUSP3	1.43203	0.0220915	0.00349051		COL15A1	6.90805	6.6131e-05	3.4295e-06		FGF14	3.22884	0.0427672	0.0219415		DCHS1	2.36186	4.06647e-05	8.1825e-06
DYRK3	1.90122	0.000379193	1.78029e-05		COL1A2	2.68207	0.000362377	3.00088e-05		FGFBP3	2.53549	0.000627512	0.000159785		DCLRE1B	2.7081	2.09915e-05	3.78401e-06
DZIP1L	1.78102	0.000523119	2.72912e-05		COL4A2	1.36803	0.0210275	0.00521177		FHL1	1.78617	0.000527946	0.000130854		DCT	92.3922	0.00659022	0.0028845
EBF3	4.70934	0.00705576	0.00079192		COL5A2	2.25584	0.00717235	0.00132725		FILIP1	2.71741	0.0012909	0.000368198		DDHD2	2.17592	2.15996e-08	9.93887e-10
EDN1	5.97455	0.00472442	0.000467977		COL5A3	38.8806	3.71441e-06	8.15313e-08		FILIP1L	5.02334	0.000225284	4.84553e-05		DDIT4L	2.79529	0.000229185	6.06523e-05
EDNRA	7.08314	0.0162518	0.00233035		COL6A6	2.47125	0.00353164	0.000536707		FKBP9P1	3.37687	0.00108979	0.000303313		DDX20	1.58799	0.000972929	0.000322515
EFR3B	1.41302	0.0157993	0.00224974		COLEC12	9.88009	5.82338e-07	6.62653e-09		FMN1	1.5662	0.0145859	0.00627985		DEGS1	1.53939	0.0113525	0.00532937
EGFR	2.0294	0.0210149	0.00326814		COMMD3	7.67452	2.8372e-08	8.82103e-11		FN1	1.55242	0.0135602	0.00577331		DENND1B	1.75158	0.00108284	0.000364942
EGLN3	5.4038	1.98577e-05	4.0527e-07		CORO1C	1.57259	0.000787629	8.07381e-05		FOSL2	5.63422	4.43329e-07	2.83938e-08		DFNA5	1.56926	0.0163067	0.0080823
EHD1	1.45959	0.0424123	0.00844712		COTL1	2.10317	0.000110967	6.69973e-06		FRMD3	5.80407	2.10665e-05	2.92772e-06		DIRAS2	31.4741	6.90511e-05	1.51739e-05
EIF5A2	1.68332	0.00643856	0.000705431		CPA4	13.8996	0.000415232	3.5429e-05		FRMD4B	1.58646	0.00156813	0.00046414		DIRAS3	5.8896	0.000115254	2.75091e-05
ELAVL2	1.88971	0.00280944	0.000233742		CPB2-AS1	2.17321	0.0289875	0.00786243		FRMD6	2.07266	8.31768e-05	1.48489e-05		DKK2	20.8632	0.00120453	0.000411634
ELF4	2.37893	0.0438413	0.00883214		CPE	7.13899	1.66082e-05	5.78564e-07		FUT9	-1.63214	0.00306081	0.00101367		DLC1	4.22463	2.15894e-05	3.924e-06
ELOVL1	1.4769	0.0194529	0.0029587		CPEB1	3.60186	0.00132224	0.00015416		FYTTD1	1.85451	1.04011e-07	4.81595e-09		DLL3	3.46721	0.00444797	0.00184368
ELOVL2	7.24587	2.79096e-08	5.63616e-11		CPEB2	2.15359	0.0346774	0.00981325		GALNT10	1.74902	0.000156178	3.12803e-05		DLSTP1	1.51446	0.0411851	0.0231919
EMILIN2	8.61624	1.07185e-07	3.76451e-10		CPLX2	3.58621	0.00635334	0.00114001		GALNT18	-1.93442	0.000280601	6.2796e-05		DMGDH	3.06019	0.0172927	0.008656
EML6	3.21564	0.00146899	0.00010325		CPM	4.1647	0.0221023	0.00556062		GAS2L3	1.73247	4.17861e-05	6.55815e-06		DNAH14	1.88748	0.000350702	9.93968e-05
EMP2	2.08137	0.000312382	1.39661e-05		CPS1	1.54453	0.0106727	0.00219998		GDPD5	2.51912	1.33351e-05	1.69404e-06		DNAJC1	1.4742	0.00198359	0.000729694
EMP3	4.80775	3.41686e-05	8.2224e-07		CPVL	2.24127	0.00130951	0.000152105		GGH	1.8752	0.00303445	0.00100287		DNER	2.95082	0.000905679	0.000296977
ENDOD1	2.71621	0.00191364	0.000144219		CRAT	1.50479	0.0201389	0.00492641		GJA5	-2.84293	0.0118389	0.00494182		DNM1P46	2.56896	0.00929342	0.00425202
EPHA3	27.5525	0.000111245	3.68696e-06		CREB3	1.32292	0.0272654	0.00725122		GLCE	-1.36889	0.00754164	0.00291499		DNM3	3.16072	0.000238453	6.3446e-05
EPHA7	3.66646	0.00745157	0.000851768		CREB5	6.26743	6.80653e-06	1.85379e-07		GLIPR1	2.80389	0.0115676	0.00481635		DOCK10	7.95152	3.80528e-07	3.28425e-08
EVL	1.34267	0.0224164	0.00356277		CRTC3	1.76438	0.000643212	6.10361e-05		GLRB	5.10572	0.00180919	0.000548539		DPF3	2.82561	0.0342207	0.0187722
EXO1	1.41612	0.0254829	0.00422529		CSF1	4.21172	5.40032e-06	1.33984e-07		GLTPD2	1.52197	0.0209952	0.00959976		DPY19L1	1.50402	0.0270706	0.0143971
EYA2	5.21456	0.000112046	3.72743e-06		CSRP1	2.61073	0.0388797	0.0113578		GNB4	1.94498	5.89488e-05	9.95554e-06		DPYD	7.86851	4.10545e-07	3.61735e-08
EYA4	9.47882	1.63928e-05	3.09949e-07		CST3	3.64977	1.36917e-06	2.02626e-08		GNG11	4.64432	4.45045e-05	7.08922e-06		DPYSL2	1.55326	0.000268783	7.2803e-05
F3	8.68329	5.65672e-05	1.55458e-06		CTGF	5.563	0.00621244	0.00110983		GNG12-AS1	6.93291	0.00044638	0.00010764		DRD2	13.5683	1.34615e-05	2.26256e-06
FAF1	1.25793	0.0196208	0.00299096		CTNND2	2.47426	3.50191e-06	7.59837e-08		GNPDA2	1.28813	0.0136946	0.00584758		DRD4	6.53086	1.80447e-06	2.15208e-07
FAM105A	1.45162	0.0110917	0.00143457		CTPS1	1.46267	0.0033697	0.000506021		GOLGA1	1.57655	0.000585809	0.000147345		DTNA	2.15756	0.00187721	0.000685423
FAM107A	30.5959	2.08914e-05	4.41678e-07		CTSZ	1.53566	0.00339839	0.000511174		GORAB	1.30929	0.022021	0.0101492		DUSP28	1.616	0.0113103	0.00530492
FAM107B	1.81994	1.13649e-06	9.25755e-09		CX3CL1	4.35537	2.57963e-05	1.02441e-06		GPD2	1.47811	0.000432132	0.000103264		DUSP3	1.34695	0.021109	0.0108367
FAM109A	1.47025	0.00710681	0.000799416		CXCL14	5.47294	9.75713e-05	5.66062e-06		GPR161	1.95807	8.80515e-05	1.58506e-05		DYRK3	2.40423	1.43883e-06	1.6328e-07
FAM110B	1.77336	0.0302326	0.00534081		CXorf57	5.34031	6.69551e-08	4.08009e-10		GPR27	-1.31356	0.0306928	0.0149399		DZIP1L	1.86865	5.23875e-05	1.09779e-05
FAM127C	1.88659	0.00325796	0.000285643		CXXC4	1.70994	0.00819384	0.00157131		GPRASP2	2.26954	0.000399232	9.42844e-05		E2F2	3.28361	3.64496e-05	7.21649e-06
FAM150B	7.81441	0.0261493	0.00437556		CYB5R1	1.68421	0.0192386	0.00466071		GRIA1	7.68984	0.00584877	0.0021701		EBF3	4.61086	0.000202409	5.26222e-05
FAM155A	1.58021	0.00602134	0.000646615		CYP1B1	5.10452	0.00452626	0.000737396		GRIA3	4.19674	7.7878e-05	1.37383e-05		EDN1	16.9469	0.000300182	8.2913e-05
FAM189A1	1.63235	0.00247917	0.000198401		CYP26B1	3.22571	0.0170564	0.00399736		GRM1	3.84933	5.26755e-05	8.69872e-06		EDNRA	2.83868	0.0339916	0.0186297
FAM200B	1.47106	0.0049118	0.000493224		CYR61	9.34887	4.6427e-05	2.22579e-06		GSC	5.56705	7.30431e-06	8.15728e-07		EFR3B	1.83981	2.47752e-05	4.60626e-06
FAM212A	2.66401	0.0503927	0.0106545		CYS1	3.28994	0.00076105	7.72786e-05		GSTM5	-1.79709	0.0371066	0.0186202		EGFR	1.74941	0.014537	0.00708046
FAM213A	1.55134	0.00107596	6.79191e-05		DAAM2	9.15379	3.89044e-08	1.55901e-10		GTF2B	2.08538	0.000524425	0.000129916		EHD1	1.75707	0.00073981	0.000235624
FAM218A	1.81259	0.0154377	0.00218578		DAB2	1.88899	0.00012551	7.79658e-06		GUCY1A2	2.25551	0.000467142	0.000113489		ELAVL3	7.09207	0.000125935	3.05714e-05
FAM219A	2.51109	8.09506e-07	5.73832e-09		DACT3	2.8444	5.40972e-05	2.68434e-06		GUSBP9	1.78176	0.0119043	0.0049706		ELOVL2	10.0688	2.59331e-10	3.40249e-12
FAM69C	29.8711	0.00505472	0.000514971		DAGLA	2.55091	0.000300029	2.34322e-05		HBEGF	3.83113	0.003698	0.0012693		EMILIN2	3.13818	1.94658e-06	2.35703e-07
FAM71F1	3.00596	0.00112556	7.22988e-05		DAPK2	1.78469	0.0201106	0.00491073		HDAC9	1.77509	0.00124691	0.000353789		EML6	2.61103	0.000524463	0.000158526
FAM81A	4.28238	0.0120901	0.00161181		DCHS1	1.90824	0.00176948	0.000224569		HES4	41.0432	1.68191e-07	8.8164e-09		EMP1	7.31086	0.00339884	0.00135451
FAM92A1	1.36441	0.0023151	0.00018268		DCHS2	5.79452	4.35362e-07	4.43971e-09		HES5	128.132	1.59604e-08	4.83319e-10		EMP3	2.72737	0.000272531	7.40556e-05
FAT3	3.85522	0.000723146	4.10991e-05		DCLRE1B	1.87582	0.00291443	0.000424244		HES7	4.66438	0.00735881	0.00283059		ENDOD1	1.89352	0.00796699	0.00356488
FGF1	4.91488	0.0231915	0.00374219		DCT	65.9902	0.0210275	0.00521125		HEY1	4.9451	1.93494e-06	1.68925e-07		EPHA2	2.56346	6.8048e-05	1.49196e-05
FGFBP3	1.93311	0.0255041	0.00423544		DDHD2	2.11058	1.97907e-07	1.69824e-09		HOMER2	1.48269	0.0030966	0.00102726		EPHA3	51.8602	1.59069e-06	1.8437e-07
FH	1.39622	0.046392	0.00954553		DDIT4L	5.56494	1.00638e-05	3.00375e-07		HPSE2	5.75193	6.07267e-07	4.09326e-08		EPHA7	4.78251	0.000630835	0.000195778
FHL1	4.01681	1.09724e-07	4.02546e-10		DDR2	4.51255	0.031998	0.00890779		HS2ST1	1.27584	0.0453597	0.0235921		EPHB1	2.34888	0.00128823	0.000445168
FIBIN	3.56936	0.0170511	0.00247782		DDX20	1.36968	0.028735	0.00777413		HS3ST3A1	1.50142	0.0324945	0.0159442		EPHB3	2.89084	0.00544932	0.00231974
FILIP1	1.92318	0.041022	0.00807073		DDX60L	4.16162	0.0487128	0.0151875		HS3ST3B1	2.38894	1.81488e-06	1.56638e-07		EPHX4	2.73486	0.0039519	0.00161097
FILIP1L	5.6176	0.000380095	1.79374e-05		DEGS1	1.79413	0.00288911	0.0004193		IDH2	1.97559	7.77603e-07	5.49767e-08		EVL	1.54244	0.000325305	9.10457e-05
FKBP9P1	2.65097	0.00968539	0.00120149		DENND1B	3.92855	7.34381e-07	9.17754e-09		IFFO2	3.69087	1.27291e-07	6.21338e-09		EXO1	1.52309	0.00191886	0.000702836
FLJ27354	4.09658	0.0178005	0.00263433		DEPDC1	1.51482	0.000283826	2.19197e-05		IFI16	4.49658	7.32477e-05	1.27712e-05		EXOSC10	1.64305	0.00131444	0.000455911
FLJ38576	2.15532	0.010879	0.00139488		DFNA5	1.60427	0.0219912	0.00552583		IGFBPL1	1.96639	0.0111749	0.00461949		EYA2	4.43229	5.96031e-06	8.65768e-07
FLNB	1.83439	0.00571636	0.000602489		DGCR6	4.63786	0.000905448	9.64452e-05		IGSF11	3.83877	2.71629e-05	3.95063e-06		EYA4	25.3422	1.65417e-07	1.19624e-08
FN1	2.81859	1.44795e-05	2.57502e-07		DHFR	1.59766	0.0238803	0.00612822		IGSF9	-1.59823	0.010592	0.00432979		FAF1	1.51163	2.48827e-05	4.63088e-06
FNDC4	1.57134	0.0286731	0.00497259		DIRAS2	12.9682	0.000475122	4.16566e-05		IL17D	2.26535	0.00166333	0.00049749		FAM105A	1.3414	0.0127886	0.00610961
FNIP2	1.32656	0.0474189	0.00987182		DIRAS3	12.0973	3.23342e-05	1.38178e-06		IL1R1	2.33382	0.0414068	0.0211205		FAM107A	3.10696	0.00396074	0.00161612
FOSL2	9.46861	2.01711e-07	9.03073e-10		DKK2	7.16268	0.0170686	0.00400433		IL32	6.70159	0.000546975	0.000136387		FAM107B	1.54499	7.88275e-06	1.20236e-06
FOXB1	2.47932	0.020535	0.00317435		DLC1	13.4151	1.4775e-06	2.25088e-08		INA	2.14396	0.00048369	0.000118291		FAM111B	1.89217	0.0239318	0.0124927
FOXP1	1.32004	0.0164708	0.00236892		DLL3	7.07914	0.000733781	7.30061e-05		IQGAP3	1.38216	0.0037537	0.00129216		FAM127A	1.35763	0.00522849	0.00221501
FRMD3	3.76222	0.000380095	1.79388e-05		DNAH14	1.86089	0.00105508	0.00011691		IRAK1	-1.41861	0.0442975	0.02292		FAM127C	2.54214	8.93542e-06	1.3996e-06
FRMD4B	2.4205	8.83185e-06	1.35097e-07		DNAJC1	1.54063	0.00183962	0.000236216		IRF2BP2	1.69208	0.00205648	0.000638223		FAM181A	30.9757	0.000261692	7.04755e-05
FRMD6	2.17683	0.000133192	4.58625e-06		DNER	6.58486	5.18705e-05	2.5557e-06		ITGA4	2.98395	0.00190441	0.000582737		FAM189A1	1.69136	0.000290354	7.97833e-05
FST	7.28862	0.000436119	2.1519e-05		DNM3	3.36074	0.000389796	3.28673e-05		ITGB1BP1	2.02349	1.98423e-05	2.72195e-06		FAM200B	1.59776	0.00029499	8.12957e-05
FUT4	1.60262	0.000186526	7.15623e-06		DOCK10	5.46943	5.68735e-06	1.44395e-07		ITGB3	2.60503	0.0188079	0.00844026		FAM213A	1.69925	3.20989e-05	6.23935e-06
FUT9	1.6136	0.0204385	0.00315817		DPF3	7.66489	0.00272021	0.00038836		ITGB8	1.82235	0.0295621	0.0143123		FAM213B	1.81171	0.00123036	0.000421928
FYTTD1	1.73177	2.82269e-06	2.86095e-08		DPYD	4.41099	1.50093e-05	5.13313e-07		ITPRIPL2	1.92069	0.000186651	3.85327e-05		FAM218A	2.00454	0.00260264	0.000997876
GABRB2	3.58679	0.00249606	0.000201771		DPYSL2	1.35652	0.01326	0.00290727		JAG1	3.87723	1.07708e-07	5.03648e-09		FAM219A	2.57969	3.50442e-08	1.82172e-09
GALE	1.67218	0.0114934	0.00150199		DRD2	7.19982	0.000224589	1.63812e-05		JAK2	1.42822	0.0182043	0.00813998		FAM43B	2.8494	0.0154711	0.00760375
GALNT10	2.01228	4.58735e-05	1.20945e-06		DRD4	6.69022	5.86688e-06	1.52495e-07		JOSD1	1.44029	4.734e-05	7.68002e-06		FAM69C	34.4111	0.00522176	0.00221086
GALNT13	1.52126	0.00062693	3.41884e-05		DTNA	2.23181	0.00291656	0.00042476		JPH2	4.92798	3.17785e-06	3.04025e-07		FAM71F1	2.14914	0.0100233	0.00462961
GAS2L3	1.59595	0.000639145	3.50135e-05		DUSP3	1.72356	0.000530643	4.77124e-05		JRKL	1.63121	7.18543e-05	1.25058e-05		FAM72B	-1.60709	0.0262834	0.0139197
GCLM	1.4984	0.0155597	0.00220595		DYRK3	2.32339	8.01773e-06	2.27839e-07		JUN	3.517	0.000367527	8.55916e-05		FAM89B	2.03075	7.19366e-05	1.59556e-05
GDPD5	2.29774	9.98486e-05	3.22287e-06		DZIP1L	1.77716	0.00032153	2.55113e-05		KANSL3	1.37671	0.000606508	0.000153607		FAM92A1	1.56668	1.62818e-05	2.83074e-06
GFRA2	2.61244	0.00017264	6.47318e-06		E2F1	1.54177	0.00350705	0.000532099		KCNJ2	2.89569	0.0499125	0.0264181		FAT3	2.29088	0.0116371	0.00549262
GGH	2.51202	0.000334877	1.52217e-05		E2F2	2.16413	0.00290948	0.00042316		KCNMB1	5.75185	0.00179634	0.000544135		FBXO42	1.81097	4.78641e-05	9.87449e-06
GKAP1	2.01226	0.00154371	0.000110197		EBF3	10.6966	4.26923e-05	1.99631e-06		KCTD11	1.9584	2.07227e-05	2.87222e-06		FBXO43	2.03523	0.00151745	0.000537365
GLCCI1	1.56421	0.0145782	0.00203848		EBNA1BP2	1.60831	0.00937391	0.00185939		KCTD20	1.50243	0.000148099	2.93859e-05		FGF10	26.3562	0.00321231	0.00126878
GLCE	1.63689	0.00116656	7.57617e-05		EDN1	5.51756	0.00457305	0.00074701		KDELC2	1.31581	0.0208901	0.00954356		FGF14	4.05492	0.00730887	0.00323541
GLIPR1	2.84934	0.020424	0.00315339		EDNRA	10.246	0.00256795	0.000362151		KIAA1456	2.57025	0.000260965	5.77686e-05		FGFBP3	1.81218	0.0163534	0.0081106
GLRB	4.84323	0.00424846	0.000406301		EEF1DP3	2.94813	0.0265748	0.007039		KIF18A	1.41469	0.000823098	0.000219107		FHL1	1.8463	0.00022042	5.81134e-05
GLRX2	1.97304	0.0210151	0.00326948		EFNA3	1.6897	0.0111434	0.00232471		KIF25	-2.03955	0.0300926	0.0145991		FILIP1	3.97663	1.9284e-05	3.43424e-06
GLTPD2	2.31337	0.000380095	1.79387e-05		EFR3B	1.42423	0.00926002	0.00183162		KIF25-AS1	-2.61765	0.0112882	0.00467548		FILIP1L	14.5069	2.97165e-06	3.83051e-07
GNB1	1.36594	0.00484973	0.000482802		EGFR	2.88198	0.00039833	3.3735e-05		KIF7	1.253	0.0458675	0.023912		FLJ27354	6.07518	0.000743752	0.000236972
GNB4	2.7439	1.59017e-06	1.44363e-08		EGLN3	4.81742	2.99016e-05	1.2476e-06		KLHDC8A	5.99216	0.000383713	8.99992e-05		FNDC4	1.47659	0.0146519	0.00714466
GNG11	3.9717	0.000220464	8.86956e-06		EHD1	1.90413	0.000562401	5.12323e-05		KLHL13	2.06589	4.48854e-08	1.71606e-09		FNIP2	1.6952	7.15808e-05	1.585e-05
GNG12-AS1	10.0605	0.000394636	1.88705e-05		EIF2B3	1.49207	0.00349136	0.000529067		KLHL2	1.53049	0.000107601	2.00656e-05		FOSL2	6.42274	5.9732e-08	3.4505e-09
GNPDA2	1.34083	0.0111493	0.0014434		ELAVL2	1.9128	0.00147556	0.000177907		KLHL31	-2.25872	0.0211988	0.00970437		FOXB1	2.52134	0.0037122	0.00150039
GOLGA1	1.43628	0.0078039	0.000904033		ELAVL3	6.53977	0.000397637	3.36268e-05		KRT17	5.91686	0.00028289	6.34487e-05		FOXP1	1.31604	0.00518046	0.00219176
GPC6	1.68558	0.0299096	0.00526887		ELF4	2.5222	0.0201217	0.004916		LAMA4	5.78985	7.09912e-06	7.89282e-07		FRMD3	6.55585	1.86933e-06	2.24687e-07
GPD2	1.54545	0.00050266	2.59097e-05		ELMOD1	8.54738	0.0050013	0.000840807		LANCL1	1.50639	9.3699e-05	1.70595e-05		FRMD4B	1.92044	3.16456e-05	6.13549e-06
GPR156	2.54888	0.00723733	0.000820467		ELOVL1	1.77864	0.000479011	4.21764e-05		LGALSL	1.39575	0.00344929	0.00116871		FRMD6	1.49529	0.0105013	0.00488955
GPR161	1.79542	0.00108141	6.86557e-05		ELOVL2	9.57263	2.49348e-09	2.94591e-12		LINC00152	3.32044	0.00989274	0.00399105		FRY	2.61535	0.0077879	0.00347555
GPR20	4.3023	0.000237988	9.78262e-06		EMILIN2	9.88219	2.8637e-08	9.25959e-11		LINC00883	2.66103	2.46876e-05	3.52935e-06		FST	2.17297	0.014363	0.00698144
GPSM2	2.21449	0.00470199	0.000465462		EML6	4.51987	4.29196e-05	2.0096e-06		LINC01003	2.21355	0.0065456	0.00246854		FYTTD1	1.70636	5.31579e-07	4.92839e-08
GREB1	1.91901	0.00221012	0.000171785		EMP1	8.01052	0.00563207	0.00097177		LINS	1.43461	0.00508857	0.00184817		GABRA2	8.42586	0.00518133	0.00219245
GRIA1	18.5848	0.00421103	0.000400051		EMP2	2.53691	1.0882e-05	3.32916e-07		LIPG	1.44904	0.0422874	0.0216433		GABRB2	3.38374	0.00012104	2.91498e-05
GRIA3	5.23856	6.45822e-05	1.86735e-06		EMP3	4.86424	1.83326e-05	6.54327e-07		LIX1L	4.83951	0.000194073	4.05234e-05		GALNT10	1.38786	0.010748	0.0050171
GRM1	2.36682	0.00362566	0.000328253		ENDOD1	3.17739	0.000251346	1.88486e-05		LMNA	1.78451	0.00314743	0.00104745		GALNT18	-1.43006	0.0154585	0.00759566
GSC	3.11001	0.000518665	2.69943e-05		EPHA3	54.7716	5.68735e-06	1.45858e-07		LOC100130476	5.10624	0.00541943	0.00199126		GAS2L3	1.27566	0.0262132	0.0138715
GSTM3	3.39894	0.0362035	0.00676706		EPHA7	2.80245	0.0225179	0.00569877		LOC100130691	2.5184	0.000398178	9.38556e-05		GDPD5	1.99664	0.000494477	0.000148017
GSTM5	53.3726	6.34753e-07	4.1838e-09		EPHB1	1.98779	0.0107544	0.00222284		LOC100130992	4.05293	0.000126633	2.44022e-05		GGH	1.55161	0.0218051	0.0112524
GUCY1A2	4.65747	5.16402e-06	6.32578e-08		EPHX4	2.86155	0.00593951	0.00104224		LOC100147773	2.25522	0.000661227	0.000169686		GLB1L2	1.91057	0.000953509	0.000315129
H1F0	3.67903	2.82915e-06	2.90269e-08		ESRRG	3.58117	0.000283826	2.18911e-05		LOC100507351	1.7551	0.00445363	0.00158101		GLCE	-1.25753	0.0377306	0.0209651
H1FX	1.46077	0.00442806	0.000428884		EVI5	1.5421	0.0151683	0.00344664		LOC100996447	1.52175	0.00403424	0.00140855		GLIPR1	2.44256	0.024375	0.0127604
HABP4	2.39488	1.64895e-05	3.17856e-07		EVL	1.39788	0.00635632	0.00114265		LOC101928222	2.50983	0.00789967	0.00307499		GLMN	1.55188	0.00740478	0.00328431
HBEGF	4.4564	0.00415411	0.000392628		EXO1	1.77823	0.000282241	2.16744e-05		LOC102606465	1.53062	0.0253915	0.0119616		GLRB	8.01443	2.73789e-05	5.19419e-06
HDAC9	2.6744	1.79833e-05	3.61188e-07		EXOSC10	1.52663	0.00987913	0.00198357		LOC115110	3.62117	0.0102007	0.00413495		GLRX2	1.63252	0.0264001	0.013988
HES4	11.9098	1.64369e-06	1.51266e-08		EYA2	8.83266	1.45606e-06	2.20011e-08		LOC400940	3.83691	0.0445372	0.0230745		GLYCTK-AS1	2.1774	0.00554529	0.00236556
HES5	133.286	6.34639e-08	1.77582e-10		EYA4	12.0902	2.31159e-06	4.1684e-08		LOC401286	3.3115	0.0135955	0.00579182		GNB1	1.23145	0.024479	0.0128301
HEY1	10.2317	3.97112e-07	2.34583e-09		F3	12.1515	4.51615e-06	1.04746e-07		LOC441178	2.48659	0.0466675	0.0244307		GNB4	1.44239	0.0104677	0.00487066
HMX3	11.0604	0.00931471	0.0011445		FAF1	1.39469	0.000744631	7.5075e-05		LOC642366	3.88695	0.00581472	0.00215602		GNG11	3.55538	0.000184628	4.74256e-05
HNMT	2.55647	0.0079542	0.000928369		FAIM	1.6077	0.0456746	0.0139535		LOXL4	2.02324	0.0112994	0.00468362		GNG12-AS1	9.16938	0.000104168	2.44907e-05
HOMER2	2.013	4.26546e-05	1.0901e-06		FAM105A	1.68727	0.000338237	2.72995e-05		LPAR6	2.01504	0.00110814	0.00030918		GNG5	1.46112	0.00223759	0.00083913
HOOK3	1.4919	0.0256293	0.00426146		FAM107A	24.8757	2.98089e-05	1.23262e-06		LPPR5	-2.51437	0.000750633	0.000196316		GNPDA2	1.29803	0.00712758	0.00314497
HPSE2	4.19071	9.69937e-06	1.50177e-07		FAM107B	1.9032	2.46044e-07	2.20311e-09		LRRC6	1.57654	0.0209346	0.0095691		GOLGA1	2.02428	1.787e-06	2.1268e-07
HS3ST3A1	3.04007	5.39557e-05	1.46615e-06		FAM109A	1.63746	0.000495776	4.40532e-05		LRRC8C	2.27367	0.000555493	0.00013896		GORAB	1.52552	0.000383407	0.000110192
HS3ST3B1	3.86958	4.96363e-08	1.29556e-10		FAM110B	2.27512	0.00116275	0.000130793		LSM11	1.62077	3.14012e-05	4.67639e-06		GPD2	1.30503	0.00858415	0.00388747
IDH2	2.16711	7.70303e-07	5.31673e-09		FAM111B	2.20607	0.0130395	0.00284432		LUM	30.2882	0.00304002	0.00100546		GPN2	1.59454	0.00253543	0.000969115
IER5	1.79993	0.00741309	0.000845853		FAM127A	1.50395	0.00118253	0.000133459		LYPD1	2.55912	0.0458747	0.0239212		GPR135	1.99133	0.0202071	0.010326
IFFO2	5.71705	2.79096e-08	5.72701e-11		FAM127C	2.51163	3.13995e-05	1.32377e-06		MAB21L1	6.91908	3.23372e-08	1.16424e-09		GPR161	2.95639	1.11943e-07	7.45499e-09
IFI16	3.08783	0.00118196	7.71704e-05		FAM134B	3.01194	0.000420926	3.60674e-05		MAGI3	1.82843	9.86276e-05	1.81653e-05		GPR20	1.69858	0.0377704	0.0209942
IFIH1	4.80234	0.0472782	0.009819		FAM150B	15.7148	0.00153861	0.000187518		MALT1	1.8533	9.85574e-05	1.81463e-05		GPRASP2	2.43129	3.64384e-05	7.21201e-06
IGFBP7	4.41238	0.0238252	0.00386963		FAM155A	1.43141	0.0211616	0.00526772		MAP3K14	2.22748	0.000182492	3.74584e-05		GREB1	1.57754	0.00968234	0.00445254
IGFBPL1	2.24301	0.00846168	0.0010097		FAM181A	8.55597	0.013717	0.0030339		MAP4K4	1.5493	2.82698e-05	4.14151e-06		GRIA1	17.7371	6.61912e-05	1.44549e-05
IGSF11	3.05123	0.000316886	1.41872e-05		FAM189A1	1.74253	0.000436362	3.76886e-05		MAP7D1	1.59233	0.00163075	0.000486324		GRIA3	5.62402	7.45778e-06	1.12827e-06
IL17D	2.2341	0.00396701	0.000368038		FAM200B	1.39092	0.0100768	0.00204268		MAPKAPK2	1.34594	0.00956458	0.0038432		GRIK3	5.07504	0.00148938	0.000525572
IL1A	3.37857	0.0453212	0.00922509		FAM212A	2.75638	0.0290728	0.00788736		MBNL1	1.37645	0.0316025	0.0154318		GRM1	2.97559	0.000330343	9.26611e-05
IL1R1	2.59572	0.0454419	0.00925396		FAM213A	1.60677	0.000323348	2.5756e-05		MBOAT2	1.49833	3.77656e-05	5.82361e-06		GSC	5.79708	3.90138e-06	5.30424e-07
IL32	17.4585	0.000178971	6.83298e-06		FAM213B	1.51835	0.0262758	0.00692596		MCAM	3.06202	5.09848e-05	8.36326e-06		GSTM3	3.58649	0.00336702	0.00133973
IMMP2L	1.56549	0.00845923	0.00100888		FAM218A	1.58227	0.04691	0.0144642		MED8	1.4845	0.00750248	0.00289818		GTF2B	2.19637	8.05539e-05	1.81574e-05
INSM1	4.37925	0.0338981	0.00621809		FAM219A	2.9904	3.89044e-08	1.60254e-10		MEF2C	3.67942	9.5374e-06	1.12023e-06		GUCY1A2	3.17543	4.58868e-06	6.37428e-07
IQGAP3	1.3988	0.0074948	0.000858905		FAM43B	8.95021	0.000545281	4.92319e-05		MEIS1	20.5762	1.37991e-09	2.06739e-11		H1FX	1.35299	0.00763704	0.00339778
IRAK1	1.70814	0.0136531	0.00187282		FAM50B	1.90417	0.00348066	0.000526945		MEIS1-AS2	10.7003	0.000210727	4.47346e-05		HBEGF	3.1425	0.00769253	0.00342629
IRAK3	2.39451	0.0251615	0.00415395		FAM65B	10.6539	0.00565447	0.000976751		MESDC1	1.30941	0.0106288	0.00435533		HDAC9	1.79858	0.000799616	0.000257138
IRF8	4.98852	0.000794795	4.64561e-05		FAM69C	12.2646	0.0326976	0.00915115		METTL24	3.87075	0.00906249	0.00360764		HES4	45.6957	2.59253e-08	1.24774e-09
IRS1	1.50603	0.01623	0.00232521		FAM71F1	2.00212	0.0286041	0.00772997		MEX3A	1.29872	0.0295259	0.0142911		HES5	245.005	4.04938e-09	1.24387e-10
IRS2	1.73774	0.0025019	0.00020256		FAM76A	1.53013	0.0120811	0.00258118		MFN2	1.32654	0.0280817	0.0134734		HES7	3.71484	0.0502176	0.0290495
ISL1	8.79662	0.00421892	0.00040153		FAM78B	2.62707	0.00145834	0.000174471		MIAT	1.5602	0.048527	0.0255761		HEY1	3.33376	2.67495e-05	5.04639e-06
ITGA4	2.67546	0.00773017	0.00089357		FAM81A	7.43665	0.0003349	2.69678e-05		MIR100HG	6.91184	0.011876	0.00495807		HLF	2.50616	0.0340395	0.0186601
ITGB1BP1	1.4727	0.00879223	0.00106336		FAM89B	1.55377	0.00825213	0.00158454		MIR217HG	10.3468	0.0179611	0.00799858		HMP19	3.17225	0.0105013	0.00489021
ITGB3	4.63994	0.00301105	0.000255758		FAM92A1	1.2704	0.0109205	0.00226396		MIR4435-2HG	3.89225	0.00246603	0.000786332		HOMER2	1.61817	0.000187914	4.83631e-05
ITPRIPL2	2.91305	3.97325e-06	4.59535e-08		FAT3	8.77549	2.35091e-06	4.35866e-08		MLLT11	2.06266	0.000430266	0.000102657		HOOK3	1.52835	0.00642701	0.00279628
JAG1	5.34065	4.01363e-08	9.43587e-11		FBXO42	1.33972	0.0311358	0.00860001		MLLT3	2.23666	1.15769e-07	5.4998e-09		HPSE2	4.22493	9.29368e-06	1.46958e-06
JAK2	1.84923	0.000914007	5.5113e-05		FGF10	22.3583	0.00743358	0.00138623		MMP19	2.90276	0.00381026	0.00131536		HS2ST1	1.87054	1.30205e-05	2.1771e-06
JOSD1	1.38276	0.000513256	2.65851e-05		FH	1.88924	0.000229388	1.67455e-05		MPEG1	2.54487	0.0243584	0.0114007		HS3ST3A1	1.52475	0.015575	0.00766062
JPH2	22.3097	2.04908e-07	9.30125e-10		FHL1	4.29308	3.89044e-08	1.62081e-10		MPZ	1.96913	0.0427042	0.0218991		HS3ST3B1	3.47395	4.772e-09	1.51332e-10
JRKL	1.27003	0.0389448	0.0074944		FHL3	1.58552	0.00393382	0.000616662		MRAS	1.45817	0.0156685	0.00682777		HSPB11	1.52181	0.0232066	0.0120535
JUN	2.04996	0.0402547	0.0078572		FIBIN	3.79553	0.00766896	0.00144872		MRC2	2.15401	0.000108102	2.01726e-05		IDH2	2.00325	3.92203e-07	3.41916e-08
KATNA1	1.32373	0.0267291	0.00451988		FILIP1	3.78554	8.93244e-05	5.06243e-06		MROH8	2.31413	0.00144924	0.000423454		IFFO2	3.14032	3.70366e-07	3.17812e-08
KCND3	5.94819	0.0178915	0.00265336		FILIP1L	7.26519	4.14702e-05	1.92746e-06		MSX1	8.3457	0.022536	0.0104202		IFI16	5.15849	2.98228e-05	5.73942e-06
KCNIP1	2.65821	0.0129499	0.00175704		FLJ27354	5.70717	0.0019791	0.000258063		MT2A	11.5683	0.0111274	0.0045957		IGFBPL1	3.29461	5.98533e-05	1.28471e-05
KCNJ14	1.94718	0.0375838	0.00714424		FLNB	1.5998	0.021189	0.00527814		MTFR1L	1.38304	0.0275963	0.0131974		IGSF11	2.38175	0.00127563	0.00043991
KCNJ8	4.39458	0.0421007	0.00837197		FN1	2.36589	7.75948e-05	4.1977e-06		MTMR1	1.3483	0.0175945	0.00780602		IL11RA	1.6239	0.0210845	0.0108188
KCNMB1	9.4385	0.00103933	6.48854e-05		FNDC4	2.0723	0.000324453	2.59187e-05		MTMR6	1.60231	3.31464e-05	4.98626e-06		IL17D	1.87643	0.00379613	0.00153974
KCNRG	2.09087	0.0104409	0.00132068		FNIP2	1.80145	6.70295e-05	3.50111e-06		MYCL	-1.34441	0.0490273	0.0258977		IL32	5.74921	0.000905413	0.000296813
KCTD11	1.52725	0.00353534	0.000318536		FOSL2	11.2202	4.39079e-08	2.04769e-10		MYL9	2.93504	0.00630722	0.00236491		INA	2.98747	2.90387e-06	3.72769e-07
KCTD12	3.39336	0.0108476	0.00139019		FOXB1	3.12666	0.00206547	0.000272151		MYO16	6.97244	0.00795841	0.00310132		INHBB	6.66609	0.0106165	0.0049498
KCTD20	2.05988	6.30055e-07	4.11365e-09		FOXP1	1.51366	0.00037479	3.1252e-05		MYOCD	18.784	4.10025e-07	2.59803e-08		INSM1	3.06629	0.00221797	0.000830532
KDELC2	1.89093	5.65672e-05	1.5547e-06		FRMD3	5.00217	1.85524e-05	6.66788e-07		MYOF	10.3662	3.58857e-06	3.51449e-07		IP6K1	1.51737	0.000944489	0.000311678
KHDC1	1.61069	0.00408367	0.000383686		FRMD4B	2.52961	2.50794e-06	4.88115e-08		NAB1	1.36797	0.00431077	0.00152064		IPO13	1.54467	0.00380275	0.0015429
KIAA0101	1.49483	0.0179299	0.00266351		FRMD6	1.84982	0.000930291	9.97856e-05		NABP1	3.13411	0.000179544	3.67306e-05		IPO9	1.68003	4.90544e-05	1.01574e-05
KIAA1328	1.38075	0.0457499	0.00935935		FRY	2.17852	0.040512	0.0119924		NANP	1.36306	0.0339481	0.0167883		IQGAP3	1.775	7.96468e-06	1.21783e-06
KIAA1456	3.10306	0.000147274	5.21784e-06		FST	10.7007	3.21441e-05	1.36831e-06		NBL1	2.78174	0.0233118	0.0108383		IRF2BP2	1.47171	0.0150466	0.00736239
KIAA1549L	4.18453	2.96452e-05	6.93934e-07		FUCA2	1.63316	0.0131588	0.00287869		NCAM2	2.91619	4.90759e-05	8.01047e-06		IRS1	1.38931	0.0184754	0.00933877
KIAA1614	2.4572	0.0084517	0.00100746		FUT4	1.66081	4.30485e-05	2.01832e-06		NDNF	3.51762	1.39482e-07	6.96525e-09		ITGA11	9.02096	0.0178026	0.00894671
KIF14	1.3992	0.00183019	0.000136223		FUT9	1.89144	0.0013583	0.000159297		NDRG1	2.76138	4.3499e-05	6.87567e-06		ITGA4	2.59171	0.00353762	0.00141773
KIF25	2.93724	0.0289969	0.0050576		FYTTD1	1.65495	5.01318e-06	1.22197e-07		NEDD4	2.66271	9.30492e-05	1.6918e-05		ITGA9-AS1	1.96988	0.00750493	0.00333246
KIRREL2	2.00152	0.0362773	0.00680115		GABRA2	13.5485	0.00486037	0.000807543		NEDD9	3.9757	6.38974e-06	6.9452e-07		ITGB1	-1.43587	0.0327171	0.0178457
KLF6	2.3765	0.011392	0.00148474		GABRB2	6.68614	1.32727e-05	4.26688e-07		NEK2	1.66455	0.000363788	8.46472e-05		ITGB1BP1	2.022	8.23166e-06	1.26735e-06
KLHDC1	3.7922	0.0189773	0.00287221		GALE	2.10641	0.000259721	1.97189e-05		NEK6	1.6499	0.000696213	0.000180395		ITGB8	2.7233	0.000343106	9.686e-05
KLHDC8A	2.34066	0.0377636	0.00719017		GALNT10	1.75303	0.000337534	2.72008e-05		NES	4.68483	4.16016e-08	1.5521e-09		ITPRIPL2	2.09002	2.32869e-05	4.28611e-06
KLHL13	2.5111	1.2206e-08	1.59387e-11		GALNT13	1.64062	5.46279e-05	2.72211e-06		NEUROD4	52.1941	2.46876e-05	3.52962e-06		JAG1	3.28227	5.29502e-07	4.89926e-08
KLHL2	1.673	3.91901e-05	9.7703e-07		GALNT18	1.82502	0.00221427	0.000298151		NFKB1	1.98212	0.000186223	3.83895e-05		JAK2	1.43377	0.0149726	0.00732059
KREMEN2	2.00117	0.00386575	0.000356822		GAS2L3	1.38579	0.00854789	0.00165568		NGEF	1.69641	0.021259	0.00973852		JOSD1	1.51088	5.15344e-06	7.29659e-07
KRT17	11.1317	9.16821e-05	2.87326e-06		GAS5-AS1	1.57108	0.0448004	0.0136557		NHLH1	14.9201	0.000358357	8.32015e-05		JPH2	4.9564	1.35728e-06	1.52253e-07
L1CAM	6.80804	4.55421e-05	1.19042e-06		GCLM	1.83289	0.00025767	1.94991e-05		NID1	1.56439	0.0043623	0.00154262		JRKL	1.36677	0.00308945	0.0012123
LAMA3	2.94528	0.0265445	0.00447471		GDPD5	1.49029	0.0357424	0.0102058		NIPAL2	-2.9878	0.00288282	0.000939489		JUN	4.17325	5.0381e-05	1.04973e-05
LAMA4	4.15209	8.13975e-05	2.4649e-06		GFRA2	3.88654	9.04839e-07	1.21058e-08		NIPSNAP3A	2.01316	1.20642e-05	1.50033e-06		KANSL3	1.54943	1.40475e-05	2.38551e-06
LAMTOR5	1.56418	0.0376716	0.00716562		GGH	2.46517	0.000254961	1.92241e-05		NKAIN2	8.59459	0.00712097	0.00272494		KAZN	2.13747	0.00139396	0.000486525
LANCL1	1.38524	0.00291248	0.000245031		GKAP1	1.89501	0.0021657	0.000289801		NKX6-1	6.38826	6.57392e-05	1.12617e-05		KCND3	4.61088	0.00146541	0.000516383
LARP6	1.70932	0.000501418	2.5715e-05		GLB1L2	1.48506	0.040161	0.0118395		NKX6-2	7.99349	0.000153271	3.05857e-05		KCNK2	6.76461	0.00646195	0.00281631
LGALS8	2.15059	0.0110491	0.00142357		GLCE	1.64333	0.000648832	6.18089e-05		NNT	1.65443	5.43824e-05	9.03217e-06		KCNMB1	4.83221	0.00430645	0.00177913
LGALSL	1.70481	0.0001359	4.70691e-06		GLDN	2.48645	0.0454182	0.0138666		NNT-AS1	1.59205	0.00143579	0.000419078		KCTD11	1.61849	0.000326607	9.14913e-05
LIFR	1.85298	0.0122981	0.00164566		GLRB	9.37644	5.18237e-05	2.54897e-06		NOD1	1.84146	7.38799e-05	1.28998e-05		KCTD20	1.48849	0.000134719	3.3106e-05
LIN7A	1.81022	0.0476564	0.00993312		GLRX2	2.54234	0.000930952	9.99144e-05		NOG	4.93333	0.000213915	4.55629e-05		KIAA1456	4.36831	6.79819e-07	6.62826e-08
LINC00052	7.48337	0.0174559	0.00256053		GLTPD2	2.00827	0.0014918	0.000179959		NR4A3	2.49926	0.0217984	0.0100155		KIAA1549L	2.21819	0.000450066	0.000132708
LINC00152	12.55	0.000524493	2.73955e-05		GLYCTK-AS1	1.94866	0.0237743	0.00609806		NRIP3	2.14373	0.0460629	0.0240501		KIAA1755	6.04259	0.00113325	0.000384212
LINC00461	23.9426	0.0149605	0.00210146		GNB1	1.55804	0.000121273	7.43535e-06		NRN1	45.6958	6.69028e-08	2.80807e-09		KIAA2022	3.58895	0.0367986	0.0203854
LINC00472	3.39288	0.00518387	0.000530571		GNB4	2.11525	3.89086e-05	1.77341e-06		NTN4	4.77651	0.0431952	0.0222025		KIF14	1.19127	0.0435991	0.0247573
LINC00883	2.15774	0.000503538	2.59878e-05		GNG11	3.26524	0.00073189	7.26793e-05		NUBPL	1.47018	0.0104953	0.00428309		KIF18A	1.29677	0.00655725	0.0028664
LINC01003	3.22146	0.00107396	6.75817e-05		GNG12-AS1	10.5631	0.000190083	1.32498e-05		NUDT19	1.80724	0.0013957	0.000404599		KIF1B	1.50427	0.0116111	0.00547633
LINC01139	8.81952	1.42676e-06	1.25979e-08		GNG5	1.50252	0.00279131	0.000400168		NUF2	1.71139	0.000453803	0.000109655		KIF7	1.59942	0.000134553	3.30567e-05
LINC01314	7.4619	0.00823386	0.000971662		GNL2	1.46054	0.0035764	0.000546401		OPTN	3.10636	5.63188e-05	9.43782e-06		KISS1R	1.79445	0.0219141	0.0113154
LINC01426	3.68254	0.00154371	0.000110155		GNPDA2	1.42551	0.00149265	0.000180154		ORAI2	1.30779	0.0085495	0.00337247		KLHDC1	2.53985	0.0493583	0.0284972
LIPG	1.97536	0.00233929	0.000185171		GOLGA1	1.67393	0.000171081	1.14572e-05		OSBPL5	1.64805	0.00020846	4.41238e-05		KLHDC8A	9.19218	5.56207e-06	7.98238e-07
LIX1L	8.93806	6.03476e-05	1.71114e-06		GORAB	1.35488	0.0104891	0.00215039		OSBPL6	2.17579	0.000328443	7.52589e-05		KLHL13	1.90664	1.02518e-07	6.64242e-09
LMOD1	2.71007	0.00171158	0.000125394		GPD2	1.47281	0.000992764	0.000108586		OSMR	-1.83075	0.0238267	0.0111163		KLHL2	1.48936	0.000110111	2.61207e-05
LOC100129034	1.6097	0.0217779	0.00342055		GPM6A	3.66331	0.00598631	0.00105678		PABPC5	2.07607	0.00136562	0.000394349		KLHL31	-2.00662	0.0312469	0.0169369
LOC100130476	6.42951	0.00590543	0.000629026		GPR135	2.12928	0.0220555	0.00554611		PAG1	8.78425	0.0162128	0.00710834		KLHL32	3.39732	0.000375973	0.000107658
LOC100130691	1.91192	0.0106704	0.00135952		GPR156	3.1521	0.000645907	6.14098e-05		PALM2	2.2917	0.00081941	0.000217871		L1CAM	1.6946	0.0381093	0.0212182
LOC100130992	7.86069	1.99118e-05	4.1354e-07		GPR161	2.56242	3.21918e-06	6.8459e-08		PAPPA	7.11777	7.50448e-05	1.31499e-05		LAMA4	11.0673	7.06562e-08	4.20457e-09
LOC100147773	1.97498	0.00528105	0.000542159		GPR20	4.27094	0.000147151	9.4703e-06		PAPPA2	2.51144	0.000881723	0.000237455		LGALS3	1.82709	0.00391204	0.00159187
LOC100287042	1.57595	0.0459316	0.00941754		GPR27	1.64034	0.00088005	9.29191e-05		PBK	1.59297	0.00437019	0.00154623		LGALS8	1.89411	0.00460877	0.00191865
LOC100506023	1.9932	0.016434	0.00236159		GPRASP2	1.72235	0.00500375	0.000843189		PBX4	1.76534	0.0124011	0.00521816		LGALSL	1.24651	0.035417	0.0195386
LOC100506985	1.9461	0.0265059	0.00446489		GPSM2	2.98891	0.000121616	7.46393e-06		PCDH19	5.1132	4.09329e-05	6.39879e-06		LIN9	1.4472	0.00532378	0.00226067
LOC100507351	2.10144	0.00123955	8.27807e-05		GPX7	1.57657	0.0422586	0.012676		PCDH8	12.5757	0.000659747	0.000169224		LINC00052	4.78717	0.00640388	0.00278423
LOC100996447	1.36491	0.0442092	0.00893971		GREB1	2.05858	0.000570215	5.22384e-05		PCDH9	2.94527	0.00298271	0.000980204		LINC00346	2.2516	0.0462441	0.0264456
LOC101929584	4.41781	0.0186869	0.00281314		GRIA1	48.5199	0.000148268	9.56065e-06		PDE10A	2.64868	9.87618e-07	7.45535e-08		LINC00883	3.07366	1.41994e-06	1.60959e-07
LOC102724552	5.41795	0.031869	0.00571389		GRIA3	5.50952	2.54083e-05	1.00167e-06		PDE3A	-2.43335	0.0100232	0.00405177		LINC01003	2.60472	0.000829461	0.000267685
LOC148709	1.90728	0.0171655	0.00250406		GRIK3	2.62835	0.0379909	0.0110462		PDE4D	6.21638	1.44566e-07	7.35327e-09		LINC01024	1.67798	0.0424976	0.0240344
LOC401286	3.44578	0.0229875	0.00368784		GRM1	1.93182	0.0178929	0.00424793		PDE4DIP	-1.46322	0.0150116	0.00649673		LINC01128	2.14996	0.000175278	4.46642e-05
LOC442497	4.73895	0.00948948	0.00117227		GSC	2.92286	0.000579029	5.32871e-05		PDLIM3	3.84304	8.5762e-07	6.24573e-08		LINC01139	-1.8139	0.00593946	0.0025535
LOC642366	11.5889	0.000436119	2.1532e-05		GSTM3	5.82796	0.00126793	0.000145814		PDP1	2.3743	1.786e-06	1.53035e-07		LINC01314	10.3207	0.000115901	2.76888e-05
LOC90768	1.34405	0.0328748	0.0059711		GSTM5	74.6198	9.20886e-08	6.29881e-10		PEA15	1.63606	0.00277889	0.000900607		LINS	1.53808	0.000677153	0.000213268
LOX	4.17276	0.0171041	0.00249085		GTF2B	1.58634	0.0119533	0.00254645		PELI3	1.48583	0.0317016	0.0154901		LIX1L	6.7526	3.15699e-06	4.11849e-07
LOXL4	2.42991	0.00604282	0.000650049		GUCY1A2	5.72096	4.52591e-07	4.67169e-09		PEX11A	2.00187	0.000141655	2.79135e-05		LMNA	2.08315	0.000265128	7.16153e-05
LPAR6	2.66196	0.000155874	5.69884e-06		H1F0	4.02586	7.33971e-07	9.08222e-09		PFN2	1.70988	3.75599e-05	5.78043e-06		LOC100129034	1.66587	0.0048198	0.00201729
LPPR5	2.51359	0.0176904	0.00260922		H1FX	1.60534	0.000412626	3.5151e-05		PHF19	1.74267	7.55157e-05	1.32512e-05		LOC100130744	4.03467	5.10314e-05	1.0662e-05
LRCH2	1.96492	0.000136944	4.76859e-06		HABP4	2.17657	4.14702e-05	1.9298e-06		PHF24	4.3145	0.00590369	0.00219305		LOC100130992	3.46993	0.000281834	7.70216e-05
LRFN5	4.2926	0.00112123	7.19507e-05		HBEGF	3.84502	0.00641173	0.0011558		PHYHIPL	10.6549	0.0139137	0.00595844		LOC100147773	2.37168	0.00050291	0.000151136
LRP4-AS1	2.90508	0.00251956	0.000204767		HDAC9	2.50797	2.57963e-05	1.02659e-06		PICALM	1.55648	0.000199502	4.193e-05		LOC100506730	1.95551	0.00103455	0.000345963
LRRC3	1.5573	0.0330167	0.00600098		HERPUD1	1.51714	0.043832	0.0132783		PIGBOS1	1.41964	0.0450313	0.0233949		LOC100507351	2.51717	2.4141e-05	4.47183e-06
LRRC58	1.84304	7.30977e-06	1.02724e-07		HES4	14.435	3.9868e-07	4.04085e-09		PIK3C2B	2.30052	0.000118365	2.2382e-05		LOC101928222	1.95683	0.028051	0.0149953
LRRC6	1.86477	0.00646643	0.000710897		HES5	170.898	2.4099e-08	6.43915e-11		PLAGL1	6.14084	0.000984243	0.000269179		LOC102606465	1.68199	0.00469615	0.00195853
LRRC8C	4.46668	8.31099e-06	1.22965e-07		HEY1	8.04283	1.36917e-06	2.02098e-08		PLAU	4.42918	0.00130999	0.000375469		LOC115110	6.95501	0.00022042	5.81025e-05
LSM11	1.62809	8.45157e-05	2.5751e-06		HLF	2.59178	0.0469566	0.0144853		PLCB4	1.83298	0.000227062	4.89939e-05		LOC148413	1.6617	0.00241612	0.000917049
LTBP1	1.52777	0.00870285	0.00104984		HMP19	5.95573	0.00185747	0.000238925		PLEKHG3	1.77684	0.000434263	0.000103908		LOC148709	1.89383	0.002267	0.000852128
LUM	41.2449	0.00467181	0.000460236		HMX3	12.7364	0.00364272	0.000558798		PM20D2	1.92605	5.24912e-07	3.45328e-08		LOC343052	10.1203	0.000840576	0.000271951
MAB21L1	15.2969	1.68606e-08	2.72587e-11		HNMT	2.10295	0.0263712	0.00696258		POGK	1.69408	0.000568291	0.000142435		LOC389895	2.58005	0.0139058	0.00672031
MAFF	4.37771	5.86399e-05	1.62625e-06		HOMER2	2.48361	7.01427e-07	8.54867e-09		POLR3GL	3.60231	0.000103976	1.92926e-05		LOC400940	15.195	0.0004091	0.000118848
MAGI3	1.62289	0.00202829	0.000155004		HOOK3	1.42562	0.0349133	0.00989112		POPDC3	1.55897	0.0502409	0.0266169		LOC401286	10.894	2.3736e-05	4.38165e-06
MALT1	1.7868	0.00050266	2.5903e-05		HPSE2	2.55595	0.000873487	9.19002e-05		PPAP2B	-1.626	0.0107247	0.00440204		LOC441178	6.17176	0.000333738	9.37795e-05
MAMDC2	9.01413	0.00499107	0.000504632		HS2ST1	1.69133	0.000291447	2.26094e-05		PPARGC1A	2.33022	0.000180377	3.69458e-05		LOC642366	4.73558	0.00331815	0.00131719
MAP1LC3C	2.47102	0.0226231	0.00360805		HS3ST3A1	3.56996	4.94758e-06	1.20254e-07		PPIL6	2.49513	0.00017631	3.60141e-05		LOC646471	2.70688	0.000378629	0.00010863
MAP3K14	2.02568	0.00129329	8.74147e-05		HS3ST3B1	5.37565	1.4826e-09	1.36248e-12		PPP1R14C	3.76163	0.00120143	0.000339169		LOC728024	1.76925	0.0128303	0.00613114
MAP4K4	1.34278	0.00523833	0.000537123		HTR2C	4.98562	0.0130003	0.00283336		PPP1R15A	2.03509	9.00234e-06	1.04533e-06		LOC728613	1.48395	0.0429321	0.0243291
MAPKAPK2	1.96311	1.3927e-05	2.41614e-07		IDH2	2.34187	1.28805e-07	9.47734e-10		PPP2R5B	1.57509	0.0107019	0.00439201		LOC90784	1.55063	0.00215398	0.000802363
MASP1	3.12634	0.0187505	0.00282505		IER5	1.92943	0.0019473	0.00025319		PPP3CC	2.46024	7.56777e-07	5.31466e-08		LOXL4	2.44705	0.00334853	0.00133196
MBOAT2	1.40303	0.000696185	3.90473e-05		IFFO2	5.37365	3.14612e-08	1.14838e-10		PRC1	1.22709	0.0193471	0.00872073		LRP1B	4.48442	0.0275006	0.0146515
MC1R	1.5327	0.00997632	0.00124399		IFI16	2.65116	0.00289581	0.000420632		PRELP	4.03904	0.00130261	0.000372833		LRRC3	1.93274	0.000344728	9.74081e-05
MCAM	4.14893	1.52959e-05	2.80581e-07		IGFBP7	4.72772	0.0114069	0.00240025		PRKACB	1.33869	0.00898531	0.00357077		LRRC6	2.33282	9.52375e-05	2.20239e-05
MCPH1-AS1	1.79155	0.0323056	0.00582956		IGFBPL1	4.05264	3.25411e-05	1.3982e-06		PRKCE	4.70612	1.44225e-05	1.8582e-06		LRRC8C	4.09645	5.27866e-07	4.87756e-08
MED8	1.37387	0.048154	0.0100582		IGIP	1.7856	0.0128397	0.00278558		PRMT8	4.27376	0.00246046	0.000784219		LRRN2	4.22304	0.00142127	0.000497615
MEF2C	7.05813	9.99559e-07	7.64411e-09		IGSF11	2.3208	0.00334053	0.000500496		PROX1-AS1	11.3757	4.0975e-05	6.41046e-06		LSM11	1.4754	0.000172714	4.38927e-05
MEF2C-AS1	6.93617	0.000112525	3.75035e-06		IGSF3	1.56175	0.00537627	0.00091733		PRR5L	2.83401	7.28488e-08	3.10294e-09		LTBP1	1.38224	0.0171571	0.00857962
MEIS1	58.671	5.23335e-09	5.20666e-12		IL11RA	1.71217	0.0211336	0.00525334		PSD3	1.45836	0.0141581	0.00607809		LUM	63.6466	0.000398357	0.000115158
MEIS1-AS2	24.8906	4.17468e-05	1.06171e-06		IL17D	2.69335	0.000284541	2.19925e-05		PSTPIP2	1.62282	0.0104572	0.00426232		LUZP2	1.93227	0.0486089	0.0280039
MEIS3P1	1.79226	0.00517884	0.000529735		IL32	14.3763	0.000254961	1.92131e-05		PTPN21	2.16317	6.19227e-08	2.56054e-09		LYPD1	2.50191	0.029864	0.0161056
MESDC1	1.99036	4.16844e-06	4.84702e-08		INSM1	17.7573	3.12582e-05	1.31587e-06		PTPRM	3.13572	1.42909e-05	1.83756e-06		MAB21L1	16.503	4.33544e-10	6.36217e-12
METTL24	17.8685	0.000237988	9.79655e-06		IPO13	1.58507	0.00519957	0.00088039		PTRF	1.66891	0.0215774	0.00989703		MAGI3	2.18673	2.14012e-06	2.62692e-07
MGAT5	1.69129	0.00338941	0.000301595		IPO9	1.56057	0.000738379	7.38287e-05		PTX3	15.3843	7.91322e-05	1.3982e-05		MALT1	2.0499	8.29437e-06	1.27959e-06
MIAT	1.77982	0.0293166	0.00513025		IQGAP3	1.68586	8.29272e-05	4.59043e-06		RAB27B	2.24116	0.00183569	0.000557717		MAMLD1	4.68397	0.000648744	0.000202339
MIR100HG	9.90013	0.0119908	0.0015941		IRAK1	1.88193	0.00247957	0.000346758		RAB32	2.26154	0.00425272	0.00149763		MAN2B2	1.70244	0.00144502	0.000507581
MIR217HG	14.7076	0.0191479	0.00290279		IRAK3	2.4473	0.0137212	0.00303616		RABIF	1.45536	0.0198293	0.00897264		MANEAL	1.95668	0.003407	0.00135818
MIR4435-2HG	30.9658	4.30141e-05	1.10464e-06		IRF8	7.13459	3.82336e-05	1.72363e-06		RALB	1.50734	0.000173457	3.53666e-05		MAP3K14	2.06543	0.000381169	0.000109478
MIR4458HG	2.21589	0.00176154	0.000130018		IRS1	2.33442	9.79767e-06	2.89385e-07		RASSF1	1.5733	0.000867814	0.000232414		MAP4K4	1.60934	8.29942e-06	1.2814e-06
MLF1	1.65237	0.0188647	0.0028493		IRS2	1.7403	0.00156465	0.00019147		RB1	1.29693	0.00873272	0.00345736		MAP6D1	1.76238	0.000610931	0.000188633
MLK7-AS1	2.55911	0.0305447	0.00540924		ISL1	15.084	0.000240274	1.78689e-05		RCAN1	4.04255	1.39754e-06	1.13297e-07		MAP7D1	2.17863	4.51205e-06	6.26328e-07
MLLT3	2.11403	1.29391e-06	1.1264e-08		ITGA4	2.53608	0.00789292	0.00149741		RELB	1.64129	0.0232975	0.0108288		MAPKAPK2	1.79728	9.91797e-06	1.58618e-06
MMP19	3.29686	0.00423464	0.000404189		ITGB1BP1	1.55127	0.00197968	0.000258262		RELL1	1.34466	0.00418908	0.0014712		MARCKS	1.79981	0.000113078	2.68597e-05
MPEG1	3.47819	0.0117859	0.00155733		ITGB3	3.19032	0.0177631	0.00420938		RFTN2	2.44358	0.00035959	8.35362e-05		MARCKSL1	1.9345	5.94392e-05	1.27379e-05
MPZ	3.53512	0.0034862	0.000312809		ITGB8	2.2923	0.00323494	0.000480956		RFWD2	1.3755	0.00181207	0.000549525		MBNL1	1.83237	0.000158344	3.98764e-05
MRC2	1.74733	0.00585035	0.000622068		ITPKB	2.25691	0.0134415	0.00296111		RGAG4	2.18587	0.012579	0.00530475		MBOAT2	1.51988	1.19341e-05	1.96799e-06
MROH8	1.9847	0.0113382	0.00147561		ITPRIPL2	3.19247	7.21007e-07	8.83213e-09		RGS20	4.05646	2.97016e-05	4.37712e-06		MCAM	3.22059	1.62184e-05	2.81568e-06
MTMR10	1.25895	0.0443587	0.00898372		JAG1	4.59596	8.59677e-08	5.55941e-10		RGS3	1.96976	0.00032789	7.51103e-05		MED8	1.66911	0.000466633	0.000138551
MTMR6	1.37447	0.00379935	0.000348703		JAK2	1.68118	0.00263076	0.000372972		RGS4	3.92526	0.0380305	0.0191619		MEF2C	5.04304	1.02755e-07	6.67056e-09
MTR	1.6041	0.00505678	0.000515677		JOSD1	1.62471	2.65048e-06	5.28302e-08		RGS5	2.46174	3.98681e-05	6.19516e-06		MEIS1	28.7746	1.15631e-10	1.25827e-12
MYBL2	1.54943	0.0029814	0.000252869		JPH2	22.0531	1.28805e-07	9.53099e-10		RIC8B	1.7261	7.77198e-06	8.78525e-07		MEIS1-AS2	20.3963	1.37418e-05	2.32419e-06
MYL9	4.19842	0.0024909	0.000200503		JUN	2.95973	0.00169543	0.000212068		RNF122	1.45235	0.0120001	0.00501718		MEIS3P1	1.46606	0.0151703	0.00742948
MYO16	9.23553	0.00978477	0.00121808		KANSL3	1.22355	0.0297427	0.00812459		RNF128	-2.96957	0.022536	0.0104195		MESDC1	1.62392	3.63093e-05	7.18194e-06
MYOCD	17.9633	1.26503e-06	1.06979e-08		KATNA1	1.50027	0.00101442	0.000111333		RNF144A	1.65028	5.55449e-05	9.27706e-06		METTL24	3.36099	0.00565011	0.00241646
MYOF	7.19138	2.1899e-05	4.65704e-07		KAZN	2.30586	0.0015019	0.000181892		RNF157	1.59966	0.000112856	2.11859e-05		MEX3A	1.8003	2.57278e-05	4.81376e-06
NAB1	1.57617	0.000499792	2.55459e-05		KCND3	18.3909	7.93031e-05	4.31478e-06		RNF165	2.0218	0.000102111	1.88768e-05		MFN2	1.72679	0.000133355	3.27377e-05
NABP1	6.01651	1.38376e-05	2.3769e-07		KCNJ14	1.81686	0.0461682	0.0141588		RNF180	1.52437	0.00476004	0.00170636		MGAT5	1.33099	0.0487506	0.0280991
NANP	3.00016	2.82779e-06	2.8837e-08		KCNJ8	8.08103	0.00190208	0.000245892		RNF2	1.31339	0.00633829	0.00237735		MIAT	2.08932	0.00179327	0.000650204
NBEAL1	1.71507	0.00224808	0.000175854		KCNK12	3.90273	0.0330091	0.009257		RNF212B	2.77623	0.000691259	0.00017894		MICAL2	7.4663	0.00346087	0.00138375
NBL1	3.7881	0.0127225	0.00171985		KCNK2	6.49916	0.0127694	0.00276399		RNVU1-20	3.45243	0.0218999	0.0100702		MINA	1.5044	0.0233085	0.0121151
NCAM2	4.68443	5.80112e-06	7.35871e-08		KCNMB1	6.88008	0.0030119	0.00044124		RP9	1.58177	0.00161618	0.000480673		MIR100HG	10.7457	0.00146417	0.000515857
NCKAP5	6.06944	0.0143489	0.00198967		KCTD11	1.50148	0.00303416	0.000445822		RPS10P7	3.12601	0.00337193	0.00113495		MIR217HG	32.2281	0.000503621	0.000151381
NDFIP2	1.61042	0.00734953	0.000837688		KCTD12	6.24083	0.000148968	9.63358e-06		RPS6KA3	1.48321	0.00691065	0.00262984		MKNK1	1.38698	0.0290994	0.0156209
NDNF	4.43279	1.02625e-07	3.49672e-10		KCTD20	2.19883	1.12517e-07	8.15735e-10		RPS6KC1	1.29619	0.0365902	0.0183087		MLLT11	3.12951	1.03528e-06	1.09502e-07
NDRG1	2.43526	0.000358461	1.65389e-05		KCTD3	1.5065	0.000351599	2.86185e-05		RRAD	2.6547	0.048464	0.025534		MLLT3	2.29948	4.37871e-08	2.39329e-09
NDRG4	2.24649	0.0221066	0.00350253		KDELC2	1.747	0.000158664	1.04105e-05		RUSC2	1.56286	0.00100308	0.000275314		MMP19	2.94329	0.00230199	0.000867003
NEDD4	2.94359	0.000103813	3.38909e-06		KEAP1	1.62911	5.85347e-05	2.96277e-06		S1PR1	2.42827	0.000511181	0.000126135		MPC2	1.39895	0.0353353	0.0194891
NEDD9	2.32392	0.00113921	7.3388e-05		KHDC1	1.42967	0.0205061	0.00504428		SAMD4A	3.43764	2.0299e-06	1.79235e-07		MPEG1	9.69606	8.55862e-06	1.3294e-06
NEFL	1.93566	0.020071	0.00307892		KIAA1024	2.22213	0.00380909	0.000590477		SAP30	1.39069	0.0250735	0.0117884		MPZ	3.94598	4.68559e-05	9.6235e-06
NEK2	1.64648	0.00126564	8.50735e-05		KIAA1328	1.52795	0.00516481	0.000873862		SBDS	1.65762	0.000133732	2.60529e-05		MRAS	1.77678	0.000208441	5.44874e-05
NEK6	1.4925	0.00871595	0.0010525		KIAA1456	4.23205	3.11771e-06	6.5332e-08		SCARA3	2.76736	0.00021148	4.49501e-05		MRC2	1.91193	0.000498215	0.000149415
NES	3.56336	4.74717e-06	5.7421e-08		KIAA1549L	5.13318	2.64476e-06	5.24609e-08		SCMH1	1.57255	0.000496425	0.000122084		MROH8	2.69126	0.000233144	6.18886e-05
NEUROD4	35.0088	6.42994e-05	1.85517e-06		KIAA1614	3.00041	0.000821243	8.52801e-05		SCML1	2.13741	4.50609e-05	7.22457e-06		MRPL24	1.69521	0.00612719	0.00264564
NFE2L2	1.67487	0.00523393	0.000536211		KIAA1755	3.42032	0.0171116	0.00401668		SCRG1	3.32712	0.01528	0.00662905		MRTO4	1.70887	0.00182108	0.00066187
NFIA	2.57841	0.0143792	0.00199478		KIF14	1.63692	2.08908e-05	7.75513e-07		SCUBE2	14.112	0.00155523	0.000459645		MSTO1	2.1891	0.00401221	0.00163961
NFKB1	2.85143	7.90859e-06	1.15073e-07		KIF1B	1.60051	0.00910065	0.00179274		SDC2	3.07431	7.95889e-07	5.66159e-08		MT2A	5.90313	0.0350728	0.0193204
NFKB2	1.79615	0.00674107	0.000748714		KIF25	2.61673	0.0378305	0.0109902		SDCCAG8	1.72187	0.00777641	0.00301879		MTF1	1.62072	0.000590443	0.000181407
NFKBIZ	1.86136	0.00308557	0.000264773		KIF25-AS1	3.25718	0.0147192	0.00331598		SDE2	1.44728	0.00219245	0.000687509		MTFR1L	1.70378	0.000329704	9.24615e-05
NGEF	2.03486	0.00780888	0.000905095		KIF2C	1.69996	0.00398598	0.000627069		SEMA3C	6.44413	8.4458e-07	6.11299e-08		MTMR1	1.69521	0.00010046	2.34815e-05
NHLH1	15.6226	0.000774027	4.50016e-05		KIF7	1.3148	0.0221045	0.00556256		SERPINE1	12.3523	0.00156333	0.000462621		MTMR6	1.43884	0.000314881	8.75996e-05
NID1	3.36026	3.48914e-07	2.01772e-09		KITLG	2.06489	0.0208471	0.00514631		SESTD1	1.56143	0.00280513	0.000910333		MTR	1.71567	0.000426197	0.000124663
NIPAL4	9.14965	0.00918024	0.00112227		KLF6	2.15224	0.0174733	0.00412224		SETD8	1.49441	0.00766762	0.00297036		MTUS2	2.04785	0.0476773	0.0273577
NIPSNAP3A	1.93589	5.90873e-05	1.64601e-06		KLHDC1	3.02137	0.0402362	0.0118655		SEZ6L	6.72702	1.04807e-05	1.2604e-06		MXRA8	6.78849	0.000310434	8.61114e-05
NKX6-1	35.5806	7.48907e-06	1.05709e-07		KLHDC8A	4.35254	0.000200719	1.42408e-05		SFT2D2	1.78614	0.00272484	0.000881057		MYBL1	3.63667	0.000258263	6.93916e-05
NKX6-2	6.5303	0.000649709	3.58346e-05		KLHL13	2.48696	9.69691e-09	1.8089e-11		SGIP1	2.89006	0.0233295	0.0108524		MYO16	34.1218	2.94975e-05	5.66766e-06
NLGN1	2.4934	1.5079e-05	2.72851e-07		KLHL2	1.71142	1.31721e-05	4.21814e-07		SGSM2	1.46977	0.0078507	0.00305446		MYOCD	17.8913	2.41431e-07	1.88257e-08
NNT	1.31908	0.022041	0.00347842		KLHL31	2.97075	0.022656	0.00575414		SH2D3C	2.71584	4.1799e-05	6.56278e-06		MYOF	9.58403	7.70554e-06	1.17068e-06
NNT-AS1	1.60308	0.00287882	0.000241662		KLHL32	2.44334	0.00661268	0.00120189		SH3GLB1	1.32113	0.0128314	0.00542575		NAB1	1.44727	0.000888109	0.000289814
NOD1	2.03234	4.30141e-05	1.10353e-06		KREMEN2	2.05938	0.00162832	0.000201717		SH3RF1	1.46649	7.82208e-05	1.38037e-05		NABP1	2.61575	0.000495852	0.000148552
NOG	2.94864	0.0049118	0.000493563		KRT17	6.2654	0.00133038	0.000155357		SH3TC1	8.66685	4.07459e-05	6.36448e-06		NCAM2	3.27443	1.9515e-06	2.36626e-07
NOS1AP	1.84885	0.024805	0.00407172		L1CAM	9.55903	3.33568e-06	7.12031e-08		SH3TC2	2.12578	0.0501373	0.0265558		NCKAP5	4.42631	0.00264731	0.00101879
NR4A2	3.85585	0.0469964	0.0097313		LAMA3	4.17261	0.00175248	0.000222084		SHROOM3	1.41571	0.00202114	0.000625494		NDNF	3.92526	1.50836e-08	6.36847e-10
NR4A3	5.33234	0.00168657	0.000122701		LAMA4	6.12677	1.77559e-06	2.8879e-08		SKAP2	1.97688	0.000871837	0.000233668		NDRG1	1.68257	0.0100529	0.0046445
NRIP3	8.9123	0.000419575	2.0474e-05		LAMTOR5	1.92621	0.0015601	0.000190817		SLC1A4	2.90962	0.00137024	0.000395939		NEDD9	5.91329	5.61919e-08	3.20058e-09
NRN1	13.2441	4.88758e-07	2.99254e-09		LARP6	1.56036	0.00184147	0.000236681		SLC25A14	1.63428	0.00235433	0.000745885		NEK2	1.53776	0.00111031	0.000375717
NUBPL	1.66927	0.00322459	0.000281515		LGALS3	1.72122	0.0139609	0.0031087		SLC25A24	1.57112	0.00467416	0.00167092		NEK6	1.71612	0.000206247	5.3774e-05
NUDT11	1.46468	0.00207904	0.000159808		LGALS8	3.24269	9.8103e-05	5.69756e-06		SLC35D1	2.01208	0.0222987	0.0102925		NES	7.5315	6.91625e-10	1.15256e-11
NUDT19	1.76767	0.00402635	0.000375295		LGALSL	1.63585	0.000196663	1.38557e-05		SLC39A6	1.43384	0.00698135	0.00266196		NEUROD4	75.9079	1.65209e-05	2.88052e-06
NUF2	1.68272	0.00158141	0.000113576		LIFR	1.96662	0.00424924	0.00068196		SLC4A10	3.24612	0.0345119	0.0171058		NFASC	2.06872	0.0156514	0.00770308
NXPH2	2.23249	0.0404242	0.00790285		LIN7A	1.88686	0.0226666	0.00576037		SLC7A14	1.83047	0.0261843	0.012418		NFKB1	2.07748	3.16363e-05	6.13173e-06
OAS3	6.23737	0.0152815	0.00215892		LIN9	1.50005	0.0055961	0.000963538		SLC8A1	1.6764	0.00459328	0.00163715		NHLH1	39.6629	6.0935e-06	8.88145e-07
ONECUT2	3.67339	0.0042332	0.000403789		LINC00052	16.2165	0.000542167	4.88834e-05		SNAP25	4.84305	0.000129836	2.51405e-05		NHSL1	1.70515	0.00421739	0.00173526
OPTN	3.04824	0.000165064	6.12229e-06		LINC00152	8.16921	0.00229108	0.0003119		SNAP91	1.8043	0.0310543	0.015139		NID1	1.73945	0.000610931	0.000188651
ORAI2	1.50359	0.000774059	4.50516e-05		LINC00461	40.0564	0.00254363	0.00035793		SNCA	1.54315	0.00621411	0.00232382		NID2	6.05069	9.2027e-05	2.11548e-05
OSBPL5	1.36237	0.0197777	0.00302655		LINC00472	2.29117	0.0478242	0.0148183		SNX1	1.42537	0.00113067	0.000316309		NIPSNAP3A	2.10953	2.22425e-06	2.75369e-07
OSBPL6	2.55774	0.000155874	5.69918e-06		LINC00883	2.50821	3.34826e-05	1.45739e-06		SNX14	1.5216	0.00359023	0.00122584		NKAIN2	37.7161	5.91164e-05	1.26599e-05
OSGEPL1	1.5427	0.00699409	0.000782167		LINC01003	3.6006	0.000229476	1.67662e-05		SNX7	1.64088	0.000188335	3.90479e-05		NKX6-1	11.5425	2.66924e-07	2.11953e-08
OSMR	2.94742	0.00839093	0.000997604		LINC01024	1.9364	0.022693	0.00576849		SOGA3	1.43184	0.00630272	0.00236244		NKX6-2	3.65365	0.00583408	0.00250421
OXCT1	1.46161	0.0146721	0.0020556		LINC01128	1.83765	0.00264632	0.000375507		SORBS2	7.52061	0.00021148	4.49602e-05		NNT	1.6808	2.14613e-05	3.89271e-06
OXR1	1.5905	7.90859e-06	1.14849e-07		LINC01139	5.05237	5.33918e-05	2.64602e-06		SORCS1	2.06097	0.00114189	0.000320016		NNT-AS1	1.36107	0.0168213	0.00838347
P2RX7	4.45743	0.00838143	0.000994468		LINC01314	18.3208	9.92222e-05	5.79958e-06		SPAG1	1.45123	0.0457818	0.0238588		NOD1	1.83171	3.22677e-05	6.27617e-06
PABPC5	2.10545	0.00248245	0.000198923		LINC01426	2.89996	0.00598514	0.00105546		SPAG6	6.32737	7.44546e-06	8.35658e-07		NOG	8.38399	4.87346e-06	6.83957e-07
PACS1	1.64922	0.0250319	0.00412397		LIX1L	15.4644	1.77559e-06	2.89271e-08		SPAG8	2.67818	0.0410616	0.0209291		NOL4	3.20778	0.00865242	0.00392103
PAG1	6.8773	0.0420838	0.00836599		LMNA	1.82825	0.00355799	0.000542481		SPARC	1.97458	0.000223743	4.80126e-05		NOL9	1.76732	0.0037313	0.00150974
PALM2	2.71091	0.000448103	2.22792e-05		LMOD1	2.14118	0.0104828	0.00214845		SPHK1	2.74595	0.00947521	0.00379845		NR4A3	3.66956	0.00201258	0.000741608
PAPPA	10.2792	6.84291e-05	1.99986e-06		LOC100129034	1.63628	0.0115321	0.00243664		SPON1	6.24753	1.90613e-07	1.03117e-08		NRN1	28.0247	7.27459e-08	4.37869e-09
PAPPA2	4.22345	6.15175e-05	1.76726e-06		LOC100130744	1.89422	0.0211616	0.00527		SPP1	4.91446	0.00166655	0.00049866		NTN4	10.2124	0.00147352	0.000519518
PBK	2.08897	0.000248853	1.03676e-05		LOC100130992	6.78411	3.21441e-05	1.36915e-06		SPTB	1.61002	0.00313414	0.00104264		NUDT11	1.22655	0.0354303	0.0195481
PBX3	1.42485	0.0244691	0.00400921		LOC100506023	2.15789	0.00450886	0.00073327		SQSTM1	1.29216	0.00298795	0.000982297		NUDT19	2.44551	6.54519e-06	9.66598e-07
PBX4	1.68284	0.0361862	0.00676158		LOC100506730	1.80465	0.00538355	0.000919575		ST18	7.36369	0.0106065	0.00433936		NUF2	1.65902	0.000427705	0.00012529
PCDH19	4.82289	0.000125899	4.31354e-06		LOC100506985	2.18381	0.00545377	0.000934623		ST3GAL6	-1.40208	0.0456729	0.0237907		NVL	1.91835	0.000390032	0.000112411
PCDH8	50.6162	0.000754448	4.34249e-05		LOC100507351	2.44026	9.29727e-05	5.33024e-06		STEAP1B	-1.97528	0.0397421	0.0201528		NXPH2	2.23871	0.00711512	0.00313902
PCDH9	2.58099	0.0127102	0.00171491		LOC101929584	4.17522	0.0162722	0.00376501		STOML3	44.2502	0.022828	0.0105737		OAS3	3.83992	0.0102109	0.00473337
PCDHGC3	4.41441	0.0019909	0.000151527		LOC102724552	4.78596	0.0346938	0.00982006		STX12	2.03103	0.000235516	5.11247e-05		ODF2L	1.8349	0.0145177	0.00706658
PCGF5	5.77028	0.000197249	7.79e-06		LOC115110	3.9622	0.00432209	0.000697952		STXBP6	1.54761	0.0119443	0.00499215		ONECUT2	1.68679	0.0447689	0.0255413
PCSK2	2.95559	0.00107475	6.77546e-05		LOC148709	2.87589	9.61395e-05	5.554e-06		SUN2	1.58113	0.00795841	0.0031009		OPTN	2.38075	0.000506668	0.000152391
PDE10A	3.67928	1.56867e-07	6.24268e-10		LOC343052	17.6496	0.000761092	7.73775e-05		SUSD1	1.50581	0.0319456	0.0156431		ORAI2	1.71269	5.88554e-06	8.53443e-07
PDE3A	3.68526	0.0177816	0.00262711		LOC389895	3.79565	0.00411338	0.000655041		SVEP1	2.08429	0.0183422	0.00820846		OSBPL5	1.7305	3.11272e-05	6.02143e-06
PDE3B	1.63131	0.0163245	0.00234281		LOC401286	6.46312	0.000341693	2.76422e-05		SVIP	1.3891	0.0309286	0.0150643		OSBPL6	1.86607	0.00153432	0.000544694
PDE4D	5.02742	1.27767e-06	1.08842e-08		LOC441178	3.261	0.00899562	0.00176534		SWT1	1.46371	0.00916355	0.00365585		OSMR	-2.34495	0.00315525	0.00124213
PDE8A	1.71617	0.00794694	0.000926641		LOC442497	6.7204	0.000890689	9.44855e-05		SYNM	2.25206	0.00349368	0.00118744		OXCT1	1.49778	0.00246322	0.000937531
PDGFRB	3.13209	0.0170511	0.00247709		LOC642366	8.51187	0.00120681	0.000137034		SYNPO	2.16725	0.00123612	0.000350344		P2RX7	2.64064	0.00975525	0.00449326
PDLIM3	8.48036	6.48803e-08	1.93649e-10		LOC646471	1.98761	0.00988458	0.00198642		SZT2	1.50042	0.00998493	0.00403383		PABPC5	2.04036	0.00109766	0.000370756
PDLIM4	1.84173	0.000349867	1.60336e-05		LOC728613	1.68122	0.0191372	0.00462781		TACC1	1.59588	7.64336e-05	1.34503e-05		PAG1	23.1747	0.00186878	0.000681764
PDP1	2.20804	1.62311e-05	3.03987e-07		LONRF2	7.08417	0.0181977	0.0043463		TAF1A	1.72266	3.29449e-05	4.95136e-06		PALM2	2.38237	0.000484359	0.000144537
PEA15	2.21589	9.48344e-05	3.01333e-06		LOXL4	1.89438	0.0368866	0.0106219		TAGLN	14.9655	5.91592e-07	3.95449e-08		PAPPA	10.8215	4.39529e-05	8.95895e-06
PELI1	1.54429	0.00759236	0.000871502		LPPR5	4.95376	4.10428e-05	1.88345e-06		TANC2	1.8454	0.00453433	0.00161219		PAPPA2	2.10989	0.00251557	0.000960429
PELI3	1.6635	0.0159309	0.00227343		LRCH2	1.91776	0.000119609	7.31843e-06		TAS1R3	1.6605	0.0233864	0.0108832		PBK	1.35556	0.032181	0.0175152
PEX11A	1.41314	0.0417143	0.00827699		LRFN5	6.25349	4.14702e-05	1.9229e-06		TBC1D12	1.95478	2.6752e-05	3.88088e-06		PBX4	2.58575	0.000198958	5.16262e-05
PFN2	1.77635	7.46077e-05	2.21754e-06		LRRC3	2.03381	0.000455296	3.94937e-05		TCEAL2	-1.724	0.02195	0.0101023		PCDH15	3.86899	0.0218398	0.011273
PHACTR2	1.66454	0.00855662	0.00102528		LRRC58	1.86964	3.20124e-06	6.74805e-08		TCEANC2	1.39709	0.0188151	0.00844468		PCDH19	8.61498	4.42103e-07	3.9504e-08
PHF19	1.60008	0.000984991	6.0513e-05		LRRC6	2.14773	0.000595885	5.50977e-05		TECPR1	1.51754	0.000180171	3.68699e-05		PCDH8	56.763	2.78934e-06	3.55909e-07
PHF24	5.74399	0.0049118	0.000493485		LRRC8C	6.46453	1.91031e-07	1.60361e-09		TEK	12.57	9.58305e-05	1.7525e-05		PCDH9	7.40808	4.87597e-07	4.43163e-08
PICALM	1.58411	0.000493226	2.5149e-05		LRRN2	2.87402	0.0147653	0.00333017		TENM2	2.47543	0.0048262	0.00173367		PCDHGC3	2.20146	0.0182683	0.00922048
PID1	1.96857	0.0221066	0.0035005		LSM11	1.6737	2.53896e-05	9.99356e-07		TEX30	1.98723	0.000801364	0.000212325		PCGF5	2.55428	0.00112425	0.00038083
PIK3C2B	1.78397	0.00778981	0.000901433		LTBP1	1.7995	0.00035656	2.93549e-05		TGFB2	16.1106	0.000337683	7.77541e-05		PCSK2	1.55502	0.0481151	0.0276388
PKM	1.4775	0.0143946	0.00200283		LUM	59.8273	0.0012061	0.000136719		THAP3	1.50345	0.018027	0.00803492		PCSK6	2.61948	1.37793e-05	2.33139e-06
PLAGL1	11.655	0.000490379	2.49123e-05		LYPD1	3.08084	0.0209013	0.00517009		THAP7	1.55606	0.00506589	0.00183805		PDE10A	4.15935	2.47328e-09	6.42851e-11
PLAU	6.60141	0.000702881	3.97513e-05		MAB21L1	19.6535	2.83745e-09	3.52872e-12		THBS1	2.13606	0.023349	0.0108629		PDE1C	3.91065	0.0399037	0.0223661
PLCB4	1.85376	0.000497637	2.54048e-05		MAFF	3.42875	0.000319702	2.53265e-05		THCAT155	2.94427	0.00225474	0.000709565		PDE3B	1.65089	0.00371556	0.00150221
PLEKHO1	1.76249	0.0125989	0.00169152		MAGEA4	100.232	0.0270058	0.00717042		TIMP2	1.41344	0.00348158	0.00118268		PDE4B	4.17852	0.0311465	0.0168728
PLK2	5.55171	0.0120851	0.00161039		MAGI3	1.87984	8.19746e-05	4.5162e-06		TIMP3	4.02842	4.21508e-06	4.25387e-07		PDE4D	6.20878	2.75994e-08	1.36092e-09
PLOD3	1.73247	0.00139592	9.68689e-05		MALT1	2.04723	2.88059e-05	1.17144e-06		TIPARP	2.32867	0.000469622	0.000114295		PDLIM3	4.54213	6.77978e-08	3.97967e-09
PM20D2	1.88067	3.06866e-06	3.28199e-08		MAMDC2	6.54991	0.0117168	0.00248513		TIPRL	1.80471	2.63068e-05	3.7983e-06		PDP1	1.55502	0.00180302	0.000654633
PMEL	1.83918	0.0343827	0.00631981		MAMLD1	2.69313	0.0177907	0.00421813		TM7SF3	1.47004	0.0101542	0.00411042		PEA15	1.99624	8.19498e-05	1.85281e-05
POLR3GL	2.07252	0.0119897	0.0015932		MAP1LC3C	2.31654	0.0233448	0.00596611		TMCC3	2.02521	1.18102e-05	1.46067e-06		PELI3	1.46561	0.0316805	0.0172035
POPDC3	5.58899	9.64999e-06	1.48812e-07		MAP3K14	1.78249	0.00479172	0.000791668		TMEM108	-1.30298	0.0375626	0.0188887		PEX10	1.51316	0.00791453	0.00353796
PPARGC1A	4.93025	1.61151e-06	1.47302e-08		MAP4K4	1.36702	0.00221427	0.000298228		TMEM255A	13.6723	0.0201179	0.00914076		PEX11A	1.70552	0.000573363	0.000174982
PPIL6	1.78436	0.0108388	0.00138839		MAP6D1	1.47284	0.0179368	0.00426615		TMSB15A	2.95929	8.33038e-05	1.48871e-05		PFN2	1.92685	2.46893e-06	3.1088e-07
PPM1L	1.48632	0.0201037	0.00308519		MAP7D1	1.75584	0.000585859	5.40978e-05		TMSB15B	2.35493	0.000206187	4.35273e-05		PHF19	2.0869	6.97929e-07	6.83521e-08
PPP1R12B	1.54	0.0131038	0.00178036		MAPKAPK2	2.59736	8.05112e-08	5.15648e-10		TNFAIP3	6.6662	1.15479e-06	8.97577e-08		PHF24	4.49687	0.000685287	0.000216128
PPP1R14C	2.17947	0.043975	0.00886774		MARCKS	1.82562	0.000261889	1.98998e-05		TNFRSF9	52.468	0.00445212	0.00157938		PHYHIPL	33.4129	0.000120082	2.88369e-05
PPP1R15A	1.53248	0.00386575	0.00035696		MARCKSL1	1.3893	0.0395615	0.0116185		TNFSF15	17.892	0.00124834	0.000354274		PI15	9.4897	0.00160914	0.000574235
PPP1R3F	1.58408	0.00882841	0.00107157		MASP1	3.00307	0.0155391	0.00354612		TNFSF4	3.4655	0.00193435	0.000594186		PI4KB	1.66674	0.000386844	0.0001113
PPP3CC	2.26582	7.07596e-06	9.85584e-08		MBNL1	1.53385	0.00654492	0.00118592		TNS3	1.58515	0.000121256	2.31172e-05		PICALM	1.32596	0.00830934	0.00374856
PRC1	1.59799	4.30566e-05	1.10841e-06		MBOAT2	1.55221	2.28969e-05	8.74564e-07		TOX3	1.51121	0.0134651	0.00572867		PID1	2.26615	0.0012004	0.00041001
PRELID2	2.57828	0.00133344	9.12068e-05		MC1R	1.59579	0.00303533	0.000446183		TPM1	3.70603	1.5174e-07	7.78455e-09		PIGBOS1	1.5396	0.0115877	0.0054624
PRELP	3.45815	0.00562866	0.000589045		MCAM	4.56733	4.07636e-06	9.1504e-08		TPPP3	6.73166	0.00336407	0.00113147		PIK3C2B	3.64189	3.00399e-07	2.43951e-08
PRIMA1	2.44373	0.00531803	0.000546287		MCF2L-AS1	2.12032	0.0208977	0.00516484		TRAF3	1.9056	5.3168e-07	3.50772e-08		PITHD1	1.50134	0.00572838	0.00245314
PRKACB	1.46226	0.00325169	0.000284891		MCPH1-AS1	1.70196	0.0365748	0.0105139		TRIM16	1.69742	0.00779974	0.00303221		PLAGL1	14.0761	1.08158e-05	1.75398e-06
PRKCA	1.59868	0.038808	0.00744709		MED8	1.63525	0.00154411	0.000188477		TRIO	1.46377	0.0019225	0.000589829		PLCB4	1.69804	0.000705471	0.000223196
PRKCE	2.67822	0.00118995	7.79885e-05		MEF2C	10.5175	3.68511e-08	1.42766e-10		TROVE2	1.29795	0.025393	0.0119661		PLCXD3	9.58986	0.00071038	0.000225005
PRMT8	2.69047	0.0308689	0.00547817		MEF2C-AS1	4.91184	0.000680454	6.58791e-05		TRPC4	2.38751	0.0044791	0.00159061		PLEKHG3	2.11575	1.82495e-05	3.22731e-06
PROX1-AS1	4.65861	0.0019026	0.000142914		MEIS1	76.101	1.4826e-09	1.38285e-12		TSEN15	1.67601	0.00301519	0.000995563		PLEKHO1	2.65994	1.3483e-05	2.26935e-06
PRR5L	3.10491	1.09651e-07	3.95457e-10		MEIS1-AS2	28.6694	1.37652e-05	4.55361e-07		TSHZ2	3.7029	0.00193942	0.000595984		PLK3	1.76395	0.0334916	0.0183098
PSRC1	1.42985	0.00292051	0.000246006		MEIS3P1	2.23608	0.000117872	7.19753e-06		TTL	1.41653	0.000467478	0.000113599		PM20D2	2.07813	7.08453e-08	4.22904e-09
PSTPIP2	2.42211	0.000273568	1.16524e-05		MESDC1	2.52959	4.26864e-08	1.96418e-10		TTLL11	2.70711	0.00701219	0.00267764		PNRC2	1.5447	0.00926204	0.00423363
PTPDC1	1.70416	0.00259294	0.000212182		METTL24	24.9954	3.23342e-05	1.38328e-06		TTYH1	1.97733	0.0348832	0.0173158		POGK	2.30631	1.909e-06	2.30168e-07
PTPN21	1.76609	1.31065e-05	2.16785e-07		MFN2	1.53913	0.00326083	0.000485411		TUSC1	1.56737	0.00999302	0.00403834		POLR3GL	3.54223	2.78048e-05	5.29919e-06
PTPRM	2.67069	0.000162907	6.02723e-06		MGARP	2.61351	0.0359351	0.0102742		TWIST1	3.21574	0.0219942	0.0101275		PPARGC1A	2.18227	0.000177381	4.52553e-05
PTRF	3.00057	0.000147615	5.26845e-06		MGAT5	2.05207	0.000106591	6.38584e-06		TXLNA	1.42176	0.0180955	0.00807784		PPIL6	2.49093	5.64886e-05	1.20019e-05
PTX3	8.66334	0.000408092	1.96662e-05		MIAT	1.97177	0.00747287	0.00139867		TXNRD2	6.16726	4.83079e-05	7.87008e-06		PPP1R14C	5.32332	6.3978e-05	1.39039e-05
PURA	1.38674	0.0138728	0.00191519		MINA	1.85394	0.00357061	0.000545286		UBE2E3	1.46869	0.000696719	0.00018057		PPP1R15A	1.8207	3.11803e-05	6.03559e-06
PXK	1.62457	0.00547538	0.000566877		MIR100HG	14.1945	0.00223539	0.000301768		UBE2E4P	2.06049	0.000893296	0.000240904		PPP2R5B	1.80024	0.00062272	0.000192988
RAB11FIP1	2.06225	0.000233109	9.50874e-06		MIR217HG	29.7169	0.00159764	0.000196898		UBE2J1	1.93005	3.07341e-06	2.92205e-07		PPP3CC	2.25885	1.8169e-06	2.17029e-07
RAB27A	2.07475	0.00598051	0.000639626		MIR4435-2HG	17.5143	0.000263735	2.00728e-05		UBE2Q1	1.33874	0.0317867	0.0155435		PQLC2	1.82995	0.000620186	0.000191894
RAB27B	2.55285	0.00131628	8.92986e-05		MIR4458HG	2.27325	0.000753566	7.63781e-05		UBE2T	1.44702	0.00173603	0.000522256		PRDM2	1.81293	0.000568577	0.000173416
RAB32	2.45525	0.00479943	0.000476302		MKNK1	1.64507	0.0044475	0.000721799		UGCG	1.53024	0.0191081	0.00859639		PRELP	6.58791	8.69768e-05	1.97837e-05
RAB9B	3.61462	0.0082545	0.000976251		MLF1	1.68877	0.00936519	0.00185708		VASH1	2.19819	0.000117132	2.21051e-05		PRKACB	1.62421	5.99026e-05	1.28618e-05
RALB	1.3691	0.00494556	0.000498493		MLLT11	2.13526	0.000328254	2.63305e-05		VEGFC	2.53249	0.000243216	5.32045e-05		PRKCA	2.06634	0.000500491	0.000150191
RAP1A	1.56402	0.00441519	0.000426364		MLLT3	2.01718	1.96947e-06	3.39572e-08		VGF	2.70195	0.00186072	0.00056694		PRKCE	5.52096	1.33639e-06	1.49162e-07
RASSF1	1.37194	0.0226436	0.00361717		MMP19	3.32395	0.00242576	0.000336366		VGLL3	6.88169	0.0116993	0.00487918		PRMT8	8.10332	2.75864e-05	5.24729e-06
RB1	1.46705	0.00107475	6.77649e-05		MOB3C	1.94014	0.0142744	0.00319057		VPS45	1.53413	0.0155799	0.00678143		PROX1-AS1	6.13278	0.000239787	6.38906e-05
RBM20	17.7268	2.50755e-06	2.47917e-08		MPC1	1.52882	0.0430232	0.0129455		VPS72	1.32792	0.0177338	0.00787427		PRR5L	2.6345	6.16613e-08	3.57346e-09
RCAN1	2.24618	0.000592418	3.17538e-05		MPC2	1.52704	0.018329	0.00438566		VSTM2B	1.80927	0.0459908	0.0239992		PSD3	2.00362	5.53929e-05	1.17041e-05
RCAN3	1.59229	0.0110543	0.00142492		MPEG1	6.93537	7.7408e-05	4.18279e-06		VSTM4	1.90677	0.00155124	0.000458273		PSTPIP2	1.77526	0.00269455	0.00103915
RCSD1	3.19023	0.0399868	0.00777507		MPZ	7.72647	7.06648e-06	1.95095e-07		VTCN1	5.44237	0.00475971	0.00170581		PTGFRN	1.59028	0.00242738	0.000921777
REEP1	2.40265	0.0209428	0.00325278		MRAS	1.5302	0.00552322	0.000949271		WASF1	1.3243	0.0120609	0.00504948		PTPN21	2.67737	8.93249e-10	1.63298e-11
RELB	2.31537	0.00180561	0.000134046		MROH8	1.9479	0.00877918	0.0017114		WASF3	1.7236	4.32973e-06	4.40727e-07		PTPRM	3.45891	1.86677e-06	2.24031e-07
RELL1	2.01018	2.41658e-06	2.37421e-08		MSC	2.90363	0.00682763	0.00124775		WDR13	1.60708	0.000932057	0.000253212		PTX3	23.6481	2.02293e-06	2.46168e-07
RFTN1	3.04423	0.000443361	2.19723e-05		MSC-AS1	2.87429	0.0427311	0.0128363		WDR47	2.23176	0.000438947	0.000105383		PXYLP1	1.35501	0.0114398	0.00537892
RFTN2	1.95153	0.00686718	0.000764776		MTF1	1.38996	0.0188246	0.00452646		WDR76	1.55163	0.00928387	0.00371078		RAB27B	1.87453	0.00555871	0.00237253
RGS20	5.01701	2.53946e-05	5.65308e-07		MTFR1L	1.53819	0.00432792	0.000699163		WFDC21P	4.29783	0.00179283	0.000542687		RAB9B	3.14969	0.00113603	0.00038541
RGS3	1.96467	0.000904842	5.44638e-05		MTMR1	1.44686	0.00582695	0.00101379		WIPF1	2.43627	6.65246e-06	7.27213e-07		RABIF	2.09429	2.03843e-05	3.6608e-06
RGS5	4.17843	1.26462e-06	1.05372e-08		MTMR10	1.51035	0.000305693	2.39126e-05		ZAK	1.4046	0.00298807	0.000982766		RADIL	1.93126	0.00129739	0.000448818
RGS9	4.40356	0.00276572	0.0002289		MTMR6	1.35001	0.0038598	0.000600738		ZBTB18	1.92813	5.14322e-05	8.4607e-06		RALB	1.79458	1.12785e-06	1.21397e-07
RHBDL2	2.34292	0.0399793	0.00777112		MTR	2.00239	8.93244e-05	5.06553e-06		ZCCHC17	1.47362	0.00162132	0.000482611		RARB	8.34972	0.00826322	0.00372312
RIC1	1.5448	0.006378	0.000696019		MXRA8	3.41593	0.00888639	0.00173948		ZFHX3	2.02318	0.000350398	8.11392e-05		RARRES1	2.40717	0.00365958	0.00147525
RIC8B	1.7891	1.30156e-05	2.14472e-07		MYBL1	3.60566	0.00065596	6.26103e-05		ZNF132	1.79129	0.00292931	0.000959011		RASSF1	2.00866	4.1818e-06	5.74905e-07
RIMS3	1.34635	0.0432117	0.00866813		MYBL2	1.56131	0.00169543	0.000212101		ZNF2	1.3824	0.0259202	0.0122719		RASSF2	2.09312	0.000303	8.37839e-05
RND1	2.11202	0.000998579	6.15341e-05		MYCL	1.74054	0.00153827	0.000187286		ZNF286B	1.29543	0.0387771	0.0196104		RB1	1.44516	0.00028889	7.93092e-05
RNF128	9.85625	0.0127844	0.00173002		MYL9	2.84111	0.0180741	0.00430574		ZNF362	1.35264	0.0447714	0.0232237		RBFOX1	4.00886	0.0153425	0.00752908
RNF144A	2.22344	8.30737e-07	5.96465e-09		MYO16	25.3023	0.00012671	7.89472e-06		ZNF367	1.54011	0.00227696	0.000717123		RBM20	1.80811	0.0104783	0.00487622
RNF144A-AS1	6.59402	4.14932e-05	1.0501e-06		MYOCD	16.7862	1.13668e-06	1.62565e-08		ZNF382	1.62975	0.000879848	0.00023684		RCAN1	3.92583	5.84813e-07	5.52013e-08
RNF157	3.35604	8.65024e-09	1.02198e-11		MYOF	4.94598	0.000187132	1.30092e-05		ZNF468	1.54207	0.00263631	0.000847515		REEP1	3.73277	4.9994e-05	1.03955e-05
RNF165	1.94533	0.000448103	2.23188e-05		NAB1	1.53747	0.000562401	5.10581e-05		ZNF536	5.25111	0.000547765	0.000136686		RELL1	1.29318	0.00729876	0.00323048
RNF180	1.93767	0.000288142	1.25095e-05		NABP1	5.62991	1.33007e-05	4.28415e-07		ZNF540	3.12268	0.0384757	0.0194173		RFTN1	1.57331	0.0399145	0.0223747
RNF182	2.7956	2.09829e-06	1.99626e-08		NANP	2.69357	6.29197e-06	1.68235e-07		ZNF565	1.82555	0.0147947	0.00639002		RFTN2	3.17958	1.13282e-05	1.84905e-06
RNF2	1.34897	0.00815159	0.00095749		NBEAL1	1.66507	0.00226886	0.000306568		ZNF703	2.09246	0.0500579	0.0265106		RFWD2	1.56618	4.06222e-05	8.16385e-06
RPRML	3.87337	0.00247536	0.000197327		NCAM2	6.65115	1.41635e-07	1.06566e-09		ZNF704	2.03988	3.6054e-05	5.5128e-06		RFX2	1.96198	0.000200721	5.21585e-05
RPS6KA3	1.8742	0.000399542	1.91796e-05		NCKAP5	11.2172	0.000627277	5.90925e-05		ZNF800	1.80223	0.000187139	3.87264e-05		RGAG4	4.54832	2.15589e-05	3.91444e-06
RRM2	1.61763	0.0201347	0.00309494		NDFIP2	1.39801	0.0433952	0.0131033		ZNHIT6	1.42978	0.00581719	0.0021573		RGS20	5.17523	6.15371e-06	8.98638e-07
RUSC2	1.73045	0.00039921	1.91388e-05		NDNF	5.03068	2.23972e-08	5.57076e-11		ZYG11B	1.66529	2.35511e-05	3.33892e-06		RGS4	9.61141	0.000511529	0.000154235
RYR3	1.80004	0.0081939	0.000963479		NDRG1	1.88002	0.00568475	0.000984456							RGS5	2.27189	3.39812e-05	6.6517e-06
S1PR1	4.12203	2.50325e-05	5.48192e-07		NDRG4	2.42041	0.00817607	0.00156485							RHOBTB2	1.36626	0.043932	0.0249873
SAMD4A	3.37701	8.41046e-06	1.25514e-07		NEDD9	3.60025	5.02284e-06	1.22744e-07							RIC8B	1.91616	4.09031e-07	3.5963e-08
SBDS	1.49962	0.00247598	0.00019753		NEFH	3.01275	0.017435	0.00411103							RND1	1.57529	0.0102421	0.00475038
SCARA3	2.80451	0.000446554	2.21583e-05		NEFL	3.19526	9.96278e-05	5.85426e-06							RNF122	1.59195	0.00173345	0.000625494
SCMH1	1.79298	0.000115561	3.88031e-06		NEFM	4.11838	0.00717188	0.00132647							RNF128	-3.79518	0.00263253	0.00101084
SCML1	7.07391	1.89382e-08	3.18439e-11		NEK2	1.8067	0.000139398	8.85863e-06							RNF144A	1.9081	1.45571e-06	1.65498e-07
SCO2	1.77768	0.0348163	0.00642982		NEK6	1.51375	0.004338	0.000701061							RNF144A-AS1	2.49838	0.000756138	0.000241483
SCRG1	3.94518	0.0160092	0.00228959		NES	5.358	7.66122e-08	4.81149e-10							RNF157	1.89672	9.97846e-07	1.05046e-07
SCRN1	1.74744	0.0111668	0.00144673		NEUROD4	30.0159	6.99742e-05	3.69407e-06							RNF165	2.41801	4.59719e-06	6.39182e-07
SCUBE2	10.3961	0.00460435	0.000449784		NFASC	2.30414	0.0132775	0.00291193							RNF175	1.41434	0.0187073	0.00947461
SDC2	2.1982	0.000267297	1.13343e-05		NFE2L2	1.54518	0.0118405	0.00251604							RNF180	1.79696	0.000132064	3.23549e-05
SEMA3C	3.25055	9.09576e-05	2.8362e-06		NFIA	3.13322	0.00216853	0.000290585							RNF182	1.34475	0.0192437	0.00977142
SEMA5A	2.57037	0.00442477	0.00042784		NFKB1	3.34421	6.16279e-07	7.16604e-09							RNF19B	1.44034	0.00852046	0.00385386
SERPINE1	6.5883	0.00851173	0.00101779		NFKB2	1.57261	0.0250393	0.00651906							RNF2	1.60308	2.4141e-05	4.47042e-06
SERTAD4-AS1	4.48833	0.0113633	0.0014803		NFKBIZ	1.69321	0.00741086	0.00138061							RNF212B	3.55067	2.7549e-05	5.23674e-06
SESTD1	1.45827	0.0210462	0.00327694		NGEF	1.99663	0.00620072	0.00110697							RNF220	1.43839	0.00872377	0.00395884
SETD8	1.52297	0.0116247	0.00153025		NHLH1	34.4817	2.12926e-05	7.91754e-07							RNVU1-20	7.46709	0.00023958	6.38204e-05
SEZ6L	3.31355	0.000619881	3.36884e-05		NHSL1	2.5999	5.94574e-05	3.02056e-06							RP9	1.78831	5.85237e-05	1.25075e-05
SFT2D2	1.48651	0.0480285	0.0100256		NID1	3.79385	6.14604e-08	3.55967e-10							RPRD2	1.64041	0.00271068	0.00104722
SGIP1	2.78646	0.049092	0.0103056		NID2	4.92505	0.00057469	5.28163e-05							RPS6KA3	1.39202	0.017541	0.0087949
SH2D3C	2.38542	0.00036136	1.66951e-05		NIPAL2	2.97483	0.0137972	0.00306453							RPS6KC1	1.53705	0.000748716	0.000238693
SH3GLB1	1.46617	0.00343557	0.000307197		NIPAL4	6.92138	0.0172827	0.00406652							RRAD	2.36667	0.0328591	0.0179293
SH3KBP1	1.46948	0.00387053	0.000357643		NIPSNAP3A	2.03022	1.39108e-05	4.61906e-07							RRAGC	1.58324	0.0014316	0.000502063
SH3RF1	1.54986	5.61877e-05	1.53728e-06		NKAIN1	1.67011	0.00339268	0.000510104							RUSC2	1.84921	1.90814e-05	3.39341e-06
SH3TC1	3.86683	0.001907	0.000143363		NKAIN2	8.308	0.000916653	9.79237e-05							RYR3	1.78337	0.00285544	0.00111078
SH3TC2	4.73804	0.00277069	0.000229656		NKX6-1	77.3508	2.46595e-07	2.22337e-09							S1PR1	2.89159	7.38606e-05	1.64788e-05
SH3YL1	1.47214	0.00463088	0.000453239		NKX6-2	3.88097	0.00869397	0.00168938							SACS	1.49092	0.00507551	0.00213883
SHC3	2.28651	0.0287783	0.00499799		NLGN1	2.82655	1.56411e-06	2.47036e-08							SAMD4A	3.33732	1.22593e-06	1.34241e-07
SHROOM3	1.80572	3.14693e-05	7.50415e-07		NNT	1.41326	0.00303405	0.000445618							SAP30	1.56067	0.00200736	0.000739436
SIMC1	1.82238	0.00107022	6.72798e-05		NNT-AS1	1.52933	0.00415916	0.000664918							SBDS	1.28639	0.0221278	0.0114354
SKAP2	2.11151	0.000960182	5.85113e-05		NOD1	2.18756	6.50697e-06	1.76006e-07							SCARA3	2.57785	0.000267533	7.24145e-05
SLC1A4	4.00712	0.000551356	2.92789e-05		NOG	4.04861	0.000217318	1.57158e-05							SCMH1	2.10219	6.80926e-07	6.64751e-08
SLC25A24	2.16552	0.000109865	3.62072e-06		NOL4	4.1638	0.00583184	0.00101593							SCML1	1.88284	0.000277846	7.57762e-05
SLC25A51	1.27953	0.0392892	0.00758568		NPL	2.42734	0.0196137	0.00476622							SCRG1	4.85736	0.0024724	0.000941488
SLC34A2	5.63022	0.00480478	0.000477132		NPY2R	2.53294	0.0222787	0.00562162							SCUBE2	12.8222	0.00130281	0.000450985
SLC35G2	2.67049	0.000842664	5.004e-05		NR4A2	8.1361	0.000892857	9.48265e-05							SDC2	3.33517	2.1509e-07	1.62368e-08
SLC36A4	1.57997	0.031828	0.00569983		NR4A3	5.64332	0.000721167	7.09866e-05							SDCCAG8	1.89348	0.00107903	0.000363321
SLC41A2	2.75126	0.00984402	0.00122606		NRIP3	7.83902	0.000512225	4.57697e-05							SDE2	1.50382	0.000637934	0.000198298
SLC4A10	6.22413	0.0111077	0.00143733		NRN1	10.7908	1.05725e-06	1.49232e-08							SELPLG	3.491	0.0301519	0.0162759
SLC7A14	2.37767	0.00722056	0.000818049		NTN4	8.03838	0.0043384	0.000701395							SEMA3C	6.59424	1.10983e-07	7.36345e-09
SLC8A1	3.45379	5.99935e-06	7.99302e-08		NUBPL	1.69731	0.00145523	0.000173918							SEMA5A	2.49568	0.00106632	0.000358114
SLCO3A1	1.6829	0.00249096	0.000200894		NUDC	1.55355	0.00261018	0.000369242							SERPINE1	8.57659	0.0035622	0.00142847
SLIT2	2.18894	0.00976776	0.00121474		NUDT11	1.72873	2.76623e-05	1.11805e-06							SESTD1	1.81845	0.000148639	3.71274e-05
SMAD9	4.16655	0.000188148	7.28865e-06		NUDT19	2.25532	5.24204e-05	2.59136e-06							SETD8	1.52482	0.00259949	0.000996346
SNAP25	9.399	2.46402e-05	5.36256e-07		NUF2	1.93582	8.28417e-05	4.57942e-06							SEZ6L	7.77032	8.86241e-06	1.3843e-06
SNAP91	4.07906	0.000278767	1.1928e-05		NXPH2	3.28554	0.00129021	0.000149204							SFT2D2	2.58658	7.91121e-06	1.20867e-06
SNCA	1.4642	0.0261661	0.00438411		OAS3	8.47913	0.00268634	0.00038269							SGIP1	2.86563	0.0211759	0.0108813
SNCAIP	1.85163	0.0444051	0.00899589		ONECUT2	7.57864	1.68094e-05	5.89511e-07							SGSM2	1.96687	3.11635e-05	6.03039e-06
SNTA1	1.68798	0.00088138	5.27776e-05		OPN3	1.55199	0.00607489	0.00107771							SH2D3C	2.16227	0.000545938	0.00016573
SNX1	1.53845	0.00054232	2.86648e-05		OPTN	2.56285	0.00064016	6.06245e-05							SH3GLB1	1.50684	0.000454661	0.000134148
SNX25	1.59851	0.0315478	0.00564181		ORAI2	1.74916	1.33963e-05	4.32327e-07							SH3RF1	1.72454	5.39104e-07	5.01157e-08
SNX7	2.43854	1.0044e-06	7.74442e-09		OSBPL5	1.57055	0.000610403	5.69335e-05							SH3TC1	3.12107	0.0170453	0.00851419
SOGA3	1.39466	0.0221066	0.00350141		OSBPL6	2.34499	0.000283826	2.18874e-05							SH3TC2	4.33622	0.000273595	7.44128e-05
SORBS2	3.41674	0.00806155	0.000943347		OSGEPL1	1.54375	0.00432096	0.0006975							SHC3	3.49321	0.000282446	7.72064e-05
SORCS1	2.60031	0.000278767	1.19432e-05		OXCT1	1.7488	0.000353513	2.89282e-05							SHROOM3	1.82287	4.72152e-06	6.5911e-07
SORCS3	8.95274	0.00292051	0.000246069		OXR1	1.63833	2.03974e-06	3.56402e-08							SIK2	1.50887	0.000891096	0.000291232
SOX3	2.8506	0.0012148	8.01456e-05		OXTR	2.26055	0.0288107	0.00779836							SIMC1	1.50425	0.00329361	0.0013054
SP110	3.65401	0.00545685	0.000564279		P2RX7	7.4949	0.000250359	1.8759e-05							SKAP2	2.28337	6.89827e-05	1.51503e-05
SP140L	4.74616	0.0393739	0.00760694		PABPC5	1.97898	0.00320131	0.000472771							SLC1A4	5.21259	2.01424e-05	3.6085e-06
SPAG6	6.51572	1.78624e-05	3.55426e-07		PACS1	1.7024	0.0113815	0.00238995							SLC25A14	1.75401	0.000369818	0.000105597
SPAG9	1.41404	0.00562866	0.000588716		PAG1	9.6868	0.00963672	0.00192351							SLC25A24	1.88008	0.000174874	4.45504e-05
SPARC	1.72339	0.00571364	0.000601847		PALM2	2.42207	0.00095775	0.000103624							SLC25A34	2.91998	5.47135e-05	1.15435e-05
SPG20	1.76233	1.27981e-05	2.09296e-07		PAPPA	7.12228	0.000317797	2.50175e-05							SLC25A51	1.55379	9.30791e-05	2.14553e-05
SPHK1	7.38245	0.000452025	2.25802e-05		PAPPA2	4.1198	4.36057e-05	2.05528e-06							SLC26A1	2.08784	0.00119297	0.00040725
SPOCK1	4.18081	0.00649886	0.000716079		PAQR4	1.65826	0.0114026	0.00239793							SLC27A4	1.51596	0.00525218	0.00222569
SPON1	4.63733	3.97325e-06	4.58544e-08		PBK	2.25079	4.3629e-05	2.0591e-06							SLC30A10	8.19262	0.000866086	0.000281443
SPSB1	1.80191	0.00382928	0.000351926		PBX3	1.59404	0.00227218	0.000307158							SLC35D1	2.98415	0.000371491	0.000106097
SPSB4	2.09875	0.0283074	0.00488733		PBX4	1.68147	0.0242076	0.00623781							SLC35G2	-1.50083	0.0429321	0.0243251
SPTB	1.67185	0.00410135	0.000386983		PCDH15	9.61108	0.00401469	0.000633084							SLC39A6	1.61018	0.000579014	0.000177089
SQSTM1	1.64783	1.14547e-05	1.8234e-07		PCDH19	7.48822	2.50794e-06	4.86039e-08							SLC41A2	1.77683	0.0266241	0.0141266
SSPN	4.38984	0.0011403	7.3529e-05		PCDH8	174.509	2.37696e-05	9.23767e-07							SLC5A9	3.17539	0.0042892	0.00177046
SSX2IP	1.38651	0.0115138	0.00150564		PCDH9	6.93578	2.4446e-06	4.63625e-08							SLC6A11	2.76645	0.0166577	0.00829261
ST3GAL6	1.65891	0.0211207	0.0032951		PCDHGC3	4.94189	0.000606147	5.61596e-05							SLC6A9	1.9362	0.00844143	0.00381444
ST8SIA1	6.22187	0.023075	0.00370905		PCGF5	9.04503	5.68735e-06	1.46056e-07							SLC8A1	1.57769	0.0100529	0.00464419
STK17B	1.70584	0.00455866	0.000444754		PCSK2	3.38699	0.000165929	1.09367e-05							SLC8A3	6.96043	0.0123238	0.00586227
STK32B	2.21287	0.00338941	0.00030151		PCSK6	2.23512	0.000214296	1.54487e-05							SMAD9	2.20772	0.00152096	0.000538888
STX12	1.44478	0.0467224	0.00965129		PDCD6IPP2	2.85242	0.038482	0.0112177							SMKR1	4.63056	0.00609013	0.00262623
STXBP6	5.29387	3.279e-07	1.77386e-09		PDE10A	4.71172	8.75103e-09	1.57804e-11							SNAP25	4.29057	6.66545e-05	1.45789e-05
SUCLG1	1.39862	0.00572422	0.00060403		PDE1C	7.22426	0.0188044	0.00452044							SNAP91	2.01642	0.00368935	0.00148909
SULF1	6.31523	0.000482089	2.43113e-05		PDE3A	11.3556	1.66082e-05	5.80388e-07							SNCAIP	2.11107	0.00145982	0.000513959
SUN2	1.90973	0.00148108	0.000104252		PDE3B	1.99071	0.000660459	6.31219e-05							SNX1	1.50079	0.000221527	5.84191e-05
SUSD1	2.68911	0.000159486	5.84114e-06		PDE4B	20.1513	0.00741006	0.00138							SNX14	1.39182	0.0130364	0.00624743
SVEP1	2.07646	0.0333499	0.0060885		PDE4D	5.94328	1.66593e-07	1.35702e-09							SNX7	1.8361	6.66833e-06	9.88929e-07
SVIP	2.41584	3.97672e-05	9.94057e-07		PDE4DIP	1.73798	0.00173781	0.000219685							SOGA3	2.02511	4.6373e-06	6.45335e-07
SYNE1	1.83311	0.0159867	0.00228537		PDE8A	1.70534	0.00550146	0.000945189							SORBS2	20.9814	1.77973e-06	2.11593e-07
SYNM	1.8456	0.0340307	0.00624453		PDLIM3	9.57409	2.19263e-08	5.31729e-11							SORCS1	3.18718	3.03337e-06	3.93579e-07
SYNPO	2.35803	0.00123843	8.26288e-05		PDLIM4	1.96226	6.14625e-05	3.14536e-06							SOX3	2.79909	0.000153139	3.84038e-05
SYT16	3.07289	0.00247636	0.000197744		PDP1	1.68569	0.0010162	0.000111592							SPAG1	1.68814	0.00329707	0.00130698
SYTL2	1.8747	0.020424	0.0031527		PEA15	2.6145	6.18421e-06	1.6402e-07							SPAG6	6.43176	4.00294e-06	5.46603e-07
TACC1	2.39113	1.99972e-07	8.70415e-10		PELI3	1.52748	0.0320577	0.00892641							SPARC	2.03921	0.000120642	2.90164e-05
TAF1A	1.3827	0.00768345	0.000887214		PEX11A	1.58568	0.00397693	0.000624904							SPATA13	1.56482	0.0443117	0.02524
TAGLN	8.78856	3.60078e-05	8.75454e-07		PFN2	2.1205	1.89315e-06	3.21372e-08							SPHK1	4.65267	4.71276e-05	9.69102e-06
TANC1	2.36369	0.00485986	0.000485002		PHACTR2	1.54913	0.0161254	0.0037154							SPOCK1	3.44461	0.00071038	0.000224944
TANC2	1.66114	0.0288559	0.00502583		PHF19	2.13823	2.0223e-06	3.52099e-08							SPON1	6.8964	1.04708e-07	6.84293e-09
TAS1R3	1.6613	0.0420565	0.00835796		PHF24	10.4928	0.000129536	8.08692e-06							SPP1	4.60893	0.00131462	0.000456055
TBC1D12	2.35054	5.90547e-06	7.67469e-08		PHYHIPL	10.0209	0.00126215	0.000144878							SPRTN	1.65589	0.000885365	0.000288644
TBC1D30	3.16892	0.00442787	0.000428415		PI15	13.8739	0.00212148	0.000281378							SPSB1	1.43877	0.0172984	0.00866126
TCEAL5	5.29063	0.000200595	7.95796e-06		PI4KB	1.60186	0.00190339	0.000246178							SPSB4	2.4859	0.00085062	0.000275606
TDRD7	3.027	1.65723e-05	3.20481e-07		PICALM	1.43324	0.00291656	0.000425546							SPTB	1.94803	8.14283e-05	1.839e-05
TEK	12.0473	0.000228388	9.21675e-06		PID1	2.52647	0.00103739	0.000114499							SQSTM1	1.23587	0.0101116	0.00467602
TENM2	2.95114	0.00355276	0.00032099		PIK3C2B	2.65193	3.49735e-05	1.55491e-06							SSX2IP	1.38944	0.00299097	0.0011689
TEX30	1.48344	0.050077	0.010564		PINX1	1.57808	0.0318336	0.00884419							ST18	31.7383	2.07672e-05	3.74099e-06
TFAP2A	11.4426	0.0211146	0.00329152		PKI55	2.24719	0.0170761	0.00400728							ST3GAL6	-1.36685	0.0450252	0.0256959
TGFB2	8.76064	0.00139248	9.64569e-05		PKM	1.65936	0.0013806	0.000162938							ST8SIA1	2.77001	0.0270503	0.0143846
TGM2	7.65169	0.0180534	0.00268297		PLAGL1	21.2289	1.91612e-05	6.93638e-07							STIL	1.54312	0.00012104	2.91482e-05
THBS1	3.73999	0.00152378	0.00010838		PLAU	2.92345	0.035994	0.0102955							STK32B	1.56738	0.020095	0.0102612
THBS4	1.67189	0.00133483	9.13845e-05		PLCB4	1.57991	0.00478952	0.000791007							STOML3	151.963	0.00208155	0.000771036
TIE1	2.41205	0.0186925	0.00281514		PLCXD2	1.67793	0.0239285	0.00614504							STPG1	1.52937	0.0186364	0.00943522
TIFA	5.19324	2.67322e-06	2.66563e-08		PLCXD3	12.9856	0.000873492	9.20095e-05							STS	2.764	0.000419684	0.000122549
TIMP2	1.35299	0.0200681	0.00307723		PLEKHG3	1.72013	0.00159233	0.000196145							STX12	2.1673	3.46545e-05	6.79859e-06
TIMP3	3.97677	1.49741e-05	2.6909e-07		PLEKHM2	1.57919	0.000607358	5.64984e-05							STXBP6	2.23736	2.2429e-05	4.09614e-06
TIPARP	2.46362	0.000653212	3.60684e-05		PLEKHO1	2.95901	1.47109e-05	4.97621e-07							SUSD1	1.70339	0.00334097	0.00132708
TIPRL	1.47675	0.00419753	0.000398298		PLK2	4.36251	0.0232033	0.0059184							SV2C	12.5072	0.00106199	0.000356462
TMCC2	1.7752	0.000872	5.20532e-05		PLOD3	1.90332	0.000172847	1.16507e-05							SVEP1	3.00432	0.000195252	5.04946e-05
TMCC3	3.01025	2.97568e-07	1.48025e-09		PM20D2	1.80425	4.36475e-06	9.87918e-08							SVIP	1.82615	0.000190619	4.91541e-05
TMED8	1.69213	0.00067279	3.75259e-05		PMEL	2.16366	0.00549943	0.000944498							SWT1	1.65939	0.000492027	0.000147117
TMEM108	1.5666	0.00608337	0.000655167		PMVK	1.76236	0.0137964	0.00306349							SYNE1	1.48279	0.0372956	0.0206816
TMEM170B	1.73705	0.000117027	3.95135e-06		PNRC2	1.9973	0.000674163	6.50185e-05							SYNM	4.08194	8.94248e-06	1.40182e-06
TMEM255A	10.7735	0.0414036	0.00818958		POGK	1.60792	0.00274388	0.000392081							SYNPO	1.71829	0.00892909	0.00406589
TMEM62	2.69793	0.000288142	1.25303e-05		POLR3GL	2.55559	0.000828407	8.61786e-05							SYT10	8.38609	0.0119392	0.00565333
TMEM65	1.82996	9.09576e-05	2.8449e-06		POPDC3	5.54698	5.68735e-06	1.45782e-07							SZT2	2.09851	3.05633e-05	5.88574e-06
TMOD1	4.0763	0.0220659	0.0034851		PPARGC1A	5.13873	6.53302e-07	7.74526e-09							TACC1	1.64694	1.73815e-05	3.05652e-06
TMOD2	2.1515	0.000671715	3.7389e-05		PPIL6	2.02946	0.00120825	0.000137339							TAF1A	1.94385	8.87388e-07	9.12108e-08
TMSB15A	3.15997	0.000147274	5.2199e-06		PPM1L	1.82614	0.000372061	3.10012e-05							TAF5L	1.87535	0.000186117	4.78427e-05
TMSB15B	1.97219	0.00303182	0.000259218		PPP1R12B	1.74894	0.00102785	0.000113196							TAGLN	8.36283	8.44027e-06	1.30839e-06
TNFAIP3	4.25064	2.26595e-05	4.84695e-07		PPP1R14C	2.76217	0.00467655	0.000769151							TANC2	2.51908	7.79857e-05	1.75223e-05
TNFRSF21	1.80977	0.00107888	6.83195e-05		PPP1R15A	1.68675	0.000376355	3.14292e-05							TAS1R3	2.08851	0.00243244	0.000924002
TNFRSF9	14.2202	0.0411365	0.00811372		PPP1R3F	1.67897	0.00211857	0.000280728							TBC1D12	1.77231	6.33564e-05	1.37492e-05
TNFSF15	19.7573	0.00228435	0.000179544		PPP2R5B	1.39991	0.0436601	0.0132114							TCEAL5	1.69835	0.0279136	0.0149045
TNFSF4	2.93579	0.00891745	0.00108589		PPP3CC	1.98149	3.99765e-05	1.82457e-06							TCEANC2	1.67101	0.000407695	0.000118338
TNN	3.03618	0.0072114	0.000816114		PQLC2	1.45346	0.0306966	0.00844433							TCEB3	1.50234	0.00449125	0.00186386
TNS1	4.49841	0.000613132	3.32453e-05		PRC1	1.64447	1.36444e-05	4.45972e-07							TDRD7	2.05585	5.80566e-05	1.23902e-05
TOX3	1.72266	0.00485986	0.000485019		PRDM2	1.7173	0.00287724	0.000417244							TECPR1	1.65507	1.06196e-05	1.71557e-06
TPM1	2.5159	8.70331e-05	2.68968e-06		PRELID2	2.70244	0.000478384	4.20475e-05							TEK	17.0875	1.9226e-06	2.32163e-07
TRABD2A	1.76287	0.0031185	0.000269732		PRELP	3.67083	0.00234729	0.000321982							TENM2	3.26378	0.000412362	0.000119975
TRAF3	1.7958	7.30977e-06	1.02424e-07		PRIMA1	2.01829	0.0202601	0.00496635							TEX30	2.05437	0.000289776	7.95884e-05
TRIM16	1.78462	0.00885059	0.00107537		PRKAA2	1.66694	0.0093317	0.00184812							TGFB2	32.3784	6.76165e-05	1.48124e-05
TRIM61	7.35858	0.00139592	9.67942e-05		PRKACB	1.78148	2.70798e-05	1.08777e-06							THAP3	1.57708	0.00536425	0.00227919
TRIM9	2.65317	0.034389	0.00632311		PRKCA	1.96095	0.00227467	0.000308626							THAP7	1.83765	0.000132837	3.2589e-05
TRIO	1.57441	0.00131806	8.97448e-05		PRKCE	3.23349	9.29702e-05	5.31853e-06							THCAT155	7.22178	2.55464e-06	3.2342e-07
TRPC4	8.20903	2.79948e-05	6.44079e-07		PRMT8	4.61545	0.000475122	4.16321e-05							TIFA	1.72558	0.0042892	0.00177067
TSEN15	1.7625	0.00355276	0.000320987		PROX1-AS1	4.08647	0.00278218	0.000398419							TIMP2	1.60911	0.00014778	3.68576e-05
TSHZ2	3.461	0.00580279	0.000615206		PRR5L	3.23006	4.0521e-08	1.71336e-10							TIMP3	4.35045	1.60199e-06	1.85979e-07
TSPAN7	2.92159	0.00033048	1.49396e-05		PSD3	1.69939	0.0021657	0.000289695							TIPARP	2.16675	0.000950015	0.000313851
TSPYL5	5.10005	4.35181e-05	1.123e-06		PSEN2	1.95484	0.00500177	0.00084179							TIPRL	1.66682	7.66005e-05	1.7152e-05
TTL	1.49645	0.000366577	1.7042e-05		PSRC1	1.63261	7.94706e-05	4.32883e-06							TMCC2	1.36051	0.0163854	0.00812748
TTPA	3.70862	0.0363672	0.00682214		PSTPIP2	2.26314	0.000389796	3.2891e-05							TMCC3	1.48576	0.00220825	0.000826067
TUBB2B	2.01775	2.54743e-05	5.729e-07		PTGFRN	1.48042	0.0164015	0.0038041							TMEM108	-1.42307	0.0049789	0.00209317
TWIST1	10.3144	0.00172044	0.000126393		PTPDC1	2.0072	8.93244e-05	5.05752e-06							TMEM163	1.85275	0.0079775	0.00357107
TXNRD2	10.094	3.06332e-05	7.25734e-07		PTPN21	2.04628	3.6145e-07	3.5684e-09							TMEM255A	67.9826	0.000649115	0.000202541
TXNRD3	1.53723	0.0272284	0.00462882		PTPRM	3.17791	1.34488e-05	4.35693e-07							TMEM62	1.71856	0.00381711	0.00155015
UAP1	1.55621	0.000974363	5.95572e-05		PTPRN	2.65288	0.00839137	0.0016191							TMOD2	1.43	0.0165318	0.00821696
UBE2E3	1.33836	0.0146311	0.00204701		PTPRR	2.44581	0.0162333	0.00375233							TMPRSS5	2.93116	0.0197402	0.010053
UBE2J1	1.84539	2.45009e-05	5.317e-07		PTRF	2.45147	0.000742496	7.46932e-05							TMSB15A	2.18203	0.00156281	0.000555953
UBE2T	1.46636	0.00337092	0.00029953		PTX3	16.9478	8.26902e-06	2.36522e-07							TMSB15B	2.06781	0.000577968	0.000176603
UCHL5	1.60157	0.00231566	0.000182868		PURA	1.53073	0.00106233	0.000117911							TNFAIP3	6.75999	1.26599e-06	1.39415e-07
UGCG	1.64968	0.0169346	0.00244826		PVRL3	1.52804	0.0301368	0.00826035							TNFRSF9	100.021	0.000904879	0.000296578
USH2A	2.18542	0.0236153	0.00382966		PXK	1.42665	0.0292239	0.00794653							TNFSF15	12.4364	0.00459837	0.00191346
VASH1	2.12586	0.000419575	2.05299e-05		PXYLP1	1.53262	0.0021002	0.00027725							TNFSF4	3.36757	0.00060238	0.000185411
VAT1L	3.64406	0.0055234	0.000572878		RAB11FIP1	2.78808	2.40051e-06	4.50786e-08							TNS1	2.25866	0.0031236	0.00122734
VEGFC	2.17225	0.00224479	0.000175457		RAB27A	1.75155	0.0247898	0.00643559							TNS3	1.52677	0.000242549	6.47321e-05
VGF	2.7394	0.00409289	0.000385061		RAB27B	2.69027	0.000436058	3.76352e-05							TOX3	2.26295	2.01024e-05	3.59998e-06
VGLL3	7.63754	0.0178005	0.00263401		RAB32	2.39995	0.00379214	0.000586671							TPM1	5.15703	4.70086e-09	1.48784e-10
VTCN1	4.52389	0.015935	0.002276		RAB9B	6.50655	9.82562e-05	5.71257e-06							TPPP3	8.22971	7.53582e-05	1.6841e-05
WASF3	1.55769	0.000217434	8.72062e-06		RABIF	1.36513	0.0363536	0.010427							TRABD2A	1.45022	0.0139156	0.00672589
WDR47	1.72829	0.0144054	0.00200558		RALB	1.66724	2.22503e-05	8.42582e-07							TRAF3	2.40287	3.7694e-09	1.12505e-10
WFDC21P	3.53673	0.00857208	0.00102873		RALGAPA2	1.40391	0.0101851	0.00207316							TRIM16	2.02288	0.000312677	8.69087e-05
WIPF1	2.74687	5.62561e-06	7.06611e-08		RAP1A	1.74442	0.000344333	2.79415e-05							TRIM45	2.73805	0.00112425	0.000380854
WNT2B	4.79016	0.033822	0.00619992		RARB	7.66296	0.016885	0.00394355							TRIO	1.74408	3.4204e-05	6.7017e-06
ZAK	1.96331	1.02846e-05	1.61157e-07		RARRES1	2.36855	0.00809599	0.0015455							TROVE2	1.66442	9.10095e-05	2.08594e-05
ZBTB18	1.62553	0.00281318	0.000234228		RASSF1	1.4983	0.00228761	0.000311235							TRPC4	2.81175	0.000929535	0.000306107
ZDHHC1	1.63367	0.0201564	0.00309955		RASSF2	2.249	0.000334522	2.69165e-05							TSEN15	1.87029	0.000282805	7.7322e-05
ZFHX3	1.66277	0.0109686	0.00140965		RB1	1.77674	6.4507e-06	1.7288e-07							TSHZ2	8.45304	1.38792e-05	2.35347e-06
ZFPM2	9.07056	0.00642276	0.000702502		RBM20	23.1622	3.92488e-07	3.95368e-09							TSPYL5	2.08205	0.00614011	0.00265313
ZHX3	1.65602	0.000671715	3.73875e-05		RCAN1	2.40213	0.000149919	9.72513e-06							TTL	1.39129	0.000607196	0.000187233
ZNF132	1.77344	0.00688002	0.000767916		RCAN3	1.92609	0.000323987	2.58472e-05							TTLL11	5.0955	7.16377e-05	1.58804e-05
ZNF280B	12.6604	0.00101357	6.2699e-05		REEP1	4.87918	3.3791e-05	1.48132e-06							TTPA	8.80574	0.000391836	0.000113029
ZNF367	1.51508	0.00646643	0.000710872		RELB	2.25554	0.0014746	0.0001777							TTYH1	5.28603	1.17477e-05	1.9314e-06
ZNF382	1.49776	0.00784341	0.000910363		RELL1	2.26122	1.49752e-07	1.16985e-09							TUBA8	2.36757	0.0118079	0.00558311
ZNF385D	4.51813	0.00104454	6.54056e-05		RFTN1	3.03529	0.000266185	2.02759e-05							TUBB3	2.31897	7.38606e-05	1.64765e-05
ZNF536	3.68055	0.00490668	0.000491235		RFTN2	2.26261	0.000679523	6.56199e-05							TUSC1	1.65264	0.00187196	0.000683272
ZNF619	1.43802	0.0136564	0.00187413		RFWD2	1.32344	0.00790489	0.00150017							TXLNA	2.12024	1.65209e-05	2.88031e-06
ZNF703	7.06451	0.000817526	4.80898e-05		RFX2	1.90811	0.000720249	7.08515e-05							TXNRD2	3.05328	0.00123828	0.000425104
ZNF704	2.40872	1.25756e-05	2.04876e-07		RGAG4	2.64145	0.00164122	0.000203801							UBAP2L	1.52548	0.00105731	0.000354695
ZNF800	2.52566	5.72293e-06	7.22395e-08		RGS2	2.06426	0.00331752	0.000496123							UBE2E3	1.62332	3.51165e-05	6.90232e-06
ZYG11B	1.27507	0.0368152	0.0069432		RGS20	4.58553	3.24363e-05	1.39168e-06							UBE2E4P	2.01024	0.000493199	0.000147573
					RGS3	1.47351	0.0354673	0.010105							UBE2J1	2.15439	1.68741e-07	1.22868e-08
					RGS4	3.53321	0.020148	0.00493113							UBE2Q1	1.68003	0.000329364	9.23456e-05
					RGS5	4.83406	1.75577e-07	1.45205e-09							UBE2T	1.35538	0.0056702	0.00242563
					RGS9	3.66838	0.00560856	0.00096638							UBIAD1	1.60735	0.00368415	0.0014863
					RHBDL2	2.52285	0.016316	0.0037792							UBXN10	3.2704	0.00515661	0.00218059
					RHOBTB2	2.06554	0.000312402	2.4515e-05							VASH1	3.30188	2.95257e-07	2.38673e-08
					RIC1	1.40463	0.0221131	0.00556945							VEGFC	1.92221	0.00235362	0.000889231
					RIC8B	1.86957	2.79341e-06	5.66254e-08							VGF	2.10248	0.0134562	0.00647624
					RIMKLA	2.1042	0.0402875	0.0118982							VGLL3	34.1168	4.3981e-05	8.96739e-06
					RIMS3	1.3539	0.0279625	0.00750443							VPS45	2.18567	4.36786e-05	8.88944e-06
					RND1	2.09439	0.000669638	6.44155e-05							VPS72	1.56031	0.000430089	0.000126042
					RNF128	10.9151	0.00584884	0.00102087							VSTM2B	3.50921	0.000148507	3.70759e-05
					RNF144A	2.43272	1.10264e-07	7.81628e-10							VSTM4	1.79563	0.00232168	0.000875863
					RNF144A-AS1	8.99683	2.85149e-06	5.85122e-08							VTCN1	8.78426	0.000323274	9.03769e-05
					RNF157	4.2059	5.20858e-10	2.3632e-13							WASF1	1.5796	0.000115057	2.74301e-05
					RNF165	2.02404	0.000142226	9.10913e-06							WASF3	1.7125	3.82869e-06	5.18047e-07
					RNF175	1.78494	0.00116026	0.000130441							WDR13	1.80426	5.36198e-05	1.12828e-05
					RNF180	2.18179	2.16254e-05	8.05474e-07							WDR47	3.15929	1.62658e-06	1.8998e-07
					RNF182	2.97571	5.08801e-07	5.4838e-09							WDR76	1.85377	0.00030996	8.59608e-05
					RNF2	1.61485	6.6423e-05	3.45317e-06							WFDC21P	3.33271	0.011486	0.00540449
					RNF212B	1.9459	0.00885293	0.00173128							WFIKKN1	1.55058	0.0153251	0.00751578
					RNF220	1.51536	0.0070653	0.00130129							WIPF1	2.36289	8.8635e-06	1.38502e-06
					RNVU1-20	2.7725	0.0248104	0.00644559							WNT1	18.0443	0.0276925	0.0147658
					RORA	2.40376	0.0157083	0.00359645							WNT2B	6.31731	0.00215397	0.000802145
					RP9	1.51961	0.00266611	0.000378647							YOD1	1.2934	0.0439724	0.0250239
					RPRML	4.88666	0.000270349	2.06267e-05							ZAK	1.28827	0.0180546	0.0090924
					RPS6KA3	1.7088	0.00119536	0.000135353							ZBTB18	2.51212	3.88969e-07	3.38371e-08
					RPS6KC1	1.45719	0.00500122	0.000839963							ZBTB47	1.50875	0.000864641	0.000280812
					RRAD	4.1649	0.00481394	0.000795932							ZBTB9	1.8587	0.0299133	0.016134
					RRAGC	1.67223	0.00129021	0.000149223							ZCCHC17	1.58123	0.000246716	6.59821e-05
					RRM2	1.80773	0.00322449	0.00047828							ZFHX3	2.65753	6.73118e-06	1.00076e-06
					RUSC2	1.94261	2.58713e-05	1.03118e-06							ZFPM2	8.16755	0.000484779	0.000144722
					RYR3	1.78864	0.00565288	0.000975775							ZHX3	1.58427	0.000262549	7.0739e-05
					S1PR1	3.951	2.27835e-05	8.67026e-07							ZMYND10	3.8239	0.0010168	0.000339714
					SACS	1.54849	0.0055942	0.000962862							ZNF132	1.96275	0.00213345	0.000793513
					SAMD4A	3.59981	2.53548e-06	4.96627e-08							ZNF2	1.67153	0.000518315	0.000156539
					SAP30	1.50294	0.00779417	0.0014748							ZNF280B	2.29153	0.0392439	0.0219426
					SBDS	1.3769	0.00984386	0.00197587							ZNF286B	1.94158	8.9247e-06	1.39681e-06
					SCARA3	2.60428	0.000608423	5.66576e-05							ZNF362	2.02854	2.74151e-05	5.20276e-06
					SCMH1	2.28735	8.27988e-07	1.06984e-08							ZNF367	1.95131	1.26895e-05	2.11308e-06
					SCML1	5.78975	5.62468e-08	3.11277e-10							ZNF468	1.51811	0.00189977	0.000695079
					SCRG1	3.99228	0.00992001	0.00199548							ZNF512B	1.95179	0.000858431	0.000278582
					SCUBE2	9.78738	0.00385037	0.000598073							ZNF536	9.31246	6.63802e-06	9.81958e-07
					SDC2	2.48728	3.3791e-05	1.481e-06							ZNF540	5.84146	0.00309183	0.00121351
					SDCCAG8	1.67169	0.0100283	0.00203098							ZNF565	2.0896	0.00211631	0.00078628
					SDE2	1.35304	0.0136952	0.00302483							ZNF611	1.34632	0.0392363	0.0219311
					SELPLG	4.65346	0.0221658	0.00558761							ZNF618	1.65815	0.0116454	0.00549756
					SEMA3C	4.00561	5.83308e-06	1.50887e-07							ZNF669	1.65611	0.000124259	3.00874e-05
					SEMA5A	4.37922	3.21322e-05	1.36335e-06							ZNF703	2.97188	0.00359175	0.00144188
					SERPINE1	4.72728	0.0222579	0.00561362							ZNF704	2.85053	1.29302e-07	8.88438e-09
					SERTAD4	2.21349	0.0240991	0.00620086							ZNF784	1.50812	0.0186598	0.00944823
					SERTAD4-AS1	4.22759	0.0101364	0.00205981							ZNF800	2.22371	2.13186e-06	2.61411e-07
					SESTD1	1.39035	0.0313357	0.00866887							ZNHIT6	1.74839	5.23204e-05	1.0954e-05
					SETD8	1.78466	0.000434335	3.74483e-05							ZSCAN5A	1.82728	0.0199064	0.0101525
					SEZ6L	2.45702	0.00580695	0.00100959							ZYG11B	1.75739	4.34569e-06	6.01241e-07
					SFT2D2	1.92223	0.000742607	7.48056e-05
					SGSM2	1.56518	0.0043387	0.000701714
					SH2D3C	1.82732	0.00688298	0.00126001
					SH3GLB1	1.71776	7.40942e-05	3.93922e-06
					SH3KBP1	1.49484	0.00161187	0.000199054
					SH3RF1	1.65037	6.18421e-06	1.642e-07
					SH3RF3	2.80989	0.0125899	0.00271652
					SH3TC2	7.76175	7.14458e-05	3.78065e-06
					SH3YL1	1.57694	0.000626567	5.89087e-05
					SHC3	3.95936	0.000324479	2.59666e-05
					SHROOM3	2.38625	1.45515e-07	1.10389e-09
					SIK2	1.32004	0.0284249	0.00766918
					SIMC1	2.26775	1.57489e-05	5.41547e-07
					SKAP2	2.27908	0.000185733	1.28542e-05
					SLC10A4	2.56681	0.0400226	0.0117888
					SLC1A4	4.66347	9.58973e-05	5.52176e-06
					SLC25A24	2.84734	1.81688e-06	2.99386e-08
					SLC25A34	1.71676	0.0179912	0.00428244
					SLC25A51	1.50925	0.000475031	4.15896e-05
					SLC26A1	1.74272	0.0147029	0.00331048
					SLC30A10	9.84209	0.00129021	0.000149017
					SLC34A2	11.3166	6.6131e-05	3.42597e-06
					SLC35D1	1.89788	0.0238049	0.00610739
					SLC35G2	1.99882	0.0110377	0.00229513
					SLC36A4	1.66211	0.0109335	0.00226734
					SLC41A2	4.41723	0.000123541	7.63588e-06
					SLC44A5	3.46063	0.00360912	0.000552298
					SLC5A9	2.4055	0.0329038	0.00921929
					SLC6A9	1.93205	0.0156714	0.00358312
					SLC7A14	2.10062	0.0144283	0.00323278
					SLC8A1	2.91179	2.53721e-05	9.97087e-07
					SLC8A3	13.0546	0.00780822	0.00147862
					SLCO3A1	1.75999	0.000680045	6.57549e-05
					SLIT2	2.43236	0.0022781	0.000309517
					SLITRK3	7.16251	0.00155613	0.000190235
					SMAD9	5.55367	1.00351e-05	2.97714e-07
					SMKR1	7.04949	0.00365033	0.000560428
					SNAP25	11.2003	4.86379e-06	1.16741e-07
					SNAP91	5.91217	7.30294e-06	2.02077e-07
					SNCAIP	3.39425	6.58088e-05	3.40461e-06
					SNTA1	1.79803	0.000148873	9.60891e-06
					SNX1	1.57176	0.000203857	1.45522e-05
					SNX25	2.28095	0.000173557	1.17201e-05
					SNX7	2.91559	4.05637e-08	1.83663e-10
					SOGA3	1.67398	0.000415232	3.54504e-05
					SORBS2	6.64045	8.24579e-05	4.54871e-06
					SORCS1	3.84271	2.45452e-06	4.70086e-08
					SORCS3	10.9264	0.000733781	7.30495e-05
					SOX3	6.17451	1.35803e-06	1.99288e-08
					SP110	4.56426	0.000723775	7.13784e-05
					SP140L	5.42051	0.0151819	0.00345327
					SPAG1	1.74524	0.00430346	0.000693606
					SPAG6	6.16787	1.617e-05	5.57032e-07
					SPAG9	1.52128	0.000739643	7.4139e-05
					SPARC	1.87355	0.00120681	0.0001371
					SPATA13	2.49412	0.000790786	8.11832e-05
					SPG20	2.24789	5.94424e-08	3.36355e-10
					SPHK1	14.8406	5.64345e-06	1.41771e-07
					SPOCK1	9.99235	2.73621e-05	1.10251e-06
					SPON1	3.83053	1.30713e-05	4.1615e-07
					SPP1	2.37515	0.0433378	0.0130781
					SPRTN	1.38674	0.0306811	0.00843815
					SPSB1	2.21242	0.000100681	5.93491e-06
					SPSB4	4.57661	2.43851e-05	9.52234e-07
					SPTB	1.88784	0.000354496	2.90527e-05
					SQSTM1	1.58202	1.93379e-05	7.05843e-07
					SRGAP2B	1.64072	0.0303397	0.00832728
					SSPN	4.13861	0.0010172	0.000111827
					SSX2IP	1.66285	0.000141362	9.03619e-06
					ST18	18.147	0.000182272	1.2524e-05
					ST3GAL6	1.81894	0.00393728	0.000617449
					ST6GALNAC3	1.52605	0.0189154	0.00455302
					ST7	1.48888	0.0366677	0.0105521
					ST8SIA1	12.9972	0.000733191	7.28888e-05
					STBD1	2.50891	0.00529979	0.000901825
					STEAP1B	2.76067	0.0116298	0.00246129
					STIL	1.58316	0.000191658	1.33953e-05
					STK17B	1.56238	0.0111494	0.00232805
					STK32B	2.89486	8.7715e-05	4.94154e-06
					STOML3	41.2217	0.016957	0.00396457
					STS	2.02443	0.0101851	0.00207349
					STX12	1.74002	0.00189352	0.00024455
					STXBP6	6.924	2.4099e-08	6.44359e-11
					SUCLG1	1.52508	0.000479011	4.21749e-05
					SULF1	6.30431	0.00031484	2.4726e-05
					SUN2	1.7833	0.00252658	0.000355055
					SUSD1	3.2438	9.42474e-06	2.76612e-07
					SV2B	7.5219	0.00285238	0.000411683
					SV2C	9.89442	0.00326925	0.00048748
					SVEP1	3.50945	0.000179501	1.22666e-05
					SVIP	2.83773	2.35091e-06	4.35899e-08
					SWT1	1.49814	0.00617197	0.00110068
					SYNE1	2.30404	0.000635152	5.99923e-05
					SYNM	2.52426	0.000807793	8.34817e-05
					SYNPO	2.3324	0.000816965	8.46835e-05
					SYT16	4.21767	9.0206e-05	5.12113e-06
					SYTL2	1.91696	0.0104384	0.00213739
					SYTL5	2.54146	0.0268914	0.00713337
					SZT2	1.42194	0.0311358	0.00859872
					TACC1	2.60538	3.24528e-08	1.21077e-10
					TAF1A	1.59896	0.000139992	8.92694e-06
					TAF5L	1.66911	0.00281983	0.000405213
					TAGLN	6.21043	0.000154825	1.01182e-05
					TANC2	1.84925	0.00541884	0.000926614
					TBC1D12	2.44644	1.80561e-06	2.96407e-08
					TBC1D30	2.22368	0.0386437	0.0112673
					TCEAL2	2.74571	0.000157275	1.02979e-05
					TCEAL5	7.74746	7.63185e-06	2.13551e-07
					TCEANC2	1.41052	0.016303	0.00377518
					TCEB3	1.40571	0.0265748	0.0070363
					TDRD7	4.2256	1.95598e-07	1.6541e-09
					TECPR1	1.34701	0.00453311	0.000739076
					TEK	26.6125	4.55575e-06	1.06231e-07
					TENM2	3.26918	0.000937926	0.000101161
					TEX30	1.48577	0.0336825	0.00947434
					TGFB2	10.258	0.000434335	3.74595e-05
					THBS1	3.39644	0.00194491	0.000252758
					THBS4	1.36226	0.0347907	0.00984965
					THCAT155	2.95983	0.00081898	8.49434e-05
					TIE1	2.51132	0.00872986	0.00169799
					TIFA	5.55087	8.27988e-07	1.0709e-08
					TIMP2	1.31419	0.0247768	0.0064307
					TIMP3	3.72281	1.66082e-05	5.79733e-07
					TIPARP	2.02975	0.00389889	0.000608881
					TIPRL	1.59076	0.000570215	5.22097e-05
					TMCC2	2.16434	1.69964e-05	5.98181e-07
					TMCC3	2.71116	7.4963e-07	9.46243e-09
					TMED5	1.82998	0.000726992	7.18637e-05
					TMED8	1.45518	0.00804986	0.00153519
					TMEM108	1.48624	0.00979633	0.00196268
					TMEM150C	1.58448	0.0242212	0.00624582
					TMEM163	1.83546	0.0157066	0.00359409
					TMEM170B	1.78953	3.74625e-05	1.67721e-06
					TMEM183A	1.57166	0.0162333	0.00375327
					TMEM255A	34.5293	0.00133596	0.000156203
					TMEM62	3.44244	1.00351e-05	2.98269e-07
					TMEM65	1.52439	0.00216806	0.000290252
					TMOD1	6.95895	0.000831629	8.66172e-05
					TMOD2	3.28479	1.50114e-06	2.34291e-08
					TMPRSS5	3.38967	0.0196563	0.00478756
					TMSB15A	2.42374	0.00130245	0.000150961
					TMSB15B	1.85527	0.00412634	0.000657617
					TNFAIP3	3.31786	0.000150858	9.8402e-06
					TNFRSF21	1.54218	0.0089398	0.00175105
					TNFRSF9	23.1718	0.00885466	0.0017323
					TNFSF15	10.7432	0.0105222	0.00216111
					TNFSF4	3.87366	0.000661956	6.3421e-05
					TNS1	6.97863	1.4324e-05	4.80706e-07
					TOX2	4.26308	0.0344428	0.00973642
					TOX3	2.08147	0.000171898	1.15547e-05
					TPM1	3.64052	9.83582e-07	1.35776e-08
					TPPP3	5.98119	0.000516637	4.62603e-05
					TRABD2A	1.9651	0.000351875	2.86848e-05
					TRAF3	1.9278	9.41796e-07	1.28837e-08
					TRIM16	2.24571	0.000230213	1.68773e-05
					TRIM45	2.54564	0.0041428	0.000661014
					TRIM61	6.20023	0.00212862	0.000282854
					TRIM9	2.90902	0.0130029	0.00283474
					TRIO	1.67804	0.000241064	1.79427e-05
					TROVE2	1.36826	0.0143061	0.0031998
					TRPA1	4.21832	0.0122983	0.00264059
					TRPC4	7.96349	2.07933e-05	7.70602e-07
					TSEN15	2.2578	5.57888e-05	2.7995e-06
					TSHZ1	3.7866	0.00537294	0.000916426
					TSHZ2	5.39325	0.000193703	1.35624e-05
					TSPAN7	2.98266	0.000158664	1.04184e-05
					TSPYL5	7.29569	2.35091e-06	4.38089e-08
					TTL	1.58391	5.46279e-05	2.71754e-06
					TTLL11	2.35457	0.0116843	0.00247753
					TTPA	5.43852	0.00347618	0.000525686
					TTYH1	2.83945	0.00261875	0.000370618
					TUBB2B	1.88996	5.14968e-05	2.52969e-06
					TUBB3	1.59378	0.0250489	0.00652312
					TUSC1	1.48772	0.0170246	0.00398674
					TXLNA	1.54606	0.00858579	0.00166523
					TXNRD2	8.74149	4.36578e-05	2.06317e-06
					UAP1	1.74951	4.64152e-05	2.22234e-06
					UBAP2L	1.48946	0.00407311	0.000645336
					UBE2E3	1.55723	0.000270903	2.06858e-05
					UBE2E4P	1.62442	0.0129797	0.00282645
					UBE2J1	2.127	1.01353e-06	1.41171e-08
					UBE2Q1	1.38446	0.02468	0.00639021
					UBE2T	1.50051	0.00129804	0.00015021
					UCHL5	1.70455	0.000428761	3.68454e-05
					USH2A	2.48293	0.00494368	0.000827533
					VANGL1	1.73229	0.000502099	4.474e-05
					VASH1	2.84265	4.86379e-06	1.16527e-07
					VAT1L	2.94956	0.013063	0.00285108
					VEGFC	2.12452	0.00176689	0.000224129
					VGF	1.95458	0.0394893	0.0115924
					VGLL3	33.6027	0.000127054	7.92406e-06
					VPS45	1.50624	0.0208813	0.00515736
					VPS72	1.34435	0.0214353	0.00535683
					VTCN1	6.16199	0.00203112	0.000265983
					WASF1	1.55086	0.000476982	4.1879e-05
					WASF3	1.59661	7.71741e-05	4.16535e-06
					WDR13	1.47777	0.00554368	0.000953132
					WDR47	2.68316	2.62897e-05	1.0495e-06
					WDR76	1.63752	0.00453028	0.000738333
					WFIKKN1	2.17561	0.000585085	5.39899e-05
					WIPF1	2.30271	3.76101e-05	1.68616e-06
					WNT2B	7.95498	0.00267852	0.000381409
					YOD1	1.56557	0.0027812	0.000398105
					ZAK	1.78065	4.08869e-05	1.87375e-06
					ZBTB17	1.63423	0.00745006	0.00139247
					ZBTB18	2.05295	3.17902e-05	1.34617e-06
					ZBTB47	1.43204	0.00521758	0.000884444
					ZC3HAV1	1.4775	0.0495668	0.0155401
					ZC3HAV1L	2.27296	0.0156965	0.00358984
					ZDHHC1	1.71565	0.00650315	0.00117656
					ZFHX3	1.77234	0.00291947	0.000426429
					ZFPM2	18.69	0.000202969	1.44761e-05
					ZHX3	1.86473	3.41361e-05	1.5007e-06
					ZMYND10	2.96791	0.00752715	0.0014121
					ZNF280B	13.7502	0.000443076	3.83235e-05
					ZNF286B	1.45358	0.00458978	0.000750599
					ZNF362	1.53674	0.00617197	0.0011006
					ZNF367	1.81629	0.000125858	7.82601e-06
					ZNF385D	3.55307	0.00353093	0.00053638
					ZNF536	6.40861	6.13701e-05	3.133e-06
					ZNF619	1.58141	0.00132994	0.000155223
					ZNF669	1.42216	0.00596712	0.00105038
					ZNF703	8.92443	0.000136188	8.61234e-06
					ZNF704	3.07994	2.73914e-07	2.52078e-09
					ZNF800	3.00249	2.61976e-07	2.37835e-09
					ZNHIT6	1.55492	0.00139591	0.000165093
					ZYG11B	1.48727	0.00070981	6.96481e-05

## Sheet: Cluster c genes_ FDR 0.05
Cluster c genes	Fold change Day 0_ WT vs H3K27M-C1	Adjusted p-value	p-value		Cluster c genes	Fold change Day 0_ WT vs H3K27M-C2	Adjusted p-value	p-value		Cluster c genes	Fold change WT_ day 0 vs day 5	Adjusted p-value	p-value
ADAMTSL2	-3.14805	0.0431546	0.00305641		ANKRD19P	1.81882	0.00691118	0.000188659		ADGRA1	-2.36428	0.0435328	0.0243569
ANKRD19P	1.78199	0.0100566	0.000348936		ANOS1	-2.50059	0.00277682	5.21453e-05		ADRA2A	3.78787	0.0299241	0.0159166
ANOS1	-2.52971	0.00221917	4.4157e-05		ARMT1	1.77075	0.0103915	0.000310801		ANKRD19P	1.57049	0.00480712	0.00199196
AOC1	-6.65918	0.0232024	0.00118594		B3GNT9	2.44468	0.00113766	1.49371e-05		ANOS1	-2.16606	0.00105837	0.000355511
ARMT1	1.77405	0.00961449	0.000327617		BARX1	5.85186	0.00473008	0.000108825		ARMT1	1.68587	0.00200451	0.000736391
B3GNT9	3.12107	0.000180047	1.72411e-06		BBS9	2.29426	0.00574494	0.000140928		ATL3	1.34324	0.015044	0.00727597
BARX1	7.15499	0.00392954	9.55384e-05		BHLHE23	10.3575	0.00289407	5.52233e-05		B3GNT9	1.57119	0.012189	0.00572159
BBS9	3.9966	8.79113e-05	6.77839e-07		BMP8B	4.15594	0.000655557	7.70428e-06		BBS9	1.83674	0.00532052	0.00224142
BHLHE23	9.81411	0.00427778	0.000107729		BTNL9	21.7788	1.24917e-05	4.97122e-08		BHLHE23	6.84109	0.000622161	0.000194285
BMP8B	2.59943	0.0121354	0.000451247		C11orf45	42.0754	5.08865e-07	9.17615e-10		BMP8B	1.88712	0.013333	0.00633818
BTNL9	24.5003	6.67393e-06	2.61446e-08		C19orf81	170.727	7.04463e-10	1.75218e-13		BTNL9	3.81128	0.000474666	0.000142058
C11orf45	10.39	3.8034e-05	2.1124e-07		C1QL1	1.99647	0.0176452	0.000664905		C14orf159	-1.72541	0.00248954	0.000939964
C19orf81	145.935	8.5295e-10	3.33412e-13		C3	80.5972	1.44982e-05	6.31061e-08		C3	29.4506	1.23487e-06	1.41055e-07
C1QL1	2.41707	0.00407228	0.000100921		CCDC8	1.71455	0.000779534	9.35519e-06		CCDC8	1.47365	0.00115715	0.000393513
C3	116.197	4.71388e-06	1.70007e-08		CD70	35.1541	8.12289e-07	1.6668e-09		CD70	3.45392	0.000619954	0.000193557
C9orf64	26.5292	0.00201065	3.87576e-05		CEBPA	1.55803	0.0362283	0.00174811		CDKL2	1.94155	0.00957752	0.00436056
CCDC8	1.72756	0.000712439	9.85731e-06		CERCAM	3.01759	0.00100607	1.26369e-05		CEBPA	1.33279	0.0456593	0.0257738
CD70	30.0493	1.38784e-06	3.80147e-09		CHRDL1	-1.75372	0.00137605	1.95943e-05		CERCAM	2.56169	0.00020405	5.39879e-05
CEBPA	1.83645	0.0050373	0.000134849		CLEC11A	56.9982	9.10707e-08	1.13258e-10		CHST5	2.29668	0.0154132	0.00747369
CERCAM	3.98609	0.000210658	2.21373e-06		CPLX1	2.32448	0.0296283	0.00132279		CPLX1	2.19186	0.00487463	0.00202478
CHRDL1	-1.49288	0.024154	0.00126613		DGKQ	2.03199	6.2398e-05	3.99639e-07		CXCL3	2.5598	0.0356961	0.0193929
CLEC11A	71.1478	1.3459e-07	2.17594e-10		DMTN	31.5261	2.13119e-05	1.03366e-07		DGKQ	1.45477	0.00194178	0.000709725
CPLX1	3.2866	0.00429333	0.000108388		DUOX1	2.48583	0.0260768	0.00109613		ECEL1	2.42615	3.03732e-06	4.04359e-07
DGKQ	2.2464	1.94362e-05	9.54768e-08		ECEL1	7.48859	7.01309e-09	5.233e-12		EDEM2	1.77353	0.00655674	0.00283927
DMTN	46.6754	4.64469e-06	1.64623e-08		ELN	-2.13	0.0102805	0.000306204		EHBP1L1	1.63603	0.0412715	0.022912
ECEL1	8.48951	7.68496e-09	6.2122e-12		ENTPD8	2.60429	0.0221813	0.000894798		ENTPD8	2.35429	0.00457081	0.00188125
ELN	-1.9815	0.0221392	0.00110131		FAM132B	4.33565	0.000480773	5.08217e-06		FAHD2A	1.30973	0.0136968	0.0065367
FAHD2A	1.44998	0.0170407	0.000737769		FIRRE	-1.44215	0.0428131	0.0022505		FAM132B	2.22536	0.0025227	0.000954837
FAM132B	2.32083	0.0207832	0.000981668		FLT4	1.90782	0.000171849	1.41052e-06		FAM78A	-1.6081	0.0196794	0.00987518
FIRRE	-1.52469	0.0153904	0.000636923		FOXC1	33.8381	2.38335e-08	2.223e-11		FIRRE	-1.47734	0.00328921	0.00128868
FLT4	1.71019	0.0012712	2.07888e-05		GABBR2	2.40405	0.0423844	0.00221785		FLT4	1.82582	1.67509e-05	2.9925e-06
FOXC1	41.0848	4.17663e-08	5.19416e-11		GALR2	5.88676	0.00121	1.61765e-05		FOXC1	1.8517	0.000747744	0.000239732
GABBR2	2.70382	0.0223272	0.00111761		GATA2	13.1635	0.000192531	1.62817e-06		GALR2	2.49424	0.00635157	0.00274055
GABRA3	-2.10839	0.0274179	0.00152587		GATA2-AS1	13.8037	0.000179999	1.50742e-06		GATA2	1.86088	0.0404554	0.022376
GALR2	4.49232	0.00360144	8.5546e-05		GATA5	18.4768	0.000112688	7.98805e-07		GATA2-AS1	5.92764	0.000123315	3.02728e-05
GATA2	17.9103	0.000188419	1.8465e-06		GCGR	11.5121	0.000416965	4.27802e-06		GATA5	4.19505	0.000374241	0.000107837
GATA2-AS1	23.5633	2.97022e-05	1.58835e-07		GLT8D2	-2.84386	0.000794769	9.63686e-06		GCGR	6.11554	0.000154163	3.89864e-05
GATA5	39.72	8.79113e-05	6.7527e-07		GPR137	1.53015	0.00293907	5.66542e-05		GRM6	-2.6676	0.0122069	0.00573154
GCGR	7.67984	0.00142853	2.40723e-05		GYG2P1	23.0457	1.63401e-05	7.21393e-08		GYG2P1	-2.04703	0.0170606	0.00838921
GLT8D2	-2.25735	0.00981772	0.000335153		HES2	10.4603	3.80216e-05	2.10417e-07		HES2	16.5129	5.35111e-07	5.12573e-08
GPR137	1.57417	0.00199796	3.83889e-05		HES3	3.00159	0.0221813	0.000895143		HEXDC	-1.31451	0.0451659	0.0254532
GYG2P1	10.0728	0.000577431	7.64785e-06		HIC1	2.9325	0.0303179	0.00137809		HIST1H4F	-1.75328	0.00630287	0.0027164
HES2	36.8629	6.9715e-06	2.85614e-08		HIST1H1D	3.14881	0.000485028	5.21007e-06		HMX1	2.60661	1.33453e-06	1.55261e-07
HES3	2.56196	0.0471948	0.00353917		HIST1H4F	301.236	1.17411e-08	1.02211e-11		HOXB13	13.9224	3.97014e-10	6.73951e-12
HIST1H1D	2.74376	0.00163931	2.92551e-05		HMX1	213.179	3.45558e-09	1.71898e-12		HPCAL4	4.71504	0.00127858	0.000441881
HIST1H4F	380.172	2.85208e-08	3.19223e-11		HOXB13	85.4963	7.04463e-10	1.54751e-13		HR	12.7037	6.24945e-06	9.43908e-07
HMX1	312.326	4.55576e-09	2.83283e-12		HPCAL4	8.0938	0.00300454	5.84767e-05		IRX4	24.0331	8.22123e-08	5.39881e-09
HOXB13	96.1802	3.6065e-10	8.97027e-14		HR	16.3883	6.2398e-05	3.96528e-07		ISLR2	4.76089	0.000141899	3.54173e-05
HPCAL4	6.0772	0.00725236	0.000221583		IRX4	25.7713	2.28579e-06	6.53812e-09		KAZALD1	4.78451	7.13054e-09	2.68692e-10
HR	17.3686	4.63865e-05	2.91322e-07		ISLR2	4.84228	0.00226891	3.99267e-05		LAMC1	1.70419	0.000525229	0.00016026
IKBKE	-2.07004	0.0445608	0.0032225		KAZALD1	5.54862	1.02169e-07	1.39766e-10		LBX2-AS1	8.41575	0.000370727	0.000106548
IRAK4	99.4652	1.09363e-08	1.02005e-11		KCNIP3	31.2712	1.44637e-05	6.11572e-08		LHX4	4.93944	4.26287e-05	8.87987e-06
IRX4	14.8779	6.9715e-06	2.82444e-08		LAMC1	2.08221	0.000263307	2.43955e-06		LOC100130238	3.18938	0.00131417	0.000455815
ISLR2	6.36796	0.00114481	1.801e-05		LBX2-AS1	14.1897	0.00145875	2.15775e-05		LOC100288152	1.46828	0.0392335	0.0215984
KAZALD1	6.67436	6.04144e-08	8.64029e-11		LGALS3BP	-1.94377	0.0482751	0.0026536		LOC283731	2.67679	0.00274008	0.00104563
KCNH2	1.46066	0.0181633	0.000814742		LHX4	6.95833	0.000237659	2.14541e-06		LOC441666	19.488	8.69526e-05	2.01458e-05
KCNIP3	14.2313	0.000264197	2.84207e-06		LINC00669	-1.66637	0.0423367	0.0022039		MADCAM1	7.61244	0.00018486	4.82483e-05
LAMC1	2.21271	8.9233e-05	6.99435e-07		LMF1	2.86005	0.000369673	3.67788e-06		MAGEE1	2.25546	1.05236e-05	1.74782e-06
LBX2-AS1	7.40135	0.00788425	0.000249049		LOC100130238	9.21163	0.000237104	2.10831e-06		MDM2	1.85581	3.04455e-05	6.00126e-06
LGALS3BP	-1.99523	0.0331376	0.00201026		LOC100288152	15.0014	4.66214e-07	8.11715e-10		METRNL	1.65318	0.000661427	0.00020811
LHX4	3.67026	0.00374812	8.99622e-05		LOC100506314	25.0731	5.96747e-05	3.57015e-07		MT1F	-1.48098	0.045394	0.0255959
LMF1	3.0394	0.000280229	3.10165e-06		LOC283731	3.92406	0.00461513	0.000105033		MT1H	5.67902	0.0413191	0.0229462
LOC100130238	44.4869	1.64935e-06	4.82027e-09		LOC399815	11.4871	0.000485028	5.19882e-06		MT1HL1	7.56728	0.00207022	0.000764652
LOC100288152	13.2243	9.34563e-07	2.20827e-09		LOC441666	129.56	0.00015924	1.25753e-06		MT1L	4.78686	0.000533282	0.000162982
LOC100506314	5.02223	0.00369537	8.82891e-05		LRRC26	4.37745	0.00621742	0.000159419		NADSYN1	1.27755	0.0137208	0.00655154
LOC283731	5.79813	0.00122244	1.98393e-05		LY6H	10.0795	0.00377072	8.06572e-05		NAT8L	2.13793	2.82637e-06	3.71003e-07
LOC399815	27.8457	1.53263e-05	7.14756e-08		MADCAM1	4.74203	0.011966	0.000370321		NEUROG3	3.99761	0.00429876	0.00175137
LOC441666	145.75	0.000104829	8.73462e-07		MAGEE1	3.90914	1.21594e-06	2.64632e-09		NIPA1	2.0186	0.00275971	0.00105428
LRRC26	2.90756	0.0368697	0.00241394		MAGEL2	2.45045	0.00387765	8.46322e-05		NLRP2	42.745	1.29013e-10	1.64391e-12
LY6H	8.81519	0.00609547	0.000173593		MDM2	1.65768	0.00379724	8.16965e-05		NLRP7	138.777	3.45784e-11	2.66616e-13
MADCAM1	5.55923	0.00788811	0.000250544		METRNL	1.49214	0.0371041	0.00183117		NXPH4	2.4946	0.00196878	0.000721675
MAGEE1	359.654	8.5295e-10	3.71263e-13		MT1F	92.5355	2.28579e-06	6.2626e-09		PLEKHA2	1.58699	0.00468924	0.00193845
MAGEL2	2.02742	0.0195896	0.0009014		MT1HL1	15.0502	0.00240054	4.31266e-05		PRAC1	298.073	2.88407e-09	8.51842e-11
MDM2	2.00308	0.000125298	1.13751e-06		MT1L	27.801	3.22795e-05	1.70611e-07		PRAC2	15.266	2.38977e-10	3.46236e-12
METRNL	1.86438	0.00180796	3.34681e-05		NADSYN1	1.79857	8.974e-05	6.19397e-07		PRODH	2.77729	0.0106881	0.00493399
MMP11	1.77712	0.0471948	0.00353717		NAT8L	2.33312	1.84781e-05	8.73237e-08		PROM2	6.16694	6.72077e-08	4.22921e-09
MPP6	-1.58749	0.0121713	0.000454097		NEUROG3	14.3937	0.00182284	2.94701e-05		PTGES	-2.17999	0.00209842	0.000776241
MRPS21	1.93003	0.00425058	0.00010678		NIPA1	2.11425	0.017497	0.000654967		PTH1R	7.9478	0.000216139	5.76031e-05
MT1F	97.7707	3.44364e-06	1.05743e-08		NLRP2	52.6719	1.45284e-09	5.42038e-13		REEP4	1.4894	0.00155221	0.000551299
MT1HL1	16.9309	0.00145774	2.51905e-05		NLRP7	75.0191	6.55594e-09	4.07657e-12		RNASET2	1.51516	0.0106449	0.00491076
MT1L	23.7639	5.48266e-05	3.71601e-07		NPTX2	22.3565	5.50258e-07	1.06069e-09		RNF212	5.30426	0.00284037	0.00109132
NADSYN1	1.91765	3.87615e-05	2.19332e-07		NUDT18	2.32914	0.0089918	0.000258873		RNPEPL1	1.41423	0.0117	0.00546877
NAT8L	2.09134	0.000106393	8.9973e-07		NXPH4	6.57866	0.00019791	1.70361e-06		RPL23AP53	3.06186	0.0375524	0.0205251
NEUROG3	5.94149	0.0138731	0.000542474		PAX5	4.01225	0.000263523	2.45793e-06		SAMD1	1.54377	0.00217917	0.000809749
NIPA1	3.3772	0.00052282	6.50193e-06		PCDHA6	4.24581	0.00360605	7.6462e-05		SAMD11	3.29336	0.00283391	0.00108796
NLRP2	59.2539	8.5295e-10	2.96041e-13		PDIA2	4.50696	0.00194399	3.20331e-05		SCNN1B	44.6287	4.12229e-09	1.36215e-10
NLRP7	84.3936	4.22362e-09	2.36367e-12		PDLIM2	2.97233	3.46317e-05	1.8735e-07		SCNN1G	4.71614	0.0412628	0.0229047
NPTX2	96.8779	1.24694e-06	3.17898e-09		PHOX2A	6.54551	5.26254e-05	3.04325e-07		SESN2	1.84036	0.00042253	0.000123853
NUDT18	3.80907	0.000406927	4.75702e-06		PLEKHA2	1.6138	0.0336615	0.00159956		SETD4	1.80307	6.15359e-06	9.26368e-07
NXPH4	6.36868	0.000267294	2.94186e-06		PNMAL2	5.83689	1.67885e-05	7.65481e-08		SHE	2.42016	0.0148802	0.00719225
PAX5	3.84837	0.000421321	5.00387e-06		PRAC1	191.171	1.10267e-07	1.57701e-10		SKOR2	17.0839	1.34362e-05	2.31596e-06
PCDHA6	2.97731	0.0186754	0.000841916		PRAC2	170.619	1.60879e-10	1.00036e-14		SLC6A3	2.41167	0.00657901	0.00285055
PDLIM2	2.55297	0.000191368	1.92772e-06		PRDM5	1.4985	0.00932502	0.000271946		SLC7A10	1.86208	0.000865047	0.000282719
PHOX2A	3.94337	0.000758536	1.0754e-05		PROM2	9.18351	5.26147e-07	9.81496e-10		SLFN5	1.74392	0.0019855	0.000728667
PLEKHA2	1.70329	0.0191767	0.000876226		PTGES	-2.24937	0.0155713	0.000548994		SNORD88C	1.64951	0.0309156	0.0165074
PNMAL2	8.13618	7.7649e-06	3.28326e-08		PTH1R	46.7026	0.000690813	8.20453e-06		SNX9	1.24806	0.0207484	0.0104787
PNPLA6	1.32268	0.0505692	0.00385196		REEP4	17.9269	4.8363e-10	6.01454e-14		SOCS2	3.44086	3.07545e-08	1.61403e-09
PRAC1	356.727	3.93444e-08	4.64832e-11		RNF212	32.9193	0.000159826	1.27806e-06		SOCS2-AS1	2.57322	0.0115616	0.00539475
PRAC2	110.816	3.59521e-10	6.36909e-14		RNPEPL1	1.83475	0.00226891	3.99149e-05		SORBS3	1.59862	0.00447988	0.00183457
PRDM5	1.70555	0.000977371	1.47074e-05		RPL23AP53	10.525	0.0145326	0.000485042		SOX15	2.57317	8.1699e-05	1.87204e-05
PRKG2	1.75567	0.0399181	0.00268182		RWDD2B	16.1296	0.0157826	0.000558407		SOX18	3.48683	0.00224589	0.000837915
PROM2	8.4051	9.51613e-07	2.30773e-09		SAMD11	5.76174	0.00381806	8.30686e-05		SOX8	1.28486	0.0281482	0.0148477
PTH1R	24.7106	0.0013674	2.27872e-05		SARDH	-1.65774	0.00211632	3.58785e-05		SPOCK2	-1.82986	0.0215764	0.0109578
PUS7L	170.645	5.0197e-09	3.43345e-12		SCNN1B	44.1244	1.2849e-07	1.99743e-10		SPON2	3.74087	1.56296e-05	2.75427e-06
REEP4	34.8213	3.59521e-10	6.70665e-14		SDHAP3	1.71313	0.0309419	0.00142414		STOM	2.30124	0.00154222	0.000547284
RGS10	2.50702	0.0138731	0.000543452		SESN2	1.5981	0.0343748	0.00164585		STOX2	2.22766	2.06979e-06	2.58692e-07
RNF212	21.381	0.000635212	8.57113e-06		SETD4	2.07549	1.22839e-05	4.81212e-08		SURF6	1.25881	0.0379753	0.0207917
RPL23AP53	8.62985	0.0202801	0.000948305		SKOR2	12.6165	0.000548247	6.10224e-06		SYT3	2.38945	3.82933e-05	7.85057e-06
RWDD2B	14.4857	0.0180595	0.000804044		SLC1A6	2.7925	5.96747e-05	3.54617e-07		TANGO2	1.40304	0.00567684	0.00241694
SARDH	-1.51527	0.0119895	0.000442842		SLC6A3	6.79574	0.000604809	6.84462e-06		TBX5-AS1	5.28907	0.00456618	0.00187821
SCNN1B	27.9568	2.85289e-07	5.3219e-10		SLC7A10	2.36007	0.000989533	1.23676e-05		TLX1	81.8549	3.57995e-10	5.94359e-12
SESN2	2.28703	0.000406927	4.75552e-06		SLC9A3	12.4063	2.17812e-06	5.6884e-09		TMEM88B	4.21881	0.00778173	0.00344812
SETD4	1.9708	3.88068e-05	2.22001e-07		SLFN5	2.65831	0.000263307	2.43554e-06		TWIST2	9.32234	5.47683e-07	5.28805e-08
SKOR2	8.3053	0.00177357	3.23129e-05		SNX9	1.76368	6.44908e-05	4.29083e-07		UCKL1	1.86788	3.29098e-06	4.44269e-07
SLC6A3	4.20366	0.00452503	0.000117332		SOCS2	4.67596	8.42546e-08	9.95422e-11		VAV1	31.1656	3.71845e-06	5.12379e-07
SLC9A3	12.4676	3.81962e-06	1.21503e-08		SOCS2-AS1	7.00421	0.00202588	3.36345e-05		WDPCP	1.43005	0.00453502	0.00186162
SLFN5	4.48361	6.9715e-06	2.86108e-08		SORBS3	2.62848	0.000152873	1.14657e-06		ZNF137P	1.44565	0.014579	0.00702207
SNX9	1.80201	4.6622e-05	2.97898e-07		SOX15	5.87683	8.0157e-06	2.74135e-08		ZNF157	2.06675	0.0102802	0.00472202
SOCS2	5.32133	5.32879e-08	7.28973e-11		SOX18	10.145	0.000611211	6.95508e-06		ZNF354A	1.39769	0.00140155	0.000491091
SOCS2-AS1	3.36751	0.0261188	0.00141784		SOX8	3.59369	9.85283e-08	1.28659e-10		ZNF454	-1.98733	0.0309252	0.0165183
SORBS3	1.87341	0.00678412	0.000199533		SPINK5	3.9245	0.00050599	5.47459e-06		ZNF726	-1.55542	0.0184228	0.00914727
SOX15	4.95518	2.91216e-05	1.49373e-07		SPON2	13.1695	2.28579e-06	6.53581e-09
SOX18	8.78213	0.00107677	1.6404e-05		STOX2	1.88593	0.000628048	7.18573e-06
SOX8	4.83518	1.48344e-08	1.56812e-11		SURF6	1.50359	0.0084784	0.000240402
SPINK5	8.03203	3.66918e-05	2.00776e-07		SYT3	144.888	4.59909e-09	2.5738e-12
SPON2	8.21567	1.55131e-05	7.33115e-08		TANGO2	1.70124	0.00211632	3.60433e-05
STOX2	1.71783	0.0028607	6.17252e-05		TBC1D23	1.53512	0.00139195	1.99072e-05
SURF6	1.36089	0.0456872	0.00336929		TBX1	47.7054	2.25935e-09	9.83424e-13
SYT3	214.512	1.09525e-09	5.44832e-13		TBX5	6.88029	0.00491412	0.000113365
TANGO2	1.75498	0.00160723	2.82829e-05		TBX5-AS1	13.2581	0.00336818	6.90313e-05
TBC1D23	1.74484	8.9233e-05	7.04676e-07		THEM6	3.86898	0.026282	0.00111292
TBX1	22.1882	6.92821e-09	5.16967e-12		TLL2	3.06253	0.000157665	1.23528e-06
TBX5	16.7313	0.000740903	1.04119e-05		TLX1	87.0804	6.56059e-09	4.48741e-12
TBX5-AS1	8.59857	0.0124024	0.000466553		TOX	-1.68309	0.0463551	0.00250771
THEM6	12.901	0.00254287	5.29699e-05		TRIM22	2.41653	0.0341548	0.00163319
TLL2	3.02565	0.000204935	2.11535e-06		TWIST2	23.0393	2.22943e-06	5.96104e-09
TLX1	74.4351	1.05746e-08	9.20562e-12		UCKL1	1.89264	6.22208e-05	3.90766e-07
TOX	-1.72941	0.0317555	0.00189167		ULBP1	7.69698	0.00536051	0.000126663
TRANK1	2.21938	0.0314913	0.00186816		VAV1	14.4349	0.000862554	1.06733e-05
TRIM22	4.13165	0.00240992	4.85761e-05		WDPCP	1.75694	0.00160714	2.40842e-05
TWIST2	18.7783	4.58909e-06	1.59799e-08		ZNF137P	2.28591	0.000411086	4.19215e-06
UCKL1	1.62215	0.00131458	2.17343e-05		ZNF354A	1.47125	0.00552649	0.000131616
ULBP1	10.4758	0.00268493	5.63282e-05		ZNF596	21.2659	0.0185049	0.00070336
VAV1	24.9429	0.000153873	1.43298e-06		ZNF662	15.3106	0.000530869	5.84279e-06
ZNF114	1.46616	0.0384099	0.00256034		ZNF701	1.76753	0.000380243	3.80669e-06
ZNF137P	2.03297	0.00193231	3.68591e-05		ZNF726	28.1275	5.81281e-07	1.15663e-09
ZNF354A	1.50728	0.00395743	9.64627e-05
ZNF454	4.34172	0.0271216	0.0014942
ZNF534	6.27757	0.0332795	0.00204867
ZNF596	18.1778	0.0228106	0.00115315
ZNF662	16.9366	0.00055419	7.13328e-06
ZNF701	1.43302	0.0180354	0.000801422
ZNF726	27.896	8.49796e-07	1.95513e-09

## Sheet: Cluster d genes_ FDR 0.05
Cluster d genes	Fold change WT_ day 5 vs day 0	Adjusted p-value	p-value
A1BG	-2.42576	0.000652578	0.000205163
ABCC2	-2.05704	0.0104868	0.00482794
ABCG2	-35.5767	8.98717e-06	1.44962e-06
ABHD12B	-21.6672	5.987e-08	3.68184e-09
ACAT1	-1.9444	0.000186725	4.88351e-05
ACOT7	-1.59608	0.000236316	6.37297e-05
ACSS2	-5.14568	5.47683e-07	5.27749e-08
ACTN2	-2.73205	0.000979351	0.000325862
ACYP1	-1.67757	0.00171969	0.000619032
ADAMTS1	-8.74484	6.4746e-08	4.04612e-09
ADAMTS19	-3.54197	4.43257e-07	4.1123e-08
ADAMTS19-AS1	-4.37821	5.2856e-06	7.74007e-07
ADAMTS4	-10.255	7.10831e-06	1.09484e-06
ADAMTS5	-38.1883	4.54707e-05	9.57083e-06
ADARB2	-6.81365	2.13924e-06	2.68435e-07
ADCK2	-3.29967	6.35795e-08	3.96136e-09
ADCY7	-1.57978	0.000110118	2.65468e-05
ADCY8	-15.4469	8.16812e-09	3.19472e-10
ADCY9	-4.01587	1.40262e-09	3.33168e-11
ADGRA2	-3.28501	4.80124e-08	2.81829e-09
ADGRG6	-14.549	9.77122e-07	1.06389e-07
ADORA2A-AS1	-8.24725	9.32457e-05	2.1859e-05
ADORA2B	-2.13062	0.0110578	0.00512527
ADRB2	-3.95786	0.0226782	0.0115986
AFAP1	-2.78526	6.83908e-07	6.96853e-08
AFP	-6.62694	0.0167964	0.00824156
AGK	-1.53654	1.27339e-05	2.17035e-06
AHCYL1	-1.98536	3.49749e-08	1.87901e-09
AHR	-2.66795	4.2912e-05	8.95756e-06
AK3	-2.31996	1.64381e-09	4.14989e-11
AK5	-3.29456	0.00137464	0.000480363
AK7	-3.80245	1.38615e-06	1.62818e-07
AKR7L	-2.31526	0.0366492	0.0199791
ALOX15P1	-2.97797	0.00370332	0.00147516
ALOX5	-12.0434	6.88251e-06	1.0545e-06
AMIGO2	-2.32768	8.90881e-05	2.07403e-05
ANKRD13B	-3.73178	5.4053e-07	5.18952e-08
ANKRD18B	-2.47651	0.0125914	0.00593634
ANKRD29	-7.90323	3.88783e-05	7.99659e-06
ANKRD65	-3.32393	0.000172324	4.4415e-05
ANO4	-3.48333	2.75109e-05	5.34754e-06
APH1B	-2.95806	5.07711e-05	1.08822e-05
AR	-1.92763	3.5878e-05	7.26604e-06
ARHGAP33	-3.08448	0.000633759	0.000198419
ARHGDIA	-1.53617	0.0133822	0.00636557
ARHGEF28	-6.03798	1.87495e-05	3.39968e-06
ARHGEF6	-1.78184	0.0032878	0.00128726
ARIH2	-1.93406	1.89708e-08	9.01238e-10
ARRB1	-38.9772	2.89398e-10	4.40881e-12
ARSJ	-5.05109	5.7511e-05	1.25557e-05
ATCAY	-1.62064	0.000227898	6.12109e-05
ATG3	-1.57956	0.000238574	6.43981e-05
ATP10A	-14.5828	6.99413e-05	1.57087e-05
ATP1B2	-4.53785	1.45832e-05	2.53814e-06
ATP6V1E2	-2.40146	0.000399685	0.000116117
ATRNL1	-5.8051	5.60387e-07	5.4394e-08
AURKA	-1.67774	6.02594e-05	1.32569e-05
AURKB	-1.74082	2.16592e-05	4.04443e-06
B4GALT1	-1.91132	0.00841772	0.00376814
B4GALT5	-2.18987	2.65547e-08	1.35455e-09
B4GALT6	-1.99346	1.66767e-05	2.97396e-06
BAG2	-5.21223	7.27461e-06	1.12408e-06
BAIAP3	-2.32047	3.73303e-05	7.61896e-06
BATF3	-6.50004	1.07419e-05	1.78942e-06
BAZ1A	-2.9048	1.45164e-07	1.0904e-08
BCAR3	-2.83072	1.11798e-06	1.24853e-07
BDNF	-3.85848	1.94136e-05	3.54302e-06
BEND3P3	-1.91879	0.00386697	0.00155093
BEND7	-1.83083	0.00119497	0.000407783
BGN	-7.22238	0.0188643	0.00939807
BHLHA15	-4.49182	0.000187543	4.91035e-05
BHLHE41	-19.2976	0.000535541	0.000163839
BICD2	-2.02701	1.56418e-07	1.19536e-08
BLVRA	-2.37854	1.1988e-06	1.3552e-07
BMF	-4.5602	1.34958e-07	9.93594e-09
BTBD11	-4.55293	2.64207e-05	5.09947e-06
BUB1	-1.46918	0.000187153	4.89703e-05
C10orf10	-8.03474	0.0119869	0.00561256
C1orf95	-9.56578	1.92079e-06	2.36246e-07
C2orf48	-1.99122	0.0290749	0.015398
C3orf52	-5.14426	6.32373e-08	3.92825e-09
C4orf32	-20.2247	0.000202394	5.34617e-05
C8orf88	-2.388	2.06192e-05	3.81947e-06
CA8	-12.6873	1.16397e-09	2.62005e-11
CACNA1C	-4.78397	2.90794e-06	3.8388e-07
CACNB4	-2.0535	0.00123699	0.000423661
CAMKK2	-1.77791	5.47854e-06	8.0703e-07
CASP3	-2.64492	3.56676e-09	1.13111e-10
CASP8	-3.30995	2.31384e-05	4.36093e-06
CCDC112	-1.4145	0.000678381	0.000214161
CCSAP	-3.76292	1.96019e-13	1.82831e-16
CCSER1	-4.9003	0.000359626	0.000102865
CD55	-2.82438	1.33014e-05	2.28692e-06
CDC25B	-2.86324	1.6843e-08	7.72736e-10
CDK11A	-1.50787	0.00938744	0.00426118
CDK11B	-1.60542	0.00169891	0.000609969
CDK6	-2.33505	7.13535e-07	7.30823e-08
CDKN3	-1.56263	0.00677815	0.00294905
CDR2L	-2.25584	1.58765e-08	7.18696e-10
CENPJ	-1.61095	1.88905e-05	3.42889e-06
CEP85L	-2.99826	2.81278e-08	1.44994e-09
CES1	-13.6085	0.000109637	2.63968e-05
CHAD	-3.26182	0.00581804	0.00248249
CHD5	-3.14792	5.80462e-05	1.26906e-05
CHPT1	-2.27781	3.22077e-07	2.81382e-08
CHSY1	-1.96695	2.59662e-07	2.1652e-08
CIB1	-1.62721	0.000942951	0.00031246
CKB	-3.74215	3.10676e-09	9.35003e-11
CLDN1	-8.04811	7.18458e-05	1.61856e-05
CLDN10	-2.57903	0.000168654	4.32595e-05
CLIC4	-1.62348	1.06868e-06	1.18218e-07
CLUH	-2.66631	1.99597e-07	1.58863e-08
CNIH3	-5.47884	3.85731e-07	3.50124e-08
CNNM1	-3.5005	0.00230064	0.000860057
CNOT6L	-4.07454	9.46943e-07	1.02538e-07
CNR1	-8.4332	0.000409075	0.00011935
COL1A1	-6.97272	1.63951e-06	1.96655e-07
COL23A1	-4.3602	4.83946e-06	6.94833e-07
COL24A1	-6.3556	0.000292011	8.10989e-05
COL25A1	-3.87325	1.56837e-05	2.76674e-06
COL6A3	-7.31817	3.36557e-06	4.56221e-07
COLCA1	-1.97549	0.00541325	0.00228654
COLCA2	-6.25209	0.000496277	0.000149883
CR1	-11.2616	0.000208506	5.53224e-05
CRACR2A	-2.53747	0.00430391	0.00175507
CREB3L2	-2.54486	9.92099e-05	2.35656e-05
CRYBG3	-1.81748	3.56413e-05	7.20052e-06
CRYL1	-6.031	2.61147e-06	3.37598e-07
CSDC2	-2.62051	0.00193893	0.000708562
CTCFL	-13.862	0.0146787	0.00707921
CXCL6	-10.5014	6.83853e-05	1.53123e-05
CYB5R2	-2.50352	0.000287961	7.98778e-05
CYBRD1	-1.76489	0.00093026	0.000307561
CYP2J2	-6.95857	0.000572457	0.000176379
DAB1	-1.73222	0.0113988	0.00530674
DACH2	-8.85873	9.65671e-05	2.28358e-05
DACT1	-6.8665	6.20132e-06	9.33939e-07
DBT	-1.55919	0.000193328	5.08143e-05
DDAH1	-3.39285	2.36653e-05	4.48163e-06
DDN	-13.7969	0.00134936	0.000469868
DECR1	-1.75768	0.00199649	0.000732948
DENND2C	-2.77182	3.56901e-05	7.21925e-06
DENND3	-3.50954	1.76777e-06	2.14459e-07
DESI1	-1.50267	0.00089728	0.00029476
DGKA	-2.92556	2.19008e-05	4.1e-06
DGKB	-3.5402	0.00464285	0.00191667
DIAPH3	-1.62939	0.00232851	0.000871407
DLEU7	-2.01182	0.00797481	0.0035421
DLG5-AS1	-2.226	2.88996e-05	5.66059e-06
DNAH17-AS1	-12.7835	3.08306e-05	6.09058e-06
DOCK4	-1.71877	0.0010024	0.000334093
DOCK5	-3.03581	2.78642e-07	2.35465e-08
DOCK9-AS2	-3.05182	0.00115937	0.00039441
DOPEY2	-1.93735	1.27572e-05	2.17624e-06
DPP6	-2.4619	0.00383577	0.00153602
DSEL	-4.37447	4.15282e-08	2.32147e-09
DUSP16	-2.49222	1.12838e-08	4.73231e-10
E2F8	-2.54804	0.000261223	7.13076e-05
ECHDC3	-3.38803	1.44776e-05	2.51705e-06
EDIL3	-20.5172	4.8383e-11	4.26515e-13
EDNRB	-13.7786	4.32246e-05	9.0421e-06
EEA1	-1.75584	4.87166e-05	1.03631e-05
EGF	-3.34819	0.000167785	4.30005e-05
EGR1	-4.81228	0.00135246	0.0004712
EGR2	-6.65444	6.28827e-05	1.39162e-05
EIF2AK2	-1.62658	0.000346995	9.86267e-05
EIF2AK3	-1.61037	0.00038893	0.000112626
EIF4E3	-2.68585	3.39891e-09	1.05886e-10
EIF5AL1	-2.12069	3.79109e-05	7.76276e-06
ELF3	-2.98931	0.00159728	0.000569605
ELL2	-2.79018	1.02085e-05	1.68534e-06
ELMSAN1	-1.54019	0.00967507	0.00440979
EMILIN3	-1.5818	0.00522797	0.00219788
ENO2	-2.36284	5.23294e-05	1.12795e-05
EPAS1	-33.1406	4.17659e-07	3.86183e-08
EPB41L2	-2.01514	1.15373e-05	1.94274e-06
EPB41L3	-7.79297	1.13081e-07	7.97378e-09
EPSTI1	-4.88384	0.00884512	0.00399081
ERBB4	-5.86247	6.05674e-06	9.09904e-07
ERO1A	-2.0109	1.9325e-06	2.38288e-07
ETNK2	-3.0031	1.83088e-08	8.57265e-10
ETS1	-19.5177	2.10488e-06	2.636e-07
ETV6	-1.40706	0.0157938	0.0076887
FAM102B	-7.85116	5.10802e-12	2.15984e-14
FAM114A1	-7.16784	3.90524e-10	6.60505e-12
FAM126A	-2.33761	1.70655e-10	2.32393e-12
FAM127B	-1.61827	0.00585796	0.00250244
FAM129A	-7.57933	0.000355833	0.000101553
FAM162B	-18.5182	0.000124806	3.06932e-05
FAM171A1	-1.57961	3.1339e-05	6.19882e-06
FAM184A	-2.64704	2.69349e-06	3.50881e-07
FAM210B	-2.39391	8.6487e-06	1.38373e-06
FAM46A	-6.74491	3.18402e-06	4.2686e-07
FAM49A	-6.99371	2.49079e-08	1.24834e-09
FAM69A	-1.9793	2.48376e-05	4.73678e-06
FAM84B	-5.05965	8.64971e-09	3.41535e-10
FAR2	-7.38689	1.36828e-07	1.01162e-08
FBLL1	-3.73409	0.000327605	9.25246e-05
FBLN5	-40.9398	2.01975e-06	2.51559e-07
FBXO32	-2.69488	0.0012717	0.000438725
FBXO45	-1.51641	3.73303e-05	7.62065e-06
FGD5	-3.50595	2.45927e-06	3.15415e-07
FGF13	-2.54247	0.00010025	2.38376e-05
FGF22	-3.75506	0.00998505	0.0045697
FHL2	-2.81146	1.9142e-06	2.35151e-07
FOXJ2	-1.72834	0.000406216	0.000118313
FOXM1	-1.78262	0.00014254	3.56128e-05
FZD9	-2.76196	0.000159999	4.06713e-05
GADD45G	-23.5624	0.000102955	2.45639e-05
GALNT14	-9.30438	4.51406e-06	6.40816e-07
GAS7	-6.48661	3.49498e-08	1.87549e-09
GCSAM	-15.1325	0.000167769	4.29802e-05
GFPT1	-1.68638	3.00794e-05	5.92536e-06
GNB5	-1.90925	1.32132e-06	1.53149e-07
GNG12	-1.67398	0.000266785	7.31339e-05
GNG4	-5.5957	8.78396e-07	9.32349e-08
GNRHR2	-2.49293	0.00853735	0.00383177
GOLIM4	-1.61459	3.84373e-06	5.31793e-07
GPR137B	-2.08343	7.19539e-05	1.62145e-05
GPR37	-14.7219	1.35099e-07	9.95476e-09
GPR50	-30.4827	0.000408855	0.000119209
GPR63	-1.58587	0.000207906	5.51502e-05
GPT2	-1.87024	4.12288e-07	3.80191e-08
GRHL1	-2.00603	8.86145e-05	2.0597e-05
GRIA4	-6.48847	6.55428e-08	4.09999e-09
GRIN2B	-5.23278	0.00041098	0.00012011
GRIN3A	-2.61046	0.00452894	0.00185838
GRM8	-3.95519	0.00030297	8.45685e-05
GUCA1B	-4.86947	0.000461641	0.000137241
GYG1	-2.48282	6.29271e-07	6.26062e-08
GYPC	-2.77712	8.75067e-06	1.40276e-06
HACD1	-3.43473	0.000100219	2.3824e-05
HADH	-1.31021	0.0158472	0.00772168
HCLS1	-7.87667	0.00096656	0.000321005
HEBP1	-1.83771	0.00864029	0.00388604
HECA	-2.82837	1.33355e-07	9.78007e-09
HELZ2	-2.21223	3.85166e-06	5.3313e-07
HERC3	-3.19354	1.01074e-05	1.66424e-06
HFE	-2.76934	0.00499307	0.00208174
HIVEP2	-3.09371	1.06873e-05	1.779e-06
HLA-A	-3.59669	0.00302306	0.00117016
HLA-B	-8.97815	2.17438e-05	4.06563e-06
HPCAL1	-2.29543	1.81159e-06	2.20676e-07
HS3ST1	-2.94717	0.0187619	0.00934011
HS3ST2	-10.5929	0.000185224	4.83734e-05
HSF2BP	-2.0273	0.0117433	0.00549194
HSPB8	-20.486	9.14898e-07	9.82483e-08
HTR6	-8.10634	0.000158776	4.03209e-05
HTRA3	-4.21808	4.88728e-06	7.04739e-07
IGSF22	-5.64355	5.45272e-05	1.18229e-05
IL12RB2	-5.86176	8.9119e-05	2.0753e-05
IL17RC	-2.02287	0.00188714	0.000687173
IL20RA	-51.6089	3.55023e-05	7.16361e-06
IL6R	-20.8656	3.65669e-07	3.27197e-08
INCENP	-1.55985	1.65456e-05	2.93935e-06
INPP1	-3.58437	0.00157615	0.0005607
INPP5J	-2.31814	0.000254866	6.93347e-05
IRAK2	-4.70334	3.33405e-06	4.50704e-07
IRF2	-1.52827	0.0292206	0.0154879
ISG15	-4.088	5.79573e-05	1.26604e-05
ITGA1	-3.53214	0.00545514	0.00230695
ITGA7	-1.54036	0.00371549	0.00148116
IVNS1ABP	-2.08897	3.37751e-08	1.80616e-09
JAK1	-2.26146	0.00114702	0.000389638
JAKMIP2	-1.99969	4.26133e-05	8.86875e-06
JAM2	-4.09506	0.000959917	0.000318619
JDP2	-14.1287	2.90914e-07	2.48086e-08
JMJD6	-1.63924	2.79354e-05	5.45263e-06
JUNB	-4.2651	1.76607e-07	1.3749e-08
KCNA6	-4.07609	1.06971e-06	1.18398e-07
KCNB2	-5.36335	0.000352673	0.000100547
KCNC4	-2.09085	0.000408855	0.000119199
KCNF1	-8.48501	0.00125551	0.000431572
KCNG1	-2.66648	2.95693e-07	2.53184e-08
KCNH7	-4.94066	4.27127e-05	8.908e-06
KCNJ4	-14.7069	3.94916e-05	8.13308e-06
KCNQ3	-5.02274	7.59319e-08	4.86791e-09
KIAA0226	-1.76569	3.51135e-05	7.06549e-06
KIAA0226L	-8.44951	6.54419e-07	6.5923e-08
KIAA0754	-1.93251	0.000918405	0.000303127
KIAA0930	-1.63741	1.01299e-06	1.10735e-07
KIF13B	-1.70626	4.28323e-07	3.9631e-08
KIF18B	-1.68614	0.000829676	0.000269611
KIFC3	-4.34505	1.67181e-06	2.00946e-07
KLF10	-2.48975	7.92813e-08	5.15659e-09
KLF5	-3.15073	6.03351e-06	9.04914e-07
KLHL29	-4.83021	6.35795e-08	3.9581e-09
KLHL4	-27.4773	4.686e-07	4.37947e-08
KLRG2	-4.38378	7.02877e-05	1.57909e-05
KNSTRN	-1.61994	1.33427e-05	2.29486e-06
KPNA2	-1.6496	9.4021e-07	1.0161e-07
KREMEN1	-5.85085	1.40013e-07	1.04213e-08
L3MBTL4	-24.7675	4.48149e-06	6.35913e-07
LASP1	-1.65655	0.000723332	0.000230826
LBH	-8.50892	5.10951e-08	3.03737e-09
LCP1	-29.6579	1.53661e-05	2.69423e-06
LDB3	-3.87291	0.000664461	0.000209395
LDLRAD4	-9.05398	8.36838e-07	8.80444e-08
LIMA1	-3.82829	9.33967e-08	6.28967e-09
LIMS1	-1.57306	1.94211e-05	3.54559e-06
LINC00622	-21.0655	2.14552e-05	3.99907e-06
LINC00889	-7.4265	0.000368729	0.000105853
LINC00890	-2.95777	0.00852028	0.00382252
LINGO2	-2.63955	0.000768707	0.000247457
LMCD1	-13.8451	1.84543e-05	3.33811e-06
LMCD1-AS1	-4.36246	0.00179518	0.000649332
LOC100126784	-7.0301	8.1908e-05	1.87863e-05
LOC100419583	-6.32698	0.000181969	4.7297e-05
LOC100506142	-9.86888	0.000843598	0.00027487
LOC101927572	-2.26699	0.00629783	0.00271345
LOC101928437	-8.37192	0.00116533	0.000396583
LOC102724094	-4.49886	0.000835705	0.000271934
LOC653602	-10.3533	0.000327382	9.2421e-05
LPCAT2	-3.10029	5.53326e-06	8.16089e-07
LPGAT1	-2.28785	0.00104074	0.000348747
LPL	-11.1105	0.000272808	7.50129e-05
LRCH1	-2.70493	0.000399685	0.000116163
LRCH4	-1.7032	0.000921675	0.000304321
LRP4	-2.23733	2.65654e-05	5.13401e-06
LRRC59	-1.69459	3.06565e-06	4.09465e-07
LRSAM1	-1.75881	1.60209e-05	2.82921e-06
LYPD6	-4.79607	2.16203e-08	1.05272e-09
LZTS1	-3.18528	8.71356e-05	2.02099e-05
MAML2	-4.91472	3.75264e-06	5.17557e-07
MAN1A1	-3.05068	9.77149e-08	6.6715e-09
MAOA	-10.3162	1.54102e-09	3.75566e-11
MAST1	-2.01602	5.16069e-05	1.10967e-05
MATN3	-4.28914	3.1324e-07	2.72882e-08
MCTP1	-3.35482	1.64646e-05	2.92088e-06
MDFI	-1.61883	1.28092e-05	2.18717e-06
ME1	-4.18351	2.47897e-05	4.72302e-06
MEF2D	-1.64749	0.0048912	0.00203258
MGAT4A	-2.29233	8.96376e-06	1.44301e-06
MGAT4C	-52.183	3.63444e-06	4.99059e-07
MGC12916	-4.47075	1.25388e-06	1.44007e-07
MICAL1	-1.71179	1.66767e-05	2.97406e-06
MICALL1	-1.66744	0.000483915	0.000145374
MID1	-2.88663	2.15036e-07	1.73425e-08
MINOS1	-1.52879	0.00303668	0.001176
MIR31HG	-4.41106	0.000289791	8.04035e-05
MKX	-12.2414	8.66135e-05	2.00511e-05
MLXIP	-3.82346	1.12123e-06	1.25356e-07
MME	-10.0798	2.28924e-06	2.90105e-07
MORC4	-2.99533	2.50821e-05	4.79432e-06
MPP3	-1.75722	0.00295909	0.00114264
MPV17L	-8.28972	2.37648e-05	4.50559e-06
MRAP2	-6.43208	0.000372853	0.000107275
MSN	-1.50383	0.0026052	0.000988652
MSRA	-2.09155	0.00201856	0.000741931
MTFR1	-1.8283	0.000206081	5.4602e-05
MTMR11	-3.86844	3.36322e-06	4.55693e-07
MTSS1L	-2.01099	3.5878e-05	7.26618e-06
MUC12	-4.14358	0.000409147	0.000119396
MX1	-10.0789	0.0005011	0.000151713
MX2	-21.7523	3.3438e-06	4.52438e-07
MYCBP2	-1.75954	4.45375e-05	9.35227e-06
MYH2	-77.7607	0.000115462	2.80866e-05
MYRIP	-4.26878	1.5767e-06	1.88337e-07
NADK	-2.07608	6.59068e-08	4.12686e-09
NALCN	-5.08236	0.000633907	0.000198505
NAV2	-4.54258	1.46035e-07	1.09876e-08
NCOA4	-1.67832	6.24659e-07	6.19531e-08
NCR3LG1	-5.71134	0.00048794	0.00014688
NECAB1	-4.22864	9.59319e-08	6.5259e-09
NFATC1	-1.93925	1.19693e-05	2.02738e-06
NHS	-2.5598	2.13778e-07	1.72144e-08
NIPA2	-1.73629	1.46701e-05	2.56056e-06
NOD2	-6.19041	0.00039892	0.000115832
NPY5R	-6.0086	8.67346e-05	2.0089e-05
NR1I2	-3.69516	0.000717193	0.000228644
NR3C1	-14.9059	2.84792e-06	3.7454e-07
NR4A1	-4.50887	5.16113e-06	7.50967e-07
NRD1	-1.59955	1.89443e-05	3.4456e-06
NRK	-61.7572	8.32075e-05	1.91384e-05
NSG1	-6.75626	1.87989e-09	5.01475e-11
NUAK1	-3.28752	8.34808e-05	1.92117e-05
NUDT15	-1.76789	1.3162e-05	2.25886e-06
NXPE3	-1.9826	2.17097e-05	4.05559e-06
OCA2	-4.90726	0.00140727	0.000493447
OGFRL1	-1.62771	0.00554492	0.00235182
OLFML2B	-3.8005	0.00019272	5.05708e-05
OVGP1	-6.87609	0.00512892	0.00214827
OXER1	-3.96476	1.79124e-05	3.2245e-06
P2RY2	-6.30611	4.8801e-06	7.03096e-07
P3H2	-4.33993	4.54352e-06	6.46128e-07
PABPC4L	-4.09826	8.18997e-08	5.37272e-09
PAQR9	-3.98192	2.34529e-05	4.43187e-06
PARM1	-3.494	3.5325e-05	7.12124e-06
PARP9	-2.86138	0.000382917	0.000110646
PARVB	-3.60558	5.90977e-07	5.78777e-08
PCDH11Y	-5.75554	8.1908e-05	1.87879e-05
PCSK1N	-4.50282	0.000358858	0.000102579
PDGFC	-2.63211	0.000302184	8.4293e-05
PDPN	-5.23856	6.96898e-05	1.56306e-05
PFKP	-2.37809	7.94474e-07	8.28088e-08
PHKA1	-2.16199	5.96748e-08	3.66613e-09
PHLDA1	-12.6441	9.13753e-06	1.47785e-06
PHLDA2	-5.43677	0.000281477	7.77816e-05
PHLDB3	-2.08413	1.73386e-05	3.10827e-06
PIEZO2	-4.26633	0.00396316	0.0015962
PLA2G4A	-2.76176	0.00351868	0.00139176
PLAC4	-25.4716	0.000159792	4.05989e-05
PLAC9	-3.44606	0.00137464	0.00048038
PLAUR	-2.16941	0.00119064	0.000406233
PLD1	-7.04197	0.000316617	8.89883e-05
PLEKHH2	-3.41366	3.63301e-06	4.98574e-07
PLP1	-3.13918	1.0667e-06	1.17734e-07
PLP2	-5.08018	7.6945e-06	1.20283e-06
PLSCR4	-5.00327	4.18035e-05	8.67546e-06
PNMA3	-4.89797	4.17129e-05	8.65085e-06
PNPLA3	-2.70649	6.10573e-07	6.01764e-08
PNPO	-4.15719	0.000966909	0.000321181
PPA1	-1.71391	9.81843e-06	1.60812e-06
PPM1E	-1.55946	0.000111405	2.68849e-05
PPP1R13B	-2.06671	0.000125843	3.09862e-05
PPP1R16B	-3.57311	3.17002e-05	6.27224e-06
PPP1R3D	-3.59293	8.19224e-06	1.29745e-06
PRKAG2	-2.58461	7.61555e-05	1.73227e-05
PRKG1	-2.05626	6.68918e-06	1.02114e-06
PRNP	-16.7603	2.34175e-08	1.15908e-09
PROM1	-6.58344	1.08926e-11	6.36679e-14
PRR11	-1.54763	0.00135616	0.000472599
PRRG1	-3.1271	3.24136e-08	1.72327e-09
PRRG3	-2.25541	0.000941533	0.000311815
PTGER4	-5.71878	0.00288263	0.00111061
PTPN18	-1.59242	0.0002852	7.89169e-05
PTPRB	-65.2499	1.8304e-08	8.55899e-10
PTPRE	-2.96509	0.00149811	0.000529891
PTPRU	-2.59233	1.24392e-07	8.96468e-09
PVR	-2.13735	1.64264e-05	2.91104e-06
PXDC1	-3.86007	8.21171e-07	8.60897e-08
PYGL	-3.56153	6.00456e-09	2.18792e-10
QRFPR	-12.4301	0.00145256	0.000511494
RAB11FIP5	-1.70756	0.000474666	0.000142057
RAB31	-2.32593	8.29106e-08	5.47513e-09
RAD54L	-1.54428	1.34362e-05	2.31522e-06
RAG1	-2.11822	0.00453552	0.00186221
RAI14	-2.66629	1.19166e-08	5.07579e-10
RANGAP1	-1.70714	5.35111e-07	5.12751e-08
RAPGEF4	-4.18499	5.71733e-05	1.24678e-05
RAPGEF5	-2.23402	1.97149e-05	3.62235e-06
RASL11B	-12.6698	2.60913e-05	5.02616e-06
RASSF4	-8.66121	7.14859e-08	4.53844e-09
RASSF5	-4.3253	0.000220563	5.89536e-05
RCAN2	-4.97484	7.41701e-08	4.74574e-09
RENBP	-3.70662	0.00010953	2.63575e-05
RFX1	-1.77667	0.000954627	0.000316745
RGS7	-6.65102	2.97047e-06	3.93016e-07
RGS7BP	-14.9254	4.53609e-06	6.44507e-07
RHOQ	-3.26849	1.63805e-10	2.2001e-12
RND3	-13.2853	1.31495e-07	9.59107e-09
RPIA	-1.52903	0.00044152	0.000130326
RSU1	-2.5401	3.55877e-10	5.88628e-12
RUNDC3B	-3.88698	0.00036461	0.000104495
RUNX1	-13.1817	1.92842e-05	3.51581e-06
RUNX3	-7.61384	0.00014578	3.65765e-05
S100A10	-3.36026	0.000744095	0.000238377
S100A11	-9.34763	7.37233e-07	7.59309e-08
S100A6	-6.86548	0.000541745	0.000166007
SAMD12	-1.80897	0.000191993	5.03561e-05
SATB2	-8.35973	4.63543e-09	1.57378e-10
SCARA5	-8.61623	0.000283831	7.84674e-05
SCARF2	-5.00995	2.62147e-07	2.19407e-08
SCFD2	-1.75615	0.000187543	4.91073e-05
SCG2	-18.5303	5.80979e-07	5.67179e-08
SDHC	-1.7257	0.000156263	3.9566e-05
SEMA3D	-15.6363	1.65909e-05	2.95051e-06
SEMA7A	-2.32332	7.30559e-07	7.50251e-08
SEPT3	-1.84403	0.000106426	2.5481e-05
SEPT6	-2.78565	1.0362e-09	2.26157e-11
SERGEF	-1.59898	0.0012973	0.000449076
SERINC2	-2.08507	3.26321e-06	4.3991e-07
SERPINB6	-17.3605	2.27722e-11	1.65673e-13
SFXN3	-13.5394	1.38392e-06	1.62298e-07
SGK1	-5.08593	3.77762e-07	3.40601e-08
SH3GL2	-5.35354	7.68299e-06	1.20008e-06
SHISA9	-4.54241	3.5937e-06	4.92508e-07
SIAH2	-5.58474	5.34846e-09	1.86574e-10
SLC15A3	-3.94019	0.0109086	0.00504936
SLC16A1-AS1	-2.68202	2.07532e-05	3.84815e-06
SLC16A7	-10.5869	2.36993e-08	1.17745e-09
SLC25A25	-1.72026	8.54688e-07	9.0135e-08
SLC25A30	-2.66949	2.5007e-06	3.21567e-07
SLC25A43	-2.64057	2.05181e-05	3.79818e-06
SLC27A6	-3.36449	0.000175996	4.54818e-05
SLC35C1	-1.91033	4.70039e-05	9.93448e-06
SLC35D3	-11.4582	5.53526e-05	1.20225e-05
SLC35F2	-2.25534	1.1306e-05	1.89685e-06
SLC45A1	-2.70785	0.00297152	0.0011491
SLC46A1	-6.6591	4.07344e-08	2.2695e-09
SLC47A1	-4.08378	0.000364643	0.000104527
SLC4A4	-8.2346	1.97056e-05	3.61837e-06
SLC4A7	-3.97689	7.81877e-09	3.03863e-10
SLC52A2	-1.60214	0.000203449	5.37783e-05
SLC5A2	-2.70269	0.0017369	0.000626309
SLC6A15	-16.3434	4.54475e-12	1.78037e-14
SLC7A5	-8.83939	2.23006e-08	1.09825e-09
SLC7A5P1	-4.13085	0.000116709	2.84498e-05
SMARCA2	-2.32341	0.000668107	0.000210585
SMS	-2.02326	1.07994e-05	1.80035e-06
SMURF2	-1.64634	8.77104e-05	2.0365e-05
SNAPC3	-1.63851	0.000346631	9.85017e-05
SNORD23	-1.83216	0.0472532	0.026817
SNORD4A	-1.88434	0.00608981	0.00261284
SNORD65	-2.26039	0.00617672	0.00265627
SNPH	-5.14329	6.3255e-06	9.58933e-07
SOCS3	-5.36711	1.12838e-08	4.75956e-10
SOCS7	-1.54611	0.000197216	5.19222e-05
SOD1	-1.67569	0.00018486	4.82126e-05
SORT1	-2.09805	1.73731e-05	3.11553e-06
SOWAHC	-2.03269	3.86155e-07	3.5081e-08
SPAG5	-1.55369	7.4462e-07	7.68604e-08
SPATA12	-4.05958	6.62263e-05	1.47302e-05
SPATS2L	-17.9738	5.1484e-13	8.32348e-16
SPIRE1	-1.93583	1.0488e-06	1.15171e-07
SPOCK3	-22.6636	1.36602e-06	1.59604e-07
SPTSSA	-2.16341	1.14906e-06	1.2911e-07
SRM	-1.64067	0.0031434	0.00122248
SRPX	-3.53735	2.41616e-05	4.58984e-06
SRXN1	-2.60853	1.24574e-06	1.42607e-07
ST3GAL1	-2.68485	4.63268e-06	6.60823e-07
ST3GAL4	-1.65949	0.000246966	6.68936e-05
ST6GAL2	-2.00417	0.00146206	0.000515261
STAC	-6.86713	1.1483e-05	1.93217e-06
STAMBPL1	-2.65879	6.4384e-05	1.42764e-05
STARD13	-3.6893	5.45672e-05	1.1835e-05
STARD8	-22.6542	1.90158e-07	1.49316e-08
SYDE2	-4.05717	1.33355e-07	9.7848e-09
SYNJ2	-5.87577	1.86707e-08	8.77691e-10
SYT2	-3.27305	8.29046e-06	1.31816e-06
SYT4	-27.1426	9.14309e-06	1.47988e-06
TAC1	-10.89	0.000170392	4.37794e-05
TACSTD2	-16.2376	0.000626319	0.000195817
TAGLN2	-7.77588	6.9402e-09	2.58931e-10
TAX1BP3	-1.94072	0.00452878	0.00185803
TBCD	-1.72494	5.76559e-06	8.58637e-07
TBX3	-18.9063	5.82531e-06	8.70065e-07
TCEAL3	-1.6311	0.00259122	0.0009819
TCF15	-5.21621	8.17413e-07	8.55155e-08
TCF7	-2.78733	8.71356e-05	2.02071e-05
TCTEX1D1	-13.1347	0.000482611	0.000144795
TEAD3	-1.68341	7.21423e-05	1.62704e-05
TEX15	-3.05381	3.6322e-05	7.36287e-06
TEX19	-6.05274	1.59063e-06	1.90298e-07
TFPI2	-11.6761	8.90321e-05	2.07217e-05
TGFB1	-2.59306	0.004689	0.00193806
TGFB1I1	-15.1993	1.55901e-06	1.8603e-07
TIMP1	-1.6888	0.0129611	0.00613159
TLR2	-10.5692	4.74041e-06	6.79433e-07
TMEM117	-7.7691	0.00111392	0.000376734
TMEM130	-8.29153	1.54873e-06	1.84611e-07
TMEM178A	-4.6569	3.2853e-07	2.87633e-08
TMEM184B	-1.89202	4.38172e-06	6.19305e-07
TMEM229B	-5.64873	0.000165448	4.22519e-05
TMEM74B	-3.43214	8.65579e-05	2.00329e-05
TNFAIP2	-3.49392	9.20065e-05	2.1517e-05
TNFAIP8L3	-2.84337	0.00751875	0.0033171
TNFRSF1B	-5.68989	0.0142127	0.00682
TNNI1	-3.36722	0.000606369	0.000188524
TNNT2	-29.6882	1.36871e-06	1.60089e-07
TNRC6C	-1.72945	0.00748833	0.00330042
TP53INP2	-2.75751	0.000235463	6.34411e-05
TRHDE	-7.87207	8.27987e-07	8.69587e-08
TRHDE-AS1	-5.36603	7.48234e-06	1.1615e-06
TRIB3	-3.75059	0.000109071	2.622e-05
TRIM47	-13.0625	3.22495e-09	9.8019e-11
TRIM5	-3.65144	8.32601e-11	8.85305e-13
TRPS1	-2.35034	0.000220506	5.89176e-05
TSKS	-7.88073	8.96376e-06	1.44241e-06
TSPAN2	-1.92338	0.000162956	4.15244e-05
TSPEAR-AS1	-5.06399	0.000262637	7.18078e-05
TSPEAR-AS2	-11.5958	7.85607e-06	1.23395e-06
TSPO	-6.57543	6.5844e-05	1.46338e-05
TTC39C	-2.59639	9.58258e-10	2.04379e-11
TUBB2A	-3.32272	4.72748e-08	2.76526e-09
TXNRD1	-1.49191	0.00146673	0.000517121
UBE2O	-1.81427	8.69273e-06	1.39172e-06
UBE2Q2P1	-5.67678	7.57099e-05	1.71974e-05
UBL4A	-1.84067	1.96432e-06	2.43188e-07
UNC13B	-2.18247	4.14364e-09	1.37589e-10
UPK3B	-5.12161	2.14399e-05	3.99282e-06
USP48	-1.91006	4.05025e-07	3.72486e-08
UTRN	-2.43298	6.34279e-06	9.62738e-07
UVRAG	-1.71312	4.96948e-05	1.06114e-05
VAV3	-10.251	8.39789e-12	4.28197e-14
VEPH1	-27.7807	9.99615e-10	2.16929e-11
VLDLR	-5.5288	9.63127e-05	2.27517e-05
VLDLR-AS1	-12.1038	0.001016	0.000339068
VPS9D1-AS1	-2.52828	0.00543763	0.0022982
VWC2	-40.2076	0.000670331	0.000211412
WASL	-1.56303	3.95883e-05	8.15792e-06
WHAMM	-2.64379	1.79886e-05	3.24302e-06
WWC1	-2.74508	1.46128e-05	2.54784e-06
WWC3	-1.67525	0.000120481	2.94722e-05
WWTR1	-6.67073	7.37233e-07	7.59604e-08
ZCCHC12	-14.5388	3.70123e-06	5.09776e-07
ZDHHC2	-2.72234	8.32399e-09	3.26086e-10
ZHX2	-7.47801	3.38564e-09	1.05262e-10
ZNF215	-1.70598	0.000240904	6.5117e-05
ZNF385B	-13.6817	6.43594e-06	9.78478e-07
ZNF469	-7.95551	0.000118098	2.88231e-05
ZNF684	-1.91904	0.000113563	2.75327e-05
ZNF697	-2.14672	3.54546e-08	1.9114e-09
ZNF792	-1.83434	5.96991e-06	8.93148e-07
ZNRF3	-1.90167	8.13656e-06	1.28712e-06
ZSCAN12P1	-2.07312	0.00214341	0.000795148

## Sheet: Cluster e genes_ FDR 0.05
Cluster e genes	Fold change H3K27M-C1_ day 5 vs day 0	Adjusted p-value	p-value		Cluster e genes	Fold change H3K27M-C2_ day 5 vs day 0	Adjusted p-value	p-value
A4GALT	-1.44842	0.0181267	0.00809737		A4GALT	-1.86383	0.000279681	7.63637e-05
ABCA7	-1.52504	0.00483521	0.00173992		ABCA7	-1.79476	0.000228199	6.03772e-05
ABRACL	-1.56237	0.0120878	0.00506324		ABCD1	-1.4034	0.0266254	0.0141289
ACADSB	-1.82154	0.000397059	9.34503e-05		ABRACL	-2.14958	0.0001029	2.41541e-05
ACSS3	-1.50325	0.0229749	0.0106632		ACADSB	-1.41772	0.0229878	0.0119242
ADAM28	-2.9646	0.0166277	0.00732335		ACSS3	-2.24594	7.06282e-05	1.55907e-05
ADAMTS16	-1.8407	0.026127	0.0123828		ACTN3	-2.89214	0.00476776	0.00199254
ADAMTS7	-1.45084	0.0165245	0.0072676		ADAM28	-3.41701	0.00889749	0.00404819
ADAT3	-1.68368	0.00266975	0.000859427		ADAMTS16	-2.41955	0.00264673	0.0010184
ADGRV1	-1.94356	9.94403e-05	1.83459e-05		ADAMTS7	-1.85218	0.000262733	7.08473e-05
ADRA2B	-2.16969	0.000154197	3.08067e-05		ADGRV1	-1.55997	0.00367079	0.00148
AGPAT9	-4.3842	0.00271386	0.000876664		ADRA2B	-3.01656	2.14615e-06	2.63832e-07
AHNAK2	-1.85972	0.014163	0.00608195		AGPAT9	-8.95699	0.000105188	2.47959e-05
ANKRD35	-3.76041	0.00830934	0.00326235		AHCYL2	-1.6518	0.00168448	0.000604788
AP1G2	-1.7242	0.00205633	0.000638047		AHNAK2	-2.06933	0.00491543	0.0020619
APOE	-1.89987	0.0049349	0.00178254		ALPL	-1.22156	0.0310727	0.0168229
ARL11	-2.66645	0.00671251	0.00254651		ANKRD35	-7.53955	0.00132735	0.000460719
ASS1	-1.66701	0.00966275	0.00388685		ANXA4	-1.49544	0.0423728	0.0239609
ATF4	-1.29726	0.0422654	0.0216273		AP1G2	-2.48828	1.00109e-05	1.60417e-06
ATP5I	-1.61778	0.00312775	0.00103995		APOE	-2.83293	4.06309e-05	8.16811e-06
ATRX	-1.55871	0.000529544	0.000131415		ARHGAP31	-3.32595	6.79983e-06	1.01224e-06
AVL9	-1.23488	0.0198887	0.00901188		ARHGAP31-AS1	-7.18769	0.000174267	4.43524e-05
B3GALT1	-2.37915	0.00043834	0.000105114		ARL11	-3.82918	0.00114486	0.000388906
BCKDHA	-1.38214	0.00241413	0.000767312		ARL2	-1.75791	0.000431517	0.000126518
BCL2L12	-1.3	0.0370451	0.0185847		ASS1	-2.26036	0.000135381	3.32891e-05
BEND3	-1.80545	0.0045764	0.00163		ATF4	-1.57427	0.000871173	0.000283367
BEST4	-2.11718	0.0136073	0.00580017		ATP5I	-1.70786	0.00107566	0.000361798
BICD1	-2.85288	0.00120973	0.000341887		ATRX	-1.34963	0.0110458	0.00516711
BRWD3	-1.43097	0.0205532	0.00936919		AVL9	-1.50774	5.32117e-05	1.11671e-05
BTF3	-1.33946	0.0219942	0.0101287		B3GALT1	-3.6812	6.36848e-06	9.36541e-07
C10orf35	-1.55465	0.0444004	0.0229898		B4GALT4	-1.79706	0.011807	0.00558195
C15orf59-AS1	-2.52858	0.0046582	0.00166406		BCAS4	-2.15042	0.00231206	0.000871227
C16orf13	-1.53879	0.00185885	0.000565678		BCKDHA	-1.76805	3.8979e-06	5.2935e-07
C19orf24	-1.52798	0.0090147	0.00358469		BCL2L12	-1.59113	0.000495589	0.000148407
C1QBP	-1.68846	0.000166823	3.38051e-05		BICD1	-2.35098	0.00938154	0.00429525
C21orf59	-1.32886	0.00882113	0.0034973		BLOC1S1	-1.5597	0.0350132	0.0192788
C5orf63	-6.68447	0.00216491	0.000677079		BRWD3	-1.67202	0.00139992	0.00048904
CACNA1B	-1.7113	0.0439395	0.0226774		BST2	-3.52843	0.000757777	0.000242195
CACNA1F	-3.34159	0.0484905	0.0255538		BTF3	-1.62582	0.000387258	0.000111492
CACNA2D2	-1.92605	0.000290006	6.52793e-05		C10orf35	-1.67937	0.0136115	0.00656283
CACNG8	-4.20075	1.15297e-06	8.95452e-08		C12orf45	-1.47002	0.00464326	0.00193532
CAPN11	-4.69352	0.000267629	5.93935e-05		C14orf93	-1.60267	0.000896087	0.000293142
CARD10	-1.65955	0.00631775	0.00236925		C15orf59-AS1	-3.65734	0.000107692	2.55e-05
CCDC153	-1.94692	0.0354381	0.0176177		C16orf13	-1.59329	0.00066638	0.000209088
CCDC58	-1.42377	0.00361138	0.0012347		C19orf24	-1.57479	0.00341338	0.00136221
CD200	-1.62248	0.00237473	0.000752791		C1QBP	-1.96422	6.89451e-06	1.02933e-06
CD52	-2.64843	0.044183	0.0228415		C21orf59	-1.34936	0.00499191	0.00209895
CD86	-7.04841	0.0013393	0.000385166		C5orf63	-11.2201	0.000208124	5.43798e-05
CEACAM19	-2.78522	0.00757282	0.00292845		CACNA1F	-11.7618	0.00204116	0.000754299
CEBPZOS	-2.06141	0.000919543	0.000249012		CACNA2D2	-1.48969	0.0142433	0.00690907
CHMP1B2P	-3.67311	0.00342732	0.00115892		CACNG8	-3.59167	1.48812e-05	2.54743e-06
CIB2	-1.61269	0.000924545	0.000250654		CAPN11	-6.49022	1.38682e-05	2.34816e-06
CNNM3	-1.61465	0.000410208	9.73102e-05		CARD10	-1.85189	0.000997108	0.000331832
COCH	-1.95089	0.00154134	0.000455062		CASP10	-3.654	4.82041e-05	9.95734e-06
COL14A1	-5.47449	2.89646e-06	2.71599e-07		CCDC153	-2.82288	0.002142	0.000797155
CTSA	-1.46269	0.00307105	0.00101783		CCDC58	-1.67402	6.17195e-05	1.33275e-05
CTSD	-1.50525	0.000629182	0.000160327		CCNG1	-1.9122	0.000675233	0.000212434
CXXC5	-1.37279	0.0268852	0.0128057		CCNH	-1.53593	0.00102109	0.000341209
DBI	-1.47482	0.00946534	0.00379332		CCR10	-3.26925	7.73476e-05	1.7353e-05
DDTL	-2.15025	0.0033969	0.0011461		CD200	-2.20766	1.17016e-05	1.92165e-06
DGAT2	-1.88092	0.0161632	0.00708058		CD52	-7.29972	0.000731226	0.000232572
DHRS11	-1.42045	0.00546936	0.00201292		CD86	-12.1859	4.99732e-05	1.03832e-05
DLGAP1-AS2	-2.13492	0.00194574	0.000598376		CEBPZOS	-10.8014	4.55104e-08	2.51012e-09
DOK4	-1.51067	0.00399499	0.0013928		CENPW	-1.5342	0.00124834	0.000429014
DSP	-1.44509	0.0499609	0.0264499		CHMP1B2P	-30.3323	3.33327e-07	2.79189e-08
DTNB	-1.4231	0.00362122	0.00123867		CHST2	-1.54776	0.0191317	0.00971099
EBP	-1.52608	0.00872739	0.0034547		CIB2	-1.71735	0.000153254	3.84422e-05
ECSCR	-3.987	0.0062304	0.00233107		CNNM3	-1.55432	0.00069127	0.000218101
EGFL7	-1.68262	0.0258573	0.0122341		COA4	-1.56885	0.00123476	0.000423668
EME2	-1.63162	0.0293842	0.0142061		COCH	-2.45432	4.42019e-05	9.01518e-06
ERBB2	-2.23133	0.000434263	0.000103884		COL14A1	-14.9892	7.07405e-08	4.21399e-09
EXOSC5	-1.81953	7.04059e-05	1.21969e-05		COX6B1	-1.42153	0.0447466	0.0255202
FAAH2	-1.61339	0.00408374	0.00142837		CTSA	-1.38809	0.00624492	0.0027058
FAM162A	-2.21802	0.000573888	0.000143992		CTSD	-1.46387	0.0010373	0.000347013
FAM65C	-1.96862	0.00983678	0.00396358		CXXC5	-2.09957	1.38764e-05	2.35142e-06
FAM71E1	-2.3519	0.00512478	0.00186356		CYP4X1	-2.66063	0.00464326	0.00193527
FAM83B	-1.90224	0.0407979	0.0207694		DAZL	-11.7903	0.00108445	0.000365566
FBLN2	-1.50134	0.00802471	0.00313065		DBI	-1.60238	0.00186255	0.000679144
FGF13-AS1	-2.9854	0.013837	0.00592045		DECR2	-1.37598	0.0251688	0.0132542
FGFR1	-1.38503	0.0365876	0.0183038		DHRS11	-1.72323	6.19852e-05	1.34084e-05
FREM2	-2.20326	0.00119199	0.000336131		DLGAP1-AS2	-4.59994	3.60024e-06	4.80772e-07
FURIN	-1.30055	0.0252421	0.0118771		DNASE1L1	-1.92806	0.000248176	6.64654e-05
GALNT7	-1.45233	0.0459906	0.0239962		DOK4	-1.91911	3.54296e-05	6.97047e-06
GDPD2	-4.12738	0.00222416	0.000699113		DPH6	-1.67678	0.00183485	0.000667674
GPR18	-2.84459	0.020388	0.00928373		DPY30	-1.5575	0.000295407	8.14289e-05
GRIK2	-10.7404	5.89578e-06	6.33131e-07		DSP	-1.81401	0.0022161	0.000829693
GSTO2	-2.0177	0.00857978	0.00338614		DTNB	-1.52015	0.000660986	0.000206984
H19	-6.62001	0.0115179	0.00479066		EBP	-1.75039	0.000806854	0.000259686
HACL1	-1.32279	0.0357631	0.017797		ECSCR	-6.7129	0.000483776	0.000144302
HAS3	-3.80435	0.000400542	9.46436e-05		EGFL7	-2.47358	0.000406257	0.000117795
HCG11	-1.31197	0.0287226	0.0138309		ERBB2	-2.56922	6.22981e-05	1.34885e-05
HIST4H4	-3.24882	0.00580698	0.00215243		ERICH2	-2.19869	0.00833466	0.00376101
HSBP1L1	-1.75964	0.0362084	0.0180704		ETS2	-1.69289	0.000566469	0.000172692
HYLS1	-1.59725	0.00021569	4.60027e-05		EXOSC5	-1.89383	1.7406e-05	3.06191e-06
IGSF1	-1.90307	0.0153379	0.00666181		FAAH2	-1.98459	0.00012504	3.03076e-05
IMPDH2	-1.28418	0.0234489	0.0109167		FAM162A	-2.50877	9.55199e-05	2.21011e-05
ISYNA1	-1.33727	0.00918722	0.00366758		FAM65C	-2.16943	0.00404919	0.00165623
KCNN2	-1.47906	0.0399232	0.0202645		FAM71E1	-3.13096	0.00027157	7.36617e-05
KDR	-3.51173	0.00123114	0.000348827		FAM83B	-2.97432	0.0015221	0.000539389
KIF26A	-1.57495	0.0459426	0.0239626		FAM83E	-2.74673	0.00862237	0.00390532
KIFC2	-1.77572	0.0200174	0.00908945		FAT2	-2.4379	0.0158254	0.00780546
KLHL14	-2.92067	0.0108414	0.00445736		FBLN2	-2.1068	2.11089e-05	3.81042e-06
KRTDAP	-10.2359	0.000347429	8.03221e-05		FDFT1	-2.22261	2.10774e-05	3.80081e-06
LGR6	-1.85236	0.0264273	0.012553		FKBP4	-1.65475	0.000154131	3.87196e-05
LINC00665	-1.96285	4.80095e-06	4.97947e-07		FKBP8	-1.50351	0.000746064	0.000237802
LINC00862	-18.7737	4.32301e-05	6.82241e-06		FLJ46906	-1.88991	0.0138295	0.00667997
LINC01122	-2.61643	0.00387975	0.00134303		FREM2	-3.50987	6.14473e-06	8.9676e-07
LINC01503	-4.10864	0.00244971	0.000779909		FURIN	-1.80003	1.90492e-05	3.38531e-06
LINC01574	-3.64995	0.00749987	0.00289651		GALNT7	-1.80569	0.00236719	0.000894831
LNX1	-1.72342	0.0282646	0.0135769		GCA	-1.71005	5.13769e-05	1.07405e-05
LOC100131496	-2.67849	0.00283626	0.000921864		GDPD2	-2.74599	0.00948047	0.00434703
LOC101243545	-1.60831	0.0435123	0.0223947		GNPTAB	-1.42928	0.0215347	0.0110968
LOC285074	-1.55936	0.00247877	0.00079055		GRIK2	-8.52005	2.36697e-05	4.36245e-06
LRG1	-4.12294	0.0011541	0.000324155		GRN	-1.36044	0.0164379	0.00816067
LRIG1	-1.55283	0.0101916	0.00412811		GSTO2	-4.35151	3.62281e-06	4.84108e-07
LRP1	-1.83702	0.0340825	0.0168632		H19	-18.7296	0.000183355	4.69845e-05
LRRTM4	-1.66558	0.00504124	0.00182754		HACL1	-1.9005	2.72387e-05	5.16081e-06
MATK	-2.13856	0.00817382	0.00320152		HAP1	-1.99039	0.00807113	0.00362353
MBTD1	-1.31823	0.000809534	0.000214842		HAS3	-4.0681	0.000663873	0.000208136
MGST2	-1.85535	0.00562417	0.00207768		HCG11	-1.42881	0.00442163	0.00183222
MIR4449	-2.65129	0.0177899	0.00790713		HIBADH	-1.66747	0.000308188	8.53928e-05
MMP17	-5.83136	1.62472e-09	2.5964e-11		HIST4H4	-4.00906	0.00151587	0.00053652
MORC2-AS1	-1.68617	0.00577009	0.00213804		HSD17B7	-1.51273	0.0104232	0.00484412
MRO	-2.96498	0.00539435	0.00198003		IFITM2	-1.88068	0.000515619	0.000155596
MRPL28	-1.30161	0.017326	0.00767399		IGSF1	-4.98848	8.07759e-06	1.23761e-06
MRPL41	-1.53837	0.0109947	0.00452726		IMPDH2	-1.58803	0.000153067	3.83762e-05
MRPL52	-1.58144	0.00404327	0.00141246		INHA	-2.5183	0.0235269	0.012255
MRPS12	-1.40877	0.0179611	0.00799885		INSIG1	-1.77877	0.00595069	0.00255944
MYBPC2	-3.68949	0.000224175	4.81471e-05		ISYNA1	-1.51411	0.000423708	0.000123816
MYCNOS	-2.01763	0.0140442	0.00602266		ITM2B	-1.54809	0.00123882	0.000425367
MYO1H	-4.55078	0.000803759	0.00021311		ITM2C	-1.70157	0.000419265	0.000122401
MYO5B	-1.76886	0.00512826	0.00186546		KAT2A	-1.51469	0.00920385	0.00420532
MZT2A	-1.38229	0.00771456	0.00299094		KCNN2	-1.57941	0.0175762	0.00881541
NDUFA3	-1.44436	0.0292525	0.0141288		KDR	-19.5451	7.67643e-07	7.68025e-08
NDUFS8	-1.48746	0.00020682	4.36995e-05		KIFC2	-2.1396	0.00258661	0.000990682
NEK8	-1.86142	0.000499036	0.000122789		KLHL14	-3.41945	0.00409559	0.00167929
NFAM1	-2.31566	0.00664887	0.00251617		KMT2E-AS1	-1.62733	0.026616	0.014119
NLGN4Y	-1.51782	0.00639358	0.00240148		KRTDAP	-7.72922	0.000343106	9.68502e-05
NOP10	-1.38813	0.0460674	0.0240592		LAMTOR4	-1.53667	0.0123933	0.0058984
NOS3	-1.6804	0.00816327	0.00319536		LDLR	-1.54852	0.00637414	0.00276936
NPM3	-1.45239	0.0424344	0.0217344		LINC00664	-3.17607	0.000221993	5.85973e-05
NPY1R	-2.13625	0.0105085	0.00429045		LINC00665	-2.07612	1.28906e-06	1.42516e-07
OLFML3	-2.92647	0.00618264	0.00231167		LINC00862	-14.3668	4.32943e-05	8.79777e-06
OTOGL	-3.31052	0.00973833	0.00391846		LINC00910	-2.39407	0.00987843	0.00455761
OXLD1	-1.31774	0.0385309	0.0194643		LINC01057	-2.27913	0.00957254	0.00439461
P2RY13	-4.03632	0.0226338	0.0104724		LINC01162	-5.74264	0.00538641	0.00229062
PABPC1L	-1.70038	0.00804633	0.00314058		LINC01503	-4.80005	0.000961384	0.00031803
PCCA	-1.30273	0.0229043	0.010619		LINC01574	-4.34502	0.00202616	0.000747243
PCDH1	-2.476	8.06625e-05	1.43098e-05		LNX1	-2.97777	9.75262e-05	2.26563e-05
PCDH11X	-2.1948	0.000131124	2.54627e-05		LOC100128398	-1.57962	0.0178565	0.00898044
PCDHA11	-2.03077	0.00771261	0.0029897		LOC100131496	-5.20263	2.67953e-05	5.05682e-06
PDCL3	-1.33087	0.030302	0.0147139		LOC100507194	-4.28401	0.0059885	0.00258017
PDE11A	-2.11061	0.0122099	0.00512404		LOC101243545	-1.84443	0.00825149	0.0037163
PGAM1P5	-1.98102	0.0442587	0.0228917		LOC101927811	-2.55565	0.00267654	0.00103154
PIH1D1	-1.32799	0.0172645	0.00763924		LOC101928191	-4.12438	0.0315145	0.0170976
PINLYP	-1.90802	0.0111336	0.00459895		LOC285074	-1.6497	0.000508749	0.000153175
PIPOX	-2.4409	0.0230071	0.0106795		LOC728554	-1.53958	0.00543552	0.00231285
PLBD2	-2.02551	0.00820738	0.0032162		LRG1	-9.88968	1.3739e-05	2.32282e-06
PLEKHA5	-1.31585	0.00333683	0.00112127		LRP1	-1.88214	0.0248812	0.0130826
PRKAR1B	-1.78614	0.00128132	0.000364909		MAN2A1	-1.76842	0.000406721	0.000117955
PRMT1	-1.306	0.00892429	0.00354486		MATK	-4.89106	1.31715e-05	2.20808e-06
PROC	-2.9082	0.0201939	0.00918155		MBTD1	-1.53817	4.24565e-06	5.86344e-07
PROKR1	-2.58271	0.000461034	0.000111747		MGST2	-2.42962	0.000271372	7.35886e-05
PRSS12	-1.74073	0.000145766	2.88686e-05		MIF4GD	-1.50655	0.00392361	0.00159731
PSIP1	-1.28308	0.0145955	0.00628671		MIRLET7DHG	-1.90058	0.030634	0.0165609
PSMB10	-1.66274	0.00691848	0.00263498		MKLN1-AS	-1.65339	0.0212899	0.0109454
PSMB3	-1.42194	0.0218307	0.0100316		MMP17	-4.84041	6.15688e-09	2.11329e-10
PTCD1	-1.61632	0.0461425	0.0241099		MMP23B	-2.52459	0.0184226	0.00930753
PTPRG	-1.54184	0.0138169	0.00590925		MMS19	-1.52102	5.06418e-05	1.05648e-05
PTPRZ1	-1.95289	0.00439828	0.00155808		MPP7	-1.80789	5.48088e-05	1.1567e-05
RABEP2	-1.51966	0.00283697	0.000922431		MRO	-4.5211	0.000279184	7.61757e-05
RBP1	-4.4875	2.18635e-07	1.21404e-08		MRPL28	-1.75156	1.49185e-05	2.55568e-06
RHEBL1	-1.86465	0.006393	0.00240026		MRPL36	-1.55563	0.0212019	0.0108976
RPL22L1	-2.26287	0.00236905	0.000750841		MRPL41	-1.58853	0.00544149	0.00231607
RPL28	-1.8586	0.000437405	0.000104818		MRPL52	-1.90426	0.000140535	3.47711e-05
RPL36AL	-1.46955	0.0142955	0.00614415		MRPS12	-1.81016	0.000136409	3.35976e-05
SCARNA9L	-3.36777	0.000732261	0.000191056		MSMO1	-1.9536	0.000720002	0.000228465
SDHD	-1.29254	0.0150941	0.00653715		MVD	-1.50167	0.0120917	0.00573457
SEC1P	-2.65039	0.00597154	0.00222271		MYBPC2	-6.64257	9.34439e-06	1.47934e-06
SEMA4B	-1.98365	5.24823e-06	5.51749e-07		MYCNOS	-2.14321	0.00822033	0.00370073
SETD6	-1.36246	0.0427144	0.021907		MYO5B	-2.20155	0.000337319	9.49116e-05
SLC13A3	-1.70801	0.0257113	0.0121506		MYOZ1	-2.84898	0.000564025	0.000171817
SLC22A31	-1.87897	0.00522661	0.00190741		MZT2A	-1.47836	0.00125429	0.000431537
SLC25A1	-1.29678	0.0108017	0.00443901		NCCRP1	-2.97057	0.00805427	0.00361363
SLC29A1	-1.50077	0.0229326	0.010635		NDUFA3	-1.47826	0.0158645	0.00783263
SLC2A3	-2.43091	1.14452e-05	1.40556e-06		NDUFA7	-1.70797	0.00745338	0.00330679
SLC7A7	-2.25347	0.00138046	0.000399322		NDUFS8	-1.54109	5.64886e-05	1.19974e-05
SLC7A8	-3.00871	0.00101878	0.000280067		NEK8	-2.31046	1.57078e-05	2.71337e-06
SLIRP	-1.70561	0.00289749	0.000945172		NFAM1	-3.2262	0.000346902	9.81428e-05
SMIM1	-1.69393	0.0364074	0.0181878		NKAPP1	-1.71471	0.0473554	0.0271494
SNHG5	-1.56215	0.007131	0.00272966		NLGN4Y	-1.57648	0.00284871	0.00110763
SNHG8	-1.75662	0.0106065	0.00433926		NME2	-1.73109	0.00870358	0.0039486
SNORA21	-1.52608	0.0489711	0.0258558		NME4	-1.79571	0.00012068	2.90332e-05
SNORA24	-2.59076	0.0120263	0.00503051		NOP10	-1.50033	0.0126197	0.00601639
SNORD116-2	-9.26395	5.00832e-05	8.19668e-06		NOS3	-2.51382	8.29486e-05	1.87694e-05
SNORD32A	-2.03484	0.00345341	0.00117065		NPM3	-2.2644	8.84789e-05	2.02024e-05
SNORD42B	-2.73236	0.0206417	0.00941595		NPTN	-1.44262	0.00954549	0.00438041
SPAG4	-1.64405	0.0482168	0.0253771		NPY1R	-3.63528	9.59586e-05	2.22265e-05
SREBF2	-1.30323	0.027511	0.0131499		NR1H3	-1.53222	0.00220227	0.000823284
STAG3	-1.72713	0.0357796	0.0178075		NT5DC1	-1.53898	0.000200284	5.20202e-05
STEAP1	-1.65664	0.0431923	0.0221978		OCLN	-1.62245	0.00282587	0.00109717
SUN1	-1.24595	0.0166144	0.00731543		OLFML3	-2.73077	0.00728288	0.00322119
SYNDIG1	-2.15032	0.000674231	0.000173652		OTOGL	-6.55847	0.000694808	0.000219347
SYP	-2.1857	0.00217245	0.000680023		OXLD1	-1.51305	0.00216917	0.000809021
TAS2R20	-1.74853	0.0385135	0.0194436		PABPC1L	-1.65857	0.0116066	0.00547349
TBX10	-2.91426	0.000774002	0.000203968		PARD6B	-1.53538	0.00143794	0.000505005
TCEAL8	-1.33236	0.00750248	0.00289845		PCCA	-1.65557	9.31868e-05	2.14859e-05
TERC	-2.19189	0.00934035	0.003738		PCDH1	-3.55106	1.02992e-06	1.08871e-07
THSD7A	-4.36097	0.00011934	2.26184e-05		PCDH11X	-1.87393	0.000987543	0.00032828
TIMM23B	-1.6467	0.0285379	0.0137224		PCDHA11	-2.59592	0.000290663	7.98862e-05
TMEM200B	-2.06598	0.00100185	0.000274851		PCDHA8	-2.66116	0.010459	0.00486467
TMEM238	-4.88603	0.00351349	0.00119561		PCDHA9	-2.53084	0.0296294	0.0159607
TMEM37	-4.30981	1.5263e-05	1.98167e-06		PCDHB16	-4.58988	0.00179187	0.000649584
TMEM55A	-1.53881	0.00452898	0.00160973		PCDHB4	-3.88845	0.0114695	0.00539526
TMSB4X	-1.71215	0.013256	0.00562897		PCYT2	-1.53854	0.0284687	0.0152398
TMTC3	-1.38071	0.0233202	0.0108437		PDCL3	-1.59966	0.000622302	0.000192747
TNFRSF11A	-2.13909	0.00742973	0.00286388		PDE11A	-2.4985	0.00415969	0.00170816
TRAPPC5	-1.76373	4.41254e-05	6.99938e-06		PDIA4	-1.53901	0.00249319	0.000950334
TTN	-1.82913	0.0378918	0.0190849		PIH1D1	-1.56074	0.000424076	0.000123975
TXLNGY	-1.54614	0.00661745	0.0025014		PINLYP	-1.93339	0.00648225	0.00282636
TYW3	-1.24392	0.0327422	0.0160983		PIPOX	-2.02431	0.0474999	0.0272428
UQCC3	-1.40903	0.0161756	0.00708801		PLBD2	-2.17644	0.00423691	0.00174487
USH1G	-3.73114	0.000792877	0.000209781		PLEKHA5	-1.56196	2.13824e-05	3.87309e-06
USP2-AS1	-2.21371	0.00918902	0.00366887		PLIN4	-1.888	0.0204011	0.0104314
UST	-1.34469	0.0153703	0.00667686		PLS3-AS1	-5.13337	0.00266419	0.00102578
VN1R1	-1.77497	0.0289121	0.0139437		PPP4R4	-1.42576	0.00995498	0.00459618
WDR46	-2.13184	0.00598857	0.00223054		PQLC3	-1.77333	0.002499	0.000952859
WFDC2	-2.34973	0.0181694	0.00811981		PRKAR1B	-1.40455	0.0321959	0.0175253
WIF1	-3.97025	0.00229228	0.000723091		PRKCB	-1.78435	0.0148616	0.00725522
ZIC3	-1.82688	0.0238371	0.0111226		PRMT1	-1.51718	0.000163072	4.11989e-05
ZMYND8	-2.29755	5.18486e-07	3.40778e-08		PROCA1	-1.74792	0.00621391	0.00268965
ZNF107	-1.62378	0.00145312	0.000424948		PROKR1	-5.65694	1.58953e-06	1.84137e-07
ZNF217	-1.41596	0.0147476	0.00636325		PRR13	-1.63709	0.000184544	4.73793e-05
ZNF587B	-1.55987	0.0215774	0.00989779		PRSS12	-2.77765	3.86705e-08	2.05111e-09
ZNF883	-2.32763	3.27454e-05	4.91528e-06		PRUNE2	-2.02122	0.00527344	0.002237
					PSIP1	-1.55891	9.04473e-05	2.07137e-05
					PSMA2	-1.52656	0.00213176	0.000792682
					PSMB10	-1.95741	0.000485418	0.000144943
					PSMB3	-1.53913	0.00531781	0.0022578
					PTBP3	-1.81227	0.000361805	0.000102904
					PTPRG	-2.27973	3.60638e-05	7.11319e-06
					PTPRZ1	-2.03273	0.00239874	0.000909365
					RBP1	-4.36957	1.15403e-07	7.75716e-09
					RHEBL1	-2.04338	0.0022526	0.00084588
					RORB-AS1	-2.61912	0.0186091	0.00941911
					RPL13A	-1.9142	0.000141002	3.4913e-05
					RPL17	-1.9193	0.000408221	0.000118516
					RPL22L1	-4.32909	9.80535e-06	1.56634e-06
					RPL23A	-1.61689	0.00536915	0.00228161
					RPL27A	-1.50917	0.00326871	0.00129364
					RPL28	-1.77981	0.000768488	0.000246
					RPL36AL	-1.6622	0.00161875	0.000578673
					RPLP2	-1.46321	0.0239511	0.0125057
					RPS16	-2.23474	0.00114181	0.000387558
					RSL24D1	-1.51375	0.0020136	0.000742108
					SCARF1	-2.43244	0.00162969	0.00058309
					SCARNA9L	-3.83168	0.000123492	2.9848e-05
					SDHD	-1.73486	6.82036e-06	1.01614e-06
					SELV	-2.1088	0.000650989	0.000203274
					SEMA4B	-1.80494	2.11992e-05	3.83331e-06
					SEPW1	-1.56072	0.0045886	0.00190883
					SEZ6L2	-1.30769	0.0259461	0.0137184
					SLC13A3	-3.05235	5.77083e-05	1.23046e-05
					SLC22A31	-1.67441	0.015038	0.00735722
					SLC25A1	-1.73912	5.59511e-06	8.04028e-07
					SLC27A5	-1.84901	0.00659113	0.00288531
					SLC29A1	-2.31526	4.18189e-05	8.44856e-06
					SLC2A3	-3.1705	2.67591e-07	2.12648e-08
					SLC3A2	-1.45782	0.0183952	0.00929026
					SLC7A7	-3.15826	7.0683e-05	1.56081e-05
					SLC7A8	-3.61476	0.000205329	5.35092e-05
					SLC8B1	-1.50512	0.000997651	0.000332199
					SLIRP	-1.9414	0.000308084	8.53448e-05
					SMIM1	-2.20526	0.00165863	0.000594475
					SNHG5	-1.8563	0.000346902	9.81472e-05
					SNHG8	-2.28244	0.00032197	8.9932e-05
					SNORA21	-1.95247	0.00314157	0.00123518
					SNORA24	-3.36591	0.00121227	0.000414743
					SNORD116-2	-6.54047	0.000252292	6.76146e-05
					SNORD32A	-1.82814	0.0102589	0.00475884
					SOX14	-8.25772	0.0228744	0.0118568
					SPAG4	-3.0025	0.000622173	0.000192664
					SPRY1	-2.24178	0.00231124	0.000870776
					SREBF2	-1.68449	9.8166e-05	2.2872e-05
					SSSCA1-AS1	-1.99023	0.0320474	0.0174386
					STAG3	-1.63962	0.0443623	0.0252817
					STARD4	-2.04491	0.00178196	0.000645547
					STEAP1	-1.90143	0.00857083	0.00387931
					STK39	-2.16993	9.63377e-06	1.53474e-06
					SUCLG2	-1.67094	5.58174e-05	1.18181e-05
					SUN1	-1.52576	4.72112e-05	9.71409e-06
					SYP	-1.55136	0.029336	0.015768
					TBCA	-1.55854	0.0158979	0.0078501
					TCEAL8	-1.53487	0.000174653	4.44833e-05
					TERC	-4.02777	6.22981e-05	1.3488e-05
					TGIF1	-2.1157	6.99949e-05	1.54292e-05
					THSD7A	-2.25077	0.006869	0.00301891
					TIMM10	-1.63342	0.0243487	0.0127436
					TLDC2	-5.98397	0.000644707	0.000200724
					TLE1	-1.69446	0.0147575	0.0071989
					TMEM144	-1.78614	0.00511057	0.00215615
					TMEM200B	-3.52385	3.16939e-06	4.14111e-07
					TMEM238	-4.0766	0.00904577	0.00412352
					TMEM37	-6.39882	1.75168e-06	2.07932e-07
					TMEM55A	-2.35994	2.32478e-06	2.89838e-07
					TMSB4X	-1.90178	0.00342561	0.00136816
					TMTC3	-1.72339	0.000365534	0.000104123
					TNFRSF11A	-1.7102	0.0462441	0.0264461
					TNKS2	-1.53845	0.011391	0.00535128
					TNRC6C-AS1	-1.67744	0.0208065	0.010662
					TPD52L1	-3.62446	0.000639196	0.00019877
					TRAPPC5	-1.70811	6.12968e-05	1.32183e-05
					TRMT112	-1.88674	0.00196584	0.000721817
					TRPV4	-2.00366	0.0164047	0.00813911
					TUBG2	-1.34323	0.0489373	0.0282267
					TXLNGY	-1.465	0.014637	0.00713606
					TYSND1	-1.55248	0.000676386	0.000212901
					TYW3	-1.53646	0.000112525	2.67214e-05
					UBE2V1	-1.77725	0.0420978	0.0237765
					UCP2	-1.54629	0.0214026	0.011018
					UPK1B	-3.75061	0.0178058	0.00894939
					UQCC3	-1.53596	0.00289201	0.00112627
					USH1G	-9.49914	3.53735e-06	4.71168e-07
					USP2-AS1	-2.86239	0.000583911	0.000179036
					UST	-1.96731	4.18129e-06	5.74336e-07
					VAMP1	-1.69226	0.00272619	0.00105439
					WDFY1	-1.79493	1.01986e-05	1.63741e-06
					WFDC2	-4.76132	0.000308682	8.55681e-05
					WIF1	-8.91135	1.51934e-05	2.61127e-06
					ZFAND6	-1.66488	5.64429e-05	1.19809e-05
					ZMYND8	-2.48531	1.12404e-07	7.49963e-09
					ZNF107	-1.49579	0.00516854	0.00218607
					ZNF138	-1.49542	0.00172874	0.000623257
					ZNF217	-1.6617	0.000693894	0.000219015
					ZNF493	-1.33206	0.0497609	0.0287513
					ZNF615	-1.5113	0.000267609	7.24517e-05
					ZNF883	-2.47097	5.84795e-06	8.45677e-07

## Sheet: Merged_differential_expression_
Feature ENSEMBLE ID	Entrezgene	External Gene Name	Gene Biotype	External Gene Source	Transcript count	Description	K27M vs WT day0 logFC	K27M vs WT day0 Ci.L	K27M vs WT day0 Ci.R	K27M vs WT day0 p-value	K27M vs WT day0 Adj. p-value	K27M vs WT day5 LogFC	K27M vs WT day5 Ci.L	K27M vs WT day5 Ci.R	K27M vs WT day5 p-value	K27M vs WT day5 adj p-value	WT day 5 vs WT day 0 logFC	WT day 5 vs WT day 0 CI.L	WT day 5 vs WT day 0 CI.R	WT day 5 vs WT day 0 p-value	WT day 5 vs WT day 0 Adj p-value	K27M day 5 vs K27M day 0 logFC	K27M day 5 vs K27M day 0 CI.L	K27M day 5 vs K27M day 0 CI.R	K27M day 5 vs K27M day 0 p-value	K27M day 5 vs K27M day 0 Adj p-value
ENSG00000000003	7105	TSPAN6	protein_coding	HGNC Symbol	5	tetraspanin 6 [Source:HGNC Symbol;Acc:HGNC:11858]	0.240866	-0.00597235	0.487704	0.0554065	0.209511	-0.172326	-0.420239	0.0755868	0.165326	0.266534	0.994282	0.711117	1.27745	9.09702e-08	5.45995e-07	0.581091	0.375648	0.786534	3.46447e-06	9.25563e-06
ENSG00000000005	64102	TNMD	protein_coding	HGNC Symbol	2	tenomodulin [Source:HGNC Symbol;Acc:HGNC:17757]	-0.629252	-1.16317	-0.0953329	0.0226026	0.117015	-1.25984	-2.56208	0.0424056	0.0573927	0.114897	-3.74186	-4.77037	-2.71335	4.73895e-08	3.09202e-07	-4.37245	-5.33322	-3.41168	5.61066e-10	3.2547e-09
ENSG00000000419	8813	DPM1	protein_coding	HGNC Symbol	6	dolichyl-phosphate mannosyltransferase subunit 1, catalytic [Source:HGNC Symbol;Acc:HGNC:3005]	0.0622173	-0.126433	0.250867	0.504475	0.735814	-0.324802	-0.513695	-0.13591	0.00151164	0.00565849	0.280929	0.0664922	0.495366	0.0121418	0.021587	-0.10609	-0.265106	0.0529248	0.18238	0.224522
ENSG00000000457	57147	SCYL3	protein_coding	HGNC Symbol	5	SCY1 like pseudokinase 3 [Source:HGNC Symbol;Acc:HGNC:19285]	0.281751	0.00604541	0.557458	0.0455091	0.185667	0.293995	0.0560267	0.531964	0.0173362	0.0431527	0.731986	0.431283	1.03269	3.03743e-05	9.65462e-05	0.74423	0.538753	0.949706	5.14737e-08	1.94212e-07
ENSG00000000460	55732	C1orf112	protein_coding	HGNC Symbol	9	chromosome 1 open reading frame 112 [Source:HGNC Symbol;Acc:HGNC:25565]	-0.014184	-0.294152	0.265784	0.918002	0.967259	0.682985	0.395223	0.970747	4.2531e-05	0.00027354	-0.281886	-0.610957	0.0471854	0.0901722	0.129828	0.415283	0.18528	0.645286	0.000955502	0.00172852
ENSG00000001036	2519	FUCA2	protein_coding	HGNC Symbol	3	alpha-L-fucosidase 2 [Source:HGNC Symbol;Acc:HGNC:4008]	0.383411	0.0622512	0.70457	0.0210596	0.111458	0.821406	0.471074	1.17174	4.98791e-05	0.000312006	-0.662141	-1.05564	-0.268641	0.00183621	0.00394185	-0.224146	-0.490668	0.0423762	0.0958786	0.124653
ENSG00000001084	2729	GCLC	protein_coding	HGNC Symbol	13	glutamate-cysteine ligase catalytic subunit [Source:HGNC Symbol;Acc:HGNC:4311]	0.0537636	-0.0879848	0.195512	0.443321	0.688535	-0.0557084	-0.208355	0.0969383	0.460567	0.581746	-0.568588	-0.73669	-0.400487	1.77983e-07	9.83131e-07	-0.67806	-0.801087	-0.555034	8.59613e-12	7.92043e-11
ENSG00000001167	4800	NFYA	protein_coding	HGNC Symbol	2	nuclear transcription factor Y subunit alpha [Source:HGNC Symbol;Acc:HGNC:7804]	-0.00516593	-0.259052	0.24872	0.967016	0.987397	-0.241191	-0.50645	0.0240688	0.0730049	0.14027	-0.134947	-0.429818	0.159923	0.356167	0.429674	-0.370972	-0.589769	-0.152175	0.00171622	0.00297948
ENSG00000001460	90529	STPG1	protein_coding	HGNC Symbol	12	sperm tail PG-rich repeat containing 1 [Source:HGNC Symbol;Acc:HGNC:28070]	-0.21929	-0.537793	0.0992135	0.169241	0.405361	0.619167	0.303512	0.934823	0.00041107	0.00187949	-0.168657	-0.535581	0.198267	0.3541	0.42765	0.6698	0.412022	0.927578	1.22614e-05	2.99478e-05
ENSG00000001461	57185	NIPAL3	protein_coding	HGNC Symbol	7	NIPA like domain containing 3 [Source:HGNC Symbol;Acc:HGNC:25233]	0.000316181	-0.227018	0.22765	0.997745	0.999217	0.250389	-0.00475097	0.505529	0.0541172	0.109437	-0.574668	-0.853171	-0.296164	0.000235465	0.000613306	-0.324595	-0.522617	-0.126572	0.0023074	0.00393281
ENSG00000001497	81887	LAS1L	protein_coding	HGNC Symbol	5	LAS1 like, ribosome biogenesis factor [Source:HGNC Symbol;Acc:HGNC:25726]	0.0320619	-0.102224	0.166348	0.628273	0.818946	-0.162226	-0.299732	-0.0247191	0.0224764	0.053357	0.0366819	-0.118522	0.191886	0.631732	0.693457	-0.157606	-0.270975	-0.0442364	0.00820709	0.0128161
ENSG00000001561	22875	ENPP4	protein_coding	HGNC Symbol	1	ectonucleotide pyrophosphatase/phosphodiesterase 4 [Source:HGNC Symbol;Acc:HGNC:3359]	0.456097	0.120802	0.791393	0.00950962	0.0631733	0.078186	-0.20276	0.359132	0.572826	0.682613	1.02497	0.66374	1.3862	3.29869e-06	1.31313e-05	0.647058	0.400345	0.893772	1.07205e-05	2.64083e-05
ENSG00000001617	6405	SEMA3F	protein_coding	HGNC Symbol	9	semaphorin 3F [Source:HGNC Symbol;Acc:HGNC:10728]	-0.0679076	-0.467416	0.331601	0.730052	0.879757	-0.995291	-1.52411	-0.466473	0.000632683	0.00270747	-1.48094	-1.98817	-0.97372	2.10741e-06	8.83542e-06	-2.40833	-2.83492	-1.98174	4.9824e-12	4.92106e-11
ENSG00000001626	1080	CFTR	protein_coding	HGNC Symbol	11	cystic fibrosis transmembrane conductance regulator [Source:HGNC Symbol;Acc:HGNC:1884]	1.08432	0.231407	1.93723	0.0146248	0.0860876	-0.899954	-1.80651	0.00659687	0.0515748	0.105142	0.462415	-0.539532	1.46436	0.352181	0.425626	-1.52186	-2.26036	-0.78335	0.00023897	0.000475317
ENSG00000001629	54467	ANKIB1	protein_coding	HGNC Symbol	7	ankyrin repeat and IBR domain containing 1 [Source:HGNC Symbol;Acc:HGNC:22215]	0.0831217	-0.0317232	0.197967	0.14917	0.376987	-0.300121	-0.417455	-0.182787	1.53354e-05	0.000116851	0.185854	0.0533458	0.318362	0.00771864	0.0143532	-0.197389	-0.294333	-0.100444	0.000273503	0.000538397
ENSG00000001630	1595	CYP51A1	protein_coding	HGNC Symbol	5	cytochrome P450 family 51 subfamily A member 1 [Source:HGNC Symbol;Acc:HGNC:2649]	0.269302	-0.083589	0.622193	0.129087	0.346447	0.265296	-0.119339	0.64993	0.168504	0.270787	-0.442194	-0.869569	-0.0148189	0.0430665	0.0673299	-0.446201	-0.745911	-0.146491	0.00500881	0.00808393
ENSG00000001631	889	KRIT1	protein_coding	HGNC Symbol	24	KRIT1, ankyrin repeat containing [Source:HGNC Symbol;Acc:HGNC:1573]	-0.0143626	-0.142186	0.113461	0.81946	0.923824	-0.11476	-0.241077	0.0115576	0.0732312	0.140643	0.430734	0.285755	0.575713	1.59548e-06	6.89649e-06	0.330337	0.224148	0.436526	7.50992e-07	2.25259e-06
ENSG00000002016	5893	RAD52	protein_coding	HGNC Symbol	19	RAD52 homolog, DNA repair protein [Source:HGNC Symbol;Acc:HGNC:9824]	-0.183716	-0.493055	0.125623	0.233639	0.488897	-0.146403	-0.418753	0.125946	0.27988	0.401188	0.691655	0.362042	1.02127	0.000194313	0.000515284	0.728968	0.481542	0.976394	1.82507e-06	5.10968e-06
ENSG00000002330	572	BAD	protein_coding	HGNC Symbol	7	BCL2 associated agonist of cell death [Source:HGNC Symbol;Acc:HGNC:936]	-0.280597	-0.560017	-0.00117595	0.0491088	0.194959	-0.181454	-0.445318	0.0824093	0.169731	0.272186	0.295115	-0.00978647	0.600016	0.0572804	0.0867576	0.394257	0.160301	0.628213	0.00181238	0.0031347
ENSG00000002549	51056	LAP3	protein_coding	HGNC Symbol	11	leucine aminopeptidase 3 [Source:HGNC Symbol;Acc:HGNC:18449]	-0.00159243	-0.16039	0.157205	0.983741	0.992439	-0.0903938	-0.249489	0.0687013	0.253992	0.372529	0.275623	0.094213	0.457033	0.00428741	0.008437	0.186822	0.0540883	0.319555	0.00753276	0.0118219
ENSG00000002586	4267	CD99	protein_coding	HGNC Symbol	12	CD99 molecule (Xg blood group) [Source:HGNC Symbol;Acc:HGNC:7082]	-0.431303	-0.721878	-0.140729	0.00512331	0.0403685	0.885937	0.605998	1.16588	5.62817e-07	7.33081e-06	0.169153	-0.156671	0.494978	0.296322	0.366797	1.48639	1.24841	1.72438	4.80429e-13	6.31858e-12
ENSG00000002587	9957	HS3ST1	protein_coding	HGNC Symbol	3	heparan sulfate-glucosamine 3-sulfotransferase 1 [Source:HGNC Symbol;Acc:HGNC:5194]	-0.106829	-0.771662	0.558004	0.74425	0.886686	1.24747	0.329257	2.16569	0.00958923	0.0263805	-1.6867	-2.65194	-0.721456	0.00130333	0.00288495	-0.332394	-0.926898	0.262109	0.261464	0.310838
ENSG00000002746	23072	HECW1	protein_coding	HGNC Symbol	11	HECT, C2 and WW domain containing E3 ubiquitin protein ligase 1 [Source:HGNC Symbol;Acc:HGNC:22195]	-0.230279	-0.57241	0.111852	0.178667	0.419047	0.553697	-0.0148195	1.12221	0.0558454	0.112432	-2.45609	-3.0053	-1.90687	8.08782e-10	8.88749e-09	-1.67211	-2.04444	-1.29978	7.40613e-10	4.16826e-09
ENSG00000002822	8379	MAD1L1	protein_coding	HGNC Symbol	23	mitotic arrest deficient 1 like 1 [Source:HGNC Symbol;Acc:HGNC:6762]	-0.154161	-0.283907	-0.0244138	0.0216203	0.113502	-0.000388075	-0.129582	0.128806	0.995129	0.99649	0.370775	0.223132	0.518418	1.98332e-05	6.57454e-05	0.524547	0.416257	0.632838	1.4898e-10	9.85964e-10
ENSG00000002834	3927	LASP1	protein_coding	HGNC Symbol	9	LIM and SH3 protein 1 [Source:HGNC Symbol;Acc:HGNC:6513]	-0.277662	-0.481999	-0.0733257	0.00957686	0.063524	0.232026	0.0230705	0.440982	0.0308242	0.0691625	-0.638877	-0.875127	-0.402627	6.84381e-06	2.54019e-05	-0.129188	-0.301241	0.0428646	0.135095	0.170835
ENSG00000002919	29916	SNX11	protein_coding	HGNC Symbol	13	sorting nexin 11 [Source:HGNC Symbol;Acc:HGNC:14975]	-0.0641566	-0.253832	0.125519	0.493722	0.727967	0.122309	-0.0607008	0.305318	0.181653	0.286803	0.214303	0.00118431	0.427422	0.0488262	0.0752566	0.400769	0.245689	0.555848	1.32519e-05	3.21794e-05
ENSG00000003056	4074	M6PR	protein_coding	HGNC Symbol	13	mannose-6-phosphate receptor, cation dependent [Source:HGNC Symbol;Acc:HGNC:6752]	0.101087	-0.130443	0.332618	0.378379	0.63319	-0.199561	-0.435167	0.0360461	0.0936482	0.1702	0.4477	0.180757	0.714642	0.00189076	0.00404561	0.147051	-0.0475214	0.341624	0.132667	0.167983
ENSG00000003096	90293	KLHL13	protein_coding	HGNC Symbol	9	kelch like family member 13 [Source:HGNC Symbol;Acc:HGNC:22931]	1.06232	0.847709	1.27694	9.32576e-11	1.95357e-08	1.30758	1.1253	1.48986	1.75216e-14	5.92061e-12	0.774582	0.530604	1.01856	5.33446e-07	2.60728e-06	1.01984	0.87927	1.1604	1.33084e-14	2.91844e-13
ENSG00000003137	56603	CYP26B1	protein_coding	HGNC Symbol	5	cytochrome P450 family 26 subfamily B member 1 [Source:HGNC Symbol;Acc:HGNC:20581]	-0.276576	-1.39071	0.837554	0.614749	0.811151	1.88307	0.874899	2.89125	0.000683516	0.00288773	-0.113877	-1.38519	1.15744	0.855596	0.88548	2.04577	1.24486	2.84669	1.56382e-05	3.75227e-05
ENSG00000003147	3382	ICA1	protein_coding	HGNC Symbol	18	islet cell autoantigen 1 [Source:HGNC Symbol;Acc:HGNC:5343]	-0.0626975	-0.35834	0.232945	0.667019	0.843665	0.623962	0.249733	0.99819	0.00199086	0.00710425	-1.40589	-1.80033	-1.01146	6.92044e-08	4.29983e-07	-0.719235	-0.987321	-0.451148	7.69832e-06	1.94154e-05
ENSG00000003249	79007	DBNDD1	protein_coding	HGNC Symbol	7	dysbindin domain containing 1 [Source:HGNC Symbol;Acc:HGNC:28455]	-0.631191	-0.899612	-0.36277	4.8023e-05	0.00112209	-0.583171	-0.990476	-0.175865	0.00667406	0.0195723	-2.44691	-2.82433	-2.06949	1.99011e-13	7.92932e-12	-2.39889	-2.70793	-2.08986	2.53664e-15	7.27101e-14
ENSG00000003393	57679	ALS2	protein_coding	HGNC Symbol	12	ALS2, alsin Rho guanine nucleotide exchange factor [Source:HGNC Symbol;Acc:HGNC:443]	0.0265323	-0.108935	0.161999	0.691036	0.858044	0.108596	-0.0298277	0.247019	0.119138	0.20634	0.0236189	-0.132965	0.180203	0.759395	0.806292	0.105682	-0.00830777	0.219672	0.0678619	0.0909813
ENSG00000003400	843	CASP10	protein_coding	HGNC Symbol	13	caspase 10 [Source:HGNC Symbol;Acc:HGNC:1500]	-0.454268	-0.814845	-0.0936913	0.015446	0.0891889	-1.16738	-1.63044	-0.704316	1.87976e-05	0.000138546	-0.723438	-1.15914	-0.287741	0.00206446	0.00437518	-1.43655	-1.82976	-1.04334	4.38313e-08	1.67572e-07
ENSG00000003402	8837	CFLAR	protein_coding	HGNC Symbol	25	CASP8 and FADD like apoptosis regulator [Source:HGNC Symbol;Acc:HGNC:1876]	-0.47104	-0.786901	-0.155179	0.00494532	0.0394916	-0.625597	-0.894046	-0.357147	5.39693e-05	0.000333331	0.937767	0.615662	1.25987	2.20508e-06	9.20756e-06	0.78321	0.522285	1.04414	1.35163e-06	3.86862e-06
ENSG00000003436	7035	TFPI	protein_coding	HGNC Symbol	12	tissue factor pathway inhibitor [Source:HGNC Symbol;Acc:HGNC:11760]	0.474648	-0.979171	1.92847	0.508739	0.739131	-2.33523	-3.06134	-1.60913	4.28111e-07	5.77921e-06	5.08254	3.75176	6.41331	1.89518e-08	1.38924e-07	2.27266	1.34	3.20532	2.99583e-05	6.8783e-05
ENSG00000003509	55471	NDUFAF7	protein_coding	HGNC Symbol	13	NADH:ubiquinone oxidoreductase complex assembly factor 7 [Source:HGNC Symbol;Acc:HGNC:28816]	-0.305153	-0.519592	-0.0907144	0.00697206	0.0505806	-0.136439	-0.394153	0.121275	0.287066	0.408872	-1.14593	-1.4134	-0.878468	1.95416e-09	1.92577e-08	-0.97722	-1.17936	-0.775076	1.55507e-10	1.02108e-09
ENSG00000003756	10181	RBM5	protein_coding	HGNC Symbol	26	RNA binding motif protein 5 [Source:HGNC Symbol;Acc:HGNC:9902]	0.0532123	-0.139957	0.246381	0.576706	0.785857	0.0287133	-0.163079	0.220506	0.761137	0.833967	0.948619	0.728524	1.16871	1.73031e-09	1.72159e-08	0.92412	0.763943	1.0843	3.03295e-12	3.17403e-11
ENSG00000003987	9108	MTMR7	protein_coding	HGNC Symbol	9	myotubularin related protein 7 [Source:HGNC Symbol;Acc:HGNC:7454]	0.444382	0.243973	0.644791	0.000100839	0.00200616	-0.1541	-0.353075	0.0448748	0.12373	0.212621	0.288741	0.0582715	0.51921	0.0159676	0.0276721	-0.309741	-0.472954	-0.146528	0.00058125	0.00109045
ENSG00000003989	6542	SLC7A2	protein_coding	HGNC Symbol	6	solute carrier family 7 member 2 [Source:HGNC Symbol;Acc:HGNC:11060]	0.218057	0.00309057	0.433023	0.0470133	0.189596	-0.142481	-0.375058	0.0900959	0.219612	0.33323	-0.900244	-1.15564	-0.644847	8.48051e-08	5.14182e-07	-1.26078	-1.44806	-1.0735	8.11447e-14	1.36964e-12
ENSG00000004059	381	ARF5	protein_coding	HGNC Symbol	6	ADP ribosylation factor 5 [Source:HGNC Symbol;Acc:HGNC:658]	-0.047827	-0.246337	0.150682	0.625163	0.817074	-0.52942	-0.731162	-0.327677	1.06309e-05	8.54114e-05	0.646691	0.418258	0.875125	3.41732e-06	1.35574e-05	0.165099	-0.00200673	0.332204	0.0526222	0.0719328
ENSG00000004139	23098	SARM1	protein_coding	HGNC Symbol	8	sterile alpha and TIR motif containing 1 [Source:HGNC Symbol;Acc:HGNC:17074]	-0.0626931	-0.567925	0.442539	0.801018	0.915036	0.780997	0.366832	1.19516	0.000620449	0.00266355	0.695933	0.156366	1.2355	0.0133869	0.0235575	1.53962	1.1713	1.90794	3.21834e-09	1.58624e-08
ENSG00000004142	26073	POLDIP2	protein_coding	HGNC Symbol	2	DNA polymerase delta interacting protein 2 [Source:HGNC Symbol;Acc:HGNC:23781]	-0.038407	-0.165351	0.088537	0.540066	0.759673	0.0133198	-0.117017	0.143657	0.835538	0.886648	-0.141163	-0.288148	0.00582271	0.0591145	0.0892125	-0.0894357	-0.196664	0.0177924	0.0985098	0.1278
ENSG00000004399	23129	PLXND1	protein_coding	HGNC Symbol	17	plexin D1 [Source:HGNC Symbol;Acc:HGNC:9107]	0.0658413	-0.215601	0.347284	0.63519	0.823259	-0.00297516	-0.302712	0.296762	0.983906	0.988124	-0.746391	-1.07862	-0.414165	8.57849e-05	0.000245653	-0.815207	-1.05744	-0.572972	1.94633e-07	6.53524e-07
ENSG00000004455	204	AK2	protein_coding	HGNC Symbol	15	adenylate kinase 2 [Source:HGNC Symbol;Acc:HGNC:362]	0.0628295	-0.222329	0.347988	0.65492	0.836429	0.778764	0.484139	1.07339	9.57407e-06	7.81719e-05	-0.375334	-0.709133	-0.0415343	0.0289384	0.0471772	0.3406	0.102488	0.578713	0.00671962	0.0106427
ENSG00000004468	952	CD38	protein_coding	HGNC Symbol	5	CD38 molecule [Source:HGNC Symbol;Acc:HGNC:1667]	0.340817	-0.343699	1.02533	0.316154	0.576209	0.158914	-0.777163	1.09499	0.730375	0.809731	-1.27521	-2.22312	-0.327305	0.0102334	0.0185239	-1.45712	-2.12515	-0.78908	0.000123138	0.000255388
ENSG00000004478	2288	FKBP4	protein_coding	HGNC Symbol	8	FK506 binding protein 4 [Source:HGNC Symbol;Acc:HGNC:3720]	-0.136769	-0.34078	0.0672423	0.180342	0.421201	-0.528247	-0.736911	-0.319583	1.77304e-05	0.000132009	-0.124419	-0.36053	0.111691	0.289272	0.359208	-0.515898	-0.6874	-0.344396	1.30539e-06	3.74604e-06
ENSG00000004487	23028	KDM1A	protein_coding	HGNC Symbol	6	lysine demethylase 1A [Source:HGNC Symbol;Acc:HGNC:29079]	0.00357581	-0.1972	0.204352	0.971128	0.988301	0.444938	0.239012	0.650863	0.000137896	0.000738258	-0.135409	-0.367661	0.0968433	0.242089	0.308063	0.305953	0.13632	0.475587	0.000965504	0.00174464
ENSG00000004534	10180	RBM6	protein_coding	HGNC Symbol	20	RNA binding motif protein 6 [Source:HGNC Symbol;Acc:HGNC:9903]	-0.248532	-0.406773	-0.0902906	0.00329544	0.0297096	-0.046586	-0.208512	0.11534	0.560008	0.672216	-0.0831382	-0.265896	0.0996199	0.35901	0.43251	0.118808	-0.0148331	0.252448	0.0792438	0.104833
ENSG00000004660	84254	CAMKK1	protein_coding	HGNC Symbol	4	calcium/calmodulin dependent protein kinase kinase 1 [Source:HGNC Symbol;Acc:HGNC:1469]	0.0968283	-0.0969426	0.290599	0.31443	0.574728	0.0526082	-0.201332	0.306548	0.674247	0.766065	-1.18111	-1.43972	-0.9225	5.20842e-10	6.0728e-09	-1.22533	-1.41282	-1.03784	1.64618e-13	2.524e-12
ENSG00000004700	5965	RECQL	protein_coding	HGNC Symbol	8	RecQ like helicase [Source:HGNC Symbol;Acc:HGNC:9948]	-0.160064	-0.33323	0.0131006	0.0686392	0.238872	0.0700121	-0.104536	0.24456	0.417843	0.54096	0.0461523	-0.152135	0.244439	0.6369	0.697918	0.276229	0.130849	0.421609	0.000574125	0.00107858
ENSG00000004766	55610	VPS50	protein_coding	HGNC Symbol	20	VPS50, EARP/GARPII complex subunit [Source:HGNC Symbol;Acc:HGNC:25956]	0.0844541	-0.0717941	0.240702	0.277301	0.537442	0.0657707	-0.0804772	0.212018	0.364432	0.48915	0.436263	0.262487	0.610039	1.9922e-05	6.59848e-05	0.41758	0.292665	0.542494	2.18973e-07	7.27741e-07
ENSG00000004777	115703	ARHGAP33	protein_coding	HGNC Symbol	13	Rho GTPase activating protein 33 [Source:HGNC Symbol;Acc:HGNC:23085]	0.439456	-0.0134299	0.892342	0.0566952	0.212001	2.27604	1.71464	2.83744	5.92593e-09	1.61433e-07	-1.38176	-2.01855	-0.744958	0.000131089	0.000361313	0.454828	0.116056	0.793601	0.0103699	0.015919
ENSG00000004779	4706	NDUFAB1	protein_coding	HGNC Symbol	5	NADH:ubiquinone oxidoreductase subunit AB1 [Source:HGNC Symbol;Acc:HGNC:7694]	-0.564043	-0.82982	-0.298265	0.000170418	0.0030216	-0.177601	-0.455825	0.100623	0.201395	0.310849	-0.603971	-0.912588	-0.295355	0.000421281	0.00103659	-0.21753	-0.447317	0.0122574	0.0625969	0.0844122
ENSG00000004838	51364	ZMYND10	protein_coding	HGNC Symbol	9	zinc finger MYND-type containing 10 [Source:HGNC Symbol;Acc:HGNC:19412]	-0.581257	-1.33336	0.170843	0.124486	0.338791	0.903423	0.229495	1.57735	0.0104738	0.0283654	0.0384294	-0.783346	0.860205	0.924292	0.941056	1.52311	0.936152	2.11007	1.2496e-05	3.04702e-05
ENSG00000004846	340273	ABCB5	protein_coding	HGNC Symbol	6	ATP binding cassette subfamily B member 5 [Source:HGNC Symbol;Acc:HGNC:46]	0.159249	-1.02367	1.34217	0.784546	0.908299	-0.407491	-1.42396	0.608974	0.418089	0.54108	1.02125	-0.230669	2.27317	0.105758	0.149234	0.454512	-0.475647	1.38467	0.32507	0.377739
ENSG00000004864	10165	SLC25A13	protein_coding	HGNC Symbol	8	solute carrier family 25 member 13 [Source:HGNC Symbol;Acc:HGNC:10983]	0.128732	-0.0460713	0.303535	0.142448	0.367541	-0.221921	-0.400025	-0.0438175	0.0164913	0.0414192	0.563972	0.362244	0.765699	4.14411e-06	1.61027e-05	0.213319	0.0664066	0.360231	0.00603014	0.00961223
ENSG00000004866	93655	ST7	protein_coding	HGNC Symbol	30	suppression of tumorigenicity 7 [Source:HGNC Symbol;Acc:HGNC:11351]	0.0618636	-0.240433	0.36416	0.677977	0.849896	0.794114	0.461051	1.12718	4.00532e-05	0.000259703	-0.617286	-0.992437	-0.242134	0.00223318	0.00469368	0.114965	-0.133179	0.363108	0.350353	0.403755
ENSG00000004866	7982	ST7	protein_coding	HGNC Symbol	30	suppression of tumorigenicity 7 [Source:HGNC Symbol;Acc:HGNC:11351]	0.0618636	-0.240433	0.36416	0.677977	0.849896	0.794114	0.461051	1.12718	4.00532e-05	0.000259703	-0.617286	-0.992437	-0.242134	0.00223318	0.00469368	0.114965	-0.133179	0.363108	0.350353	0.403755
ENSG00000004897	996	CDC27	protein_coding	HGNC Symbol	19	cell division cycle 27 [Source:HGNC Symbol;Acc:HGNC:1728]	0.201617	0.0715386	0.331695	0.00366475	0.0321324	0.318817	0.188265	0.449369	2.90883e-05	0.000199263	0.283156	0.133594	0.432718	0.000595713	0.00141948	0.400356	0.292674	0.508038	3.15727e-08	1.24136e-07
ENSG00000004948	799	CALCR	protein_coding	HGNC Symbol	7	calcitonin receptor [Source:HGNC Symbol;Acc:HGNC:1440]	-0.424312	-1.31856	0.46994	0.339031	0.59882	1.89743	0.538793	3.25608	0.00795243	0.0226214	-2.69479	-4.09309	-1.2965	0.000495495	0.00119972	-0.373047	-1.20393	0.457832	0.365211	0.418872
ENSG00000004961	3052	HCCS	protein_coding	HGNC Symbol	3	holocytochrome c synthase [Source:HGNC Symbol;Acc:HGNC:4837]	-0.021891	-0.262092	0.21831	0.853108	0.939397	-0.0235176	-0.257348	0.210313	0.838107	0.88863	0.205916	-0.064387	0.476218	0.129729	0.178509	0.204289	0.00602326	0.402555	0.043876	0.0608193
ENSG00000004975	1856	DVL2	protein_coding	HGNC Symbol	15	dishevelled segment polarity protein 2 [Source:HGNC Symbol;Acc:HGNC:3086]	-0.0356661	-0.224153	0.152821	0.700962	0.863982	-0.117096	-0.308859	0.0746678	0.221075	0.334957	0.742829	0.525575	0.960083	1.46849e-07	8.30205e-07	0.661399	0.502965	0.819834	3.30528e-09	1.62363e-08
ENSG00000005001	64063	PRSS22	protein_coding	HGNC Symbol	8	protease, serine 22 [Source:HGNC Symbol;Acc:HGNC:14368]	-0.105036	-0.615536	0.405465	0.676343	0.849134	-0.986607	-2.27915	0.305936	0.129002	0.21962	-4.37078	-5.47038	-3.27118	8.74386e-09	7.07684e-08	-5.25235	-6.10215	-4.40255	6.1419e-13	7.82591e-12
ENSG00000005007	5976	UPF1	protein_coding	HGNC Symbol	13	UPF1, RNA helicase and ATPase [Source:HGNC Symbol;Acc:HGNC:9962]	-0.128125	-0.2949	0.0386495	0.126644	0.342137	-0.0359849	-0.206679	0.134709	0.668869	0.761333	-0.342385	-0.535293	-0.149478	0.00112605	0.0025294	-0.250245	-0.390733	-0.109757	0.00108826	0.00194961
ENSG00000005020	8935	SKAP2	protein_coding	HGNC Symbol	9	src kinase associated phosphoprotein 2 [Source:HGNC Symbol;Acc:HGNC:15687]	0.0766909	-0.286428	0.43981	0.668301	0.844275	1.33988	1.01318	1.66659	4.7144e-09	1.3404e-07	0.168367	-0.243964	0.580697	0.40961	0.483232	1.43156	1.16969	1.69343	1.03383e-11	9.29657e-11
ENSG00000005022	292	SLC25A5	protein_coding	HGNC Symbol	4	solute carrier family 25 member 5 [Source:HGNC Symbol;Acc:HGNC:10991]	-0.134093	-0.366016	0.0978292	0.245925	0.501933	-0.151519	-0.389461	0.0864239	0.202459	0.312218	-1.16693	-1.4354	-0.898465	1.45526e-09	1.49185e-08	-1.18436	-1.38014	-0.988579	1.01372e-12	1.2175e-11
ENSG00000005059	55013	MCUB	protein_coding	HGNC Symbol	5	mitochondrial calcium uniporter dominant negative beta subunit [Source:HGNC Symbol;Acc:HGNC:26076]	0.0679434	-0.253537	0.389424	0.668088	0.844221	1.34905	1.0487	1.64941	7.38406e-10	2.98952e-08	0.0525683	-0.316618	0.421755	0.772468	0.817063	1.33368	1.09439	1.57297	6.67488e-12	6.34655e-11
ENSG00000005075	5439	POLR2J	protein_coding	HGNC Symbol	2	RNA polymerase II subunit J [Source:HGNC Symbol;Acc:HGNC:9197]	-0.00840833	-0.203617	0.1868	0.93025	0.972783	-0.0755859	-0.270493	0.119322	0.433267	0.555611	0.103656	-0.118455	0.325768	0.346901	0.419851	0.0364786	-0.127112	0.200069	0.651049	0.697323
ENSG00000005100	56919	DHX33	protein_coding	HGNC Symbol	5	DEAH-box helicase 33 [Source:HGNC Symbol;Acc:HGNC:16718]	-0.097569	-0.270413	0.075275	0.25701	0.514869	-0.120514	-0.30116	0.0601316	0.182406	0.287708	-0.493556	-0.695162	-0.29195	2.81293e-05	9.00782e-05	-0.516501	-0.664363	-0.36864	9.99466e-08	3.55067e-07
ENSG00000005102	4222	MEOX1	protein_coding	HGNC Symbol	4	mesenchyme homeobox 1 [Source:HGNC Symbol;Acc:HGNC:7013]	0.431344	-1.37966	2.24235	0.629103	0.819662	0.954589	-0.192545	2.10172	0.0992487	0.178094	3.14382	1.36753	4.92012	0.00115644	0.00259148	3.66707	2.46688	4.86725	1.01141e-06	2.96192e-06
ENSG00000005108	221981	THSD7A	protein_coding	HGNC Symbol	5	thrombospondin type 1 domain containing 7A [Source:HGNC Symbol;Acc:HGNC:22207]	1.33709	0.771196	1.90298	4.51107e-05	0.00107386	0.124313	-0.501381	0.750006	0.686833	0.775799	-0.082627	-0.793493	0.628239	0.813358	0.851142	-1.2954	-1.74971	-0.841095	3.05722e-06	8.23522e-06
ENSG00000005156	3980	LIG3	protein_coding	HGNC Symbol	16	DNA ligase 3 [Source:HGNC Symbol;Acc:HGNC:6600]	-0.112115	-0.246693	0.0224637	0.0988901	0.296129	-0.161848	-0.299709	-0.0239862	0.0230833	0.0545011	-0.13604	-0.291752	0.0196722	0.0842698	0.122271	-0.185773	-0.299223	-0.0723233	0.00232786	0.00396499
ENSG00000005175	79657	RPAP3	protein_coding	HGNC Symbol	7	RNA polymerase II associated protein 3 [Source:HGNC Symbol;Acc:HGNC:26151]	0.211078	0.0764113	0.345744	0.00334991	0.030016	0.0164098	-0.120341	0.153161	0.807438	0.86726	0.115255	-0.0402846	0.270794	0.140088	0.19105	-0.0794131	-0.191856	0.0330299	0.158887	0.198028
ENSG00000005187	6296	ACSM3	protein_coding	HGNC Symbol	15	acyl-CoA synthetase medium chain family member 3 [Source:HGNC Symbol;Acc:HGNC:10522]	0.28458	-0.229505	0.798664	0.266116	0.524959	-0.564472	-1.62192	0.492973	0.283176	0.404661	-2.78887	-3.69789	-1.87985	9.4521e-07	4.33184e-06	-3.63792	-4.38368	-2.89216	1.27984e-10	8.64264e-10
ENSG00000005189	81691	REXO5	protein_coding	HGNC Symbol	19	RNA exonuclease 5 [Source:HGNC Symbol;Acc:HGNC:24661]	0.043039	-0.230087	0.316165	0.749016	0.889752	0.49058	0.247218	0.733942	0.000305585	0.0014579	0.438744	0.137662	0.739826	0.00587423	0.011224	0.886285	0.678505	1.09407	2.13832e-09	1.08811e-08
ENSG00000005194	57019	CIAPIN1	protein_coding	HGNC Symbol	15	cytokine induced apoptosis inhibitor 1 [Source:HGNC Symbol;Acc:HGNC:28050]	0.0341641	-0.140385	0.208713	0.691231	0.858044	0.045594	-0.129827	0.221015	0.598302	0.703148	0.325816	0.125742	0.52589	0.00244007	0.00509199	0.337246	0.191608	0.482883	5.85634e-05	0.000128643
ENSG00000005206	56928	SPPL2B	protein_coding	HGNC Symbol	14	signal peptide peptidase like 2B [Source:HGNC Symbol;Acc:HGNC:30627]	-0.115264	-0.362461	0.131933	0.34731	0.605967	-0.157684	-0.39964	0.0842717	0.192397	0.300338	0.557108	0.278601	0.835615	0.000332619	0.000836834	0.514688	0.309547	0.719829	2.00919e-05	4.73746e-05
ENSG00000005238	80256	FAM214B	protein_coding	HGNC Symbol	9	family with sequence similarity 214 member B [Source:HGNC Symbol;Acc:HGNC:25666]	0.157634	-0.13516	0.450429	0.279161	0.539086	0.0208368	-0.197744	0.239418	0.84644	0.894604	1.58359	1.28539	1.8818	1.98164e-11	3.64602e-10	1.44679	1.23565	1.65793	5.30328e-14	9.69655e-13
ENSG00000005249	5577	PRKAR2B	protein_coding	HGNC Symbol	3	protein kinase cAMP-dependent type II regulatory subunit beta [Source:HGNC Symbol;Acc:HGNC:9392]	-0.029709	-0.22492	0.165502	0.757312	0.895168	-0.446874	-0.647729	-0.246018	9.67592e-05	0.000543876	0.053263	-0.171666	0.278192	0.631083	0.692917	-0.363902	-0.530806	-0.196997	0.000123744	0.000256585
ENSG00000005302	10943	MSL3	protein_coding	HGNC Symbol	17	MSL complex subunit 3 [Source:HGNC Symbol;Acc:HGNC:7370]	0.172941	-0.0380274	0.38391	0.104138	0.305331	0.116355	-0.0586711	0.291381	0.183897	0.28957	0.998335	0.774303	1.22237	8.70394e-10	9.47663e-09	0.941748	0.783787	1.09971	1.42251e-12	1.64983e-11
ENSG00000005339	1387	CREBBP	protein_coding	HGNC Symbol	20	CREB binding protein [Source:HGNC Symbol;Acc:HGNC:2348]	0.00691362	-0.352525	0.366352	0.968819	0.987478	-0.309927	-0.675792	0.0559376	0.0936109	0.170167	0.374602	-0.0394649	0.788669	0.0743753	0.109214	0.0577614	-0.244896	0.360419	0.698527	0.739699
ENSG00000005379	9256	TSPOAP1	protein_coding	HGNC Symbol	11	TSPO associated protein 1 [Source:HGNC Symbol;Acc:HGNC:16831]	0.172683	-0.237775	0.583142	0.395742	0.648567	0.435789	0.0329307	0.838647	0.0350302	0.0766806	0.0538579	-0.42054	0.528256	0.817621	0.854991	0.316963	-0.00817819	0.642105	0.0556307	0.0756686
ENSG00000005436	6936	GCFC2	protein_coding	HGNC Symbol	11	GC-rich sequence DNA-binding factor 2 [Source:HGNC Symbol;Acc:HGNC:1317]	0.175784	-0.0416897	0.393257	0.108829	0.312814	0.101991	-0.0986893	0.302671	0.306405	0.429607	0.592306	0.351085	0.833527	2.70119e-05	8.68959e-05	0.518513	0.347108	0.689917	1.19114e-06	3.44009e-06
ENSG00000005448	84058	WDR54	protein_coding	HGNC Symbol	13	WD repeat domain 54 [Source:HGNC Symbol;Acc:HGNC:25770]	0.232569	-0.0568467	0.521984	0.110813	0.316344	-0.0982601	-0.374831	0.178311	0.472417	0.592706	0.992567	0.667958	1.31718	9.98938e-07	4.55077e-06	0.661738	0.42747	0.896006	3.53663e-06	9.43261e-06
ENSG00000005469	54677	CROT	protein_coding	HGNC Symbol	7	carnitine O-octanoyltransferase [Source:HGNC Symbol;Acc:HGNC:2366]	-0.0470033	-0.378051	0.284045	0.773099	0.902725	-0.382105	-0.625305	-0.138904	0.00328587	0.0107216	1.60303	1.27435	1.93171	1.28552e-10	1.80127e-09	1.26793	1.02154	1.51431	3.9813e-11	3.03758e-10
ENSG00000005471	5244	ABCB4	protein_coding	HGNC Symbol	10	ATP binding cassette subfamily B member 4 [Source:HGNC Symbol;Acc:HGNC:45]	0.621346	0.166471	1.07622	0.00924789	0.0620732	1.73836	1.11173	2.36499	4.66394e-06	4.27714e-05	-1.59593	-2.27752	-0.914352	5.07517e-05	0.000153197	-0.478924	-0.84638	-0.111468	0.0125422	0.0190344
ENSG00000005483	55904	KMT2E	protein_coding	HGNC Symbol	16	lysine methyltransferase 2E [Source:HGNC Symbol;Acc:HGNC:18541]	0.151907	-0.11735	0.421163	0.257274	0.515157	-0.148708	-0.418613	0.121196	0.268317	0.388096	0.49571	0.187431	0.80399	0.00271489	0.00560425	0.195095	-0.0292071	0.419398	0.0855816	0.112271
ENSG00000005486	57414	RHBDD2	protein_coding	HGNC Symbol	9	rhomboid domain containing 2 [Source:HGNC Symbol;Acc:HGNC:23082]	0.0425877	-0.200585	0.28576	0.722216	0.87572	0.207915	-0.0205402	0.436369	0.0727593	0.139844	0.472253	0.201227	0.743278	0.00133825	0.00295296	0.637579	0.442978	0.83218	3.11069e-07	1.00345e-06
ENSG00000005513	30812	SOX8	protein_coding	HGNC Symbol	2	SRY-box 8 [Source:HGNC Symbol;Acc:HGNC:11203]	-2.25352	-2.66969	-1.83736	1.28016e-11	3.51463e-09	-1.44665	-1.85846	-1.03485	9.02052e-08	1.58025e-06	-0.308049	-0.707713	0.0916144	0.125457	0.173138	0.498822	0.0709841	0.926661	0.0239566	0.0348087
ENSG00000005700	25998	IBTK	protein_coding	HGNC Symbol	10	inhibitor of Bruton tyrosine kinase [Source:HGNC Symbol;Acc:HGNC:17853]	-0.165786	-0.357874	0.0263029	0.0878966	0.276747	-0.25655	-0.455402	-0.0576981	0.0133641	0.0347213	-0.167248	-0.389396	0.0549001	0.134098	0.183913	-0.258013	-0.422604	-0.0934217	0.00334668	0.00556235
ENSG00000005801	7748	ZNF195	protein_coding	HGNC Symbol	30	zinc finger protein 195 [Source:HGNC Symbol;Acc:HGNC:12986]	-0.279448	-0.450356	-0.10854	0.00235743	0.0231228	-0.349418	-0.527071	-0.171764	0.000399319	0.00183292	-0.279071	-0.476877	-0.0812648	0.00740892	0.0138459	-0.34904	-0.496156	-0.201925	4.27377e-05	9.57105e-05
ENSG00000005810	23077	MYCBP2	protein_coding	HGNC Symbol	12	MYC binding protein 2, E3 ubiquitin protein ligase [Source:HGNC Symbol;Acc:HGNC:23386]	0.326836	0.114997	0.538674	0.00380115	0.0329501	0.572181	0.350508	0.793853	1.34795e-05	0.000104569	-0.74576	-0.994843	-0.496677	1.40868e-06	6.16794e-06	-0.500415	-0.679222	-0.321608	4.07836e-06	1.0768e-05
ENSG00000005812	26224	FBXL3	protein_coding	HGNC Symbol	6	F-box and leucine rich repeat protein 3 [Source:HGNC Symbol;Acc:HGNC:13599]	0.159682	-0.0338557	0.353219	0.102016	0.301925	0.122971	-0.0519031	0.297846	0.160631	0.260711	0.799806	0.58738	1.01223	2.48791e-08	1.76412e-07	0.763096	0.611726	0.914466	6.25782e-11	4.51751e-10
ENSG00000005882	5164	PDK2	protein_coding	HGNC Symbol	16	pyruvate dehydrogenase kinase 2 [Source:HGNC Symbol;Acc:HGNC:8810]	0.100243	-0.144144	0.344629	0.407517	0.658673	-0.4175	-0.627465	-0.207535	0.000354988	0.00165952	0.984131	0.725939	1.24232	1.96896e-08	1.43257e-07	0.466389	0.273654	0.659124	3.28948e-05	7.50114e-05
ENSG00000005884	3675	ITGA3	protein_coding	HGNC Symbol	16	integrin subunit alpha 3 [Source:HGNC Symbol;Acc:HGNC:6139]	-0.543859	-0.82892	-0.258798	0.000550287	0.00765565	-1.20444	-1.53923	-0.869664	5.82869e-08	1.08377e-06	-0.900743	-1.23796	-0.563523	8.2131e-06	2.97306e-05	-1.56133	-1.8435	-1.27916	7.8628e-12	7.33709e-11
ENSG00000005889	7543	ZFX	protein_coding	HGNC Symbol	11	zinc finger protein, X-linked [Source:HGNC Symbol;Acc:HGNC:12869]	0.0338814	-0.125494	0.193256	0.666259	0.843318	-0.0974947	-0.246967	0.0519778	0.192032	0.299928	0.778657	0.602135	0.955179	1.07465e-09	1.14441e-08	0.647281	0.518509	0.776054	6.67113e-11	4.79225e-10
ENSG00000005893	3920	LAMP2	protein_coding	HGNC Symbol	4	lysosomal associated membrane protein 2 [Source:HGNC Symbol;Acc:HGNC:6501]	0.0746951	-0.252527	0.401917	0.64338	0.828785	0.21573	-0.139321	0.570781	0.223307	0.3377	-0.811489	-1.20325	-0.419727	0.000225383	0.000589844	-0.670454	-0.952693	-0.388215	4.20516e-05	9.43062e-05
ENSG00000005961	3674	ITGA2B	protein_coding	HGNC Symbol	10	integrin subunit alpha 2b [Source:HGNC Symbol;Acc:HGNC:6138]	-0.251275	-0.633253	0.130703	0.188383	0.431113	-0.870856	-1.45268	-0.289033	0.00480957	0.0148261	-1.5987	-2.12613	-1.07126	1.15317e-06	5.16909e-06	-2.21828	-2.67241	-1.76414	1.24355e-10	8.42347e-10
ENSG00000006007	51573	GDE1	protein_coding	HGNC Symbol	5	glycerophosphodiester phosphodiesterase 1 [Source:HGNC Symbol;Acc:HGNC:29644]	-0.0276392	-0.202471	0.147192	0.748231	0.889463	-0.07299	-0.255222	0.109242	0.418499	0.541403	-0.31529	-0.519033	-0.111547	0.00371166	0.00740772	-0.360641	-0.50985	-0.211431	3.34147e-05	7.61516e-05
ENSG00000006015	55049	REX1BD	protein_coding	HGNC Symbol	8	required for excision 1-B domain containing [Source:HGNC Symbol;Acc:HGNC:26098]	0.150986	-0.0582104	0.360183	0.150271	0.378445	-0.416533	-0.629045	-0.204021	0.000414402	0.00189129	0.341851	0.101439	0.582262	0.00701009	0.0131653	-0.225668	-0.402096	-0.0492407	0.0140911	0.0212381
ENSG00000006016	9244	CRLF1	protein_coding	HGNC Symbol	5	cytokine receptor like factor 1 [Source:HGNC Symbol;Acc:HGNC:2364]	-1.33819	-1.62553	-1.05084	3.45276e-10	6.00677e-08	-2.9972	-3.54064	-2.45376	8.46553e-12	7.47477e-10	-2.04053	-2.41522	-1.66584	1.12617e-11	2.29824e-10	-3.69954	-4.18689	-3.2122	4.39454e-15	1.14395e-13
ENSG00000006025	114881	OSBPL7	protein_coding	HGNC Symbol	11	oxysterol binding protein like 7 [Source:HGNC Symbol;Acc:HGNC:16387]	-0.253725	-0.602947	0.0954974	0.147679	0.375047	0.0595494	-0.265319	0.384418	0.709864	0.793954	0.286067	-0.0960889	0.668223	0.136247	0.186477	0.599341	0.313942	0.88474	0.000192581	0.000388634
ENSG00000006042	26022	TMEM98	protein_coding	HGNC Symbol	9	transmembrane protein 98 [Source:HGNC Symbol;Acc:HGNC:24529]	0.147131	-0.10655	0.400813	0.244492	0.500113	0.110966	-0.136456	0.358389	0.365726	0.490323	0.857486	0.570385	1.14459	1.46551e-06	6.38653e-06	0.821321	0.613607	1.02904	9.68906e-09	4.25829e-08
ENSG00000006047	51087	YBX2	protein_coding	HGNC Symbol	7	Y-box binding protein 2 [Source:HGNC Symbol;Acc:HGNC:17948]	0.118308	-0.172709	0.409325	0.411648	0.662005	-0.491601	-0.924591	-0.0586104	0.0275412	0.0628885	-1.69658	-2.10559	-1.28757	3.75723e-09	3.4118e-08	-2.30649	-2.63034	-1.98263	2.0881e-14	4.35232e-13
ENSG00000006062	9020	MAP3K14	protein_coding	HGNC Symbol	6	mitogen-activated protein kinase kinase kinase 14 [Source:HGNC Symbol;Acc:HGNC:6853]	0.0531669	-0.313686	0.42002	0.768535	0.901236	0.893739	0.565109	1.22237	6.29035e-06	5.49342e-05	0.3004	-0.110314	0.711115	0.145088	0.196967	1.14097	0.869141	1.4128	2.96241e-09	1.47041e-08
ENSG00000006071	6833	ABCC8	protein_coding	HGNC Symbol	21	ATP binding cassette subfamily C member 8 [Source:HGNC Symbol;Acc:HGNC:59]	-0.451379	-1.12721	0.224454	0.181927	0.423285	-0.286368	-0.774844	0.202108	0.239561	0.356329	1.35384	0.699878	2.00781	0.000226843	0.000593223	1.51885	1.00147	2.03624	1.933e-06	5.39209e-06
ENSG00000006118	54972	TMEM132A	protein_coding	HGNC Symbol	14	transmembrane protein 132A [Source:HGNC Symbol;Acc:HGNC:31092]	-0.113667	-0.383497	0.156164	0.39514	0.647927	0.0525092	-0.222413	0.327432	0.698304	0.784821	0.653481	0.342355	0.964606	0.000192193	0.000510049	0.819657	0.592518	1.04679	5.51142e-08	2.06484e-07
ENSG00000006125	163	AP2B1	protein_coding	HGNC Symbol	22	adaptor related protein complex 2 beta 1 subunit [Source:HGNC Symbol;Acc:HGNC:563]	-0.196921	-0.476469	0.0826273	0.159929	0.392685	-0.296285	-0.582701	-0.0098694	0.0431069	0.0909063	-0.0306831	-0.354328	0.292962	0.847271	0.878935	-0.130047	-0.365494	0.105399	0.267149	0.316739
ENSG00000006128	6863	TAC1	protein_coding	HGNC Symbol	5	tachykinin precursor 1 [Source:HGNC Symbol;Acc:HGNC:11517]	0.291526	-0.340879	0.923932	0.352733	0.610285	3.22907	2.12465	4.33349	2.06154e-06	2.13833e-05	-3.2688	-4.42539	-2.11222	3.50665e-06	1.38648e-05	-0.331259	-0.862299	0.199782	0.21155	0.256798
ENSG00000006194	10127	ZNF263	protein_coding	HGNC Symbol	8	zinc finger protein 263 [Source:HGNC Symbol;Acc:HGNC:13056]	-0.113289	-0.2913	0.0647216	0.202713	0.449051	-0.0967837	-0.277029	0.0834618	0.280407	0.401649	0.0875897	-0.116444	0.291623	0.386306	0.459534	0.104095	-0.0460604	0.254251	0.16642	0.206538
ENSG00000006210	6376	CX3CL1	protein_coding	HGNC Symbol	4	C-X3-C motif chemokine ligand 1 [Source:HGNC Symbol;Acc:HGNC:10647]	0.448331	-0.0235858	0.920248	0.0617275	0.22377	2.28974	1.78585	2.79363	5.79147e-10	2.44033e-08	-0.652913	-1.26233	-0.04349	0.0366764	0.0583047	1.1885	0.864127	1.51287	4.1528e-08	1.5946e-07
ENSG00000006282	64847	SPATA20	protein_coding	HGNC Symbol	28	spermatogenesis associated 20 [Source:HGNC Symbol;Acc:HGNC:26125]	-0.261622	-0.465133	-0.0581099	0.0136635	0.0819388	-0.734772	-0.939092	-0.530451	5.87478e-08	1.08888e-06	0.287461	0.0619932	0.512928	0.0143729	0.0251211	-0.18569	-0.36549	-0.00588863	0.0434274	0.060264
ENSG00000006283	8913	CACNA1G	protein_coding	HGNC Symbol	34	calcium voltage-gated channel subunit alpha1 G [Source:HGNC Symbol;Acc:HGNC:1394]	-0.697541	-1.00098	-0.394102	6.42916e-05	0.00141624	-1.73859	-2.05139	-1.4258	7.10148e-12	6.48997e-10	0.531112	0.210343	0.851881	0.00211565	0.00447073	-0.509941	-0.804942	-0.21494	0.00144045	0.00253228
ENSG00000006327	51330	TNFRSF12A	protein_coding	HGNC Symbol	7	TNF receptor superfamily member 12A [Source:HGNC Symbol;Acc:HGNC:18152]	-0.377292	-0.643013	-0.111572	0.00708237	0.0511708	0.780759	0.483354	1.07816	1.05721e-05	8.50172e-05	-1.80822	-2.13453	-1.4819	7.60744e-12	1.65503e-10	-0.650166	-0.879461	-0.420871	3.33404e-06	8.93843e-06
ENSG00000006432	4293	MAP3K9	protein_coding	HGNC Symbol	7	mitogen-activated protein kinase kinase kinase 9 [Source:HGNC Symbol;Acc:HGNC:6861]	-0.0632178	-0.268607	0.142171	0.533116	0.754946	-0.383963	-0.599348	-0.168578	0.00107999	0.00425291	-0.379296	-0.618452	-0.140139	0.00304346	0.00620595	-0.700041	-0.877184	-0.522897	9.79726e-09	4.30262e-08
ENSG00000006451	5898	RALA	protein_coding	HGNC Symbol	5	RAS like proto-oncogene A [Source:HGNC Symbol;Acc:HGNC:9839]	0.0913624	-0.0577381	0.240463	0.219511	0.471174	0.128385	-0.0295653	0.286336	0.106956	0.189277	-0.574326	-0.750228	-0.398423	3.30277e-07	1.70635e-06	-0.537303	-0.664729	-0.409876	2.70153e-09	1.34739e-08
ENSG00000006453	55971	BAIAP2L1	protein_coding	HGNC Symbol	5	BAI1 associated protein 2 like 1 [Source:HGNC Symbol;Acc:HGNC:21649]	0.144863	-0.0543449	0.34407	0.147329	0.374689	-0.837627	-1.06368	-0.611572	3.36455e-08	6.79523e-07	-0.345245	-0.581362	-0.109127	0.00572968	0.0109753	-1.32773	-1.5149	-1.14056	2.29922e-14	4.73063e-13
ENSG00000006459	80853	KDM7A	protein_coding	HGNC Symbol	3	lysine demethylase 7A [Source:HGNC Symbol;Acc:HGNC:22224]	-0.126088	-0.352288	0.100111	0.262877	0.521392	0.291691	0.0397737	0.543609	0.024855	0.0578983	-0.936227	-1.21123	-0.661222	1.58635e-07	8.88549e-07	-0.518447	-0.715934	-0.320961	1.05728e-05	2.60773e-05
ENSG00000006468	2115	ETV1	protein_coding	HGNC Symbol	23	ETS variant 1 [Source:HGNC Symbol;Acc:HGNC:3490]	0.276851	0.024546	0.529156	0.0326892	0.149501	-0.510537	-0.768464	-0.25261	0.000372939	0.00172953	0.354359	0.0631207	0.645597	0.0189278	0.0322972	-0.433029	-0.646019	-0.22004	0.000278037	0.00054677
ENSG00000006530	55750	AGK	protein_coding	HGNC Symbol	11	acylglycerol kinase [Source:HGNC Symbol;Acc:HGNC:21869]	-0.013486	-0.218569	0.191597	0.893705	0.95804	0.322474	0.0885273	0.556421	0.00869901	0.0243586	-0.653917	-0.908277	-0.399556	1.42735e-05	4.9013e-05	-0.317956	-0.497096	-0.138817	0.0011258	0.00201256
ENSG00000006534	221	ALDH3B1	protein_coding	HGNC Symbol	10	aldehyde dehydrogenase 3 family member B1 [Source:HGNC Symbol;Acc:HGNC:410]	-0.130711	-0.592359	0.330937	0.566205	0.778866	-0.360018	-0.821802	0.101766	0.121357	0.209445	0.139672	-0.376738	0.656083	0.583608	0.648572	-0.0896352	-0.489239	0.309969	0.649125	0.695644
ENSG00000006555	55001	TTC22	protein_coding	HGNC Symbol	5	tetratricopeptide repeat domain 22 [Source:HGNC Symbol;Acc:HGNC:26067]	0.893956	0.273476	1.51444	0.006381	0.0472933	1.29847	0.0768616	2.52008	0.0380667	0.0820901	-3.54609	-4.7182	-2.37398	1.18911e-06	5.3138e-06	-3.14157	-3.85114	-2.432	9.9561e-10	5.43456e-09
ENSG00000006576	57157	PHTF2	protein_coding	HGNC Symbol	12	putative homeodomain transcription factor 2 [Source:HGNC Symbol;Acc:HGNC:13411]	0.215528	0.0576094	0.373447	0.00930106	0.0622112	0.0404636	-0.118334	0.199262	0.605465	0.709104	0.186216	0.00449118	0.36794	0.0449647	0.0699739	0.0111512	-0.119736	0.142038	0.862577	0.884113
ENSG00000006606	10344	CCL26	protein_coding	HGNC Symbol	2	C-C motif chemokine ligand 26 [Source:HGNC Symbol;Acc:HGNC:10625]	-0.218629	-0.857088	0.41983	0.488435	0.724622	0.0594042	-1.34114	1.45995	0.931313	0.953922	-5.16587	-6.39382	-3.93793	2.82951e-09	2.67441e-08	-4.88784	-5.8159	-3.95978	2.38229e-11	1.93703e-10
ENSG00000006607	9855	FARP2	protein_coding	HGNC Symbol	23	FERM, ARH/RhoGEF and pleckstrin domain protein 2 [Source:HGNC Symbol;Acc:HGNC:16460]	0.0166348	-0.12938	0.162649	0.816995	0.922291	0.0211588	-0.12322	0.165537	0.76602	0.837257	0.356851	0.190836	0.522865	0.00014664	0.000399662	0.361375	0.240526	0.482224	1.43737e-06	4.09535e-06
ENSG00000006611	10083	USH1C	protein_coding	HGNC Symbol	11	USH1 protein network component harmonin [Source:HGNC Symbol;Acc:HGNC:12597]	0.502077	-0.107729	1.11188	0.102702	0.302681	0.449625	-0.702331	1.60158	0.430329	0.552844	-2.71833	-3.80129	-1.63536	1.99671e-05	6.61217e-05	-2.77078	-3.49607	-2.04549	1.88592e-08	7.82651e-08
ENSG00000006625	79017	GGCT	protein_coding	HGNC Symbol	8	gamma-glutamylcyclotransferase [Source:HGNC Symbol;Acc:HGNC:21705]	0.0871861	-0.0887365	0.263109	0.318355	0.57865	-0.0189832	-0.200445	0.162479	0.831709	0.884301	-0.142045	-0.346331	0.0622399	0.165197	0.220836	-0.248215	-0.397026	-0.0994038	0.00198397	0.00341333
ENSG00000006634	10926	DBF4	protein_coding	HGNC Symbol	8	DBF4 zinc finger [Source:HGNC Symbol;Acc:HGNC:17364]	0.0539672	-0.129987	0.237921	0.552345	0.768672	0.26546	0.0779979	0.452921	0.00721809	0.0208463	-0.0779628	-0.291343	0.135417	0.460056	0.531714	0.133529	-0.0196037	0.286663	0.0848363	0.111409
ENSG00000006652	3475	IFRD1	protein_coding	HGNC Symbol	17	interferon related developmental regulator 1 [Source:HGNC Symbol;Acc:HGNC:5456]	0.00020554	-0.207439	0.20785	0.998395	0.999362	0.366632	0.165285	0.567978	0.000879972	0.00357586	0.49399	0.259415	0.728565	0.000186451	0.000496761	0.860416	0.691209	1.02962	5.17821e-11	3.82778e-10
ENSG00000006695	1352	COX10	protein_coding	HGNC Symbol	4	COX10, heme A:farnesyltransferase cytochrome c oxidase assembly factor [Source:HGNC Symbol;Acc:HGNC:2260]	-0.0697386	-0.208713	0.0692355	0.312434	0.573003	0.00768342	-0.140835	0.156202	0.916276	0.944483	-0.363461	-0.527425	-0.199497	0.000101213	0.000285826	-0.286039	-0.406402	-0.165676	4.18237e-05	9.38191e-05
ENSG00000006704	9569	GTF2IRD1	protein_coding	HGNC Symbol	7	GTF2I repeat domain containing 1 [Source:HGNC Symbol;Acc:HGNC:4661]	-0.0258745	-0.219088	0.167339	0.785648	0.908761	-0.0952677	-0.303578	0.113043	0.356493	0.481507	-0.424657	-0.653313	-0.196001	0.000723833	0.00169534	-0.49405	-0.662695	-0.325405	1.99794e-06	5.55648e-06
ENSG00000006712	54623	PAF1	protein_coding	HGNC Symbol	8	PAF1 homolog, Paf1/RNA polymerase II complex component [Source:HGNC Symbol;Acc:HGNC:25459]	-0.0520411	-0.271145	0.167063	0.630051	0.820155	0.269523	0.0519015	0.487145	0.0170882	0.042632	0.114	-0.136296	0.364296	0.358436	0.431937	0.435564	0.254684	0.616445	3.5119e-05	7.97875e-05
ENSG00000006715	27072	VPS41	protein_coding	HGNC Symbol	14	VPS41, HOPS complex subunit [Source:HGNC Symbol;Acc:HGNC:12713]	-0.0525216	-0.228014	0.12297	0.544423	0.763209	-0.255216	-0.432132	-0.0782992	0.00632275	0.0187505	0.684999	0.48382	0.886179	1.582e-07	8.86395e-07	0.482305	0.335255	0.629356	3.05331e-07	9.87298e-07
ENSG00000006740	9912	ARHGAP44	protein_coding	HGNC Symbol	12	Rho GTPase activating protein 44 [Source:HGNC Symbol;Acc:HGNC:29096]	-0.0545623	-0.256074	0.146949	0.583196	0.789654	-0.363399	-0.601137	-0.125662	0.0040897	0.0129013	-0.800703	-1.04799	-0.553411	3.81336e-07	1.93988e-06	-1.10954	-1.29921	-0.919874	2.20437e-12	2.40727e-11
ENSG00000006744	60528	ELAC2	protein_coding	HGNC Symbol	21	elaC ribonuclease Z 2 [Source:HGNC Symbol;Acc:HGNC:14198]	0.0460504	-0.128848	0.220949	0.59357	0.796533	-0.0465751	-0.22642	0.13327	0.599618	0.704129	-0.358864	-0.561577	-0.15615	0.00115385	0.002587	-0.451489	-0.599276	-0.303702	1.01369e-06	2.96761e-06
ENSG00000006756	414	ARSD	protein_coding	HGNC Symbol	7	arylsulfatase D [Source:HGNC Symbol;Acc:HGNC:717]	0.21124	-0.117034	0.539513	0.197891	0.442966	-0.124692	-0.399816	0.150432	0.360768	0.485566	0.982373	0.633943	1.3308	3.64e-06	1.43308e-05	0.646441	0.397336	0.895547	1.24874e-05	3.04559e-05
ENSG00000006757	8228	PNPLA4	protein_coding	HGNC Symbol	4	patatin like phospholipase domain containing 4 [Source:HGNC Symbol;Acc:HGNC:24887]	0.541193	0.240621	0.841766	0.000981535	0.0118942	-0.259311	-0.519086	0.000463734	0.0503823	0.103178	1.01823	0.692668	1.34379	6.8641e-07	3.25596e-06	0.217723	-0.00995586	0.445402	0.0601397	0.0812795
ENSG00000006831	79602	ADIPOR2	protein_coding	HGNC Symbol	7	adiponectin receptor 2 [Source:HGNC Symbol;Acc:HGNC:24041]	0.00753153	-0.141104	0.156167	0.917989	0.967259	0.078243	-0.0732723	0.229758	0.298838	0.421859	0.0208516	-0.150751	0.192455	0.805061	0.844471	0.0915631	-0.0333439	0.21647	0.144222	0.181281
ENSG00000006837	51265	CDKL3	protein_coding	HGNC Symbol	10	cyclin dependent kinase like 3 [Source:HGNC Symbol;Acc:HGNC:15483]	-0.00841312	-0.67768	0.660854	0.979619	0.990649	-0.804994	-1.37135	-0.238639	0.00703046	0.0204147	1.08106	0.392942	1.76918	0.00328784	0.0066533	0.284482	-0.25881	0.827774	0.292265	0.343757
ENSG00000007047	57787	MARK4	protein_coding	HGNC Symbol	11	microtubule affinity regulating kinase 4 [Source:HGNC Symbol;Acc:HGNC:13538]	-0.0579094	-0.302806	0.186987	0.631562	0.82079	0.0188065	-0.251246	0.288859	0.887474	0.923913	-0.733983	-1.02819	-0.439776	2.17294e-05	7.14726e-05	-0.657267	-0.872545	-0.441989	1.02412e-06	2.99414e-06
ENSG00000007062	8842	PROM1	protein_coding	HGNC Symbol	20	prominin 1 [Source:HGNC Symbol;Acc:HGNC:9454]	-0.125684	-0.355526	0.104159	0.271851	0.531876	1.67965	1.3895	1.9698	2.80654e-12	3.141e-10	-2.76343	-3.07579	-2.45108	9.69217e-17	2.05182e-14	-0.958103	-1.15671	-0.759491	1.62794e-10	1.06376e-09
ENSG00000007080	115098	CCDC124	protein_coding	HGNC Symbol	4	coiled-coil domain containing 124 [Source:HGNC Symbol;Acc:HGNC:25171]	-0.0729555	-0.260382	0.114471	0.431576	0.679135	0.0136213	-0.189379	0.216621	0.891552	0.926676	-0.643224	-0.866147	-0.420301	2.53972e-06	1.03973e-05	-0.556647	-0.719874	-0.39342	1.53841e-07	5.28483e-07
ENSG00000007168	5048	PAFAH1B1	protein_coding	HGNC Symbol	13	platelet activating factor acetylhydrolase 1b regulatory subunit 1 [Source:HGNC Symbol;Acc:HGNC:8574]	-0.0286336	-0.170848	0.113581	0.682875	0.853438	-0.00248748	-0.148002	0.143027	0.972287	0.980659	0.648195	0.483786	0.812604	1.02564e-08	8.12877e-08	0.674341	0.55447	0.794212	5.40073e-12	5.27787e-11
ENSG00000007171	4843	NOS2	protein_coding	HGNC Symbol	2	nitric oxide synthase 2 [Source:HGNC Symbol;Acc:HGNC:7873]	0.292721	-2.12002	2.70546	0.805356	0.916867	3.31632	0.655049	5.97759	0.016482	0.0414018	-0.931638	-4.14493	2.28166	0.556985	0.624169	2.09196	0.486221	3.6977	0.0125755	0.0190799
ENSG00000007174	1770	DNAH9	protein_coding	HGNC Symbol	15	dynein axonemal heavy chain 9 [Source:HGNC Symbol;Acc:HGNC:2953]	0.529681	-0.193135	1.2525	0.144353	0.370226	-1.52172	-1.88685	-1.15658	3.41916e-09	1.0305e-07	3.90078	3.23672	4.56484	2.00417e-12	5.44285e-11	1.84938	1.3859	2.31286	8.10876e-09	3.64024e-08
ENSG00000007202	9703	KIAA0100	protein_coding	HGNC Symbol	16	KIAA0100 [Source:HGNC Symbol;Acc:HGNC:28960]	-0.0577764	-0.234241	0.118688	0.507546	0.738374	0.0337737	-0.146924	0.214471	0.704439	0.789995	-0.210532	-0.414678	-0.00638691	0.0437041	0.0682317	-0.118982	-0.267697	0.0297324	0.112309	0.144137
ENSG00000007237	8522	GAS7	protein_coding	HGNC Symbol	19	growth arrest specific 7 [Source:HGNC Symbol;Acc:HGNC:4169]	-0.416847	-0.774915	-0.0587796	0.0241505	0.122295	2.07387	1.53208	2.61566	1.81562e-08	4.07437e-07	-2.64258	-3.20753	-2.07764	3.14466e-10	3.91601e-09	-0.15187	-0.472167	0.168428	0.339368	0.392176
ENSG00000007255	79090	TRAPPC6A	protein_coding	HGNC Symbol	5	trafficking protein particle complex 6A [Source:HGNC Symbol;Acc:HGNC:23069]	0.0107888	-0.292966	0.314543	0.94246	0.977912	-0.904488	-1.2062	-0.602772	1.38011e-06	1.5336e-05	0.648657	0.308563	0.988751	0.000552035	0.0013244	-0.26662	-0.526688	-0.00655188	0.0448718	0.0620821
ENSG00000007264	4145	MATK	protein_coding	HGNC Symbol	15	megakaryocyte-associated tyrosine kinase [Source:HGNC Symbol;Acc:HGNC:6906]	-0.785595	-1.13183	-0.439359	7.58257e-05	0.00159944	-2.64997	-3.11483	-2.18512	3.99149e-12	3.9624e-10	-0.383039	-0.774063	0.00798536	0.0545308	0.0829935	-2.24742	-2.67529	-1.81955	2.52896e-11	2.04681e-10
ENSG00000007312	974	CD79B	protein_coding	HGNC Symbol	6	CD79b molecule [Source:HGNC Symbol;Acc:HGNC:1699]	0.944564	0.423284	1.46584	0.000923003	0.0113652	0.684536	-0.125496	1.49457	0.0943619	0.171229	-1.80091	-2.61831	-0.983515	0.000109037	0.000306052	-2.06094	-2.57059	-1.55129	6.23436e-09	2.87366e-08
ENSG00000007314	6329	SCN4A	protein_coding	HGNC Symbol	3	sodium voltage-gated channel alpha subunit 4 [Source:HGNC Symbol;Acc:HGNC:10591]	0.445997	0.166341	0.725652	0.0029073	0.0270573	0.945048	0.433939	1.45616	0.000756443	0.00315208	-2.82562	-3.32212	-2.32912	4.14675e-12	9.8463e-11	-2.32657	-2.63141	-2.02172	3.85255e-15	1.03191e-13
ENSG00000007341	54879	ST7L	protein_coding	HGNC Symbol	28	suppression of tumorigenicity 7 like [Source:HGNC Symbol;Acc:HGNC:18441]	0.262181	-0.0393084	0.563671	0.0856387	0.272108	0.190785	-0.0716677	0.453238	0.147471	0.243488	0.76318	0.434706	1.09165	5.61014e-05	0.000167475	0.691784	0.464007	0.919561	1.11627e-06	3.23717e-06
ENSG00000007350	8277	TKTL1	protein_coding	HGNC Symbol	8	transketolase like 1 [Source:HGNC Symbol;Acc:HGNC:11835]	-0.338049	-1.79123	1.11514	0.637085	0.824742	0.120308	-0.589835	0.830452	0.730911	0.81012	3.91849	2.59697	5.24001	1.6471e-06	7.08727e-06	4.37685	3.44431	5.30938	2.92651e-10	1.8049e-09
ENSG00000007372	5080	PAX6	protein_coding	HGNC Symbol	82	paired box 6 [Source:HGNC Symbol;Acc:HGNC:8620]	0.491312	-2.36726	3.34989	0.727168	0.878512	-0.841888	-1.97163	0.287857	0.137943	0.231699	4.81701	2.25132	7.38271	0.000648743	0.00153357	3.48381	1.79119	5.17644	0.000242254	0.000481576
ENSG00000007376	113000	RPUSD1	protein_coding	HGNC Symbol	10	RNA pseudouridylate synthase domain containing 1 [Source:HGNC Symbol;Acc:HGNC:14173]	-0.175001	-0.439952	0.0899504	0.186648	0.429098	-0.219205	-0.490546	0.0521365	0.109014	0.192309	-0.0309562	-0.334602	0.27269	0.835929	0.869428	-0.0751601	-0.30237	0.15205	0.503204	0.556823
ENSG00000007384	64285	RHBDF1	protein_coding	HGNC Symbol	11	rhomboid 5 homolog 1 [Source:HGNC Symbol;Acc:HGNC:20561]	-0.509951	-0.778596	-0.241307	0.000579782	0.00798382	-0.00283899	-0.313819	0.308142	0.985198	0.988969	-1.1813	-1.51038	-0.852218	6.07301e-08	3.82798e-07	-0.674185	-0.920327	-0.428044	5.65423e-06	1.46082e-05
ENSG00000007392	55692	LUC7L	protein_coding	HGNC Symbol	21	LUC7 like [Source:HGNC Symbol;Acc:HGNC:6723]	-0.0937504	-0.277776	0.0902758	0.305272	0.566874	-0.117335	-0.304158	0.0694884	0.208536	0.319804	0.303643	0.0919486	0.515338	0.00658889	0.0124434	0.280058	0.125288	0.434829	0.000935487	0.00169528
ENSG00000007402	9254	CACNA2D2	protein_coding	HGNC Symbol	8	calcium voltage-gated channel auxiliary subunit alpha2delta 2 [Source:HGNC Symbol;Acc:HGNC:1400]	-0.0605211	-0.368151	0.247109	0.689731	0.857555	-0.816586	-1.14567	-0.487499	2.34034e-05	0.000166486	-0.0367462	-0.391232	0.317739	0.833216	0.867428	-0.792811	-1.07079	-0.514827	3.04678e-06	8.20963e-06
ENSG00000007516	8938	BAIAP3	protein_coding	HGNC Symbol	16	BAI1 associated protein 3 [Source:HGNC Symbol;Acc:HGNC:948]	-0.323651	-0.584561	-0.0627407	0.0169298	0.0950367	0.489038	0.167062	0.811015	0.00429778	0.013449	-1.19745	-1.53575	-0.859141	7.86229e-08	4.80182e-07	-0.384757	-0.624115	-0.145399	0.00272247	0.00459216
ENSG00000007520	115939	TSR3	protein_coding	HGNC Symbol	2	TSR3, acp transferase ribosome maturation factor [Source:HGNC Symbol;Acc:HGNC:14175]	-0.0869646	-0.282039	0.10811	0.368563	0.624557	-0.215655	-0.412185	-0.0191255	0.0326849	0.0725776	0.170096	-0.0524398	0.392631	0.1285	0.17695	0.041405	-0.123386	0.206196	0.610481	0.659703
ENSG00000007541	9091	PIGQ	protein_coding	HGNC Symbol	25	phosphatidylinositol glycan anchor biosynthesis class Q [Source:HGNC Symbol;Acc:HGNC:14135]	0.173394	-0.118432	0.465219	0.233432	0.488581	-0.337244	-0.610653	-0.0638341	0.0174972	0.0434857	1.31004	0.986323	1.63375	6.14065e-09	5.24537e-08	0.799398	0.564609	1.03419	1.58339e-07	5.42546e-07
ENSG00000007545	57585	CRAMP1	protein_coding	HGNC Symbol	8	cramped chromatin regulator homolog 1 [Source:HGNC Symbol;Acc:HGNC:14122]	-0.0303607	-0.277685	0.216963	0.803106	0.915669	0.0573099	-0.185779	0.300398	0.632578	0.732096	0.133863	-0.146625	0.414351	0.336273	0.408875	0.221534	0.0176033	0.425465	0.0343256	0.0485109
ENSG00000007866	7005	TEAD3	protein_coding	HGNC Symbol	4	TEA domain transcription factor 3 [Source:HGNC Symbol;Acc:HGNC:11716]	-0.423166	-0.612907	-0.233426	9.39218e-05	0.00190515	0.178724	-0.0230106	0.380459	0.0802287	0.150802	-0.669866	-0.892966	-0.446767	1.34524e-06	5.92116e-06	-0.0679755	-0.232064	0.0961128	0.402927	0.457471
ENSG00000007923	55735	DNAJC11	protein_coding	HGNC Symbol	11	DnaJ heat shock protein family (Hsp40) member C11 [Source:HGNC Symbol;Acc:HGNC:25570]	-0.0849859	-0.308891	0.138919	0.442996	0.688413	0.280045	0.0475837	0.512506	0.0200222	0.0487003	-0.389899	-0.651293	-0.128506	0.00493707	0.00959509	-0.0248684	-0.214196	0.16446	0.789652	0.820418
ENSG00000007944	29116	MYLIP	protein_coding	HGNC Symbol	2	myosin regulatory light chain interacting protein [Source:HGNC Symbol;Acc:HGNC:21155]	0.111609	-0.124239	0.347457	0.340298	0.599677	-1.18682	-1.49564	-0.877993	1.68234e-08	3.844e-07	-1.45281	-1.74823	-1.1574	1.07383e-10	1.53151e-09	-2.75124	-3.00367	-2.4988	4.68003e-19	6.18292e-17
ENSG00000007968	1870	E2F2	protein_coding	HGNC Symbol	2	E2F transcription factor 2 [Source:HGNC Symbol;Acc:HGNC:3114]	-0.252442	-0.770506	0.265621	0.326392	0.586284	0.989575	0.548507	1.43064	8.72418e-05	0.000498513	0.468578	-0.0889936	1.02615	0.0961086	0.137367	1.7106	1.32067	2.10052	1.20359e-09	6.46536e-09
ENSG00000008018	5689	PSMB1	protein_coding	HGNC Symbol	2	proteasome subunit beta 1 [Source:HGNC Symbol;Acc:HGNC:9537]	-0.0398578	-0.251149	0.171433	0.701837	0.86431	-0.219783	-0.436268	-0.00329875	0.0468396	0.097272	-0.0158947	-0.26041	0.22862	0.894916	0.916938	-0.19582	-0.373926	-0.0177143	0.0323736	0.0459443
ENSG00000008056	6853	SYN1	protein_coding	HGNC Symbol	5	synapsin I [Source:HGNC Symbol;Acc:HGNC:11494]	0.0365405	-0.42893	0.502011	0.873275	0.948	0.0881494	-0.475926	0.652225	0.751025	0.825768	-0.763184	-1.35637	-0.169999	0.0135948	0.0238922	-0.711575	-1.13933	-0.283818	0.00203126	0.00348956
ENSG00000008083	3720	JARID2	protein_coding	HGNC Symbol	3	jumonji and AT-rich interaction domain containing 2 [Source:HGNC Symbol;Acc:HGNC:6196]	0.0574968	-0.128398	0.243392	0.531133	0.754153	-0.677745	-0.866041	-0.489449	5.77946e-08	1.07689e-06	-1.23719	-1.45121	-1.02317	2.89862e-12	7.39211e-11	-1.97243	-2.12802	-1.81684	9.11756e-21	2.74774e-18
ENSG00000008086	6792	CDKL5	protein_coding	HGNC Symbol	11	cyclin dependent kinase like 5 [Source:HGNC Symbol;Acc:HGNC:11411]	0.0812384	-0.160049	0.322526	0.495695	0.728919	-0.711095	-0.979513	-0.442676	9.26436e-06	7.58193e-05	-0.122859	-0.405654	0.159937	0.38071	0.454076	-0.915192	-1.13946	-0.690927	5.20383e-09	2.44026e-08
ENSG00000008118	57172	CAMK1G	protein_coding	HGNC Symbol	4	calcium/calmodulin dependent protein kinase IG [Source:HGNC Symbol;Acc:HGNC:14585]	1.78481	1.11725	2.45237	8.09926e-06	0.00027051	-0.384254	-0.755186	-0.0133222	0.042835	0.0904415	3.21097	2.54207	3.87987	1.80884e-10	2.4422e-09	1.04191	0.673387	1.41043	3.48733e-06	9.31103e-06
ENSG00000008128	728642	CDK11A	protein_coding	HGNC Symbol	23	cyclin dependent kinase 11A [Source:HGNC Symbol;Acc:HGNC:1730]	0.269781	-0.150374	0.689936	0.198832	0.444092	0.156909	-0.280616	0.594433	0.468294	0.588499	-0.0859702	-0.584067	0.412126	0.726067	0.777104	-0.198842	-0.545047	0.147363	0.248993	0.297501
ENSG00000008130	65220	NADK	protein_coding	HGNC Symbol	17	NAD kinase [Source:HGNC Symbol;Acc:HGNC:29831]	-0.307569	-0.512511	-0.102627	0.00471296	0.0381443	0.60536	0.387354	0.823367	4.59621e-06	4.21944e-05	-1.05519	-1.29831	-0.812072	1.49999e-09	1.53145e-08	-0.142261	-0.316677	0.032155	0.105801	0.136522
ENSG00000008196	7021	TFAP2B	protein_coding	HGNC Symbol	3	transcription factor AP-2 beta [Source:HGNC Symbol;Acc:HGNC:11743]	-0.00210421	-2.8131	2.80889	0.998786	0.999402	-3.94714	-4.88393	-3.01036	2.74156e-09	8.68268e-08	7.60274	5.26165	9.94383	3.62361e-07	1.85412e-06	3.6577	1.84152	5.47389	0.000308762	0.000602605
ENSG00000008226	9940	DLEC1	protein_coding	HGNC Symbol	7	deleted in lung and esophageal cancer 1 [Source:HGNC Symbol;Acc:HGNC:2899]	-0.0529094	-0.874785	0.768966	0.895926	0.958914	0.283213	-0.227029	0.793455	0.26486	0.384267	1.99979	1.21233	2.78725	1.69669e-05	5.72124e-05	2.33591	1.77401	2.89781	3.59456e-09	1.74717e-08
ENSG00000008256	9265	CYTH3	protein_coding	HGNC Symbol	11	cytohesin 3 [Source:HGNC Symbol;Acc:HGNC:9504]	-0.103424	-0.242497	0.0356482	0.138721	0.361965	0.290738	0.145973	0.435502	0.000318374	0.00151035	-0.284944	-0.447964	-0.121923	0.00130009	0.00287852	0.109218	-0.00792424	0.226361	0.0664147	0.089182
ENSG00000008277	53616	ADAM22	protein_coding	HGNC Symbol	11	ADAM metallopeptidase domain 22 [Source:HGNC Symbol;Acc:HGNC:201]	0.139928	-0.0626119	0.342468	0.167831	0.403579	-0.150905	-0.359797	0.057986	0.149908	0.246863	-0.00714081	-0.241953	0.227671	0.950722	0.962499	-0.297974	-0.469792	-0.126157	0.00139797	0.00246105
ENSG00000008282	6856	SYPL1	protein_coding	HGNC Symbol	7	synaptophysin like 1 [Source:HGNC Symbol;Acc:HGNC:11507]	0.41044	0.172357	0.648522	0.00147655	0.016185	-0.379182	-0.628621	-0.129744	0.00426978	0.0133781	-0.0146473	-0.292558	0.263263	0.91471	0.933464	-0.804269	-1.0084	-0.600141	1.03867e-08	4.54556e-08
ENSG00000008283	1534	CYB561	protein_coding	HGNC Symbol	21	cytochrome b561 [Source:HGNC Symbol;Acc:HGNC:2571]	-0.0356531	-0.302232	0.230926	0.785918	0.90887	-0.0599074	-0.352106	0.232291	0.677418	0.768281	-0.518265	-0.836628	-0.199902	0.0024474	0.00510546	-0.54252	-0.777229	-0.30781	5.99402e-05	0.000131421
ENSG00000008294	9043	SPAG9	protein_coding	HGNC Symbol	22	sperm associated antigen 9 [Source:HGNC Symbol;Acc:HGNC:14524]	0.0198492	-0.161449	0.201148	0.824005	0.926169	0.57019	0.383955	0.756425	9.7798e-07	1.14484e-05	-0.331549	-0.541851	-0.121247	0.00319566	0.00648693	0.218792	0.0660639	0.37152	0.00664802	0.0105379
ENSG00000008300	1951	CELSR3	protein_coding	HGNC Symbol	4	cadherin EGF LAG seven-pass G-type receptor 3 [Source:HGNC Symbol;Acc:HGNC:3230]	-0.159306	-0.367888	0.0492764	0.128787	0.345852	-0.381534	-0.595202	-0.167866	0.00106304	0.00419556	0.109431	-0.131709	0.350571	0.360156	0.433624	-0.112797	-0.2889	0.0633051	0.199904	0.243822
ENSG00000008311	10157	AASS	protein_coding	HGNC Symbol	7	aminoadipate-semialdehyde synthase [Source:HGNC Symbol;Acc:HGNC:17366]	-0.702745	-1.10453	-0.300963	0.00129206	0.0145811	-0.517316	-0.92847	-0.106162	0.0155663	0.0395197	-1.27161	-1.73599	-0.807221	5.67768e-06	2.14728e-05	-1.08618	-1.42503	-0.747321	4.5315e-07	1.41728e-06
ENSG00000008323	55200	PLEKHG6	protein_coding	HGNC Symbol	9	pleckstrin homology and RhoGEF domain containing G6 [Source:HGNC Symbol;Acc:HGNC:25562]	-0.245965	-0.442319	-0.0496116	0.0159808	0.0913465	-1.06725	-1.45221	-0.682287	4.70969e-06	4.31685e-05	-2.87609	-3.19672	-2.55546	6.83643e-17	1.62328e-14	-3.69737	-3.98711	-3.40764	7.66688e-21	2.44936e-18
ENSG00000008324	51188	SS18L2	protein_coding	HGNC Symbol	3	SS18 like 2 [Source:HGNC Symbol;Acc:HGNC:15593]	-0.150849	-0.38952	0.0878225	0.205748	0.452804	-0.151931	-0.420108	0.116246	0.255335	0.374123	-0.499075	-0.785424	-0.212725	0.00133525	0.00294708	-0.500157	-0.716691	-0.283623	6.04789e-05	0.000132503
ENSG00000008382	84954	MPND	protein_coding	HGNC Symbol	8	MPN domain containing [Source:HGNC Symbol;Acc:HGNC:25934]	0.0415206	-0.182237	0.265278	0.706465	0.866385	-0.537573	-0.748267	-0.326878	1.58876e-05	0.000120276	0.668911	0.42381	0.914013	5.96961e-06	2.24512e-05	0.0898183	-0.0956143	0.275251	0.329238	0.381926
ENSG00000008394	4257	MGST1	protein_coding	HGNC Symbol	19	microsomal glutathione S-transferase 1 [Source:HGNC Symbol;Acc:HGNC:7061]	0.269303	0.0299188	0.508686	0.0288661	0.13738	-0.610264	-0.870509	-0.350019	4.97938e-05	0.000311695	-0.642933	-0.925552	-0.360313	7.33699e-05	0.000213617	-1.5225	-1.735	-1.30999	1.80672e-14	3.82943e-13
ENSG00000008405	1407	CRY1	protein_coding	HGNC Symbol	5	cryptochrome circadian regulator 1 [Source:HGNC Symbol;Acc:HGNC:2384]	0.0834093	-0.0862042	0.253023	0.322043	0.582429	0.205332	0.024357	0.386307	0.0276381	0.0630852	-0.402726	-0.604372	-0.201079	0.000338397	0.000848456	-0.280803	-0.425231	-0.136375	0.000451644	0.000862872
ENSG00000008438	8993	PGLYRP1	protein_coding	HGNC Symbol	1	peptidoglycan recognition protein 1 [Source:HGNC Symbol;Acc:HGNC:8904]	0.229079	-0.49975	0.957909	0.524546	0.749333	-0.873393	-1.48607	-0.260718	0.00688533	0.0200774	1.23686	0.482169	1.99154	0.00231077	0.00484345	0.134382	-0.446146	0.714911	0.638735	0.686141
ENSG00000008441	4784	NFIX	protein_coding	HGNC Symbol	14	nuclear factor I X [Source:HGNC Symbol;Acc:HGNC:7788]	-1.21366	-1.89825	-0.529071	0.00113834	0.0132902	-3.50433	-4.26824	-2.74041	4.74761e-10	2.08031e-08	0.898052	0.254543	1.54156	0.00799238	0.0148044	-1.39262	-2.19144	-0.593792	0.00133209	0.00235214
ENSG00000008513	6482	ST3GAL1	protein_coding	HGNC Symbol	15	ST3 beta-galactoside alpha-2,3-sialyltransferase 1 [Source:HGNC Symbol;Acc:HGNC:10862]	-0.165129	-0.464862	0.134603	0.268354	0.527788	1.13512	0.750921	1.51932	1.74473e-06	1.85523e-05	-1.48276	-1.89277	-1.07274	5.29682e-08	3.4017e-07	-0.182505	-0.44583	0.0808203	0.166521	0.206635
ENSG00000008516	64386	MMP25	protein_coding	HGNC Symbol	4	matrix metallopeptidase 25 [Source:HGNC Symbol;Acc:HGNC:14246]	-0.299974	-0.588485	-0.0114629	0.0421304	0.176845	-1.91123	-2.34085	-1.48161	9.01786e-10	3.46724e-08	-1.26605	-1.63306	-0.899051	1.25243e-07	7.23661e-07	-2.87731	-3.24217	-2.51245	1.71677e-15	5.27679e-14
ENSG00000008517	9235	IL32	protein_coding	HGNC Symbol	35	interleukin 32 [Source:HGNC Symbol;Acc:HGNC:16830]	-0.270301	-1.08543	0.544829	0.502169	0.7342	4.35355	3.21405	5.49305	1.88252e-08	4.19415e-07	-2.45973	-3.73454	-1.18492	0.000489375	0.00118686	2.16412	1.58295	2.74529	3.0661e-08	1.20957e-07
ENSG00000008710	5310	PKD1	protein_coding	HGNC Symbol	40	polycystin 1, transient receptor potential channel interacting [Source:HGNC Symbol;Acc:HGNC:9008]	-0.248673	-0.454833	-0.0425137	0.0198807	0.106696	0.167429	-0.0424298	0.377288	0.113278	0.198197	-0.0036333	-0.241109	0.233842	0.975196	0.980609	0.412469	0.238838	0.586101	4.20377e-05	9.42869e-05
ENSG00000008735	23542	MAPK8IP2	protein_coding	HGNC Symbol	2	mitogen-activated protein kinase 8 interacting protein 2 [Source:HGNC Symbol;Acc:HGNC:6883]	0.338714	-0.120925	0.798352	0.142202	0.367199	0.415025	0.0830782	0.746971	0.0161627	0.0407511	1.55442	1.08319	2.02563	2.7641e-07	1.45675e-06	1.63073	1.31544	1.94601	3.56031e-11	2.75102e-10
ENSG00000008838	9862	MED24	protein_coding	HGNC Symbol	34	mediator complex subunit 24 [Source:HGNC Symbol;Acc:HGNC:22963]	-0.12831	-0.265744	0.00912321	0.0660695	0.234101	-0.0849319	-0.225193	0.0553294	0.22485	0.339383	0.186099	0.0275135	0.344684	0.023136	0.0386465	0.229478	0.113668	0.345287	0.000368653	0.000712137
ENSG00000008853	23221	RHOBTB2	protein_coding	HGNC Symbol	8	Rho related BTB domain containing 2 [Source:HGNC Symbol;Acc:HGNC:18756]	0.092544	-0.263881	0.448969	0.598676	0.800104	0.970032	0.597101	1.34296	1.20771e-05	9.52884e-05	-0.413821	-0.845967	0.0183259	0.0598088	0.0901364	0.463667	0.181948	0.745386	0.00222826	0.00380788
ENSG00000008869	54497	HEATR5B	protein_coding	HGNC Symbol	5	HEAT repeat containing 5B [Source:HGNC Symbol;Acc:HGNC:29273]	-0.0342191	-0.207464	0.139025	0.688561	0.857063	0.0887078	-0.0840059	0.261421	0.301406	0.424287	0.17733	-0.0204299	0.37509	0.0768245	0.112462	0.300257	0.156262	0.444252	0.000208926	0.00041896
ENSG00000008952	7095	SEC62	protein_coding	HGNC Symbol	10	SEC62 homolog, preprotein translocation factor [Source:HGNC Symbol;Acc:HGNC:11846]	0.190655	-0.0227862	0.404096	0.0779024	0.256517	0.0459121	-0.17057	0.262394	0.667004	0.759752	0.192406	-0.0537285	0.43854	0.120407	0.166969	0.0476632	-0.130773	0.2261	0.588254	0.638669
ENSG00000008988	6224	RPS20	protein_coding	HGNC Symbol	12	ribosomal protein S20 [Source:HGNC Symbol;Acc:HGNC:10405]	-0.0443347	-0.399818	0.311148	0.800032	0.914822	-0.920223	-1.28567	-0.554779	1.91012e-05	0.000140254	0.585834	0.173144	0.998523	0.00709419	0.0133047	-0.290055	-0.589395	0.00928559	0.0570218	0.0773863
ENSG00000009307	7812	CSDE1	protein_coding	HGNC Symbol	18	cold shock domain containing E1 [Source:HGNC Symbol;Acc:HGNC:29905]	-0.025096	-0.212241	0.16205	0.785364	0.908755	0.442135	0.249408	0.634862	6.59793e-05	0.000395404	0.0840321	-0.132803	0.300867	0.433577	0.506365	0.551263	0.392676	0.70985	1.0919e-07	3.84792e-07
ENSG00000009335	9690	UBE3C	protein_coding	HGNC Symbol	9	ubiquitin protein ligase E3C [Source:HGNC Symbol;Acc:HGNC:16803]	-0.205293	-0.315533	-0.0950531	0.000704373	0.00928507	0.130767	0.0171803	0.244354	0.0256199	0.0592714	-0.490502	-0.618425	-0.362579	1.757e-08	1.30043e-07	-0.154442	-0.247665	-0.0612195	0.00210508	0.00360826
ENSG00000009413	5980	REV3L	protein_coding	HGNC Symbol	14	REV3 like, DNA directed polymerase zeta catalytic subunit [Source:HGNC Symbol;Acc:HGNC:9968]	-0.236255	-0.612667	0.140156	0.208818	0.4571	0.240265	-0.0931267	0.573657	0.150856	0.248069	0.677412	0.272504	1.08232	0.00193234	0.00412554	1.15393	0.855796	1.45207	1.4669e-08	6.22283e-08
ENSG00000009694	10178	TENM1	protein_coding	HGNC Symbol	3	teneurin transmembrane protein 1 [Source:HGNC Symbol;Acc:HGNC:8117]	-0.843241	-1.37068	-0.315807	0.00284825	0.0267343	1.21287	0.504578	1.92116	0.00156976	0.00584493	-1.97778	-2.71121	-1.24434	7.13841e-06	2.6322e-05	0.0783374	-0.413529	0.570204	0.746427	0.782499
ENSG00000009709	5081	PAX7	protein_coding	HGNC Symbol	3	paired box 7 [Source:HGNC Symbol;Acc:HGNC:8621]	-3.75085	-5.53422	-1.96748	0.000189192	0.00327516	-5.07852	-6.15252	-4.00453	2.49647e-10	1.19851e-08	3.61623	2.58048	4.65198	1.00849e-07	5.96038e-07	2.28856	0.482716	4.09441	0.0149067	0.0223735
ENSG00000009724	10747	MASP2	protein_coding	HGNC Symbol	4	mannan binding lectin serine peptidase 2 [Source:HGNC Symbol;Acc:HGNC:6902]	0.207188	-0.274174	0.68855	0.385074	0.639649	0.0959304	-0.349321	0.541181	0.662056	0.756003	0.438134	-0.0990778	0.975347	0.10583	0.149324	0.326877	-0.049103	0.702856	0.0857136	0.112435
ENSG00000009780	199870	FAM76A	protein_coding	HGNC Symbol	7	family with sequence similarity 76 member A [Source:HGNC Symbol;Acc:HGNC:28530]	-0.0920044	-0.366842	0.182833	0.498145	0.730993	0.759532	0.471607	1.04746	9.85694e-06	8.00723e-05	-0.425748	-0.754215	-0.0972805	0.0129838	0.0229354	0.425789	0.200965	0.650614	0.000593647	0.00111228
ENSG00000009790	80342	TRAF3IP3	protein_coding	HGNC Symbol	16	TRAF3 interacting protein 3 [Source:HGNC Symbol;Acc:HGNC:30766]	0.262164	-0.546164	1.07049	0.511519	0.74101	0.00889188	-0.8719	0.889683	0.983631	0.987998	-0.208203	-1.18252	0.766112	0.664639	0.72294	-0.461475	-1.15422	0.231272	0.183028	0.225209
ENSG00000009830	29954	POMT2	protein_coding	HGNC Symbol	23	protein O-mannosyltransferase 2 [Source:HGNC Symbol;Acc:HGNC:19743]	-0.03346	-0.202189	0.135269	0.687388	0.856287	0.290725	0.119609	0.461842	0.00168498	0.00620429	-0.0716506	-0.266709	0.123408	0.457678	0.529488	0.252534	0.112169	0.3929	0.000989061	0.00178432
ENSG00000009844	51534	VTA1	protein_coding	HGNC Symbol	5	vesicle trafficking 1 [Source:HGNC Symbol;Acc:HGNC:20954]	-0.0427029	-0.168332	0.0829261	0.491611	0.726951	-0.0634096	-0.192852	0.0660323	0.323875	0.447954	-0.147956	-0.293519	-0.00239237	0.0465989	0.0721782	-0.168662	-0.275195	-0.0621296	0.00308753	0.00515644
ENSG00000009950	51085	MLXIPL	protein_coding	HGNC Symbol	11	MLX interacting protein like [Source:HGNC Symbol;Acc:HGNC:12744]	-0.0851935	-0.521594	0.351207	0.69199	0.85851	-0.367327	-1.50134	0.766682	0.512047	0.63016	-4.02739	-4.97565	-3.07914	2.33377e-09	2.24325e-08	-4.30952	-5.06929	-3.54976	4.4739e-12	4.4767e-11
ENSG00000009954	9031	BAZ1B	protein_coding	HGNC Symbol	3	bromodomain adjacent to zinc finger domain 1B [Source:HGNC Symbol;Acc:HGNC:961]	-0.130852	-0.29943	0.037726	0.122925	0.336412	0.175479	0.00244541	0.348513	0.0470627	0.0976545	0.136928	-0.0583022	0.332157	0.161685	0.216603	0.443259	0.300975	0.585543	7.33191e-07	2.20371e-06
ENSG00000010017	10048	RANBP9	protein_coding	HGNC Symbol	2	RAN binding protein 9 [Source:HGNC Symbol;Acc:HGNC:13727]	0.027542	-0.133632	0.188716	0.728673	0.879131	0.0539578	-0.107983	0.215899	0.500139	0.619131	0.129817	-0.0550257	0.314659	0.161141	0.215957	0.156232	0.021937	0.290528	0.0242403	0.0351773
ENSG00000010072	83932	SPRTN	protein_coding	HGNC Symbol	6	SprT-like N-terminal domain [Source:HGNC Symbol;Acc:HGNC:25356]	0.0547737	-0.224743	0.33429	0.690886	0.857967	0.417018	0.1619	0.672137	0.00236322	0.00819179	0.39623	0.0860559	0.706405	0.014203	0.0248541	0.758475	0.541665	0.975285	9.72913e-08	3.46404e-07
ENSG00000010165	51603	METTL13	protein_coding	HGNC Symbol	7	methyltransferase like 13 [Source:HGNC Symbol;Acc:HGNC:24248]	-0.196961	-0.395855	0.00193348	0.0521135	0.201693	0.266025	0.0622924	0.469759	0.0123978	0.032638	-0.211139	-0.441315	0.0190364	0.0706508	0.104393	0.251847	0.0842603	0.419434	0.00466473	0.00756824
ENSG00000010219	8798	DYRK4	protein_coding	HGNC Symbol	17	dual specificity tyrosine phosphorylation regulated kinase 4 [Source:HGNC Symbol;Acc:HGNC:3095]	-0.0740137	-0.368671	0.220643	0.610583	0.808776	0.165811	-0.0916936	0.423316	0.197602	0.306407	0.598455	0.281354	0.915555	0.000615247	0.00146088	0.838279	0.608978	1.06758	4.33023e-08	1.65766e-07
ENSG00000010244	7756	ZNF207	protein_coding	HGNC Symbol	17	zinc finger protein 207 [Source:HGNC Symbol;Acc:HGNC:12998]	0.162083	0.0301807	0.293986	0.0178854	0.0988251	-0.132176	-0.267469	0.00311646	0.0551359	0.111177	0.206209	0.0534927	0.358926	0.00998735	0.0181102	-0.0880498	-0.199315	0.0232153	0.116096	0.148542
ENSG00000010256	7384	UQCRC1	protein_coding	HGNC Symbol	10	ubiquinol-cytochrome c reductase core protein 1 [Source:HGNC Symbol;Acc:HGNC:12585]	-0.0729554	-0.257256	0.111345	0.423895	0.672368	0.10559	-0.082793	0.293974	0.260303	0.379267	-0.601152	-0.814171	-0.388133	3.58802e-06	1.41357e-05	-0.422606	-0.577777	-0.267436	6.15689e-06	1.57977e-05
ENSG00000010270	83930	STARD3NL	protein_coding	HGNC Symbol	7	STARD3 N-terminal like [Source:HGNC Symbol;Acc:HGNC:19169]	0.16087	-0.0239183	0.345658	0.0853174	0.271431	0.487592	0.310273	0.664911	5.32918e-06	4.79954e-05	0.618646	0.410137	0.827156	1.6306e-06	7.02752e-06	0.945368	0.796666	1.09407	3.1645e-13	4.432e-12
ENSG00000010278	928	CD9	protein_coding	HGNC Symbol	12	CD9 molecule [Source:HGNC Symbol;Acc:HGNC:1709]	-0.264977	-0.676253	0.1463	0.197357	0.442316	-1.92837	-2.59864	-1.2581	2.65867e-06	2.65278e-05	-3.40715	-3.96321	-2.85108	7.52408e-13	2.42038e-11	-5.07054	-5.6266	-4.51448	4.51187e-17	2.65768e-15
ENSG00000010292	9918	NCAPD2	protein_coding	HGNC Symbol	13	non-SMC condensin I complex subunit D2 [Source:HGNC Symbol;Acc:HGNC:24305]	0.0972064	-0.0807796	0.275192	0.272433	0.532234	0.24688	0.064759	0.429001	0.00973128	0.0267002	-0.3385	-0.544249	-0.13275	0.00223581	0.00469864	-0.188826	-0.338874	-0.0387788	0.0155486	0.0232614
ENSG00000010295	25900	IFFO1	protein_coding	HGNC Symbol	12	intermediate filament family orphan 1 [Source:HGNC Symbol;Acc:HGNC:24970]	-0.0868475	-0.311922	0.138227	0.435548	0.682218	-0.0300765	-0.228998	0.168845	0.75884	0.832251	0.834203	0.592317	1.07609	1.25878e-07	7.27091e-07	0.890974	0.712877	1.06907	7.40036e-11	5.26018e-10
ENSG00000010310	2696	GIPR	protein_coding	HGNC Symbol	8	gastric inhibitory polypeptide receptor [Source:HGNC Symbol;Acc:HGNC:4271]	0.633936	0.0280367	1.23984	0.0409463	0.173449	0.815681	-0.0935316	1.72489	0.0766894	0.145659	-1.75351	-2.68079	-0.826222	0.000602917	0.00143451	-1.57176	-2.14962	-0.993901	6.27751e-06	1.60861e-05
ENSG00000010318	51533	PHF7	protein_coding	HGNC Symbol	11	PHD finger protein 7 [Source:HGNC Symbol;Acc:HGNC:18458]	-0.00948475	-0.267002	0.248033	0.940336	0.97692	0.0343071	-0.254207	0.322822	0.809149	0.868357	-0.477884	-0.790161	-0.165608	0.0040532	0.00801924	-0.434092	-0.662214	-0.205971	0.000565309	0.00106406
ENSG00000010319	56920	SEMA3G	protein_coding	HGNC Symbol	3	semaphorin 3G [Source:HGNC Symbol;Acc:HGNC:30400]	0.0131099	-0.319661	0.345881	0.936191	0.975384	0.151193	-0.241828	0.544214	0.436923	0.559113	-0.700641	-1.11904	-0.282246	0.00191626	0.00409469	-0.562558	-0.862804	-0.262313	0.000662227	0.00123002
ENSG00000010322	11188	NISCH	protein_coding	HGNC Symbol	14	nischarin [Source:HGNC Symbol;Acc:HGNC:18006]	-0.226547	-0.405047	-0.048047	0.014775	0.0865371	-0.195003	-0.37788	-0.0121251	0.0375041	0.0811645	1.06038	0.853962	1.26679	4.13676e-11	6.79953e-10	1.09192	0.941256	1.24259	1.36602e-14	2.97797e-13
ENSG00000010327	23166	STAB1	protein_coding	HGNC Symbol	9	stabilin 1 [Source:HGNC Symbol;Acc:HGNC:18628]	-0.00483763	-0.543017	0.533342	0.985425	0.992999	0.541499	-0.239479	1.32248	0.166355	0.267798	-1.66682	-2.45106	-0.882577	0.000167483	0.000450597	-1.12048	-1.65389	-0.587071	0.000191964	0.000387567
ENSG00000010361	80199	FUZ	protein_coding	HGNC Symbol	18	fuzzy planar cell polarity protein [Source:HGNC Symbol;Acc:HGNC:26219]	0.0759039	-0.119885	0.271693	0.433409	0.680739	-0.0823882	-0.288096	0.123319	0.418524	0.541403	-0.143441	-0.372501	0.0856192	0.209832	0.271939	-0.301733	-0.469603	-0.133863	0.000998061	0.00179921
ENSG00000010404	3423	IDS	protein_coding	HGNC Symbol	8	iduronate 2-sulfatase [Source:HGNC Symbol;Acc:HGNC:5389]	0.197678	-0.130332	0.525688	0.226995	0.480619	-0.090975	-0.387006	0.205056	0.533749	0.649705	0.685306	0.326039	1.04457	0.000551347	0.00132328	0.396653	0.139451	0.653855	0.00381423	0.00628291
ENSG00000010539	7752	ZNF200	protein_coding	HGNC Symbol	10	zinc finger protein 200 [Source:HGNC Symbol;Acc:HGNC:12993]	-0.150042	-0.460406	0.160321	0.330152	0.590142	-0.231688	-0.480571	0.0171956	0.0668114	0.13038	1.14873	0.830789	1.46667	5.38844e-08	3.44793e-07	1.06708	0.827956	1.30621	8.4575e-10	4.69977e-09
ENSG00000010610	920	CD4	protein_coding	HGNC Symbol	12	CD4 molecule [Source:HGNC Symbol;Acc:HGNC:1678]	0.694928	0.147929	1.24193	0.014686	0.0863277	-0.0149193	-0.713446	0.683608	0.965379	0.976156	-0.814518	-1.54127	-0.0877606	0.0294219	0.0478678	-1.52436	-2.03326	-1.01547	1.39783e-06	3.99176e-06
ENSG00000010626	10233	LRRC23	protein_coding	HGNC Symbol	15	leucine rich repeat containing 23 [Source:HGNC Symbol;Acc:HGNC:19138]	-0.0324711	-0.35472	0.289778	0.837807	0.931674	-0.516725	-0.81972	-0.213731	0.00162889	0.00603696	0.529959	0.180013	0.879905	0.00439677	0.00863481	0.0457047	-0.224827	0.316236	0.731627	0.769663
ENSG00000010704	3077	HFE	protein_coding	HGNC Symbol	14	hemochromatosis [Source:HGNC Symbol;Acc:HGNC:4886]	0.144296	-0.40515	0.693742	0.594514	0.79742	0.643348	-0.114493	1.40119	0.0929461	0.169362	-1.47671	-2.25709	-0.696343	0.00059865	0.0014259	-0.977662	-1.49461	-0.460714	0.000602242	0.00112718
ENSG00000010803	22955	SCMH1	protein_coding	HGNC Symbol	17	Scm polycomb group protein homolog 1 [Source:HGNC Symbol;Acc:HGNC:19003]	0.319171	0.0748309	0.56351	0.0123678	0.0759574	1.14621	0.915038	1.37739	8.99334e-11	5.1578e-09	0.25163	-0.0284808	0.531741	0.0763198	0.111779	1.07868	0.892443	1.26491	2.77108e-12	2.92964e-11
ENSG00000010810	2534	FYN	protein_coding	HGNC Symbol	29	FYN proto-oncogene, Src family tyrosine kinase [Source:HGNC Symbol;Acc:HGNC:4037]	0.298521	0.072479	0.524562	0.0115367	0.072423	0.573295	0.354198	0.792393	1.10866e-05	8.85755e-05	1.19501	0.939448	1.45058	3.16834e-10	3.93434e-09	1.46979	1.28598	1.65359	1.2167e-15	3.95902e-14
ENSG00000010818	3097	HIVEP2	protein_coding	HGNC Symbol	5	human immunodeficiency virus type I enhancer binding protein 2 [Source:HGNC Symbol;Acc:HGNC:4921]	-0.158898	-0.471788	0.153991	0.306764	0.568293	0.956516	0.546655	1.36638	5.29785e-05	0.000328586	-1.65173	-2.08348	-1.21999	1.83454e-08	1.35099e-07	-0.53632	-0.818248	-0.254392	0.00056706	0.00106668
ENSG00000011007	6924	ELOA	protein_coding	HGNC Symbol	4	elongin A [Source:HGNC Symbol;Acc:HGNC:11620]	0.225248	-0.0471559	0.497652	0.101299	0.300384	0.465954	0.195375	0.736533	0.00149134	0.00559206	0.339742	0.0273756	0.652108	0.0341249	0.0546639	0.580448	0.35719	0.803706	1.2158e-05	2.97119e-05
ENSG00000011009	11313	LYPLA2	protein_coding	HGNC Symbol	10	lysophospholipase II [Source:HGNC Symbol;Acc:HGNC:6738]	-0.187426	-0.435356	0.0605037	0.132569	0.35234	0.267639	0.00921933	0.526059	0.0428796	0.0905031	-0.603619	-0.893389	-0.31385	0.000211341	0.000556742	-0.148554	-0.35899	0.0618817	0.159067	0.198238
ENSG00000011021	1185	CLCN6	protein_coding	HGNC Symbol	8	chloride voltage-gated channel 6 [Source:HGNC Symbol;Acc:HGNC:2024]	0.0671719	-0.129205	0.263549	0.488908	0.725007	0.268694	0.0719796	0.465408	0.00925069	0.0256298	0.0744296	-0.151529	0.300388	0.504998	0.57425	0.275951	0.114077	0.437825	0.00163466	0.00285059
ENSG00000011028	9902	MRC2	protein_coding	HGNC Symbol	7	mannose receptor C type 2 [Source:HGNC Symbol;Acc:HGNC:16875]	0.0599584	-0.251796	0.371713	0.696313	0.860652	0.414005	0.105257	0.722753	0.0104542	0.0283168	0.511294	0.155832	0.866757	0.00645678	0.0122304	0.865341	0.60812	1.12256	1.95813e-07	6.57021e-07
ENSG00000011105	10867	TSPAN9	protein_coding	HGNC Symbol	8	tetraspanin 9 [Source:HGNC Symbol;Acc:HGNC:21640]	0.186785	-0.0262528	0.399822	0.0832309	0.267261	0.310236	0.0946224	0.525849	0.0064419	0.0190172	0.0996238	-0.146503	0.345751	0.413658	0.487048	0.223075	0.0461689	0.399981	0.0153624	0.0230141
ENSG00000011132	9546	APBA3	protein_coding	HGNC Symbol	8	amyloid beta precursor protein binding family A member 3 [Source:HGNC Symbol;Acc:HGNC:580]	-0.114619	-0.288137	0.0588981	0.186609	0.429098	-0.227961	-0.418762	-0.0371602	0.0209692	0.0504381	-0.384708	-0.590283	-0.179133	0.000670468	0.00158132	-0.498049	-0.65378	-0.342319	4.7104e-07	1.4701e-06
ENSG00000011143	54903	MKS1	protein_coding	HGNC Symbol	13	Meckel syndrome, type 1 [Source:HGNC Symbol;Acc:HGNC:7121]	-0.0954629	-0.305019	0.114094	0.358346	0.615839	-0.119231	-0.302517	0.0640559	0.193185	0.301355	0.854388	0.630762	1.07801	1.88223e-08	1.3838e-07	0.83062	0.664792	0.996449	7.20385e-11	5.1413e-10
ENSG00000011198	51099	ABHD5	protein_coding	HGNC Symbol	7	abhydrolase domain containing 5 [Source:HGNC Symbol;Acc:HGNC:21396]	0.0692958	-0.166086	0.304678	0.550968	0.767729	0.0485506	-0.17415	0.271251	0.658313	0.75327	0.324053	0.0610113	0.587094	0.0176236	0.0302554	0.303308	0.114074	0.492541	0.00278884	0.00469241
ENSG00000011201	3730	ANOS1	protein_coding	HGNC Symbol	3	anosmin 1 [Source:HGNC Symbol;Acc:HGNC:6211]	1.34808	0.999525	1.69664	1.48832e-08	1.50447e-06	-0.996408	-1.3484	-0.644414	3.4216e-06	3.26567e-05	1.0722	0.671375	1.47302	8.03817e-06	2.91575e-05	-1.27229	-1.56339	-0.981202	1.2989e-09	6.91606e-09
ENSG00000011243	26993	AKAP8L	protein_coding	HGNC Symbol	20	A-kinase anchoring protein 8 like [Source:HGNC Symbol;Acc:HGNC:29857]	-0.199729	-0.379573	-0.0198852	0.0308019	0.14356	-0.128585	-0.315504	0.0583345	0.169591	0.272011	-0.501805	-0.710967	-0.292643	3.68933e-05	0.000114999	-0.430661	-0.584068	-0.277253	3.88969e-06	1.03117e-05
ENSG00000011258	54799	MBTD1	protein_coding	HGNC Symbol	7	mbt domain containing 1 [Source:HGNC Symbol;Acc:HGNC:19866]	0.0740248	-0.0513517	0.199401	0.236318	0.491392	-0.4061	-0.534842	-0.277358	5.94917e-07	7.68059e-06	-0.0772378	-0.222322	0.0678465	0.284451	0.354198	-0.557363	-0.663402	-0.451323	2.4906e-11	2.01856e-10
ENSG00000011260	51096	UTP18	protein_coding	HGNC Symbol	7	UTP18, small subunit processome component [Source:HGNC Symbol;Acc:HGNC:24274]	-0.0300047	-0.169485	0.109476	0.662547	0.841035	-0.156907	-0.300993	-0.012821	0.0339218	0.0747105	-0.188252	-0.349984	-0.0265192	0.0241713	0.0401735	-0.315154	-0.433721	-0.196587	8.82535e-06	2.20615e-05
ENSG00000011275	54476	RNF216	protein_coding	HGNC Symbol	9	ring finger protein 216 [Source:HGNC Symbol;Acc:HGNC:21698]	-0.0847932	-0.205121	0.0355345	0.15978	0.392574	-0.114627	-0.235938	0.00668418	0.0630554	0.124321	0.292467	0.154632	0.430302	0.000170767	0.000458379	0.262633	0.161654	0.363612	1.20928e-05	2.95772e-05
ENSG00000011295	54902	TTC19	protein_coding	HGNC Symbol	10	tetratricopeptide repeat domain 19 [Source:HGNC Symbol;Acc:HGNC:26006]	-0.0298267	-0.180939	0.121285	0.688765	0.857063	0.00503221	-0.149993	0.160057	0.947405	0.964532	-0.116634	-0.291536	0.0582672	0.18258	0.24103	-0.0817752	-0.209357	0.0458066	0.199603	0.243489
ENSG00000011304	5725	PTBP1	protein_coding	HGNC Symbol	21	polypyrimidine tract binding protein 1 [Source:HGNC Symbol;Acc:HGNC:9583]	0.105384	-0.0744029	0.285172	0.239628	0.49493	-0.15529	-0.339103	0.0285233	0.094454	0.171345	-0.185326	-0.393171	0.0225195	0.078404	0.114564	-0.446	-0.597364	-0.294636	1.82174e-06	5.10117e-06
ENSG00000011332	8193	DPF1	protein_coding	HGNC Symbol	17	double PHD fingers 1 [Source:HGNC Symbol;Acc:HGNC:20225]	0.102474	-0.413286	0.618235	0.686823	0.855838	0.0144497	-0.35943	0.38833	0.9374	0.958065	1.56949	1.05012	2.08886	1.21149e-06	5.39597e-06	1.48147	1.11261	1.85032	7.13116e-09	3.2386e-08
ENSG00000011347	9066	SYT7	protein_coding	HGNC Symbol	10	synaptotagmin 7 [Source:HGNC Symbol;Acc:HGNC:11514]	-0.0356025	-0.430942	0.359737	0.85483	0.940206	-0.0834872	-0.560609	0.393635	0.722448	0.803528	-1.04599	-1.54347	-0.548517	0.000189861	0.000504773	-1.09388	-1.46328	-0.724478	1.68229e-06	4.73938e-06
ENSG00000011376	23395	LARS2	protein_coding	HGNC Symbol	8	leucyl-tRNA synthetase 2, mitochondrial [Source:HGNC Symbol;Acc:HGNC:17095]	-0.0454394	-0.255345	0.164466	0.660556	0.839722	-0.161369	-0.379518	0.0567806	0.140749	0.235108	-0.505651	-0.749899	-0.261403	0.000226808	0.000593219	-0.621581	-0.800445	-0.442716	1.09723e-07	3.86439e-07
ENSG00000011405	5286	PIK3C2A	protein_coding	HGNC Symbol	5	phosphatidylinositol-4-phosphate 3-kinase catalytic subunit type 2 alpha [Source:HGNC Symbol;Acc:HGNC:8971]	0.0600173	-0.155352	0.275386	0.572311	0.783	-0.210878	-0.431043	0.0092861	0.0597517	0.118767	-0.503562	-0.752498	-0.254626	0.000294079	0.000749421	-0.774458	-0.955805	-0.59311	2.08724e-09	1.06335e-08
ENSG00000011422	5329	PLAUR	protein_coding	HGNC Symbol	16	plasminogen activator, urokinase receptor [Source:HGNC Symbol;Acc:HGNC:9053]	0.0524039	-0.217861	0.322669	0.693963	0.859604	0.790729	0.469062	1.1124	2.65998e-05	0.000185222	-0.977385	-1.32789	-0.626881	4.31078e-06	1.66875e-05	-0.239061	-0.470704	-0.00741693	0.0435655	0.0604365
ENSG00000011426	54443	ANLN	protein_coding	HGNC Symbol	13	anillin actin binding protein [Source:HGNC Symbol;Acc:HGNC:14082]	-0.0133365	-0.197562	0.170889	0.883061	0.953087	0.152467	-0.036385	0.341319	0.109232	0.192586	0.131742	-0.0814497	0.344934	0.215736	0.27838	0.297546	0.142133	0.452959	0.000530709	0.00100248
ENSG00000011451	58525	WIZ	protein_coding	HGNC Symbol	8	widely interspaced zinc finger motifs [Source:HGNC Symbol;Acc:HGNC:30917]	0.181938	-0.125876	0.489752	0.23582	0.490928	0.136332	-0.169917	0.442581	0.369235	0.493672	0.21399	-0.139042	0.567022	0.224386	0.288149	0.168384	-0.0844129	0.421181	0.18307	0.225246
ENSG00000011454	23637	RABGAP1	protein_coding	HGNC Symbol	13	RAB GTPase activating protein 1 [Source:HGNC Symbol;Acc:HGNC:17155]	-0.136619	-0.284346	0.0111077	0.0685087	0.238645	-0.143487	-0.291676	0.00470241	0.0571928	0.114588	0.472934	0.3042	0.641668	3.98561e-06	1.55487e-05	0.466066	0.342325	0.589808	2.47108e-08	9.97687e-08
ENSG00000011454	2844	RABGAP1	protein_coding	HGNC Symbol	13	RAB GTPase activating protein 1 [Source:HGNC Symbol;Acc:HGNC:17155]	-0.136619	-0.284346	0.0111077	0.0685087	0.238645	-0.143487	-0.291676	0.00470241	0.0571928	0.114588	0.472934	0.3042	0.641668	3.98561e-06	1.55487e-05	0.466066	0.342325	0.589808	2.47108e-08	9.97687e-08
ENSG00000011478	54814	QPCTL	protein_coding	HGNC Symbol	4	glutaminyl-peptide cyclotransferase like [Source:HGNC Symbol;Acc:HGNC:25952]	0.250388	-0.00280868	0.503585	0.052418	0.202248	-0.304845	-0.612681	0.00299069	0.0521122	0.106016	-0.711535	-1.03023	-0.39284	9.26799e-05	0.000263807	-1.26677	-1.50615	-1.02738	2.14311e-11	1.76874e-10
ENSG00000011485	5536	PPP5C	protein_coding	HGNC Symbol	15	protein phosphatase 5 catalytic subunit [Source:HGNC Symbol;Acc:HGNC:9322]	-0.0186877	-0.139075	0.101699	0.752628	0.891855	-0.116098	-0.238718	0.00652227	0.0625576	0.123506	0.0933145	-0.0453585	0.231988	0.178768	0.236585	-0.00409544	-0.105577	0.0973859	0.934639	0.945635
ENSG00000011523	23177	CEP68	protein_coding	HGNC Symbol	5	centrosomal protein 68 [Source:HGNC Symbol;Acc:HGNC:29076]	0.163854	-0.00914772	0.336855	0.062476	0.225229	0.0594174	-0.107255	0.226089	0.470921	0.591251	1.04615	0.851441	1.24086	1.52518e-11	2.95142e-10	0.941713	0.801008	1.08242	9.32902e-14	1.53463e-12
ENSG00000011566	8491	MAP4K3	protein_coding	HGNC Symbol	13	mitogen-activated protein kinase kinase kinase kinase 3 [Source:HGNC Symbol;Acc:HGNC:6865]	-0.301272	-0.438745	-0.1638	0.000116317	0.00222153	-0.153083	-0.296651	-0.00951528	0.0375081	0.0811645	-0.500147	-0.660101	-0.340194	6.89316e-07	3.26821e-06	-0.351958	-0.469964	-0.233953	1.49874e-06	4.25916e-06
ENSG00000011590	27033	ZBTB32	protein_coding	HGNC Symbol	6	zinc finger and BTB domain containing 32 [Source:HGNC Symbol;Acc:HGNC:16763]	-0.318601	-0.773605	0.136404	0.16235	0.396037	-0.34955	-0.90747	0.208371	0.209615	0.321167	-0.809396	-1.37321	-0.245583	0.00654845	0.01238	-0.840345	-1.28803	-0.392662	0.000650039	0.0012093
ENSG00000011638	57146	TMEM159	protein_coding	HGNC Symbol	9	transmembrane protein 159 [Source:HGNC Symbol;Acc:HGNC:30136]	-0.115838	-0.342833	0.111156	0.304461	0.566109	-0.423439	-0.662476	-0.184402	0.00114683	0.00447403	-0.110506	-0.372447	0.151435	0.394452	0.467895	-0.418107	-0.618237	-0.217978	0.000204392	0.000410348
ENSG00000011677	2556	GABRA3	protein_coding	HGNC Symbol	4	gamma-aminobutyric acid type A receptor alpha3 subunit [Source:HGNC Symbol;Acc:HGNC:4077]	1.02844	0.605899	1.45099	3.04273e-05	0.000790884	0.205863	-0.237765	0.64949	0.349593	0.474303	0.0628935	-0.452003	0.57779	0.804061	0.843573	-0.759687	-1.0917	-0.427677	6.81891e-05	0.000148084
ENSG00000012048	672	BRCA1	protein_coding	HGNC Symbol	30	BRCA1, DNA repair associated [Source:HGNC Symbol;Acc:HGNC:1100]	0.207376	0.00721662	0.407535	0.0428092	0.178755	0.310916	0.117364	0.504468	0.00273789	0.00924458	0.863568	0.637479	1.08966	1.89183e-08	1.38795e-07	0.967109	0.804598	1.12962	1.48369e-12	1.71063e-11
ENSG00000012061	2067	ERCC1	protein_coding	HGNC Symbol	17	ERCC excision repair 1, endonuclease non-catalytic subunit [Source:HGNC Symbol;Acc:HGNC:3433]	-0.0110632	-0.177307	0.155181	0.892438	0.957421	-0.130567	-0.291049	0.0299151	0.106639	0.188791	0.564668	0.378375	0.750961	1.1532e-06	5.16909e-06	0.445164	0.308466	0.581863	3.45443e-07	1.1048e-06
ENSG00000012171	7869	SEMA3B	protein_coding	HGNC Symbol	15	semaphorin 3B [Source:HGNC Symbol;Acc:HGNC:10724]	0.0478851	-0.395731	0.491501	0.82644	0.927182	1.2256	0.769486	1.68172	7.52282e-06	6.39185e-05	-0.420782	-0.957314	0.115751	0.119253	0.165684	0.756936	0.414926	1.09895	0.000103193	0.000217072
ENSG00000012174	51360	MBTPS2	protein_coding	HGNC Symbol	3	membrane bound transcription factor peptidase, site 2 [Source:HGNC Symbol;Acc:HGNC:15455]	0.340691	-0.105954	0.787337	0.129257	0.346639	0.115412	-0.305644	0.536467	0.578591	0.687806	0.395468	-0.109521	0.900457	0.119768	0.166253	0.170188	-0.178761	0.519138	0.325968	0.378609
ENSG00000012211	4007	PRICKLE3	protein_coding	HGNC Symbol	8	prickle planar cell polarity protein 3 [Source:HGNC Symbol;Acc:HGNC:6645]	-0.63338	-0.929372	-0.337388	0.000154658	0.00280154	-0.159062	-0.551652	0.233528	0.413208	0.536159	-1.40639	-1.79181	-1.02097	4.48438e-08	2.94317e-07	-0.932073	-1.23734	-0.626807	1.02294e-06	2.99169e-06
ENSG00000012232	2137	EXTL3	protein_coding	HGNC Symbol	14	exostosin like glycosyltransferase 3 [Source:HGNC Symbol;Acc:HGNC:3518]	-0.095576	-0.251365	0.0602127	0.21897	0.470587	0.0179593	-0.141705	0.177623	0.819272	0.874942	-0.0447996	-0.225106	0.135507	0.614439	0.677666	0.0687357	-0.0626118	0.200083	0.292549	0.344052
ENSG00000012660	60481	ELOVL5	protein_coding	HGNC Symbol	7	ELOVL fatty acid elongase 5 [Source:HGNC Symbol;Acc:HGNC:21308]	0.139094	-0.0583224	0.33651	0.159845	0.392598	-0.162406	-0.36421	0.0393982	0.11031	0.19402	-0.473548	-0.701714	-0.245382	0.000220403	0.000578361	-0.775048	-0.941295	-0.6088	3.37554e-10	2.04947e-09
ENSG00000012817	8284	KDM5D	protein_coding	HGNC Symbol	10	lysine demethylase 5D [Source:HGNC Symbol;Acc:HGNC:11115]	-0.252806	-0.456649	-0.0489639	0.0169508	0.0950502	-0.327447	-0.53234	-0.122554	0.00285753	0.00955646	0.423776	0.191291	0.656261	0.000870988	0.00200473	0.349135	0.177427	0.520843	0.000277726	0.00054628
ENSG00000012822	57658	CALCOCO1	protein_coding	HGNC Symbol	22	calcium binding and coiled-coil domain 1 [Source:HGNC Symbol;Acc:HGNC:29306]	-0.0350764	-0.327277	0.257124	0.807368	0.917789	-0.14529	-0.408899	0.118319	0.268156	0.387896	1.2711	0.953723	1.58847	7.53814e-09	6.21844e-08	1.16088	0.92819	1.39357	7.8604e-11	5.55125e-10
ENSG00000012983	11183	MAP4K5	protein_coding	HGNC Symbol	10	mitogen-activated protein kinase kinase kinase kinase 5 [Source:HGNC Symbol;Acc:HGNC:6867]	-0.0868127	-0.281948	0.108323	0.369535	0.625238	0.190436	0.00151508	0.379358	0.0483139	0.0997677	0.488551	0.268958	0.708144	9.67866e-05	0.000274385	0.7658	0.605963	0.925638	1.88542e-10	1.21752e-09
ENSG00000013016	30845	EHD3	protein_coding	HGNC Symbol	1	EH domain containing 3 [Source:HGNC Symbol;Acc:HGNC:3244]	0.0130687	-0.148481	0.174619	0.869448	0.946729	-0.0491378	-0.220788	0.122512	0.56195	0.674179	-0.273491	-0.463535	-0.0834467	0.00643421	0.012194	-0.335698	-0.475144	-0.196252	3.52476e-05	8.00278e-05
ENSG00000013275	5704	PSMC4	protein_coding	HGNC Symbol	6	proteasome 26S subunit, ATPase 4 [Source:HGNC Symbol;Acc:HGNC:9551]	0.047646	-0.137018	0.23231	0.600963	0.801604	-0.0951375	-0.283901	0.0936254	0.310362	0.433495	0.067141	-0.146179	0.280461	0.523981	0.592806	-0.0756424	-0.231292	0.080007	0.327663	0.380275
ENSG00000013288	23324	MAN2B2	protein_coding	HGNC Symbol	5	mannosidase alpha class 2B member 2 [Source:HGNC Symbol;Acc:HGNC:29623]	-1.03697	-1.26901	-0.804922	8.20816e-10	1.24332e-07	0.179732	-0.060523	0.419988	0.136485	0.229831	-0.576004	-0.836938	-0.31507	0.000106512	0.000299634	0.640695	0.432174	0.849215	9.22268e-07	2.71717e-06
ENSG00000013293	57709	SLC7A14	protein_coding	HGNC Symbol	2	solute carrier family 7 member 14 [Source:HGNC Symbol;Acc:HGNC:29326]	-0.235863	-0.745157	0.273431	0.35054	0.60844	1.39785	0.824371	1.97133	2.98351e-05	0.000202876	-0.932946	-1.58152	-0.284374	0.00645453	0.0122278	0.700769	0.29136	1.11018	0.0015758	0.00275451
ENSG00000013297	5010	CLDN11	protein_coding	HGNC Symbol	9	claudin 11 [Source:HGNC Symbol;Acc:HGNC:8514]	-0.236312	-0.950832	0.478209	0.503291	0.735122	0.865472	0.278708	1.45224	0.00537077	0.0162848	0.647078	-0.110082	1.40424	0.0908864	0.130802	1.74886	1.21826	2.27947	2.80395e-07	9.1288e-07
ENSG00000013297	101928583	CLDN11	protein_coding	HGNC Symbol	9	claudin 11 [Source:HGNC Symbol;Acc:HGNC:8514]	-0.236312	-0.950832	0.478209	0.503291	0.735122	0.865472	0.278708	1.45224	0.00537077	0.0162848	0.647078	-0.110082	1.40424	0.0908864	0.130802	1.74886	1.21826	2.27947	2.80395e-07	9.1288e-07
ENSG00000013306	51629	SLC25A39	protein_coding	HGNC Symbol	17	solute carrier family 25 member 39 [Source:HGNC Symbol;Acc:HGNC:24279]	-0.074902	-0.212036	0.0622317	0.272389	0.532234	-0.345732	-0.486288	-0.205175	2.63782e-05	0.000184071	-0.84698	-1.00557	-0.688386	1.74615e-11	3.29909e-10	-1.11781	-1.23361	-1.00201	1.06026e-17	8.03009e-16
ENSG00000013364	9961	MVP	protein_coding	HGNC Symbol	19	major vault protein [Source:HGNC Symbol;Acc:HGNC:7531]	-0.329556	-0.889905	0.230793	0.238097	0.493291	0.36616	-0.43648	1.1688	0.357674	0.482658	-1.83039	-2.62601	-1.03476	6.36611e-05	0.000187935	-1.13467	-1.70494	-0.564402	0.000352492	0.000683247
ENSG00000013374	51667	NUB1	protein_coding	HGNC Symbol	12	negative regulator of ubiquitin like proteins 1 [Source:HGNC Symbol;Acc:HGNC:17623]	0.0746643	-0.0701543	0.219483	0.299602	0.561167	0.16999	0.0263898	0.313589	0.0220641	0.0525772	0.372176	0.206948	0.537404	8.30486e-05	0.000238634	0.467501	0.347948	0.587055	1.20286e-08	5.20195e-08
ENSG00000013375	5238	PGM3	protein_coding	HGNC Symbol	15	phosphoglucomutase 3 [Source:HGNC Symbol;Acc:HGNC:8907]	-0.115493	-0.307195	0.0762086	0.22714	0.480639	0.040142	-0.156224	0.236508	0.678304	0.769002	-0.110325	-0.331916	0.111266	0.316171	0.38755	0.0453105	-0.116574	0.207196	0.570638	0.622234
ENSG00000013392	112611	RWDD2A	protein_coding	HGNC Symbol	1	RWD domain containing 2A [Source:HGNC Symbol;Acc:HGNC:21385]	0.0311754	-0.255311	0.317662	0.825054	0.926268	-0.261521	-0.542346	0.0193032	0.0667142	0.130234	0.262248	-0.0587806	0.583278	0.105289	0.148729	-0.0304482	-0.271025	0.210129	0.797139	0.82649
ENSG00000013441	1195	CLK1	protein_coding	HGNC Symbol	15	CDC like kinase 1 [Source:HGNC Symbol;Acc:HGNC:2068]	0.133889	-0.149936	0.417714	0.341797	0.600776	0.168637	-0.107703	0.444977	0.22135	0.33523	0.456453	0.134774	0.778131	0.00711467	0.0133403	0.4912	0.260022	0.722379	0.000168055	0.000342087
ENSG00000013503	55703	POLR3B	protein_coding	HGNC Symbol	4	RNA polymerase III subunit B [Source:HGNC Symbol;Acc:HGNC:30348]	0.312067	0.0230554	0.601078	0.0353373	0.157712	0.0966062	-0.15365	0.346863	0.435352	0.557589	0.960019	0.646463	1.27357	9.77754e-07	4.46353e-06	0.744559	0.525839	0.963279	1.58827e-07	5.44004e-07
ENSG00000013523	23357	ANGEL1	protein_coding	HGNC Symbol	6	angel homolog 1 [Source:HGNC Symbol;Acc:HGNC:19961]	0.126238	-0.035842	0.288318	0.121705	0.334478	0.0366745	-0.135411	0.20876	0.665481	0.758797	-0.476452	-0.667733	-0.285171	2.2207e-05	7.28256e-05	-0.566015	-0.704921	-0.42711	5.35902e-09	2.50768e-08
ENSG00000013561	9604	RNF14	protein_coding	HGNC Symbol	16	ring finger protein 14 [Source:HGNC Symbol;Acc:HGNC:10058]	-0.15629	-0.362117	0.0495379	0.130928	0.349571	0.190531	0.00800621	0.373055	0.0413789	0.0879685	0.672126	0.450286	0.893967	1.16132e-06	5.20021e-06	1.01895	0.85626	1.18163	4.49844e-13	5.98351e-12
ENSG00000013563	1774	DNASE1L1	protein_coding	HGNC Symbol	12	deoxyribonuclease 1 like 1 [Source:HGNC Symbol;Acc:HGNC:2957]	-0.250501	-0.54404	0.0430381	0.0913284	0.283093	-0.501992	-0.841383	-0.162601	0.00526047	0.0160055	-0.502623	-0.852874	-0.152371	0.0065662	0.0124086	-0.754114	-1.03461	-0.473622	7.46085e-06	1.88679e-05
ENSG00000013573	1663	DDX11	protein_coding	HGNC Symbol	30	DEAD/H-box helicase 11 [Source:HGNC Symbol;Acc:HGNC:2736]	-0.0885792	-0.280873	0.103714	0.353076	0.6105	-0.0210757	-0.218689	0.176537	0.828482	0.881777	-0.118304	-0.340731	0.104124	0.284885	0.354587	-0.0508	-0.213753	0.112154	0.527911	0.581017
ENSG00000013583	50865	HEBP1	protein_coding	HGNC Symbol	4	heme binding protein 1 [Source:HGNC Symbol;Acc:HGNC:17176]	0.740313	0.363036	1.11759	0.000409454	0.00608158	0.0845073	-0.390634	0.559648	0.718089	0.80025	-0.808964	-1.30979	-0.308136	0.00261424	0.00541811	-1.46477	-1.80721	-1.12233	2.02046e-09	1.03149e-08
ENSG00000013588	9052	GPRC5A	protein_coding	HGNC Symbol	5	G protein-coupled receptor class C group 5 member A [Source:HGNC Symbol;Acc:HGNC:9836]	0.155698	-0.478949	0.790344	0.618889	0.813218	0.820168	-0.566356	2.20669	0.235462	0.351718	-3.75802	-5.03491	-2.48113	1.85599e-06	7.8829e-06	-3.09355	-3.92708	-2.26001	3.26472e-08	1.27967e-07
ENSG00000013619	10046	MAMLD1	protein_coding	HGNC Symbol	7	mastermind like domain containing 1 [Source:HGNC Symbol;Acc:HGNC:2568]	-0.152621	-1.11866	0.813423	0.748392	0.889535	0.80693	0.000524427	1.61334	0.0498613	0.10235	0.608136	-0.42826	1.64453	0.239146	0.304716	1.56769	0.853955	2.28142	0.000113184	0.000236476
ENSG00000013810	10460	TACC3	protein_coding	HGNC Symbol	13	transforming acidic coiled-coil containing protein 3 [Source:HGNC Symbol;Acc:HGNC:11524]	0.163114	-0.146745	0.472973	0.289756	0.551365	0.256747	-0.0723791	0.585873	0.121146	0.209163	-0.848063	-1.21466	-0.481467	5.93137e-05	0.000176077	-0.754431	-1.0189	-0.489961	3.03662e-06	8.1835e-06
ENSG00000014123	23376	UFL1	protein_coding	HGNC Symbol	2	UFM1 specific ligase 1 [Source:HGNC Symbol;Acc:HGNC:23039]	-0.010469	-0.250358	0.22942	0.929334	0.972626	0.120079	-0.116358	0.356516	0.306739	0.429866	0.26871	-0.00384826	0.541269	0.0530953	0.0810546	0.399258	0.201367	0.597149	0.000302718	0.000592125
ENSG00000014138	23649	POLA2	protein_coding	HGNC Symbol	8	DNA polymerase alpha 2, accessory subunit [Source:HGNC Symbol;Acc:HGNC:30073]	0.107407	-0.0628538	0.277668	0.206583	0.454137	0.211235	0.0443743	0.378095	0.0150044	0.0382811	0.367588	0.173997	0.56118	0.000578068	0.00138119	0.471416	0.332299	0.610533	1.72276e-07	5.86184e-07
ENSG00000014164	23144	ZC3H3	protein_coding	HGNC Symbol	2	zinc finger CCCH-type containing 3 [Source:HGNC Symbol;Acc:HGNC:28972]	-0.138761	-0.420385	0.142862	0.321118	0.581724	-0.00775489	-0.302615	0.287105	0.957375	0.970969	-0.196139	-0.523731	0.131454	0.229958	0.294519	-0.0651326	-0.307902	0.177637	0.586625	0.637333
ENSG00000014216	823	CAPN1	protein_coding	HGNC Symbol	28	calpain 1 [Source:HGNC Symbol;Acc:HGNC:1476]	-0.293752	-0.521439	-0.0660649	0.013364	0.0806939	-0.471638	-0.708113	-0.235164	0.000343479	0.00161242	-1.42312	-1.68753	-1.15872	1.46587e-11	2.8587e-10	-1.60101	-1.79557	-1.40645	5.96269e-16	2.23868e-14
ENSG00000014257	55	ACPP	protein_coding	HGNC Symbol	9	acid phosphatase, prostate [Source:HGNC Symbol;Acc:HGNC:125]	0.584273	0.00549739	1.16305	0.0480085	0.192067	-1.17296	-2.41323	0.067311	0.062839	0.123954	-2.75177	-3.78133	-1.72221	8.13766e-06	2.94818e-05	-4.50901	-5.41081	-3.6072	7.49039e-11	5.31343e-10
ENSG00000014641	4190	MDH1	protein_coding	HGNC Symbol	16	malate dehydrogenase 1 [Source:HGNC Symbol;Acc:HGNC:6970]	-0.25275	-0.432597	-0.0729034	0.00761291	0.0536783	0.0327094	-0.151158	0.216577	0.718029	0.800234	-0.58947	-0.797406	-0.381535	3.34552e-06	1.32906e-05	-0.304011	-0.455387	-0.152634	0.000318443	0.000620396
ENSG00000014824	10463	SLC30A9	protein_coding	HGNC Symbol	5	solute carrier family 30 member 9 [Source:HGNC Symbol;Acc:HGNC:1329]	0.142274	0.00471369	0.279834	0.0431428	0.179844	-0.0401111	-0.180878	0.100656	0.563744	0.675593	0.293226	0.134137	0.452315	0.000780714	0.00181574	0.110841	-0.00504046	0.226723	0.0600817	0.0812074
ENSG00000014914	10903	MTMR11	protein_coding	HGNC Symbol	10	myotubularin related protein 11 [Source:HGNC Symbol;Acc:HGNC:24307]	-0.572295	-0.886521	-0.258069	0.000878159	0.010998	0.960044	0.514508	1.40558	0.000142428	0.000759287	-2.02882	-2.48178	-1.57586	7.82932e-10	8.67396e-09	-0.496479	-0.799901	-0.193058	0.00234277	0.00398807
ENSG00000014919	1355	COX15	protein_coding	HGNC Symbol	3	COX15, cytochrome c oxidase assembly homolog [Source:HGNC Symbol;Acc:HGNC:2263]	0.0976967	-0.0667125	0.262106	0.233386	0.488546	0.112183	-0.0525451	0.276911	0.173762	0.277133	0.290274	0.101813	0.478735	0.00385249	0.00766008	0.30476	0.168201	0.441319	9.31613e-05	0.000197412
ENSG00000015133	440193	CCDC88C	protein_coding	HGNC Symbol	14	coiled-coil domain containing 88C [Source:HGNC Symbol;Acc:HGNC:19967]	-0.290208	-0.469291	-0.111126	0.00254333	0.0245543	-0.543368	-0.726901	-0.359833	1.6882e-06	1.80434e-05	0.132847	-0.0742318	0.339925	0.199218	0.260178	-0.120312	-0.271553	0.0309279	0.114279	0.146483
ENSG00000015153	10138	YAF2	protein_coding	HGNC Symbol	19	YY1 associated factor 2 [Source:HGNC Symbol;Acc:HGNC:17363]	0.106971	-0.584118	0.79806	0.753311	0.892243	0.319916	-0.0414172	0.681249	0.0804092	0.151044	2.84292	2.20121	3.48464	9.82736e-10	1.057e-08	3.05587	2.61273	3.49901	4.55153e-14	8.45401e-13
ENSG00000015171	10771	ZMYND11	protein_coding	HGNC Symbol	17	zinc finger MYND-type containing 11 [Source:HGNC Symbol;Acc:HGNC:16966]	0.041965	-0.158826	0.242756	0.671546	0.845859	0.172401	-0.0196077	0.36441	0.0764564	0.145313	0.825491	0.600496	1.05049	4.05021e-08	2.69569e-07	0.955927	0.792949	1.1189	2.07448e-12	2.28101e-11
ENSG00000015285	7454	WAS	protein_coding	HGNC Symbol	7	Wiskott-Aldrich syndrome [Source:HGNC Symbol;Acc:HGNC:12731]	0.788674	0.163604	1.41374	0.0153072	0.088729	-0.131565	-0.771396	0.508266	0.676529	0.767714	0.236099	-0.501851	0.974048	0.517205	0.586386	-0.68414	-1.18964	-0.178643	0.00983576	0.0151587
ENSG00000015413	1800	DPEP1	protein_coding	HGNC Symbol	9	dipeptidase 1 [Source:HGNC Symbol;Acc:HGNC:3002]	1.51568	1.04352	1.98785	4.42093e-07	2.40496e-05	-1.77295	-2.36521	-1.18069	1.41248e-06	1.55798e-05	0.325601	-0.247564	0.898767	0.254073	0.321475	-2.96303	-3.4582	-2.46786	1.30622e-12	1.53394e-11
ENSG00000015475	637	BID	protein_coding	HGNC Symbol	15	BH3 interacting domain death agonist [Source:HGNC Symbol;Acc:HGNC:1050]	-0.0882728	-0.284399	0.107853	0.364052	0.620743	-0.118851	-0.346146	0.108444	0.292928	0.415351	-0.816543	-1.05721	-0.57588	1.68483e-07	9.37138e-07	-0.847121	-1.02659	-0.667651	2.59418e-10	1.62099e-09
ENSG00000015479	9782	MATR3	protein_coding	HGNC Symbol	28	matrin 3 [Source:HGNC Symbol;Acc:HGNC:6912]	0.22121	0.0778207	0.364599	0.00380363	0.0329554	0.0636868	-0.083975	0.211349	0.384116	0.508575	0.331193	0.164956	0.497431	0.000347577	0.000869116	0.173671	0.0523057	0.295035	0.00670077	0.0106138
ENSG00000015532	64132	XYLT2	protein_coding	HGNC Symbol	7	xylosyltransferase 2 [Source:HGNC Symbol;Acc:HGNC:15517]	0.0125015	-0.167668	0.192671	0.88788	0.955696	-0.157798	-0.346447	0.0308513	0.0975952	0.175887	-0.398333	-0.608656	-0.18801	0.000593529	0.00141505	-0.568633	-0.72295	-0.414315	3.73538e-08	1.44474e-07
ENSG00000015592	81551	STMN4	protein_coding	HGNC Symbol	7	stathmin 4 [Source:HGNC Symbol;Acc:HGNC:16078]	0.0733396	-2.37094	2.51761	0.951379	0.981329	1.58468	0.876759	2.29261	8.97351e-05	0.00050994	6.07757	3.97946	8.17567	2.38834e-06	9.88033e-06	7.58891	6.14891	9.02891	2.34854e-11	1.9158e-10
ENSG00000015676	23386	NUDCD3	protein_coding	HGNC Symbol	11	NudC domain containing 3 [Source:HGNC Symbol;Acc:HGNC:22208]	-0.121886	-0.249271	0.00549838	0.0599982	0.220181	-0.0318037	-0.161754	0.0981468	0.619734	0.721339	0.228124	0.0811461	0.375103	0.00362486	0.00725756	0.318207	0.210916	0.425498	1.64091e-06	4.63125e-06
ENSG00000016391	55349	CHDH	protein_coding	HGNC Symbol	3	choline dehydrogenase [Source:HGNC Symbol;Acc:HGNC:24288]	-0.221492	-0.525907	0.0829223	0.147112	0.374321	0.426137	0.0595306	0.792743	0.0243479	0.0569076	-1.03541	-1.42442	-0.6464	8.65097e-06	3.11217e-05	-0.387783	-0.662988	-0.112577	0.00747418	0.0117352
ENSG00000016402	53832	IL20RA	protein_coding	HGNC Symbol	8	interleukin 20 receptor subunit alpha [Source:HGNC Symbol;Acc:HGNC:6003]	0.901184	0.214847	1.58752	0.0119696	0.0743963	4.31564	2.70912	5.92216	7.55202e-06	6.41046e-05	-5.7332	-7.33152	-4.13488	6.15773e-08	3.87372e-07	-2.31874	-3.02395	-1.61353	2.92461e-07	9.49108e-07
ENSG00000016864	55830	GLT8D1	protein_coding	HGNC Symbol	15	glycosyltransferase 8 domain containing 1 [Source:HGNC Symbol;Acc:HGNC:24870]	-0.133405	-0.310499	0.0436889	0.133883	0.354287	-0.0427634	-0.211029	0.125502	0.606408	0.709968	0.530431	0.333937	0.726925	7.02541e-06	2.59717e-05	0.621073	0.475933	0.766212	2.00383e-09	1.02442e-08
ENSG00000017260	27032	ATP2C1	protein_coding	HGNC Symbol	24	ATPase secretory pathway Ca2+ transporting 1 [Source:HGNC Symbol;Acc:HGNC:13211]	0.171645	-0.00139796	0.344688	0.051751	0.200865	-0.238087	-0.415163	-0.0610112	0.0102706	0.0279488	0.260108	0.0600181	0.460198	0.0127491	0.0225662	-0.149624	-0.295446	-0.00380302	0.0447001	0.0618689
ENSG00000017483	92745	SLC38A5	protein_coding	HGNC Symbol	14	solute carrier family 38 member 5 [Source:HGNC Symbol;Acc:HGNC:18070]	0.543177	0.115526	0.970829	0.0147069	0.0863398	-0.696663	-1.40999	0.0166664	0.0552126	0.111319	-1.9223	-2.56844	-1.27615	1.56118e-06	6.75655e-06	-3.16214	-3.6858	-2.63847	1.05738e-12	1.26389e-11
ENSG00000017797	10928	RALBP1	protein_coding	HGNC Symbol	6	ralA binding protein 1 [Source:HGNC Symbol;Acc:HGNC:9841]	-0.174236	-0.312746	-0.0357269	0.015586	0.0897612	-0.406223	-0.548401	-0.264044	2.96275e-06	2.89858e-05	-0.14104	-0.301258	0.0191776	0.0820624	0.119344	-0.373026	-0.490201	-0.255852	5.09236e-07	1.57865e-06
ENSG00000018189	22902	RUFY3	protein_coding	HGNC Symbol	15	RUN and FYVE domain containing 3 [Source:HGNC Symbol;Acc:HGNC:30285]	0.0167976	-0.121618	0.155214	0.805305	0.916867	0.0775658	-0.0594923	0.214624	0.255825	0.3747	0.514207	0.356688	0.671725	3.31325e-07	1.71126e-06	0.574975	0.460381	0.689569	6.93946e-11	4.97484e-10
ENSG00000018236	1272	CNTN1	protein_coding	HGNC Symbol	11	contactin 1 [Source:HGNC Symbol;Acc:HGNC:2171]	0.263916	-0.241035	0.768867	0.293141	0.554564	-0.175302	-0.908515	0.557912	0.627802	0.72851	-1.60909	-2.32245	-0.895732	8.16141e-05	0.000234973	-2.04831	-2.58094	-1.51568	1.6605e-08	6.96672e-08
ENSG00000018408	25937	WWTR1	protein_coding	HGNC Symbol	12	WW domain containing transcription regulator 1 [Source:HGNC Symbol;Acc:HGNC:24042]	0.118499	-0.223927	0.460926	0.483884	0.721876	2.25333	1.73525	2.77141	1.43656e-09	5.02823e-08	-2.41424	-2.96265	-1.86583	1.12025e-09	1.18506e-08	-0.279405	-0.570798	0.0119887	0.0594936	0.0804912
ENSG00000018510	8540	AGPS	protein_coding	HGNC Symbol	4	alkylglycerone phosphate synthase [Source:HGNC Symbol;Acc:HGNC:327]	0.431309	0.286098	0.576521	1.60239e-06	6.95201e-05	0.508105	0.360343	0.655868	1.32659e-07	2.15828e-06	0.198041	0.030063	0.36602	0.0225592	0.0377944	0.274838	0.15358	0.396095	7.68391e-05	0.000165397
ENSG00000018610	63932	CXorf56	protein_coding	HGNC Symbol	3	chromosome X open reading frame 56 [Source:HGNC Symbol;Acc:HGNC:26239]	-0.0882628	-0.278449	0.101923	0.349549	0.607764	-0.00823352	-0.195567	0.1791	0.928833	0.952133	0.156238	-0.0587645	0.371241	0.147605	0.199874	0.236268	0.0780329	0.394502	0.00489893	0.00792097
ENSG00000018625	477	ATP1A2	protein_coding	HGNC Symbol	8	ATPase Na+/K+ transporting subunit alpha 2 [Source:HGNC Symbol;Acc:HGNC:800]	1.55864	1.18522	1.93206	3.31525e-09	4.16088e-07	0.854272	0.530737	1.17781	9.72291e-06	7.91665e-05	2.75473	2.34174	3.16773	1.01185e-13	4.66648e-12	2.05037	1.77917	2.32157	4.85849e-15	1.24082e-13
ENSG00000018699	55622	TTC27	protein_coding	HGNC Symbol	6	tetratricopeptide repeat domain 27 [Source:HGNC Symbol;Acc:HGNC:25986]	-0.0190894	-0.205458	0.167279	0.835169	0.930372	-0.0479939	-0.249259	0.153271	0.628698	0.72931	-0.382852	-0.603786	-0.161918	0.00140819	0.00309407	-0.411757	-0.574326	-0.249187	1.761e-05	4.19421e-05
ENSG00000018869	147948	ZNF582	protein_coding	HGNC Symbol	7	zinc finger protein 582 [Source:HGNC Symbol;Acc:HGNC:26421]	0.0864845	-0.181663	0.354632	0.513849	0.742382	-0.548003	-0.769768	-0.326238	2.47709e-05	0.000174729	1.17264	0.895019	1.45025	2.60783e-09	2.48429e-08	0.538148	0.328358	0.747937	1.47264e-05	3.549e-05
ENSG00000019144	23187	PHLDB1	protein_coding	HGNC Symbol	28	pleckstrin homology like domain family B member 1 [Source:HGNC Symbol;Acc:HGNC:23697]	-0.0619915	-0.246345	0.122362	0.496232	0.729098	0.195851	0.00890724	0.382794	0.0407015	0.0868235	0.20156	-0.0106374	0.413758	0.0617663	0.0927762	0.459402	0.304787	0.614018	1.59341e-06	4.50779e-06
ENSG00000019485	56981	PRDM11	protein_coding	HGNC Symbol	6	PR/SET domain 11 [Source:HGNC Symbol;Acc:HGNC:13996]	0.199891	-0.116878	0.516661	0.206448	0.454005	-0.182601	-0.474315	0.109113	0.210014	0.321638	0.581924	0.233046	0.930803	0.001984	0.00422197	0.199433	-0.0530028	0.451868	0.116677	0.149166
ENSG00000019505	57586	SYT13	protein_coding	HGNC Symbol	3	synaptotagmin 13 [Source:HGNC Symbol;Acc:HGNC:14962]	0.330657	0.0735739	0.587741	0.0136209	0.0817952	-0.534797	-0.849153	-0.220441	0.00166501	0.0061436	-0.657851	-0.979119	-0.336582	0.000256711	0.000662847	-1.5233	-1.7717	-1.27492	7.37008e-13	9.17136e-12
ENSG00000019549	6591	SNAI2	protein_coding	HGNC Symbol	2	snail family transcriptional repressor 2 [Source:HGNC Symbol;Acc:HGNC:11094]	0.219177	-0.976008	1.41436	0.709743	0.868265	2.90334	2.20912	3.59757	3.1878e-09	9.75833e-08	1.92578	0.743824	3.10773	0.0024294	0.00507272	4.60994	3.89342	5.32647	2.3871e-13	3.46642e-12
ENSG00000019582	972	CD74	protein_coding	HGNC Symbol	12	CD74 molecule [Source:HGNC Symbol;Acc:HGNC:1697]	0.309775	-0.0895408	0.70909	0.123131	0.336684	-0.74496	-1.29029	-0.199633	0.00924296	0.0256124	-1.0254	-1.55154	-0.499257	0.000440342	0.00107719	-2.08014	-2.50441	-1.65586	1.14739e-10	7.83854e-10
ENSG00000019995	54764	ZRANB1	protein_coding	HGNC Symbol	2	zinc finger RANBP2-type containing 1 [Source:HGNC Symbol;Acc:HGNC:18224]	-0.0597766	-0.211123	0.0915698	0.42492	0.673284	0.193288	0.0323264	0.35425	0.0203856	0.0493586	-0.393398	-0.572537	-0.214259	0.000113445	0.000317208	-0.140333	-0.269653	-0.0110129	0.034503	0.0487537
ENSG00000020129	23154	NCDN	protein_coding	HGNC Symbol	6	neurochondrin [Source:HGNC Symbol;Acc:HGNC:17597]	0.0111336	-0.309351	0.331618	0.943718	0.978467	-0.11327	-0.425662	0.199123	0.463444	0.584318	0.762987	0.401531	1.12444	0.000181416	0.000484374	0.638583	0.374673	0.902494	3.29218e-05	7.50576e-05
ENSG00000020181	25960	ADGRA2	protein_coding	HGNC Symbol	3	adhesion G protein-coupled receptor A2 [Source:HGNC Symbol;Acc:HGNC:17849]	-0.504759	-0.747301	-0.262217	0.000213653	0.00359933	0.81778	0.496446	1.13912	1.64668e-05	0.000123967	-1.68376	-2.01595	-1.35157	5.55738e-11	8.7656e-10	-0.361217	-0.588664	-0.13377	0.00300952	0.00503621
ENSG00000020256	55734	ZFP64	protein_coding	HGNC Symbol	12	ZFP64 zinc finger protein [Source:HGNC Symbol;Acc:HGNC:15940]	-0.186929	-0.356617	-0.0172421	0.0320636	0.147677	-0.423445	-0.598289	-0.2486	3.25348e-05	0.000219114	0.00517422	-0.18878	0.199128	0.956764	0.967196	-0.231341	-0.378807	-0.0838747	0.00332647	0.0055308
ENSG00000020426	4331	MNAT1	protein_coding	HGNC Symbol	9	MNAT1, CDK activating kinase assembly factor [Source:HGNC Symbol;Acc:HGNC:7181]	-0.012191	-0.192122	0.16774	0.890502	0.956621	-0.162867	-0.355428	0.0296926	0.0940929	0.170867	-0.294005	-0.505624	-0.0823864	0.00824299	0.0152332	-0.444682	-0.601755	-0.287608	3.41618e-06	9.13773e-06
ENSG00000020577	23034	SAMD4A	protein_coding	HGNC Symbol	13	sterile alpha motif domain containing 4A [Source:HGNC Symbol;Acc:HGNC:23023]	-0.140188	-0.514116	0.23374	0.44855	0.693242	1.88821	1.52659	2.24984	2.88612e-11	2.00388e-09	-0.149826	-0.58247	0.282817	0.483575	0.554555	1.87858	1.58976	2.1674	1.8428e-13	2.76751e-12
ENSG00000020633	864	RUNX3	protein_coding	HGNC Symbol	5	runt related transcription factor 3 [Source:HGNC Symbol;Acc:HGNC:10473]	0.406025	-0.132445	0.944495	0.13352	0.353805	2.29686	1.34991	3.2438	3.18733e-05	0.00021532	-2.96687	-3.93831	-1.99542	1.01881e-06	4.62915e-06	-1.07603	-1.56893	-0.583137	0.000121861	0.00025289
ENSG00000020922	4361	MRE11	protein_coding	HGNC Symbol	10	MRE11 homolog, double strand break repair nuclease [Source:HGNC Symbol;Acc:HGNC:7230]	-0.0667922	-0.199028	0.0654433	0.309332	0.57058	-0.217293	-0.351876	-0.0827098	0.00262363	0.00893062	0.114931	-0.0370432	0.266904	0.132428	0.181816	-0.0355699	-0.147386	0.076246	0.519583	0.572891
ENSG00000021300	58473	PLEKHB1	protein_coding	HGNC Symbol	22	pleckstrin homology domain containing B1 [Source:HGNC Symbol;Acc:HGNC:19079]	0.474033	-0.048307	0.996374	0.0735253	0.248588	-1.13311	-1.49619	-0.770017	7.12145e-07	8.88714e-06	2.3908	1.87821	2.9034	3.34353e-10	4.12855e-09	0.783665	0.406945	1.16038	0.000214696	0.000430053
ENSG00000021355	1992	SERPINB1	protein_coding	HGNC Symbol	5	serpin family B member 1 [Source:HGNC Symbol;Acc:HGNC:3311]	-0.558057	-0.868657	-0.247457	0.00100191	0.0120662	-0.260959	-0.733777	0.211859	0.267505	0.387179	-2.00363	-2.44618	-1.56108	6.25505e-10	7.11837e-09	-1.70653	-2.05892	-1.35414	1.4972e-10	9.90111e-10
ENSG00000021574	6683	SPAST	protein_coding	HGNC Symbol	4	spastin [Source:HGNC Symbol;Acc:HGNC:11233]	0.0214402	-0.150826	0.193707	0.800435	0.91494	-0.331117	-0.50392	-0.158313	0.000526128	0.00232043	0.525723	0.328945	0.722502	8.18742e-06	2.96438e-05	0.173166	0.0288921	0.31744	0.0204401	0.0300271
ENSG00000021645	9369	NRXN3	protein_coding	HGNC Symbol	18	neurexin 3 [Source:HGNC Symbol;Acc:HGNC:8010]	0.759748	0.250559	1.26894	0.00492565	0.039394	-0.373761	-0.777048	0.0295259	0.0679544	0.132156	1.50606	0.968651	2.04347	3.99434e-06	1.55758e-05	0.372554	0.00772128	0.737386	0.0456592	0.0630969
ENSG00000021762	114879	OSBPL5	protein_coding	HGNC Symbol	19	oxysterol binding protein like 5 [Source:HGNC Symbol;Acc:HGNC:16392]	0.19917	-0.0242211	0.422561	0.0784284	0.25739	0.613857	0.4089	0.818813	1.40077e-06	1.54678e-05	0.447703	0.197741	0.697664	0.00103253	0.00233976	0.862389	0.690838	1.03394	6.65758e-11	4.78643e-10
ENSG00000021776	9716	AQR	protein_coding	HGNC Symbol	6	aquarius intron-binding spliceosomal factor [Source:HGNC Symbol;Acc:HGNC:29513]	-0.171149	-0.305371	-0.0369266	0.0143618	0.0849669	-0.15912	-0.296837	-0.0214031	0.0251374	0.058399	-0.469001	-0.624375	-0.313627	1.23394e-06	5.489e-06	-0.456972	-0.570288	-0.343656	6.58234e-09	3.02138e-08
ENSG00000021826	1373	CPS1	protein_coding	HGNC Symbol	12	carbamoyl-phosphate synthase 1 [Source:HGNC Symbol;Acc:HGNC:2323]	1.46918	1.11442	1.82394	3.88139e-09	4.83687e-07	0.628982	0.313306	0.944659	0.000347196	0.0016273	2.02748	1.63199	2.42297	4.32954e-11	7.06196e-10	1.18728	0.924416	1.45015	6.57377e-10	3.74782e-09
ENSG00000022267	2273	FHL1	protein_coding	HGNC Symbol	33	four and a half LIM domains 1 [Source:HGNC Symbol;Acc:HGNC:3702]	0.87327	0.605578	1.14096	3.35194e-07	1.96323e-05	1.90453	1.62705	2.182	5.09367e-14	1.33583e-11	-0.29028	-0.615201	0.0346403	0.077857	0.113841	0.740976	0.533427	0.948525	6.71592e-08	2.47443e-07
ENSG00000022277	51507	RTFDC1	protein_coding	HGNC Symbol	9	replication termination factor 2 domain containing 1 [Source:HGNC Symbol;Acc:HGNC:15890]	-0.239478	-0.418767	-0.0601884	0.010723	0.0687137	0.0715496	-0.108987	0.252087	0.423357	0.546265	0.0493926	-0.155592	0.254378	0.625126	0.687279	0.36042	0.20969	0.511149	3.85533e-05	8.70742e-05
ENSG00000022355	2554	GABRA1	protein_coding	HGNC Symbol	20	gamma-aminobutyric acid type A receptor alpha1 subunit [Source:HGNC Symbol;Acc:HGNC:4075]	-0.394715	-0.953475	0.164045	0.158796	0.391179	3.30535	1.37572	5.23497	0.0015651	0.00583129	-7.66937	-9.44021	-5.89853	1.56734e-09	1.58822e-08	-3.96931	-4.91789	-3.02074	3.1513e-09	1.55538e-08
ENSG00000022567	57210	SLC45A4	protein_coding	HGNC Symbol	6	solute carrier family 45 member 4 [Source:HGNC Symbol;Acc:HGNC:29196]	0.194395	0.0416547	0.347135	0.0145273	0.085686	-0.245527	-0.409885	-0.0811697	0.00488122	0.0150128	-0.351449	-0.532004	-0.170894	0.000446146	0.0010906	-0.791371	-0.924573	-0.658168	1.54228e-12	1.76313e-11
ENSG00000022840	9921	RNF10	protein_coding	HGNC Symbol	25	ring finger protein 10 [Source:HGNC Symbol;Acc:HGNC:10055]	-0.0912454	-0.228656	0.0461647	0.184376	0.425689	-0.0727612	-0.213806	0.0682833	0.299324	0.422376	-0.392672	-0.551785	-0.233558	2.5218e-05	8.16634e-05	-0.374187	-0.490196	-0.258179	4.07214e-07	1.28482e-06
ENSG00000022976	55778	ZNF839	protein_coding	HGNC Symbol	12	zinc finger protein 839 [Source:HGNC Symbol;Acc:HGNC:20345]	0.020744	-0.140438	0.181926	0.793797	0.911574	-0.178659	-0.321311	-0.0360065	0.0160003	0.0404461	0.72082	0.54757	0.89407	3.53639e-09	3.2448e-08	0.521417	0.393692	0.649142	5.16626e-09	2.42394e-08
ENSG00000023041	64429	ZDHHC6	protein_coding	HGNC Symbol	5	zinc finger DHHC-type containing 6 [Source:HGNC Symbol;Acc:HGNC:19160]	-0.00249153	-0.288907	0.283924	0.985895	0.993278	-0.14216	-0.400052	0.115732	0.268087	0.387859	0.952698	0.641846	1.26355	9.6166e-07	4.40258e-06	0.81303	0.585185	1.04087	6.77751e-08	2.4966e-07
ENSG00000023171	57476	GRAMD1B	protein_coding	HGNC Symbol	17	GRAM domain containing 1B [Source:HGNC Symbol;Acc:HGNC:29214]	0.379428	0.037991	0.720866	0.0307054	0.143262	-0.331058	-0.667158	0.00504087	0.0532935	0.107957	0.424309	0.0365882	0.812029	0.0331178	0.05324	-0.286178	-0.56763	-0.00472644	0.0465272	0.0642106
ENSG00000023171	100128242	GRAMD1B	protein_coding	HGNC Symbol	17	GRAM domain containing 1B [Source:HGNC Symbol;Acc:HGNC:29214]	0.379428	0.037991	0.720866	0.0307054	0.143262	-0.331058	-0.667158	0.00504087	0.0532935	0.107957	0.424309	0.0365882	0.812029	0.0331178	0.05324	-0.286178	-0.56763	-0.00472644	0.0465272	0.0642106
ENSG00000023191	6050	RNH1	protein_coding	HGNC Symbol	24	ribonuclease/angiogenin inhibitor 1 [Source:HGNC Symbol;Acc:HGNC:10074]	-0.227121	-0.838535	0.384293	0.452678	0.697109	0.253806	-0.383874	0.891486	0.421395	0.544321	-0.304152	-1.01814	0.409838	0.389919	0.463143	0.176776	-0.343495	0.697046	0.491783	0.545974
ENSG00000023228	4719	NDUFS1	protein_coding	HGNC Symbol	10	NADH:ubiquinone oxidoreductase core subunit S1 [Source:HGNC Symbol;Acc:HGNC:7707]	0.0785383	-0.0615253	0.218602	0.260117	0.51767	0.18904	0.0455148	0.332565	0.0117354	0.0311633	-0.0636952	-0.225758	0.0983673	0.427167	0.500051	0.0468066	-0.0713166	0.16493	0.42343	0.478155
ENSG00000023287	9821	RB1CC1	protein_coding	HGNC Symbol	10	RB1 inducible coiled-coil 1 [Source:HGNC Symbol;Acc:HGNC:15574]	0.0999547	-0.0436005	0.24351	0.164639	0.399127	-0.0453228	-0.192241	0.101595	0.532197	0.648266	-0.327881	-0.493892	-0.161868	0.000381883	0.000946545	-0.473158	-0.594125	-0.352191	1.19647e-08	5.17939e-08
ENSG00000023318	23071	ERP44	protein_coding	HGNC Symbol	1	endoplasmic reticulum protein 44 [Source:HGNC Symbol;Acc:HGNC:18311]	-0.0943907	-0.328743	0.139961	0.415932	0.665154	-0.00338852	-0.246846	0.240068	0.977434	0.984255	-0.214057	-0.486486	0.0583729	0.118593	0.164922	-0.123054	-0.32299	0.0768812	0.217533	0.263259
ENSG00000023330	211	ALAS1	protein_coding	HGNC Symbol	6	5'-aminolevulinate synthase 1 [Source:HGNC Symbol;Acc:HGNC:396]	-0.0213402	-0.209468	0.166788	0.81777	0.922689	0.370632	0.178661	0.562604	0.000486248	0.00216575	-0.138157	-0.356431	0.0801169	0.20511	0.266705	0.253815	0.0969661	0.410665	0.00257426	0.00435513
ENSG00000023445	330	BIRC3	protein_coding	HGNC Symbol	7	baculoviral IAP repeat containing 3 [Source:HGNC Symbol;Acc:HGNC:591]	-0.131448	-1.23219	0.969296	0.80835	0.91843	2.05249	1.03183	3.07314	0.000313879	0.00149382	-0.168394	-1.44816	1.11137	0.789291	0.831239	2.01554	1.23095	2.80013	1.44252e-05	3.4812e-05
ENSG00000023516	11215	AKAP11	protein_coding	HGNC Symbol	1	A-kinase anchoring protein 11 [Source:HGNC Symbol;Acc:HGNC:369]	0.167957	-0.0165707	0.352484	0.0727271	0.246935	0.121303	-0.0634462	0.306052	0.189193	0.296391	0.427268	0.21575	0.638786	0.000298691	0.000759413	0.380614	0.227503	0.533725	2.28275e-05	5.33735e-05
ENSG00000023572	51022	GLRX2	protein_coding	HGNC Symbol	3	glutaredoxin 2 [Source:HGNC Symbol;Acc:HGNC:16065]	0.0244756	-0.387306	0.436257	0.903867	0.961895	1.31849	0.898032	1.73894	6.56802e-07	8.37494e-06	-0.419576	-0.916796	0.0776442	0.094818	0.135782	0.874436	0.559605	1.18927	4.5792e-06	1.20019e-05
ENSG00000023608	6617	SNAPC1	protein_coding	HGNC Symbol	1	small nuclear RNA activating complex polypeptide 1 [Source:HGNC Symbol;Acc:HGNC:11134]	-0.0169022	-0.336376	0.302571	0.914386	0.965581	0.132053	-0.190851	0.454956	0.408903	0.532013	-0.0353334	-0.403562	0.332895	0.845442	0.877556	0.113622	-0.152345	0.379588	0.388588	0.442937
ENSG00000023697	51071	DERA	protein_coding	HGNC Symbol	10	deoxyribose-phosphate aldolase [Source:HGNC Symbol;Acc:HGNC:24269]	0.128619	-0.0891234	0.346362	0.236106	0.491368	0.0477421	-0.136444	0.231928	0.599291	0.703919	1.53552	1.30375	1.76728	1.18889e-13	5.27007e-12	1.45464	1.28845	1.62083	1.26948e-16	6.21315e-15
ENSG00000023734	11171	STRAP	protein_coding	HGNC Symbol	6	serine/threonine kinase receptor associated protein [Source:HGNC Symbol;Acc:HGNC:30796]	0.0241382	-0.14353	0.191806	0.770026	0.901961	-0.0323581	-0.204066	0.13935	0.702123	0.787955	-0.206828	-0.400796	-0.0128604	0.0375041	0.0594741	-0.263325	-0.404649	-0.122	0.00070049	0.00129575
ENSG00000023839	1244	ABCC2	protein_coding	HGNC Symbol	3	ATP binding cassette subfamily C member 2 [Source:HGNC Symbol;Acc:HGNC:53]	0.280383	-0.196237	0.757003	0.237982	0.493285	0.498579	-0.0940445	1.0912	0.0957643	0.17333	-0.996666	-1.62804	-0.365294	0.00316227	0.00642288	-0.77847	-1.20243	-0.354514	0.000810473	0.00148404
ENSG00000023892	50619	DEF6	protein_coding	HGNC Symbol	3	DEF6, guanine nucleotide exchange factor [Source:HGNC Symbol;Acc:HGNC:2760]	0.117725	-0.166024	0.401474	0.402222	0.654998	0.286941	-0.2864	0.860282	0.313702	0.437316	-3.23253	-3.75642	-2.70863	6.39018e-13	2.11853e-11	-3.06331	-3.43042	-2.6962	4.21104e-16	1.65902e-14
ENSG00000023902	51177	PLEKHO1	protein_coding	HGNC Symbol	9	pleckstrin homology domain containing O1 [Source:HGNC Symbol;Acc:HGNC:24310]	0.117837	-0.264583	0.500256	0.532668	0.754799	1.4565	1.07928	1.8337	1.53625e-08	3.56583e-07	0.00470751	-0.437924	0.447339	0.982756	0.986293	1.34337	1.03905	1.64769	1.05853e-09	5.76012e-09
ENSG00000023909	2730	GCLM	protein_coding	HGNC Symbol	4	glutamate-cysteine ligase modifier subunit [Source:HGNC Symbol;Acc:HGNC:4312]	-0.11411	-0.376057	0.147837	0.379437	0.634116	0.87919	0.584349	1.17403	1.50408e-06	1.63844e-05	-0.800112	-1.12831	-0.471912	2.97701e-05	9.48315e-05	0.193189	-0.0255179	0.411895	0.0810747	0.106981
ENSG00000024048	23304	UBR2	protein_coding	HGNC Symbol	3	ubiquitin protein ligase E3 component n-recognin 2 [Source:HGNC Symbol;Acc:HGNC:21289]	-0.0178288	-0.151819	0.116162	0.786983	0.909196	-0.120451	-0.258738	0.0178357	0.085161	0.157794	-0.174098	-0.329458	-0.0187385	0.0294409	0.0478942	-0.276721	-0.390475	-0.162966	3.06513e-05	7.02367e-05
ENSG00000024422	30846	EHD2	protein_coding	HGNC Symbol	5	EH domain containing 2 [Source:HGNC Symbol;Acc:HGNC:3243]	0.0123524	-0.456874	0.481579	0.957335	0.98311	-0.108103	-0.622909	0.406703	0.670087	0.762423	-0.317084	-0.877067	0.242899	0.255575	0.322933	-0.43754	-0.851807	-0.0232725	0.0392102	0.0548843
ENSG00000024526	55635	DEPDC1	protein_coding	HGNC Symbol	5	DEP domain containing 1 [Source:HGNC Symbol;Acc:HGNC:22949]	0.277121	0.0753483	0.478894	0.00891481	0.0605263	0.656401	0.451575	0.861228	4.54945e-07	6.08823e-06	0.0656914	-0.167987	0.29937	0.568963	0.63531	0.444972	0.27746	0.612483	8.90607e-06	2.22474e-05
ENSG00000024862	25901	CCDC28A	protein_coding	HGNC Symbol	3	coiled-coil domain containing 28A [Source:HGNC Symbol;Acc:HGNC:21098]	0.233349	-0.0430806	0.50978	0.0947027	0.288943	-0.279881	-0.532057	-0.0277042	0.0309001	0.069302	0.664976	0.362886	0.967066	0.000110232	0.000309111	0.151746	-0.069044	0.372536	0.169968	0.21051
ENSG00000025039	58528	RRAGD	protein_coding	HGNC Symbol	3	Ras related GTP binding D [Source:HGNC Symbol;Acc:HGNC:19903]	0.11921	-0.163465	0.401886	0.39462	0.647722	0.718876	0.421268	1.01648	3.36929e-05	0.000225617	-0.492924	-0.829278	-0.156569	0.00563469	0.0108031	0.106741	-0.128506	0.341988	0.360225	0.413667
ENSG00000025156	3298	HSF2	protein_coding	HGNC Symbol	3	heat shock transcription factor 2 [Source:HGNC Symbol;Acc:HGNC:5225]	0.113764	-0.0821318	0.30966	0.243895	0.499706	0.140151	-0.0311474	0.311448	0.104775	0.18611	0.977197	0.76548	1.18891	4.17133e-10	4.99281e-09	1.00358	0.852276	1.15489	1.15725e-13	1.85022e-12
ENSG00000025293	51230	PHF20	protein_coding	HGNC Symbol	16	PHD finger protein 20 [Source:HGNC Symbol;Acc:HGNC:16098]	0.0634941	-0.114455	0.241443	0.47053	0.71224	0.257327	0.0735819	0.441073	0.00780063	0.022287	-0.398567	-0.605607	-0.191528	0.000501221	0.00121224	-0.204734	-0.354944	-0.054524	0.00938447	0.0145143
ENSG00000025423	8630	HSD17B6	protein_coding	HGNC Symbol	10	hydroxysteroid 17-beta dehydrogenase 6 [Source:HGNC Symbol;Acc:HGNC:23316]	-0.312426	-0.632241	0.0073882	0.0551514	0.208893	0.432065	-0.0534431	0.917574	0.0789521	0.148992	-1.97172	-2.44708	-1.49635	3.76138e-09	3.4138e-08	-1.22723	-1.56193	-0.892522	4.09854e-08	1.57583e-07
ENSG00000025434	10062	NR1H3	protein_coding	HGNC Symbol	35	nuclear receptor subfamily 1 group H member 3 [Source:HGNC Symbol;Acc:HGNC:7966]	-0.0149822	-0.233521	0.203556	0.889213	0.956262	-0.439373	-0.677545	-0.201202	0.00077392	0.00320872	-0.183751	-0.43958	0.072079	0.152178	0.205275	-0.608142	-0.805717	-0.410566	8.95659e-07	2.64365e-06
ENSG00000025708	1890	TYMP	protein_coding	HGNC Symbol	8	thymidine phosphorylase [Source:HGNC Symbol;Acc:HGNC:3148]	-0.395763	-0.911638	0.120112	0.127159	0.342948	0.0679117	-0.385201	0.521025	0.760878	0.833883	0.490772	-0.055586	1.03713	0.0763391	0.111798	0.954446	0.538595	1.3703	6.55923e-05	0.000142851
ENSG00000025770	29781	NCAPH2	protein_coding	HGNC Symbol	10	non-SMC condensin II complex subunit H2 [Source:HGNC Symbol;Acc:HGNC:25071]	-0.0286605	-0.196107	0.138786	0.728249	0.878851	0.0962256	-0.0727652	0.265217	0.252983	0.371297	0.163443	-0.0288598	0.355746	0.0925803	0.132946	0.288329	0.148273	0.428386	0.000241684	0.000480552
ENSG00000025772	10953	TOMM34	protein_coding	HGNC Symbol	1	translocase of outer mitochondrial membrane 34 [Source:HGNC Symbol;Acc:HGNC:15746]	-0.055753	-0.187236	0.0757296	0.392069	0.645577	0.184045	0.0546448	0.313444	0.00699776	0.0203505	0.266205	0.116937	0.415473	0.00107584	0.00242884	0.506003	0.397601	0.614405	3.28734e-10	2.00145e-09
ENSG00000025796	11231	SEC63	protein_coding	HGNC Symbol	10	SEC63 homolog, protein translocation regulator [Source:HGNC Symbol;Acc:HGNC:21082]	0.170985	-0.163417	0.505387	0.303531	0.565152	0.108793	-0.242267	0.459852	0.530342	0.646634	-0.274661	-0.668148	0.118826	0.163625	0.218886	-0.336853	-0.620112	-0.0535945	0.0215162	0.031492
ENSG00000025800	23633	KPNA6	protein_coding	HGNC Symbol	4	karyopherin subunit alpha 6 [Source:HGNC Symbol;Acc:HGNC:6399]	-0.139691	-0.316475	0.0370931	0.116613	0.326432	0.257416	0.0762413	0.438592	0.00704956	0.0204537	-0.158245	-0.362808	0.0463175	0.124145	0.171611	0.238862	0.089761	0.387964	0.00280057	0.0047092
ENSG00000026025	7431	VIM	protein_coding	HGNC Symbol	10	vimentin [Source:HGNC Symbol;Acc:HGNC:12692]	0.334424	-0.055609	0.724457	0.0898824	0.280221	1.72375	1.38502	2.06247	5.09137e-11	3.27694e-09	2.70327	2.28228	3.12426	2.49962e-13	9.58969e-12	4.09259	3.79321	4.39197	1.25549e-21	6.36881e-19
ENSG00000026036	NA	RTEL1-TNFRSF6B	protein_coding	HGNC Symbol	4	RTEL1-TNFRSF6B readthrough (NMD candidate) [Source:HGNC Symbol;Acc:HGNC:44095]	-0.027982	-0.373929	0.317965	0.869464	0.946729	0.00450738	-0.354186	0.363201	0.979626	0.985854	-0.110258	-0.512283	0.291767	0.578376	0.644021	-0.0777688	-0.372245	0.216707	0.592462	0.642562
ENSG00000026103	355	FAS	protein_coding	HGNC Symbol	20	Fas cell surface death receptor [Source:HGNC Symbol;Acc:HGNC:11920]	-1.35289	-2.16024	-0.545533	0.00190507	0.019554	-0.111598	-0.615083	0.391886	0.652994	0.748793	1.62871	0.927445	2.32997	5.63713e-05	0.000168224	2.87	2.22691	3.51308	8.43802e-10	4.69043e-09
ENSG00000026297	8635	RNASET2	protein_coding	HGNC Symbol	14	ribonuclease T2 [Source:HGNC Symbol;Acc:HGNC:21686]	-0.43935	-0.735128	-0.143571	0.0050952	0.0402553	-0.556375	-0.911793	-0.200957	0.00338468	0.0109784	-0.842406	-1.2017	-0.483115	4.98821e-05	0.000150883	-0.959432	-1.25049	-0.66837	2.7991e-07	9.11639e-07
ENSG00000026508	960	CD44	protein_coding	HGNC Symbol	39	CD44 molecule (Indian blood group) [Source:HGNC Symbol;Acc:HGNC:1681]	0.27796	-0.579466	1.13539	0.511711	0.741106	4.14565	2.78935	5.50196	1.00518e-06	1.17355e-05	-2.69393	-4.17884	-1.20902	0.000912172	0.00209049	1.17376	0.565653	1.78187	0.000487521	0.00092648
ENSG00000026559	3755	KCNG1	protein_coding	HGNC Symbol	6	potassium voltage-gated channel modifier subfamily G member 1 [Source:HGNC Symbol;Acc:HGNC:6248]	-0.125224	-0.356163	0.105714	0.2758	0.535952	0.707655	0.417612	0.997697	2.94506e-05	0.000200758	-1.47327	-1.78027	-1.16628	1.82003e-10	2.45432e-09	-0.640393	-0.848267	-0.432519	8.8294e-07	2.61005e-06
ENSG00000026652	56895	AGPAT4	protein_coding	HGNC Symbol	5	1-acylglycerol-3-phosphate O-acyltransferase 4 [Source:HGNC Symbol;Acc:HGNC:20885]	0.1623	-0.037806	0.362405	0.107678	0.310761	0.11942	-0.0792673	0.318107	0.228207	0.34349	0.571071	0.342628	0.799514	2.11301e-05	6.97233e-05	0.528191	0.362866	0.693517	4.79361e-07	1.49209e-06
ENSG00000026950	11119	BTN3A1	protein_coding	HGNC Symbol	11	butyrophilin subfamily 3 member A1 [Source:HGNC Symbol;Acc:HGNC:1138]	0.232184	-0.197969	0.662337	0.277947	0.537906	0.978313	0.484911	1.47172	0.000366074	0.00170301	-0.79247	-1.34463	-0.240312	0.00656001	0.0123982	-0.0463406	-0.397907	0.305226	0.788933	0.819771
ENSG00000027001	4285	MIPEP	protein_coding	HGNC Symbol	5	mitochondrial intermediate peptidase [Source:HGNC Symbol;Acc:HGNC:7104]	-0.123767	-0.363735	0.116201	0.299424	0.561133	0.163156	-0.110917	0.437229	0.232564	0.348311	-0.701489	-0.996249	-0.40673	4.10427e-05	0.000126631	-0.414566	-0.628616	-0.200516	0.000470376	0.000895739
ENSG00000027075	5583	PRKCH	protein_coding	HGNC Symbol	28	protein kinase C eta [Source:HGNC Symbol;Acc:HGNC:9403]	-0.974749	-1.3091	-0.640401	2.15765e-06	9.02667e-05	0.24124	-0.416062	0.898543	0.458058	0.579616	-3.44705	-4.03899	-2.85511	2.44907e-12	6.48083e-11	-2.23106	-2.67088	-1.79124	5.46081e-11	4.00802e-10
ENSG00000027697	3459	IFNGR1	protein_coding	HGNC Symbol	4	interferon gamma receptor 1 [Source:HGNC Symbol;Acc:HGNC:5439]	0.44261	0.129692	0.755527	0.00727622	0.0520429	0.272531	-0.0292874	0.574349	0.0748983	0.143172	0.340275	-0.0180929	0.698643	0.0618582	0.0929062	0.170197	-0.0759408	0.416334	0.167473	0.207654
ENSG00000027847	11285	B4GALT7	protein_coding	HGNC Symbol	8	beta-1,4-galactosyltransferase 7 [Source:HGNC Symbol;Acc:HGNC:930]	0.0207417	-0.182334	0.223817	0.835629	0.930487	-0.263154	-0.445749	-0.080558	0.00636712	0.0188599	0.842055	0.622334	1.06178	1.77443e-08	1.31278e-07	0.55816	0.395977	0.720344	1.30687e-07	4.54444e-07
ENSG00000027869	9047	SH2D2A	protein_coding	HGNC Symbol	6	SH2 domain containing 2A [Source:HGNC Symbol;Acc:HGNC:10821]	-0.206911	-0.608853	0.19503	0.30033	0.561991	0.158945	-0.449104	0.766994	0.596218	0.701307	-1.83247	-2.42101	-1.24394	7.39863e-07	3.48903e-06	-1.46662	-1.89663	-1.03661	1.53528e-07	5.27605e-07
ENSG00000028116	7444	VRK2	protein_coding	HGNC Symbol	9	vaccinia related kinase 2 [Source:HGNC Symbol;Acc:HGNC:12719]	-0.0842417	-0.26123	0.0927469	0.337548	0.597467	-0.226496	-0.380246	-0.0727462	0.00542108	0.0164174	0.889869	0.701966	1.07777	2.41731e-10	3.13697e-09	0.747615	0.607414	0.887816	1.80648e-11	1.52311e-10
ENSG00000028137	7133	TNFRSF1B	protein_coding	HGNC Symbol	4	TNF receptor superfamily member 1B [Source:HGNC Symbol;Acc:HGNC:11917]	0.349854	-0.484068	1.18378	0.397051	0.649892	3.00362	1.61841	4.38884	0.000132182	0.000712007	-2.70885	-4.18148	-1.23622	0.000796386	0.00184852	-0.0550787	-0.722612	0.612454	0.866867	0.887764
ENSG00000028203	55591	VEZT	protein_coding	HGNC Symbol	41	vezatin, adherens junctions transmembrane protein [Source:HGNC Symbol;Acc:HGNC:18258]	-0.0907826	-0.248368	0.0668023	0.247598	0.503986	-0.0441089	-0.201801	0.113583	0.570881	0.681115	0.50283	0.322896	0.682764	4.17116e-06	1.61934e-05	0.549504	0.417885	0.681122	3.29935e-09	1.62117e-08
ENSG00000028277	5452	POU2F2	protein_coding	HGNC Symbol	20	POU class 2 homeobox 2 [Source:HGNC Symbol;Acc:HGNC:9213]	0.0128707	-0.369344	0.395085	0.945442	0.979036	0.165806	-0.413794	0.745406	0.562218	0.674454	-1.84447	-2.40898	-1.27997	3.2611e-07	1.68979e-06	-1.69154	-2.09571	-1.28736	3.14136e-09	1.55178e-08
ENSG00000028310	65980	BRD9	protein_coding	HGNC Symbol	19	bromodomain containing 9 [Source:HGNC Symbol;Acc:HGNC:25818]	-0.0408214	-0.233838	0.152195	0.667873	0.844137	0.0449039	-0.146211	0.236019	0.633728	0.733015	0.480006	0.26056	0.699451	0.000119019	0.000331266	0.565731	0.405656	0.725806	8.08333e-08	2.92488e-07
ENSG00000028528	6642	SNX1	protein_coding	HGNC Symbol	14	sorting nexin 1 [Source:HGNC Symbol;Acc:HGNC:11172]	0.336851	0.148908	0.524794	0.00102579	0.0122697	0.614634	0.430272	0.798996	2.29679e-07	3.44931e-06	0.333788	0.118216	0.549361	0.00369477	0.00737878	0.611572	0.460441	0.762702	6.14853e-09	2.83782e-08
ENSG00000028839	9519	TBPL1	protein_coding	HGNC Symbol	8	TATA-box binding protein like 1 [Source:HGNC Symbol;Acc:HGNC:11589]	0.215474	0.0484791	0.382468	0.0133546	0.0806939	-0.0464271	-0.208419	0.115565	0.561496	0.673726	0.502464	0.313697	0.691231	8.6426e-06	3.10995e-05	0.240563	0.104565	0.376561	0.00116264	0.00207146
ENSG00000029153	56938	ARNTL2	protein_coding	HGNC Symbol	9	aryl hydrocarbon receptor nuclear translocator like 2 [Source:HGNC Symbol;Acc:HGNC:18984]	0.241063	-0.0480885	0.530214	0.0986556	0.295866	0.646548	0.358583	0.934513	8.64539e-05	0.000494654	0.0162032	-0.320225	0.352632	0.922035	0.939411	0.421689	0.190717	0.65266	0.000857492	0.0015641
ENSG00000029363	9774	BCLAF1	protein_coding	HGNC Symbol	24	BCL2 associated transcription factor 1 [Source:HGNC Symbol;Acc:HGNC:16863]	0.33705	0.0650616	0.609039	0.0170309	0.0952778	-0.0762867	-0.353816	0.201242	0.577521	0.686996	0.985956	0.671609	1.3003	6.54488e-07	3.125e-06	0.572619	0.344176	0.801062	2.03525e-05	4.79312e-05
ENSG00000029364	55334	SLC39A9	protein_coding	HGNC Symbol	11	solute carrier family 39 member 9 [Source:HGNC Symbol;Acc:HGNC:20182]	-0.170839	-0.33081	-0.010869	0.0372337	0.16272	-0.104677	-0.267725	0.0583701	0.198895	0.307856	0.0861558	-0.0981192	0.270431	0.346034	0.419032	0.152318	0.0173446	0.287291	0.0284103	0.0407607
ENSG00000029534	286	ANK1	protein_coding	HGNC Symbol	14	ankyrin 1 [Source:HGNC Symbol;Acc:HGNC:492]	-1.3454	-1.7014	-0.989398	2.31708e-08	2.19597e-06	-1.25048	-1.90983	-0.591123	0.000585214	0.00253834	-2.87523	-3.41146	-2.339	1.59687e-11	3.05983e-10	-2.78031	-3.3037	-2.25692	1.96759e-11	1.64179e-10
ENSG00000029639	51106	TFB1M	protein_coding	HGNC Symbol	9	transcription factor B1, mitochondrial [Source:HGNC Symbol;Acc:HGNC:17037]	0.0634602	-0.129087	0.256007	0.504757	0.7359	-0.0961265	-0.311799	0.119546	0.368665	0.493134	-0.435487	-0.668251	-0.202724	0.000672028	0.00158436	-0.595074	-0.766568	-0.42358	1.12734e-07	3.96568e-07
ENSG00000029725	9135	RABEP1	protein_coding	HGNC Symbol	7	rabaptin, RAB GTPase binding effector protein 1 [Source:HGNC Symbol;Acc:HGNC:17677]	0.0707818	-0.048315	0.189879	0.233315	0.488546	0.221926	0.100454	0.343399	0.00085176	0.0034775	0.0792356	-0.0583739	0.216845	0.247827	0.314432	0.23038	0.130364	0.330397	6.26629e-05	0.000136963
ENSG00000029993	3149	HMGB3	protein_coding	HGNC Symbol	5	high mobility group box 3 [Source:HGNC Symbol;Acc:HGNC:5004]	-0.210946	-0.396897	-0.0249952	0.0276594	0.133664	0.0180055	-0.171381	0.207392	0.846845	0.894978	-1.13625	-1.35084	-0.921649	2.11621e-11	3.84928e-10	-0.907295	-1.06348	-0.751112	2.58947e-12	2.76886e-11
ENSG00000030066	23279	NUP160	protein_coding	HGNC Symbol	11	nucleoporin 160 [Source:HGNC Symbol;Acc:HGNC:18017]	0.10895	-0.0693113	0.287211	0.220666	0.472471	-0.101988	-0.284611	0.0806346	0.262005	0.381132	-0.22692	-0.433158	-0.0206817	0.0322549	0.052005	-0.437858	-0.588171	-0.287545	2.18599e-06	6.04405e-06
ENSG00000030110	578	BAK1	protein_coding	HGNC Symbol	3	BCL2 antagonist/killer 1 [Source:HGNC Symbol;Acc:HGNC:949]	-0.176233	-0.326282	-0.0261844	0.0230283	0.118521	-0.0607912	-0.222819	0.101237	0.448211	0.570194	-0.410648	-0.587694	-0.233602	5.73451e-05	0.00017084	-0.295206	-0.4272	-0.163212	9.07236e-05	0.000192664
ENSG00000030419	22807	IKZF2	protein_coding	HGNC Symbol	14	IKAROS family zinc finger 2 [Source:HGNC Symbol;Acc:HGNC:13177]	0.315381	-0.0360824	0.666844	0.076625	0.254031	-0.735768	-0.988318	-0.483218	2.18147e-06	2.25077e-05	2.56934	2.2161	2.92258	1.25086e-14	8.97097e-13	1.51819	1.26813	1.76825	9.31956e-13	1.13325e-11
ENSG00000030582	2896	GRN	protein_coding	HGNC Symbol	22	granulin precursor [Source:HGNC Symbol;Acc:HGNC:4601]	-0.068309	-0.291555	0.154937	0.535515	0.756576	-0.655308	-0.884548	-0.426069	2.93883e-06	2.8832e-05	0.146333	-0.111577	0.404243	0.254641	0.321984	-0.440666	-0.630065	-0.251267	5.51016e-05	0.000121449
ENSG00000031003	51306	FAM13B	protein_coding	HGNC Symbol	11	family with sequence similarity 13 member B [Source:HGNC Symbol;Acc:HGNC:1335]	0.222909	-0.0207737	0.466593	0.0713895	0.244329	0.0200995	-0.19359	0.233789	0.848456	0.895927	0.992628	0.728151	1.2571	2.64224e-08	1.85707e-07	0.789818	0.602477	0.977158	2.70959e-09	1.35103e-08
ENSG00000031081	57514	ARHGAP31	protein_coding	HGNC Symbol	2	Rho GTPase activating protein 31 [Source:HGNC Symbol;Acc:HGNC:29216]	-0.463839	-0.818108	-0.10957	0.0121884	0.0753323	-2.21884	-2.61158	-1.82611	4.89826e-12	4.69603e-10	0.533392	0.153797	0.912987	0.00762057	0.014192	-1.22161	-1.58992	-0.853298	2.51273e-07	8.25411e-07
ENSG00000031691	55166	CENPQ	protein_coding	HGNC Symbol	1	centromere protein Q [Source:HGNC Symbol;Acc:HGNC:21347]	0.456733	0.227559	0.685906	0.000346309	0.00529771	0.0441888	-0.172492	0.26087	0.67903	0.769649	0.494149	0.235044	0.753254	0.000552468	0.00132524	0.0816049	-0.0982174	0.261427	0.360155	0.413613
ENSG00000031698	6301	SARS	protein_coding	HGNC Symbol	6	seryl-tRNA synthetase [Source:HGNC Symbol;Acc:HGNC:10537]	-0.337164	-0.575116	-0.0992117	0.00718705	0.0516709	0.513064	0.269292	0.756836	0.000187694	0.000961508	-0.419929	-0.695199	-0.144658	0.00415424	0.0082016	0.430299	0.22962	0.630979	0.000150991	0.000309287
ENSG00000031823	8498	RANBP3	protein_coding	HGNC Symbol	30	RAN binding protein 3 [Source:HGNC Symbol;Acc:HGNC:9850]	0.0085192	-0.138798	0.155836	0.906457	0.962785	0.042219	-0.108309	0.192747	0.569846	0.680584	-0.0320464	-0.20231	0.138217	0.702472	0.756598	0.00165346	-0.122329	0.125636	0.978378	0.981717
ENSG00000032219	5926	ARID4A	protein_coding	HGNC Symbol	11	AT-rich interaction domain 4A [Source:HGNC Symbol;Acc:HGNC:9885]	0.101418	-0.134978	0.337814	0.386603	0.641334	-0.0773496	-0.292077	0.137378	0.466338	0.586802	0.664095	0.405321	0.922869	1.4634e-05	5.01627e-05	0.485327	0.298172	0.672482	1.26165e-05	3.07298e-05
ENSG00000032389	7260	EIPR1	protein_coding	HGNC Symbol	14	EARP complex and GARP complex interacting protein 1 [Source:HGNC Symbol;Acc:HGNC:12383]	0.00805193	-0.129555	0.145659	0.905354	0.962573	-0.242841	-0.377359	-0.108322	0.000957037	0.00383579	0.427164	0.272387	0.581942	5.04318e-06	1.92513e-05	0.176272	0.0619265	0.290617	0.00382615	0.00630018
ENSG00000032444	10908	PNPLA6	protein_coding	HGNC Symbol	24	patatin like phospholipase domain containing 6 [Source:HGNC Symbol;Acc:HGNC:16268]	-0.26149	-0.485627	-0.0373534	0.0238752	0.121562	-0.348836	-0.579602	-0.11807	0.00445896	0.0138792	-0.210632	-0.469782	0.0485183	0.106973	0.150719	-0.297978	-0.488586	-0.10737	0.00342163	0.00567612
ENSG00000032742	8100	IFT88	protein_coding	HGNC Symbol	7	intraflagellar transport 88 [Source:HGNC Symbol;Acc:HGNC:20606]	0.241019	-0.0430798	0.525117	0.0931506	0.286095	0.223674	0.0158751	0.431472	0.0358695	0.0781674	1.59498	1.30533	1.88464	8.773e-12	1.86849e-10	1.57764	1.37765	1.77762	1.70204e-15	5.25113e-14
[truncated: 17,086 more rows]
