# Supplementary material for: The H3K27M mutation alters stem cell growth, epigenetic regulation, and differentiation potential
Source: BMC Biol. 2022 May 30;20:124. doi: 10.1186/s12915-022-01324-0 (PMC9153095; doi:10.1186/s12915-022-01324-0)
Supplement: Supplementary file 8 — Additional file 8: Table S4. ChIP-seq analysis demonstrates widespread loss of H3K27me3 in H3K27M mutant cells. (A) Numbers of peaks meeting each criterion, (B) all peaks obtained in either H3K27M mutant or WT cells, and those peaks that were unique (non-intersecting) between the two sample types. (C) Genes associated with H3K27me3 peaks that were unique to the WT sample. (D-F) GO terms associated with genes that were unique to the WT sample. (G) Genes associated with H3K27me3 peaks that were unique to the H3K27M mutant sample. (H-J) GO terms associated with genes that were unique to the mutant sample. [file 12915_2022_1324_MOESM8_ESM.xlsx]

## Sheet: A-Numbers
Description	# of Peaks
All peaks in either sample	22470
WT peaks total (3 of 4 replicates)	15174
H3K27M peaks total (3 of 4 replicates)	7296
WT peaks with no intersection with H3K27M	11240
H3K27M peaks with no intersection with WT	1899
Shared peaks	9331

## Sheet: B-Uniquevsshared H3K27me3
Chromosome Location	Annotation	Distance to TSS	Nearest PromoterID	Gene Name	H3K27me3_WT 3 of 4 replicate peaks_No intersection with_H3K27M 3 of 4 replicate	H3K27me3_K27M 3 of 4 replicate peaks_No intersection with_WT 3 of 4 replicate	H3K27me3_WT_3 of 4 replicates	H3K27me3_H3K27M 3 of 4 replicates	RNA-seq_H3K27M_vs WT day 5 logFC	RNA-seq_H3K27M_vs WT day 5 adj pval	RNA-seq_H3K27M_vs WT day 0 logFC	RNA-seq_H3K27M_vs WT day 0 adj pval
chr1:33305565-33307592	TTS (NM_001080438)	14520	NM_001080438	A3GALT2	0	0	1	0	nd	nd	nd	nd
chr1:33306630-33307243	exon (NM_001080438, exon 5 of 5)	14162	NM_001080438	A3GALT2	0	0	0	1	nd	nd	nd	nd
chr22:42718802-42720378	intron (NM_017436, intron 1 of 2)	1280	NM_017436	A4GALT	1	0	1	0	-0.992224	1.26688e-06	-0.321577	0.0659491
chr22:42721019-42722085	promoter-TSS (NM_017436)	-682	NM_017436	A4GALT	1	0	1	0	-0.992224	1.26688e-06	-0.321577	0.0659491
chr17:33747985-33748339	intron (NM_001094, intron 1 of 9)	-214402	NR_037584	AA06	1	0	1	0	nd	nd	nd	nd
chr17:33748560-33748768	intron (NM_001094, intron 1 of 9)	-214904	NR_037584	AA06	1	0	1	0	nd	nd	nd	nd
chr17:33749006-33750296	intron (NM_001094, intron 1 of 9)	-215891	NR_037584	AA06	1	0	1	0	nd	nd	nd	nd
chr12:53322793-53323166	Intergenic	-1351	NM_015665	AAAS	1	0	1	0	-0.142908	0.119528	-0.0340489	0.823701
chr12:53323337-53324050	Intergenic	-2065	NM_015665	AAAS	1	0	1	0	-0.142908	0.119528	-0.0340489	0.823701
chr12:53325457-53327593	TTS (NM_001173467)	-4897	NM_015665	AAAS	1	0	1	0	-0.142908	0.119528	-0.0340489	0.823701
chr12:53327714-53328023	3' UTR (NM_001173467, exon 3 of 3)	-6240	NM_015665	AAAS	1	0	1	0	-0.142908	0.119528	-0.0340489	0.823701
chr12:125061679-125061754	Intergenic	-3663	NM_023928	AACS	0	1	0	1	-0.211022	0.0792084	-0.273447	0.0391272
chr17:36944643-36948138	Intergenic	-2485	NM_012138	AATF	0	0	0	1	nd	nd	nd	nd
chr16:8675065-8675205	intron (NM_020686, intron 1 of 15)	548	NM_020686	ABAT	1	0	1	0	-0.523244	0.00791848	0.567968	0.00355934
chr9:104990375-104990710	Intergenic	-62296	NM_005502	ABCA1	1	0	1	0	0.00766664	0.978553	0.791071	0.00566769
chr9:104992056-104992298	Intergenic	-63931	NM_005502	ABCA1	1	0	1	0	0.00766664	0.978553	0.791071	0.00566769
chr9:104992373-104992452	Intergenic	-64166	NM_005502	ABCA1	1	0	1	0	0.00766664	0.978553	0.791071	0.00566769
chr2:215213057-215215337	Intergenic	-75769	NM_173076	ABCA12	0	0	1	0	nd	nd	nd	nd
chr2:215213783-215214155	Intergenic	-75541	NR_103740	ABCA12	0	0	0	1	nd	nd	nd	nd
chr2:215214197-215214851	Intergenic	-76096	NR_103740	ABCA12	0	0	0	1	nd	nd	nd	nd
chr2:215216372-215218248	Intergenic	-78882	NM_173076	ABCA12	0	0	1	0	nd	nd	nd	nd
chr2:215216765-215216969	Intergenic	-78439	NR_103740	ABCA12	0	0	0	1	nd	nd	nd	nd
chr2:215217367-215218189	Intergenic	-79350	NR_103740	ABCA12	0	0	0	1	nd	nd	nd	nd
chr16:2341176-2342063	promoter-TSS (NM_001089)	697	NR_003574	ABCA17P	1	0	1	0	-0.0750751	0.838162	0.094369	0.860801
chr9:137028775-137029303	promoter-TSS (NM_001606)	-117	NM_212533	ABCA2	1	0	1	0	-0.3963	0.000910351	-0.718119	1.88895e-06
chr16:2338377-2338681	intron (NM_001089, intron 1 of 32)	2217	NM_001089	ABCA3	1	0	1	0	0.354071	0.0580023	0.126559	0.647463
chr16:2338834-2340247	intron (NM_001089, intron 1 of 32)	1206	NM_001089	ABCA3	0	0	1	0	0.354071	0.0580023	0.126559	0.647463
chr16:2339170-2339481	intron (NM_001089, intron 1 of 32)	1421	NM_001089	ABCA3	0	0	0	1	0.354071	0.0580023	0.126559	0.647463
chr16:2340252-2340332	promoter-TSS (NR_003574)	454	NM_001089	ABCA3	1	0	1	0	0.354071	0.0580023	0.126559	0.647463
chr1:94064218-94064798	intron (NM_000350, intron 11 of 49)	56641	NM_000350	ABCA4	1	0	1	0	nd	nd	nd	nd
chr1:94064944-94065153	intron (NM_000350, intron 11 of 49)	56101	NM_000350	ABCA4	0	1	0	1	nd	nd	nd	nd
chr1:94065311-94065365	intron (NM_000350, intron 11 of 49)	55811	NM_000350	ABCA4	0	1	0	1	nd	nd	nd	nd
chr1:94065776-94066009	intron (NM_000350, intron 11 of 49)	55257	NM_000350	ABCA4	0	1	0	1	nd	nd	nd	nd
chr1:94066531-94069058	intron (NM_000350, intron 11 of 49)	53355	NM_000350	ABCA4	0	0	0	1	nd	nd	nd	nd
chr1:94066537-94072007	intron (NM_000350, intron 11 of 49)	51877	NM_000350	ABCA4	0	0	1	0	nd	nd	nd	nd
chr1:94069860-94072089	intron (NM_000350, intron 11 of 49)	50175	NM_000350	ABCA4	0	0	0	1	nd	nd	nd	nd
chr1:94072672-94072729	intron (NM_000350, intron 11 of 49)	48449	NM_000350	ABCA4	1	0	1	0	nd	nd	nd	nd
chr1:94114914-94115348	intron (NM_000350, intron 1 of 49)	6018	NM_000350	ABCA4	1	0	1	0	nd	nd	nd	nd
chr17:69325686-69326307	intron (NM_172232, intron 1 of 38)	1186	NM_172232	ABCA5	1	0	1	0	1.46311	1.33319e-07	0.50911	0.197551
chr7:87474661-87476657	promoter-TSS (NM_018850)	44	NM_018850	ABCB4	1	0	1	0	1.73836	4.27714e-05	0.621346	0.0620732
chr7:20645987-20646042	exon (NM_001163941, exon 9 of 28)	-1329	NM_001163993	ABCB5	1	0	1	0	-0.407491	0.54108	0.159249	0.908299
chr7:20647542-20647782	intron (NM_001163941, intron 10 of 27)	319	NM_178559	ABCB5	1	0	1	0	-0.407491	0.54108	0.159249	0.908299
chr7:20649308-20649455	intron (NM_001163941, intron 11 of 27)	2038	NM_178559	ABCB5	1	0	1	0	-0.407491	0.54108	0.159249	0.908299
chr7:20650030-20650278	intron (NM_001163941, intron 12 of 27)	2811	NM_178559	ABCB5	1	0	1	0	-0.407491	0.54108	0.159249	0.908299
chr17:50632830-50636864	promoter-TSS (NM_003786)	-10	NM_003786	ABCC3	0	0	1	0	-0.764641	0.123947	0.803038	0.223251
chr17:50633798-50635173	promoter-TSS (NM_003786)	-372	NM_001144070	ABCC3	0	0	0	1	-0.764641	0.123947	0.803038	0.223251
chr17:50635741-50635831	intron (NM_001144070, intron 1 of 11)	929	NM_003786	ABCC3	0	0	0	1	-0.764641	0.123947	0.803038	0.223251
chr13:95300471-95300631	intron (NM_001105515, intron 1 of 20)	895	NM_001301830	ABCC4	1	0	1	0	1.79163	2.98621e-08	0.40888	0.151234
chr13:95302096-95302797	promoter-TSS (NM_001301829)	-1000	NM_001301829	ABCC4	1	0	1	0	1.79163	2.98621e-08	0.40888	0.151234
chr16:16223413-16223654	promoter-TSS (NM_001171)	-62	NM_001171	ABCC6	1	0	1	0	nd	nd	nd	nd
chr16:18570708-18571077	promoter-TSS (NR_003569)	-356	NR_003569	ABCC6P1	1	0	1	0	nd	nd	nd	nd
chr16:18571992-18572305	intron (NR_003569, intron 1 of 9)	900	NR_003569	ABCC6P1	1	0	1	0	nd	nd	nd	nd
chr11:17473934-17478661	intron (NM_001287174, intron 1 of 38)	548	NM_000352	ABCC8	0	0	1	0	-0.286368	0.356329	-0.451379	0.423285
chr11:17474231-17476252	intron (NM_001287174, intron 1 of 38)	1604	NM_000352	ABCC8	0	0	0	1	-0.286368	0.356329	-0.451379	0.423285
chr12:21940001-21940954	Intergenic	-3783	NM_005691	ABCC9	1	0	1	0	nd	nd	nd	nd
chr12:21941130-21942698	Intergenic	-5220	NM_005691	ABCC9	1	0	1	0	nd	nd	nd	nd
chr21:42218273-42218655	promoter-TSS (NM_004915)	-693	NM_004915	ABCG1	1	0	1	0	-2.33996	6.16454e-08	-0.0078252	0.983935
chr21:42219529-42220238	promoter-TSS (NM_207174)	-15	NM_207174	ABCG1	1	0	1	0	-2.33996	6.16454e-08	-0.0078252	0.983935
chr21:42235554-42235714	intron (NM_207627, intron 3 of 15)	15736	NM_207174	ABCG1	1	0	1	0	-2.33996	6.16454e-08	-0.0078252	0.983935
chr11:119147677-119151282	promoter-TSS (NM_001142505)	-110	NM_001142505	ABCG4	0	0	1	0	-0.0306227	0.948698	-0.371549	0.220363
chr11:119150033-119150941	intron (NM_022169, intron 2 of 14)	898	NM_001142505	ABCG4	0	0	0	1	-0.0306227	0.948698	-0.371549	0.220363
chr2:27121958-27122667	Intergenic	-1477	NM_032604	ABHD1	1	0	1	0	0.429537	0.250694	0.0912808	0.879879
chr2:27122853-27123047	promoter-TSS (NM_032604)	-839	NM_032604	ABHD1	1	0	1	0	0.429537	0.250694	0.0912808	0.879879
chr2:27123236-27123590	promoter-TSS (NM_032604)	-376	NM_032604	ABHD1	1	0	1	0	0.429537	0.250694	0.0912808	0.879879
chr3:111920059-111920421	intron (NM_145753, intron 4 of 16)	-58636	NR_073570	ABHD10	1	0	1	0	0.496892	9.38503e-05	0.120518	0.453289
chr14:50871098-50873329	promoter-TSS (NM_001206673)	53	NM_181814	ABHD12B	1	0	1	0	1.30452	0.00926983	-1.10261	5.20539e-05
chr3:51975162-51975592	promoter-TSS (NM_032750)	351	NM_015407	ABHD14A	1	0	1	0	-0.356691	0.0701575	-0.459456	0.248382
chr3:51975792-51976369	intron (NM_015407, intron 1 of 4)	1054	NM_015407	ABHD14A	1	0	1	0	-0.356691	0.0701575	-0.459456	0.248382
chr3:51976388-51976554	intron (NM_015407, intron 1 of 4)	1445	NM_015407	ABHD14A	1	0	1	0	-0.356691	0.0701575	-0.459456	0.248382
chr3:51974499-51974766	promoter-TSS (NM_032750)	-2	NM_001254753	ABHD14B	1	0	1	0	-0.0666945	0.786292	-0.180226	0.47692
chr17:29564411-29568023	exon (NM_198147, exon 1 of 2)	807	NM_198147	ABHD15	1	0	1	0	0.407282	0.0408957	-0.696434	0.00367614
chr15:80696013-80697171	intron (NM_021214, intron 1 of 2)	1281	NM_021214	ABHD17C	1	0	1	0	0.0856004	0.515833	0.0713684	0.658264
chr3:58235656-58236977	Intergenic	-1216	NM_020676	ABHD6	1	0	1	0	-0.0411168	0.870563	-0.450746	0.0669665
chr3:58238410-58239302	intron (NM_020676, intron 1 of 8)	1324	NM_020676	ABHD6	1	0	1	0	-0.0411168	0.870563	-0.450746	0.0669665
chr10:114632501-114633048	intron (NM_001003407, intron 1 of 21)	25525	NM_002313	ABLIM1	1	0	1	0	-1.03476	6.9509e-09	0.0715342	0.721966
chr4:8156712-8158629	intron (NM_032432, intron 1 of 15)	1162	NM_001130085	ABLIM2	0	0	1	0	0.0406108	0.936115	-0.426384	0.293945
chr4:8157555-8158317	intron (NM_032432, intron 1 of 15)	896	NM_001130083	ABLIM2	0	0	0	1	0.0406108	0.936115	-0.426384	0.293945
chr4:8159489-8160014	promoter-TSS (NM_001130088)	-919	NM_032432	ABLIM2	1	0	1	0	0.0406108	0.936115	-0.426384	0.293945
chr4:8160155-8160404	Intergenic	-1447	NM_032432	ABLIM2	1	0	1	0	0.0406108	0.936115	-0.426384	0.293945
chr9:133273159-133278100	promoter-TSS (NM_020469)	-415	NM_020469	ABO	0	0	1	0	nd	nd	nd	nd
chr9:133274113-133276957	promoter-TSS (NM_020469)	-321	NM_020469	ABO	0	0	0	1	nd	nd	nd	nd
chr17:1108531-1108932	intron (NM_021962, intron 2 of 22).2	369	NM_001092	ABR	1	0	1	0	nd	nd	nd	nd
chr17:1180187-1181175	promoter-TSS (NM_021962).3	-707	NM_021962	ABR	1	0	1	0	nd	nd	nd	nd
chr6:26611155-26616102	Intergenic	16685	NM_013375	ABT1	0	0	1	0	-0.0935553	0.353511	0.118075	0.357448
chr6:26611644-26613779	Intergenic	15768	NM_013375	ABT1	0	0	0	1	-0.0935553	0.353511	0.118075	0.357448
chr6:26615103-26615296	Intergenic	18256	NM_013375	ABT1	0	0	0	1	-0.0935553	0.353511	0.118075	0.357448
chr11:34355122-34355355	intron (NM_145804, intron 1 of 16)	2770	NM_145804	ABTB2	1	0	1	0	-0.772614	0.00347859	-0.171165	0.583843
chr11:34355681-34357505	intron (NM_145804, intron 1 of 16)	1415	NM_145804	ABTB2	1	0	1	0	-0.772614	0.00347859	-0.171165	0.583843
chr2:210224192-210226443	5' UTR (NM_001608, exon 1 of 11)	174	NM_001608	ACADL	0	0	1	0	nd	nd	nd	nd
chr2:210225839-210225933	promoter-TSS (NM_001608)	-395	NM_001608	ACADL	0	0	0	1	nd	nd	nd	nd
chr10:123009746-123010683	intron (NM_001609, intron 1 of 10)	1301	NM_001609	ACADSB	1	0	1	0	-0.370771	0.0746104	0.4335	0.0726546
chr10:123010899-123011142	intron (NM_001609, intron 1 of 10)	2107	NM_001609	ACADSB	1	0	1	0	-0.370771	0.0746104	0.4335	0.0726546
chr15:88769956-88770777	Intergenic	-33077	NM_013227	ACAN	0	0	1	0	1.87942	0.000927752	-1.81829	0.000288282
chr15:88770366-88770573	Intergenic	-32974	NM_001135	ACAN	0	0	0	1	1.87942	0.000927752	-1.81829	0.000288282
chr15:88770590-88770729	Intergenic	-32784	NM_001135	ACAN	0	0	0	1	1.87942	0.000927752	-1.81829	0.000288282
chr15:88800281-88800307	Intergenic	-3149	NM_013227	ACAN	1	0	1	0	1.87942	0.000927752	-1.81829	0.000288282
chr15:88800866-88800930	Intergenic	-2545	NM_013227	ACAN	1	0	1	0	1.87942	0.000927752	-1.81829	0.000288282
chr15:88801268-88805396	promoter-TSS (NM_001135)	-111	NM_013227	ACAN	0	0	1	0	1.87942	0.000927752	-1.81829	0.000288282
chr15:88801642-88803260	promoter-TSS (NM_001135)	-992	NM_001135	ACAN	0	0	0	1	1.87942	0.000927752	-1.81829	0.000288282
chr15:88803607-88805319	intron (NM_013227, intron 1 of 17)	1020	NM_013227	ACAN	0	0	0	1	1.87942	0.000927752	-1.81829	0.000288282
chr16:67653354-67654397	intron (NM_001317026, intron 30 of 37)	6940	NM_022914	ACD	0	0	1	0	-0.0328011	0.803881	-0.0425751	0.814884
chr16:67653527-67653678	intron (NM_001317026, intron 30 of 37)	7213	NM_022914	ACD	0	0	0	1	-0.0328011	0.803881	-0.0425751	0.814884
chr17:63476245-63476469	promoter-TSS (NM_000789)	-704	NM_000789	ACE	1	0	1	0	-2.33531	9.04105e-06	-0.0372679	0.912137
chr17:63478238-63478688	intron (NM_000789, intron 2 of 24)	1402	NM_000789	ACE	1	0	1	0	-2.33531	9.04105e-06	-0.0372679	0.912137
chr7:100895229-100897326	promoter-TSS (NM_000665)	-144	NM_001302622	ACHE	0	0	1	0	-0.194255	0.490916	-0.905832	0.000155224
chr7:100896075-100896858	promoter-TSS (NM_000665)	-333	NM_001302622	ACHE	0	0	0	1	-0.194255	0.490916	-0.905832	0.000155224
chr2:236567092-236569186	Intergenic	-1598	NM_020311	ACKR3	1	0	1	0	0.846559	0.00540851	1.17341	0.0940148
chr9:31737933-31738275	Intergenic	-646499	NM_002197	ACO1	1	0	1	0	-0.276933	0.00378848	-0.100616	0.413401
chr9:32382958-32383116	Intergenic	-1566	NM_002197	ACO1	1	0	1	0	-0.276933	0.00378848	-0.100616	0.413401
chr9:32383484-32383779	promoter-TSS (NM_002197)	-972	NM_002197	ACO1	1	0	1	0	-0.276933	0.00378848	-0.100616	0.413401
chr1:54486619-54487161	Intergenic	-61244	NM_015547	ACOT11	1	0	1	0	-0.760897	0.000671343	0.375491	0.106043
chr1:54561648-54561921	intron (NM_147161, intron 1 of 15)	13650	NM_147161	ACOT11	0	1	0	1	-0.760897	0.000671343	0.375491	0.106043
chr5:81392830-81393366	intron (NM_130767, intron 1 of 14)	1071	NM_130767	ACOT12	1	0	1	0	1.92898	1.01558e-05	0.0706692	0.964994
chr5:81393696-81393905	intron (NM_130767, intron 1 of 14)	369	NM_130767	ACOT12	1	0	1	0	1.92898	1.01558e-05	0.0706692	0.964994
chr14:73590773-73591474	promoter-TSS (NM_152331)	-583	NM_152331	ACOT4	1	0	1	0	1.09315	0.0034695	0.396465	0.30227
chr14:73613076-73614093	Intergenic	-3260	NM_001037162	ACOT6	1	0	1	0	nd	nd	nd	nd
chr4:8355327-8355467	Intergenic	85328	NM_003501	ACOX3	1	0	1	0	0.266153	0.0237742	-0.0816352	0.647884
chr4:8356736-8356891	Intergenic	83912	NM_003501	ACOX3	1	0	1	0	0.266153	0.0237742	-0.0816352	0.647884
chr4:8360378-8361001	Intergenic	80036	NM_003501	ACOX3	1	0	1	0	0.266153	0.0237742	-0.0816352	0.647884
chr4:8362670-8363057	Intergenic	77862	NM_003501	ACOX3	1	0	1	0	0.266153	0.0237742	-0.0816352	0.647884
chr4:8363541-8363786	Intergenic	77062	NM_003501	ACOX3	1	0	1	0	0.266153	0.0237742	-0.0816352	0.647884
chr19:39082996-39085495	promoter-TSS (NM_001004318)	-60	NM_001004318	ACP7	0	0	1	0	nd	nd	nd	nd
chr19:39083617-39083765	promoter-TSS (NM_001004318)	-614	NM_001004318	ACP7	0	0	0	1	nd	nd	nd	nd
chr19:39084554-39085293	intron (NM_001004318, intron 1 of 12)	618	NM_001004318	ACP7	0	0	0	1	nd	nd	nd	nd
chr3:132208283-132208551	Intergenic	-108950	NM_001099	ACPP	1	0	1	0	-1.17296	0.123954	0.584273	0.192067
chr3:132208730-132208869	Intergenic	-108568	NM_001099	ACPP	1	0	1	0	-1.17296	0.123954	0.584273	0.192067
chr3:132208923-132209210	Intergenic	-108301	NM_001099	ACPP	0	0	1	0	-1.17296	0.123954	0.584273	0.192067
chr3:132209017-132209326	Intergenic	-108196	NM_001099	ACPP	0	0	0	1	-1.17296	0.123954	0.584273	0.192067
chr3:132209364-132210651	Intergenic	-107360	NM_001099	ACPP	1	0	1	0	-1.17296	0.123954	0.584273	0.192067
chr3:132211529-132213436	Intergenic	-104885	NM_001099	ACPP	0	0	1	0	-1.17296	0.123954	0.584273	0.192067
chr3:132212026-132213370	Intergenic	-104669	NM_001099	ACPP	0	0	0	1	-1.17296	0.123954	0.584273	0.192067
chr3:132213706-132213915	Intergenic	-103557	NM_001099	ACPP	0	1	0	1	-1.17296	0.123954	0.584273	0.192067
chr3:132213916-132214351	Intergenic	-103234	NM_001099	ACPP	1	0	1	0	-1.17296	0.123954	0.584273	0.192067
chr22:50718272-50722340	exon (NM_033517, exon 21 of 22)	-17918	NM_001097	ACR	0	0	1	0	nd	nd	nd	nd
chr22:50718849-50721752	exon (NM_033517, exon 21 of 22)	-17924	NM_001097	ACR	0	0	0	1	nd	nd	nd	nd
chr22:50722508-50722701	intron (NM_033517, intron 21 of 21)	-15620	NM_001097	ACR	1	0	1	0	nd	nd	nd	nd
chr22:50729741-50732546	exon (NM_033517, exon 22 of 22)	-7081	NM_001097	ACR	0	0	1	0	nd	nd	nd	nd
chr22:50730822-50731639	exon (NM_033517, exon 22 of 22)	-6994	NM_001097	ACR	0	0	0	1	nd	nd	nd	nd
chr22:50732758-50732926	3' UTR (NM_033517, exon 22 of 22)	-5382	NM_001097	ACR	1	0	1	0	nd	nd	nd	nd
chr22:50736033-50736172	Intergenic	-2122	NM_001097	ACR	1	0	1	0	nd	nd	nd	nd
chr22:50737218-50737406	promoter-TSS (NM_001097)	-912	NM_001097	ACR	1	0	1	0	nd	nd	nd	nd
chr22:50741293-50741423	intron (NM_001097, intron 3 of 4)	3134	NM_001097	ACR	1	0	1	0	nd	nd	nd	nd
chr17:50425418-50425753	promoter-TSS (NM_001288970)	-573	NM_001288972	ACSF2	1	0	1	0	-0.128155	0.583073	0.113219	0.633804
chr4:184823969-184825973	intron (NM_001286711, intron 1 of 19)	1143	NM_001995	ACSL1	0	0	1	0	1.27509	0.00502637	0.29187	0.319809
chr4:184825177-184825610	intron (NM_001286711, intron 1 of 19)	721	NM_001995	ACSL1	0	0	0	1	1.27509	0.00502637	0.29187	0.319809
chr4:184826281-184828064	Intergenic	-1058	NM_001286711	ACSL1	1	0	1	0	1.27509	0.00502637	0.29187	0.319809
chr5:132010974-132012608	promoter-TSS (NM_015256)	123	NM_001205251	ACSL6	1	0	1	0	-0.0802045	0.915642	-0.102357	0.82626
chr20:25055574-25060257	exon (NM_001252675, exon 1 of 14)	267	NM_001252675	ACSS1	0	0	1	0	3.36605	0.000152847	-2.01525	0.000120531
chr20:25056292-25060367	promoter-TSS (NM_001252675)	-147	NM_001252675	ACSS1	0	0	0	1	3.36605	0.000152847	-2.01525	0.000120531
chr20:25060575-25060627	Intergenic	-2419	NM_032501	ACSS1	1	0	1	0	3.36605	0.000152847	-2.01525	0.000120531
chr20:25060641-25061043	Intergenic	-2660	NM_001252675	ACSS1	0	1	0	1	3.36605	0.000152847	-2.01525	0.000120531
chr1:229406020-229407008	Intergenic	27582	NM_001100	ACTA1	1	0	1	0	2.47514	0.00128442	-0.194104	0.881049
chr1:229407228-229408075	Intergenic	26445	NM_001100	ACTA1	1	0	1	0	2.47514	0.00128442	-0.194104	0.881049
chr1:229408192-229408877	Intergenic	25562	NM_001100	ACTA1	1	0	1	0	2.47514	0.00128442	-0.194104	0.881049
chr1:229410100-229410698	Intergenic	23697	NM_001100	ACTA1	1	0	1	0	2.47514	0.00128442	-0.194104	0.881049
chr1:229430310-229430691	TTS (NM_001100)	3596	NM_001100	ACTA1	1	0	1	0	2.47514	0.00128442	-0.194104	0.881049
chr1:229430877-229435651	intron (NM_001100, intron 1 of 6)	832	NM_001100	ACTA1	1	0	1	0	2.47514	0.00128442	-0.194104	0.881049
chr10:88990837-88991145	TTS (NR_028371)	399	NM_001141945	ACTA2	1	0	1	0	1.39274	0.0293601	-0.575665	0.766621
chr15:34795101-34795433	intron (NM_005159, intron 1 of 6)	459	NM_005159	ACTC1	1	0	1	0	3.80147	1.48386e-06	-0.124563	0.910509
chr17:81480479-81484237	Intergenic	30508	NM_001199954	ACTG1	1	0	1	0	0.0218383	0.887412	-0.249928	0.114236
chr17:81518692-81520214	Intergenic	-6587	NM_001614	ACTG1	1	0	1	0	0.0218383	0.887412	-0.249928	0.114236
chr17:81520356-81520511	Intergenic	-7567	NM_001614	ACTG1	1	0	1	0	0.0218383	0.887412	-0.249928	0.114236
chr7:100654531-100656212	intron (NM_016188, intron 3 of 13)	1090	NM_016188	ACTL6B	0	0	1	0	1.63636	0.0268407	-0.165858	0.855031
chr7:100655289-100655439	intron (NM_016188, intron 3 of 13)	1097	NM_016188	ACTL6B	0	0	0	1	1.63636	0.0268407	-0.165858	0.855031
chr7:100655454-100655874	intron (NM_016188, intron 2 of 13)	797	NM_016188	ACTL6B	0	0	0	1	1.63636	0.0268407	-0.165858	0.855031
chr1:17759343-17759463	intron (NM_030812, intron 1 of 2)	4090	NM_030812	ACTL8	1	0	1	0	0.13929	0.805283	0.843011	0.287055
chr1:236685614-236686276	promoter-TSS (NM_001278344)	-509	NM_001103	ACTN2	1	0	1	0	0.876631	0.0109863	0.445864	0.136982
chr1:236686654-236687847	intron (NM_001103, intron 1 of 20)	796	NM_001278344	ACTN2	1	0	1	0	0.876631	0.0109863	0.445864	0.136982
chr2:65271798-65275189	Intergenic	45798	NM_001005386	ACTR2	1	0	1	0	0.0178514	0.868106	0.0279453	0.861839
chr2:65275545-65282170	Intergenic	51162	NM_001005386	ACTR2	0	0	1	0	0.0178514	0.868106	0.0279453	0.861839
chr2:65275835-65280511	Intergenic	50478	NM_001005386	ACTR2	0	0	0	1	0.0178514	0.868106	0.0279453	0.861839
chr2:113865882-113865943	intron (NR_110174, intron 1 of 4)	-24022	NR_102318	ACTR3	1	0	1	0	0.199143	0.0207673	0.0442437	0.74212
chr2:113866195-113866453	intron (NR_110174, intron 1 of 4)	-23610	NR_102318	ACTR3	1	0	1	0	0.199143	0.0207673	0.0442437	0.74212
chr2:91901620-91901865	Intergenic	-39391	NR_027714	ACTR3BP2	0	1	0	1	nd	nd	nd	nd
chr2:91984621-91984761	Intergenic	43558	NR_027714	ACTR3BP2	0	1	0	1	nd	nd	nd	nd
chr2:92380609-92380764	Intergenic	439553	NR_027714	ACTR3BP2	0	1	0	1	nd	nd	nd	nd
chr2:92570022-92570297	Intergenic	629026	NR_027714	ACTR3BP2	0	1	0	1	nd	nd	nd	nd
chr2:92665269-92665502	Intergenic	724252	NR_027714	ACTR3BP2	0	1	0	1	nd	nd	nd	nd
chr2:92677593-92677945	Intergenic	736636	NR_027714	ACTR3BP2	0	1	0	1	nd	nd	nd	nd
chr2:92727819-92727943	Intergenic	786748	NR_027714	ACTR3BP2	0	1	0	1	nd	nd	nd	nd
chr2:92826015-92826160	Intergenic	884954	NR_027714	ACTR3BP2	0	1	0	1	nd	nd	nd	nd
chr2:92994188-92994509	Intergenic	1053215	NR_027714	ACTR3BP2	0	1	0	1	nd	nd	nd	nd
chr10:38863946-38864086	Intergenic	167420	NR_045000	ACTR3BP5	0	1	0	1	nd	nd	nd	nd
chr10:38868384-38868633	Intergenic	171912	NR_045000	ACTR3BP5	0	0	0	1	nd	nd	nd	nd
chr10:38868393-38868627	Intergenic	171914	NR_045000	ACTR3BP5	0	0	1	0	nd	nd	nd	nd
chr10:38875679-38875917	Intergenic	179202	NR_045000	ACTR3BP5	0	0	1	0	nd	nd	nd	nd
chr10:38875681-38875905	Intergenic	179197	NR_045000	ACTR3BP5	0	0	0	1	nd	nd	nd	nd
chr10:38878807-38879099	Intergenic	182357	NR_045000	ACTR3BP5	0	0	0	1	nd	nd	nd	nd
chr10:38878849-38879073	Intergenic	182365	NR_045000	ACTR3BP5	0	0	1	0	nd	nd	nd	nd
chr10:38886346-38886466	Intergenic	189810	NR_045000	ACTR3BP5	0	1	0	1	nd	nd	nd	nd
chr10:38887956-38888246	Intergenic	191505	NR_045000	ACTR3BP5	0	0	0	1	nd	nd	nd	nd
chr10:38887975-38888209	Intergenic	191496	NR_045000	ACTR3BP5	0	0	1	0	nd	nd	nd	nd
chr10:38889324-38889584	Intergenic	192858	NR_045000	ACTR3BP5	0	0	0	1	nd	nd	nd	nd
chr10:38889337-38889578	Intergenic	192861	NR_045000	ACTR3BP5	0	0	1	0	nd	nd	nd	nd
chr10:38898151-38898432	Intergenic	201695	NR_045000	ACTR3BP5	0	1	0	1	nd	nd	nd	nd
chr10:38899761-38899999	Intergenic	203284	NR_045000	ACTR3BP5	0	1	0	1	nd	nd	nd	nd
chr10:38902361-38902567	Intergenic	205868	NR_045000	ACTR3BP5	0	1	0	1	nd	nd	nd	nd
chr10:38911559-38912481	Intergenic	215424	NR_045000	ACTR3BP5	0	1	0	1	nd	nd	nd	nd
chr10:38912694-38913031	Intergenic	216266	NR_045000	ACTR3BP5	0	1	0	1	nd	nd	nd	nd
chr10:38918268-38918587	Intergenic	221831	NR_045000	ACTR3BP5	0	1	0	1	nd	nd	nd	nd
chr10:38918952-38919348	Intergenic	222554	NR_045000	ACTR3BP5	0	1	0	1	nd	nd	nd	nd
chr10:38919605-38920197	Intergenic	223305	NR_045000	ACTR3BP5	0	0	0	1	nd	nd	nd	nd
chr10:38919887-38920156	Intergenic	223425	NR_045000	ACTR3BP5	0	0	1	0	nd	nd	nd	nd
chr10:38942017-38942193	Intergenic	245509	NR_045000	ACTR3BP5	0	1	0	1	nd	nd	nd	nd
chr10:38942693-38943084	Intergenic	246292	NR_045000	ACTR3BP5	0	1	0	1	nd	nd	nd	nd
chr10:39967466-39967770	Intergenic	1271022	NR_045000	ACTR3BP5	0	0	0	1	nd	nd	nd	nd
chr10:39967487-39967761	Intergenic	1271028	NR_045000	ACTR3BP5	0	0	1	0	nd	nd	nd	nd
chr10:40128171-40128429	Intergenic	1431704	NR_045000	ACTR3BP5	0	1	0	1	nd	nd	nd	nd
chr7:150218949-150222291	Intergenic	82360	NM_001164459	ACTR3C	0	0	0	1	nd	nd	nd	nd
chr7:150218976-150222683	Intergenic	82151	NM_001164459	ACTR3C	0	0	1	0	nd	nd	nd	nd
chr20:38746815-38747090	Intergenic	-1502	NM_024855	ACTR5	1	0	1	0	-0.184667	0.113755	-0.0825161	0.642812
chr2:157929017-157929409	Intergenic	-53351	NM_001111067	ACVR1	1	0	1	0	-0.688641	0.0048366	0.111441	0.820505
chr2:157930070-157932579	Intergenic	-55462	NM_001111067	ACVR1	1	0	1	0	-0.688641	0.0048366	0.111441	0.820505
chr2:157934125-157935394	Intergenic	-58897	NM_001111067	ACVR1	0	0	1	0	-0.688641	0.0048366	0.111441	0.820505
chr2:157934765-157935045	Intergenic	-59043	NM_001111067	ACVR1	0	0	0	1	-0.688641	0.0048366	0.111441	0.820505
chr12:51948935-51949076	Intergenic	-2662	NM_004302	ACVR1B	1	0	1	0	-0.56397	3.53555e-05	-0.0305128	0.899455
chr12:51949161-51950904	Intergenic	-1635	NM_004302	ACVR1B	0	0	1	0	-0.56397	3.53555e-05	-0.0305128	0.899455
chr12:51949846-51950664	Intergenic	-1412	NM_020328	ACVR1B	0	0	0	1	-0.56397	3.53555e-05	-0.0305128	0.899455
chr12:51951052-51951282	promoter-TSS (NM_020328)	-500	NM_004302	ACVR1B	1	0	1	0	-0.56397	3.53555e-05	-0.0305128	0.899455
chr12:51953125-51953460	promoter-TSS (NM_020327)	-88	NM_020327	ACVR1B	1	0	1	0	-0.56397	3.53555e-05	-0.0305128	0.899455
chr2:157624470-157624653	intron (NM_145259, intron 1 of 8)	4326	NM_145259	ACVR1C	1	0	1	0	-1.24781	0.00924458	0.349411	0.376987
chr2:157625127-157625382	intron (NM_145259, intron 1 of 8)	3633	NM_145259	ACVR1C	1	0	1	0	-1.24781	0.00924458	0.349411	0.376987
chr2:157625954-157628869	intron (NM_145259, intron 1 of 8)	1476	NM_145259	ACVR1C	0	0	1	0	-1.24781	0.00924458	0.349411	0.376987
chr2:157626101-157628519	intron (NM_145259, intron 1 of 8)	1577	NM_001111032	ACVR1C	0	0	0	1	-1.24781	0.00924458	0.349411	0.376987
chr2:157679049-157679298	Intergenic	-50286	NM_001111032	ACVR1C	1	0	1	0	-1.24781	0.00924458	0.349411	0.376987
chr2:157681002-157682099	Intergenic	-52663	NM_001111032	ACVR1C	0	0	1	0	-1.24781	0.00924458	0.349411	0.376987
chr2:157681857-157682000	Intergenic	-53041	NM_145259	ACVR1C	0	0	0	1	-1.24781	0.00924458	0.349411	0.376987
chr2:157682340-157685034	Intergenic	-54800	NM_001111032	ACVR1C	0	0	1	0	-1.24781	0.00924458	0.349411	0.376987
chr2:157682578-157684683	Intergenic	-54743	NM_145259	ACVR1C	0	0	0	1	-1.24781	0.00924458	0.349411	0.376987
chr2:157685442-157690887	Intergenic	-59277	NM_001111032	ACVR1C	0	0	1	0	-1.24781	0.00924458	0.349411	0.376987
chr2:157685852-157690311	Intergenic	-59194	NM_145259	ACVR1C	0	0	0	1	-1.24781	0.00924458	0.349411	0.376987
chr12:51906434-51909218	intron (NM_000020, intron 1 of 9)	408	NM_000020	ACVRL1	0	0	1	0	nd	nd	nd	nd
chr12:51907752-51907891	intron (NM_000020, intron 1 of 9)	403	NM_000020	ACVRL1	0	0	0	1	nd	nd	nd	nd
chr20:44619369-44619971	TTS (NM_181805)	32065	NM_000022	ADA	1	0	1	0	0.319281	0.197357	0.211754	0.555379
chr20:44653361-44653524	Intergenic	-1707	NM_000022	ADA	1	0	1	0	0.319281	0.197357	0.211754	0.555379
chr17:44756884-44760484	promoter-TSS (NM_002390)	-516	NM_002390	ADAM11	0	0	1	0	0.0474012	0.822557	-0.0754	0.844275
chr17:44757604-44759731	promoter-TSS (NM_002390)	-533	NM_002390	ADAM11	0	0	0	1	0.0474012	0.822557	-0.0754	0.844275
chr17:44759750-44760085	intron (NM_002390, intron 2 of 26)	717	NM_002390	ADAM11	0	0	0	1	0.0474012	0.822557	-0.0754	0.844275
chr17:44776504-44777604	intron (NM_002390, intron 20 of 26)	17854	NM_002390	ADAM11	1	0	1	0	0.0474012	0.822557	-0.0754	0.844275
chr10:126387291-126390124	promoter-TSS (NM_003474)	-149	NM_001288973	ADAM12	1	0	1	0	0.304134	0.449737	1.25957	0.603992
chr1:155051742-155053077	intron (NM_207195, intron 1 of 21)	1137	NM_207194	ADAM15	1	0	1	0	0.951115	5.85998e-07	-0.0823783	0.717878
chr2:206442435-206442504	Intergenic	-1175	NM_003812	ADAM23	1	0	1	0	-0.857506	4.30338e-06	0.23226	0.307428
chr2:206444316-206445039	intron (NM_003812, intron 1 of 25)	1033	NM_003812	ADAM23	1	0	1	0	-0.857506	4.30338e-06	0.23226	0.307428
chr20:3681507-3682085	intron (NM_025220, intron 1 of 21)	335	NM_153202	ADAM33	1	0	1	0	-0.0757743	0.850469	-0.3362	0.339931
chr20:3682229-3683166	promoter-TSS (NM_153202)	-566	NM_025220	ADAM33	1	0	1	0	-0.0757743	0.850469	-0.3362	0.339931
chr20:3683364-3683407	Intergenic	-1254	NM_025220	ADAM33	1	0	1	0	-0.0757743	0.850469	-0.3362	0.339931
chr10:133262635-133262760	3' UTR (NM_001164490, exon 20 of 20)	14206	NM_001164489	ADAM8	1	0	1	0	-0.694659	0.000955008	0.303325	0.148161
chr10:133262842-133262933	3' UTR (NM_001164490, exon 20 of 20)	14016	NM_001164489	ADAM8	1	0	1	0	-0.694659	0.000955008	0.303325	0.148161
chr10:133276494-133276634	intron (NM_001109, intron 1 of 22)	339	NM_001164489	ADAM8	1	0	1	0	-0.694659	0.000955008	0.303325	0.148161
chr9:133430341-133430585	intron (NM_139025, intron 8 of 28)	8463	NM_139026	ADAMTS13	1	0	1	0	-0.391613	0.0776164	-0.168453	0.662273
chr10:70671818-70672001	promoter-TSS (NM_080722)	-894	NM_080722	ADAMTS14	1	0	1	0	0.794368	0.0160462	-0.394078	0.0395458
chr10:70672037-70672549	promoter-TSS (NM_080722)	-510	NM_080722	ADAMTS14	1	0	1	0	0.794368	0.0160462	-0.394078	0.0395458
chr10:70672648-70673435	intron (NM_139155, intron 1 of 21)	238	NM_139155	ADAMTS14	1	0	1	0	0.794368	0.0160462	-0.394078	0.0395458
chr11:130448985-130450059	exon (NM_139055, exon 1 of 8)	548	NM_139055	ADAMTS15	1	0	1	0	3.69325	8.67663e-06	0.426513	0.582191
chr11:130450438-130451643	intron (NM_139055, intron 1 of 7)	2066	NM_139055	ADAMTS15	1	0	1	0	3.69325	8.67663e-06	0.426513	0.582191
chr11:130452202-130452340	intron (NM_139055, intron 1 of 7)	3297	NM_139055	ADAMTS15	1	0	1	0	3.69325	8.67663e-06	0.426513	0.582191
chr11:130452882-130452950	intron (NM_139055, intron 1 of 7)	3942	NM_139055	ADAMTS15	1	0	1	0	3.69325	8.67663e-06	0.426513	0.582191
chr15:100339942-100341711	intron (NM_139057, intron 2 of 21)	1152	NM_139057	ADAMTS17	0	0	1	0	-2.11763	8.5062e-09	-0.215864	0.603433
chr15:100340592-100341270	intron (NM_139057, intron 2 of 21)	1047	NM_139057	ADAMTS17	0	0	0	1	-2.11763	8.5062e-09	-0.215864	0.603433
chr15:100342804-100343553	Intergenic	-1200	NM_139057	ADAMTS17	1	0	1	0	-2.11763	8.5062e-09	-0.215864	0.603433
chr16:77432700-77434783	intron (NM_199355, intron 2 of 22)	1373	NM_199355	ADAMTS18	1	0	1	0	2.59853	0.0203695	1.05683	0.262944
chr16:77434862-77436097	promoter-TSS (NM_199355)	-365	NM_199355	ADAMTS18	1	0	1	0	2.59853	0.0203695	1.05683	0.262944
chr16:77437073-77437369	Intergenic	-2107	NM_199355	ADAMTS18	1	0	1	0	2.59853	0.0203695	1.05683	0.262944
chr5:179327092-179327464	intron (NM_014244, intron 2 of 21)	18152	NM_014244	ADAMTS2	1	0	1	0	1.41589	0.00133764	-1.60593	0.000449144
chr5:179342291-179344150	intron (NM_014244, intron 2 of 21)	2210	NM_014244	ADAMTS2	0	0	1	0	1.41589	0.00133764	-1.60593	0.000449144
chr5:179342768-179343679	intron (NM_014244, intron 2 of 21)	2207	NM_021599	ADAMTS2	0	0	0	1	1.41589	0.00133764	-1.60593	0.000449144
chr5:179344417-179345260	intron (NM_014244, intron 1 of 21)	592	NM_014244	ADAMTS2	1	0	1	0	1.41589	0.00133764	-1.60593	0.000449144
chr5:179345606-179347585	Intergenic	-1165	NM_021599	ADAMTS2	0	0	1	0	1.41589	0.00133764	-1.60593	0.000449144
chr5:179345972-179346182	promoter-TSS (NM_021599)	-647	NM_014244	ADAMTS2	0	0	0	1	1.41589	0.00133764	-1.60593	0.000449144
chr5:179346345-179347487	Intergenic	-1486	NM_014244	ADAMTS2	0	0	0	1	1.41589	0.00133764	-1.60593	0.000449144
chr5:179347699-179348238	Intergenic	-2538	NM_021599	ADAMTS2	1	0	1	0	1.41589	0.00133764	-1.60593	0.000449144
chr12:43550045-43550486	intron (NM_025003, intron 2 of 38)	1656	NM_025003	ADAMTS20	1	0	1	0	0.639826	0.24121	0.653151	0.209804
chr12:43550743-43551023	intron (NM_025003, intron 2 of 38)	1038	NM_025003	ADAMTS20	1	0	1	0	0.639826	0.24121	0.653151	0.209804
chr12:43551187-43551411	intron (NM_025003, intron 1 of 38)	622	NM_025003	ADAMTS20	1	0	1	0	0.639826	0.24121	0.653151	0.209804
chr21:26965475-26965604	exon (NM_007038, exon 1 of 8)	1581	NM_007038	ADAMTS5	1	0	1	0	3.73336	4.60397e-05	0.0394195	0.960194
chr21:26965785-26966879	exon (NM_007038, exon 1 of 8)	788	NM_007038	ADAMTS5	1	0	1	0	3.73336	4.60397e-05	0.0394195	0.960194
chr21:26967186-26967326	promoter-TSS (NM_007038)	-136	NM_007038	ADAMTS5	1	0	1	0	3.73336	4.60397e-05	0.0394195	0.960194
chr21:26968289-26968533	Intergenic	-1291	NM_007038	ADAMTS5	1	0	1	0	3.73336	4.60397e-05	0.0394195	0.960194
chr21:26968591-26968921	Intergenic	-1636	NM_007038	ADAMTS5	1	0	1	0	3.73336	4.60397e-05	0.0394195	0.960194
chr11:130426504-130430152	5' UTR (NM_007037, exon 1 of 9)	316	NM_007037	ADAMTS8	1	0	1	0	1.57582	0.00915645	0.317671	0.283036
chr3:64686600-64687740	intron (NM_182920, intron 1 of 39)	519	NM_182920	ADAMTS9	1	0	1	0	1.17342	4.13223e-06	-0.511976	0.24279
chr3:64688122-64688541	promoter-TSS (NM_182920)	-642	NM_182920	ADAMTS9	1	0	1	0	1.17342	4.13223e-06	-0.511976	0.24279
chr3:64688882-64689095	intron (NR_038264, intron 1 of 5)	-1299	NM_182920	ADAMTS9	1	0	1	0	1.17342	4.13223e-06	-0.511976	0.24279
chr3:64689558-64690091	intron (NR_038264, intron 1 of 5)	-2135	NM_182920	ADAMTS9	1	0	1	0	1.17342	4.13223e-06	-0.511976	0.24279
chr3:64531810-64531959	intron (NM_182920, intron 38 of 39)	-29462	NR_110151	ADAMTS9-AS1	1	0	1	0	0.837317	0.134471	0.350381	0.811992
chr3:64532016-64533538	intron (NM_182920, intron 38 of 39)	-28569	NR_110151	ADAMTS9-AS1	1	0	1	0	0.837317	0.134471	0.350381	0.811992
chr3:64678912-64679428	intron (NM_182920, intron 3 of 39)	-5700	NR_038264	ADAMTS9-AS2	1	0	1	0	2.37133	1.19867e-06	-0.0838937	0.933132
chr3:64679794-64681180	intron (NM_182920, intron 3 of 39)	-4383	NR_038264	ADAMTS9-AS2	1	0	1	0	2.37133	1.19867e-06	-0.0838937	0.933132
chr3:64683096-64685752	promoter-TSS (NR_038264)	-446	NR_038264	ADAMTS9-AS2	1	0	1	0	2.37133	1.19867e-06	-0.0838937	0.933132
chr9:133534152-133534356	promoter-TSS (NM_014694)	-599	NM_014694	ADAMTSL2	1	0	1	0	-0.352657	0.503096	1.1013	0.0167527
chr9:133535421-133535689	intron (NM_014694, intron 1 of 18)	702	NM_014694	ADAMTSL2	1	0	1	0	-0.352657	0.503096	1.1013	0.0167527
chr15:83652070-83653493	Intergenic	-1305	NM_207517	ADAMTSL3	1	0	1	0	0.299671	0.12488	0.228652	0.554599
chr15:83653903-83655946	intron (NM_207517, intron 1 of 29)	838	NM_001301110	ADAMTSL3	1	0	1	0	0.299671	0.12488	0.228652	0.554599
chr1:150547834-150548721	Intergenic	-1092	NM_001288608	ADAMTSL4	1	0	1	0	0.489497	0.106373	-0.257049	0.35974
chr1:150548877-150549110	promoter-TSS (NM_025008)	-376	NM_001288608	ADAMTSL4	1	0	1	0	0.489497	0.106373	-0.257049	0.35974
chr1:150549313-150549727	intron (NM_019032, intron 1 of 18)	151	NM_025008	ADAMTSL4	1	0	1	0	0.489497	0.106373	-0.257049	0.35974
chr19:1504111-1504410	TTS (NM_213604)	8929	NM_213604	ADAMTSL5	1	0	1	0	-0.659423	0.193705	-0.852499	0.178011
chr19:1513593-1513703	promoter-TSS (NM_213604)	-459	NM_213604	ADAMTSL5	1	0	1	0	-0.659423	0.193705	-0.852499	0.178011
chr7:905475-905800	intron (NM_001284308, intron 4 of 10)	15252	NM_001284311	ADAP1	0	0	0	1	-1.01136	0.000337557	-0.253028	0.396894
chr7:905476-905848	intron (NM_001284308, intron 4 of 10)	15227	NM_001284311	ADAP1	0	0	1	0	-1.01136	0.000337557	-0.253028	0.396894
chr7:906278-906594	intron (NM_001284308, intron 4 of 10)	14453	NM_001284311	ADAP1	1	0	1	0	-1.01136	0.000337557	-0.253028	0.396894
chr7:952514-953623	intron (NM_001284308, intron 1 of 10)	1615	NM_006869	ADAP1	1	0	1	0	-1.01136	0.000337557	-0.253028	0.396894
chr7:953671-955254	exon (NM_006869, exon 1 of 11)	221	NM_006869	ADAP1	1	0	1	0	-1.01136	0.000337557	-0.253028	0.396894
chr17:30920935-30924234	intron (NM_018404, intron 1 of 10)	848	NM_018404	ADAP2	0	0	1	0	1.01845	0.00642693	-1.22396	0.00186085
chr17:30922129-30923587	intron (NM_018404, intron 1 of 10)	1122	NM_018404	ADAP2	0	0	0	1	1.01845	0.00642693	-1.22396	0.00186085
chr21:45075047-45076671	intron (NM_015834, intron 1 of 12)	1281	NM_001160230	ADARB1	1	0	1	0	0.147917	0.459995	-0.150589	0.575234
chr10:1735686-1737147	intron (NM_018702, intron 1 of 9)	1060	NM_018702	ADARB2	1	0	1	0	2.42618	9.20108e-06	0.351178	0.312064
chr7:140640000-140640222	Intergenic	-33042	NM_052853	ADCK2	1	0	1	0	1.37906	1.64386e-07	-0.326525	0.0863277
chr7:140641247-140641718	Intergenic	-31671	NM_052853	ADCK2	1	0	1	0	1.37906	1.64386e-07	-0.326525	0.0863277
chr7:140641986-140642404	Intergenic	-30958	NM_052853	ADCK2	1	0	1	0	1.37906	1.64386e-07	-0.326525	0.0863277
chr8:144374322-144376238	intron (NM_174922, intron 1 of 14)	1265	NM_174922	ADCK5	1	0	1	0	-0.423952	0.0044488	-0.608566	0.000769534
chr7:45572703-45574096	promoter-TSS (NM_001281768)	-741	NM_001281768	ADCY1	1	0	1	0	0.0294078	0.837916	-0.121937	0.421787
chr7:45574126-45574315	promoter-TSS (NM_001281768)	80	NM_001281768	ADCY1	1	0	1	0	0.0294078	0.837916	-0.121937	0.421787
chr7:45574787-45576699	intron (NM_021116, intron 1 of 19)	1217	NM_021116	ADCY1	0	0	1	0	0.0294078	0.837916	-0.121937	0.421787
chr7:45575216-45575635	intron (NM_021116, intron 1 of 19)	899	NM_021116	ADCY1	0	0	0	1	0.0294078	0.837916	-0.121937	0.421787
chr14:24330398-24330571	intron (NM_001198592, intron 7 of 25)	4587	NM_139247	ADCY4	1	0	1	0	nd	nd	nd	nd
chr14:24330941-24331703	exon (NM_001198568, exon 5 of 25)	3749	NM_139247	ADCY4	1	0	1	0	nd	nd	nd	nd
chr14:24332706-24342117	exon (NM_006871, exon 8 of 10)	-2340	NM_001198592	ADCY4	0	0	1	0	nd	nd	nd	nd
chr14:24333149-24333378	intron (NM_001198592, intron 2 of 25)	1808	NM_139247	ADCY4	0	0	0	1	nd	nd	nd	nd
chr14:24333434-24333612	intron (NM_001198592, intron 2 of 25)	1548	NM_139247	ADCY4	0	0	0	1	nd	nd	nd	nd
chr3:123447294-123449271	exon (NM_183357, exon 1 of 21)	263	NM_183357	ADCY5	1	0	1	0	0.234806	0.418308	-0.196248	0.340159
chr12:48787894-48788265	intron (NM_015270, intron 1 of 21)	1017	NM_015270	ADCY6	1	0	1	0	0.439132	0.00270259	0.0908595	0.766764
chr16:50246628-50246804	Intergenic	-19824	NM_001286057	ADCY7	1	0	1	0	0.539591	0.00953558	-0.0242808	0.942129
chr8:131038710-131041805	exon (NM_001115, exon 1 of 18)	332	NM_001115	ADCY8	0	0	1	0	1.4488	0.00254388	-1.42052	5.49936e-06
chr8:131039372-131039563	exon (NM_001115, exon 1 of 18)	1122	NM_001115	ADCY8	0	0	0	1	1.4488	0.00254388	-1.42052	5.49936e-06
chr8:131042543-131043539	Intergenic	-2452	NM_001115	ADCY8	1	0	1	0	1.4488	0.00254388	-1.42052	5.49936e-06
chr16:4114551-4115885	exon (NM_001116, exon 2 of 11)	967	NM_001116	ADCY9	1	0	1	0	1.15952	9.93392e-07	-0.231019	0.208406
chr18:901478-902353	Intergenic	-3028	NM_001099733	ADCYAP1	1	0	1	0	-2.91921	0.000319192	-0.383561	0.894185
chr18:902531-912870	exon (NM_001117, exon 2 of 4)	2504	NM_001117	ADCYAP1	0	0	1	0	-2.91921	0.000319192	-0.383561	0.894185
chr18:902576-902940	Intergenic	-2185	NM_001099733	ADCYAP1	0	0	0	1	-2.91921	0.000319192	-0.383561	0.894185
chr18:903197-903370	Intergenic	-1660	NM_001099733	ADCYAP1	0	0	0	1	-2.91921	0.000319192	-0.383561	0.894185
chr18:903375-906850	promoter-TSS (NM_001117)	-84	NM_001117	ADCYAP1	0	0	0	1	-2.91921	0.000319192	-0.383561	0.894185
chr18:907632-912156	3' UTR (NM_001117, exon 4 of 4)	4698	NM_001117	ADCYAP1	0	0	0	1	-2.91921	0.000319192	-0.383561	0.894185
chr18:912236-912870	TTS (NM_001117)	7357	NM_001117	ADCYAP1	0	0	0	1	-2.91921	0.000319192	-0.383561	0.894185
chr7:31052628-31053676	intron (NM_001199635, intron 1 of 16)	691	NM_001199637	ADCYAP1R1	1	0	1	0	0.903764	0.000536072	1.04222	9.73603e-05
chr7:31053799-31053976	intron (NM_001199635, intron 1 of 16)	1426	NM_001199637	ADCYAP1R1	1	0	1	0	0.903764	0.000536072	1.04222	9.73603e-05
chr10:133086106-133089974	promoter-TSS (NM_001083909)	36	NM_001083909	ADGRA1	0	0	1	0	-2.11674	0.000421221	-1.53893	0.0571426
chr10:133088320-133089124	5' UTR (NM_001083909, exon 2 of 7)	718	NM_001083909	ADGRA1	0	0	0	1	-2.11674	0.000421221	-1.53893	0.0571426
chr10:133087048-133087485	promoter-TSS (NM_001083909)	-569	NR_111905	ADGRA1-AS1	0	0	0	1	nd	nd	nd	nd
chr8:37796419-37796658	promoter-TSS (NM_032777)	-345	NM_032777	ADGRA2	1	0	1	0	0.81778	0.000123967	-0.504759	0.00359933
chr8:37797005-37800265	intron (NM_032777, intron 1 of 18)	1752	NM_032777	ADGRA2	0	0	1	0	0.81778	0.000123967	-0.504759	0.00359933
chr8:37797698-37798149	intron (NM_032777, intron 1 of 18)	1040	NM_032777	ADGRA2	0	0	0	1	0.81778	0.000123967	-0.504759	0.00359933
chr8:37800401-37801259	intron (NM_032777, intron 1 of 18)	3947	NM_032777	ADGRA2	1	0	1	0	0.81778	0.000123967	-0.504759	0.00359933
chr8:142447637-142452887	Intergenic	-13754	NM_001702	ADGRB1	0	0	1	0	-1.27803	5.82322e-06	0.170368	0.651834
chr8:142447943-142449382	Intergenic	-15354	NM_001702	ADGRB1	0	0	0	1	-1.27803	5.82322e-06	0.170368	0.651834
chr8:142450260-142450939	Intergenic	-13417	NM_001702	ADGRB1	0	0	0	1	-1.27803	5.82322e-06	0.170368	0.651834
chr8:142453454-142454503	Intergenic	-10038	NM_001702	ADGRB1	1	0	1	0	-1.27803	5.82322e-06	0.170368	0.651834
chr8:142462987-142466666	exon (NM_001702, exon 1 of 30)	810	NM_001702	ADGRB1	0	0	1	0	-1.27803	5.82322e-06	0.170368	0.651834
chr8:142463485-142465133	exon (NM_001702, exon 1 of 30)	293	NM_001702	ADGRB1	0	0	0	1	-1.27803	5.82322e-06	0.170368	0.651834
chr8:142467038-142467088	intron (NM_001702, intron 1 of 29)	3047	NM_001702	ADGRB1	1	0	1	0	-1.27803	5.82322e-06	0.170368	0.651834
chr8:142467177-142467471	intron (NM_001702, intron 1 of 29)	3308	NM_001702	ADGRB1	1	0	1	0	-1.27803	5.82322e-06	0.170368	0.651834
chr1:31763354-31764064	intron (NM_001294335, intron 1 of 32)	354	NM_001294335	ADGRB2	1	0	1	0	0.1797	0.426901	-0.808809	0.00204431
chr1:31764436-31764578	promoter-TSS (NM_001294336)	-444	NM_001294336	ADGRB2	1	0	1	0	0.1797	0.426901	-0.808809	0.00204431
chr1:31771146-31775031	Intergenic	-9025	NM_001294336	ADGRB2	0	0	1	0	0.1797	0.426901	-0.808809	0.00204431
chr1:31772150-31774763	Intergenic	-9393	NM_001294335	ADGRB2	0	0	0	1	0.1797	0.426901	-0.808809	0.00204431
chr6:142300316-142301186	Intergenic	-1168	NM_001032395	ADGRG6	1	0	1	0	2.93011	1.94093e-06	0.169635	0.632543
chr6:142301831-142303267	intron (NM_020455, intron 1 of 25)	630	NM_001032394	ADGRG6	1	0	1	0	2.93011	1.94093e-06	0.169635	0.632543
chr19:14266112-14266474	Intergenic	-60108	NM_001008701	ADGRL1	1	0	1	0	-1.15203	9.24894e-09	0.102935	0.629475
chr4:61760663-61760746	intron (NM_015236, intron 5 of 22)	263583	NM_015236	ADGRL3	0	1	0	1	1.07617	5.75397e-07	0.337581	0.14071
chr4:61760759-61760818	intron (NM_015236, intron 5 of 22)	263667	NM_015236	ADGRL3	0	1	0	1	1.07617	5.75397e-07	0.337581	0.14071
chr8:66439873-66440289	intron (NM_144650, intron 1 of 13)	7598	NM_144650	ADHFE1	1	0	1	0	0.453535	0.214783	0.301698	0.661597
chr11:10301107-10301315	Intergenic	-3769	NM_001124	ADM	1	0	1	0	0.642302	0.181414	0.0226977	0.964819
chr11:10301468-10301565	Intergenic	-3464	NM_001124	ADM	1	0	1	0	0.642302	0.181414	0.0226977	0.964819
chr22:50479750-50479889	Intergenic	-1905	NM_001253845	ADM2	1	0	1	0	-0.648649	0.0418343	-0.513542	0.0722968
chr22:50479948-50481291	Intergenic	-1105	NM_001253845	ADM2	1	0	1	0	-0.648649	0.0418343	-0.513542	0.0722968
chr1:203126916-203127121	promoter-TSS (NM_000674)	-690	NM_000674	ADORA1	1	0	1	0	1.74143	7.00971e-06	-0.457953	0.21142
chr1:203127342-203127614	promoter-TSS (NM_000674)	-230	NM_000674	ADORA1	1	0	1	0	1.74143	7.00971e-06	-0.457953	0.21142
chr1:203128443-203129031	intron (NM_000674, intron 2 of 3)	1029	NM_001048230	ADORA1	1	0	1	0	1.74143	7.00971e-06	-0.457953	0.21142
chr22:24424050-24425452	intron (NM_001278500, intron 1 of 2)	1154	NM_001278500	ADORA2A	1	0	1	0	0.836631	0.165781	-0.274752	0.666918
chr22:24493154-24493541	intron (NR_028484, intron 1 of 6)	1727	NR_028483	ADORA2A-AS1	1	0	1	0	0.880624	0.138738	0.0601389	0.935049
chr22:24493717-24496140	promoter-TSS (NM_016327)	146	NR_028483	ADORA2A-AS1	0	0	1	0	0.880624	0.138738	0.0601389	0.935049
chr22:24494049-24495785	promoter-TSS (NM_016327)	157	NR_028484	ADORA2A-AS1	0	0	0	1	0.880624	0.138738	0.0601389	0.935049
chr17:15916734-15917780	Intergenic	-27660	NM_000676	ADORA2B	1	0	1	0	1.13678	0.000470853	-0.0625799	0.902583
chr17:15943261-15945065	promoter-TSS (NM_000676)	-754	NM_000676	ADORA2B	0	0	1	0	1.13678	0.000470853	-0.0625799	0.902583
chr17:15944110-15944287	promoter-TSS (NM_000676)	-719	NM_000676	ADORA2B	0	0	0	1	1.13678	0.000470853	-0.0625799	0.902583
chr17:15945411-15947175	intron (NM_000676, intron 1 of 1)	1376	NM_000676	ADORA2B	1	0	1	0	1.13678	0.000470853	-0.0625799	0.902583
chr8:26863608-26866998	5' UTR (NM_000680, exon 1 of 2)	102	NM_000680	ADRA1A	0	0	1	0	0.300449	0.682318	-0.58334	0.306901
chr8:26864159-26865686	exon (NM_000680, exon 1 of 2)	483	NM_033302	ADRA1A	0	0	0	1	0.300449	0.682318	-0.58334	0.306901
chr5:159914923-159916180	Intergenic	-1182	NM_000679	ADRA1B	1	0	1	0	nd	nd	nd	nd
chr5:159916652-159917846	exon (NM_000679, exon 1 of 2)	516	NM_000679	ADRA1B	1	0	1	0	nd	nd	nd	nd
chr20:4221833-4222829	intron (NM_000678, intron 1 of 1)	26681	NM_000678	ADRA1D	1	0	1	0	nd	nd	nd	nd
chr20:4222886-4222992	intron (NM_000678, intron 1 of 1)	26073	NM_000678	ADRA1D	1	0	1	0	nd	nd	nd	nd
chr20:4242770-4242861	intron (NM_000678, intron 1 of 1)	6197	NM_000678	ADRA1D	1	0	1	0	nd	nd	nd	nd
chr20:4243768-4244055	intron (NM_000678, intron 1 of 1)	5101	NM_000678	ADRA1D	1	0	1	0	nd	nd	nd	nd
chr20:4247228-4249554	exon (NM_000678, exon 1 of 2)	621	NM_000678	ADRA1D	0	0	1	0	nd	nd	nd	nd
chr20:4247894-4248837	exon (NM_000678, exon 1 of 2)	647	NM_000678	ADRA1D	0	0	0	1	nd	nd	nd	nd
chr20:4249776-4250915	Intergenic	-1333	NM_000678	ADRA1D	0	0	1	0	nd	nd	nd	nd
chr20:4250601-4250650	Intergenic	-1613	NM_000678	ADRA1D	0	0	0	1	nd	nd	nd	nd
chr10:111077091-111080377	exon (NM_000681, exon 1 of 1)	1702	NM_000681	ADRA2A	1	0	1	0	2.01728	0.0157451	0.820988	0.265274
chr2:96115711-96116188	exon (NM_000682, exon 1 of 1)	296	NM_000682	ADRA2B	1	0	1	0	-1.58095	1.83702e-09	0.0213156	0.947685
chr4:3724650-3725941	Intergenic	-41274	NM_000683	ADRA2C	1	0	1	0	0.159279	0.467423	-0.302127	0.158535
chr4:3764415-3765245	Intergenic	-1739	NM_000683	ADRA2C	1	0	1	0	0.159279	0.467423	-0.302127	0.158535
chr4:3766396-3768816	exon (NM_000683, exon 1 of 1)	1037	NM_000683	ADRA2C	1	0	1	0	0.159279	0.467423	-0.302127	0.158535
chr4:3768920-3768955	TTS (NM_000683)	2368	NM_000683	ADRA2C	1	0	1	0	0.159279	0.467423	-0.302127	0.158535
chr10:114041548-114041823	Intergenic	-2362	NM_000684	ADRB1	1	0	1	0	nd	nd	nd	nd
chr10:114041995-114047652	exon (NM_000684, exon 1 of 1)	776	NM_000684	ADRB1	0	0	1	0	nd	nd	nd	nd
chr10:114042557-114042850	Intergenic	-1344	NM_000684	ADRB1	0	0	0	1	nd	nd	nd	nd
chr10:114043046-114043624	promoter-TSS (NM_000684)	-712	NM_000684	ADRB1	0	0	0	1	nd	nd	nd	nd
chr10:114043979-114047750	3' UTR (NM_000684, exon 1 of 1)	1817	NM_000684	ADRB1	0	0	0	1	nd	nd	nd	nd
chr10:114047818-114048132	Intergenic	3928	NM_000684	ADRB1	0	1	0	1	nd	nd	nd	nd
chr10:114048387-114048558	Intergenic	4425	NM_000684	ADRB1	0	1	0	1	nd	nd	nd	nd
chr10:114100073-114102058	Intergenic	57018	NM_000684	ADRB1	1	0	1	0	nd	nd	nd	nd
chr5:148826795-148827788	exon (NM_000024, exon 1 of 1)	698	NM_000024	ADRB2	1	0	1	0	0.841972	0.225245	0.177005	0.809228
chr8:37963181-37967238	intron (NM_000025, intron 1 of 1)	1457	NM_000025	ADRB3	0	0	1	0	nd	nd	nd	nd
chr8:37964291-37967031	exon (NM_000025, exon 1 of 2)	1005	NM_000025	ADRB3	0	0	0	1	nd	nd	nd	nd
chr7:44104601-44104919	exon (NM_001129, exon 1 of 21)	399	NM_001129	AEBP1	1	0	1	0	-0.218876	0.262953	-0.199945	0.398169
chr5:149270466-149271629	promoter-TSS (NM_001146337)	-791	NM_001146337	AFAP1L1	1	0	1	0	1.30426	3.66163e-07	0.358101	0.0207255
chr5:149271834-149272139	intron (NM_152406, intron 1 of 18)	148	NM_152406	AFAP1L1	1	0	1	0	1.30426	3.66163e-07	0.358101	0.0207255
chr5:149272208-149273654	intron (NM_152406, intron 1 of 18)	1093	NM_152406	AFAP1L1	1	0	1	0	1.30426	3.66163e-07	0.358101	0.0207255
chr10:114403583-114406244	promoter-TSS (NM_001287824)	-135	NM_001287824	AFAP1L2	1	0	1	0	0.15669	0.601631	0.167757	0.723791
chrX:148499772-148499857	promoter-TSS (NM_001169125)	-805	NM_001169125	AFF2	1	0	1	0	0.631712	3.21575e-05	0.622706	0.00321392
chrX:148500133-148500331	promoter-TSS (NM_001169125)	-387	NM_001169125	AFF2	1	0	1	0	0.631712	3.21575e-05	0.622706	0.00321392
chr2:100100479-100101218	intron (NM_001025108, intron 2 of 23)	4735	NM_001025108	AFF3	1	0	1	0	2.15678	0.000129113	0.619199	0.499935
chr2:100101622-100101890	intron (NM_001025108, intron 2 of 23)	3827	NM_001025108	AFF3	1	0	1	0	2.15678	0.000129113	0.619199	0.499935
chr2:100102209-100102664	intron (NM_001025108, intron 2 of 23)	3147	NM_001025108	AFF3	0	0	1	0	2.15678	0.000129113	0.619199	0.499935
chr2:100102239-100102589	intron (NM_001025108, intron 2 of 23)	3169	NM_001025108	AFF3	0	0	0	1	2.15678	0.000129113	0.619199	0.499935
chr2:100102871-100104351	intron (NM_001025108, intron 2 of 23)	1972	NM_001025108	AFF3	0	0	1	0	2.15678	0.000129113	0.619199	0.499935
chr2:100102952-100103528	intron (NM_001025108, intron 2 of 23)	2343	NM_001025108	AFF3	0	0	0	1	2.15678	0.000129113	0.619199	0.499935
chr2:100104975-100108933	intron (NM_002285, intron 1 of 23)	-1371	NM_001025108	AFF3	1	0	1	0	2.15678	0.000129113	0.619199	0.499935
chr2:100109599-100110871	intron (NM_002285, intron 1 of 23)	-4652	NM_001025108	AFF3	1	0	1	0	2.15678	0.000129113	0.619199	0.499935
chr2:100111044-100112881	intron (NM_002285, intron 1 of 23)	-6379	NM_001025108	AFF3	1	0	1	0	2.15678	0.000129113	0.619199	0.499935
chr2:100113416-100115625	intron (NM_002285, intron 1 of 23)	-8937	NM_001025108	AFF3	1	0	1	0	2.15678	0.000129113	0.619199	0.499935
chr2:100116694-100118842	intron (NM_002285, intron 1 of 23)	-12185	NM_001025108	AFF3	1	0	1	0	2.15678	0.000129113	0.619199	0.499935
chr2:100119581-100122878	intron (NM_002285, intron 1 of 23)	-15646	NM_001025108	AFF3	0	0	1	0	2.15678	0.000129113	0.619199	0.499935
chr2:100120790-100121645	intron (NM_002285, intron 1 of 23)	-15634	NM_001025108	AFF3	0	0	0	1	2.15678	0.000129113	0.619199	0.499935
chr2:100123171-100124078	intron (NM_002285, intron 1 of 23)	-18041	NM_001025108	AFF3	1	0	1	0	2.15678	0.000129113	0.619199	0.499935
chr10:86971357-86971602	TTS (NM_006829)	738	NM_133447	AGAP11	1	0	1	0	nd	nd	nd	nd
chr10:86971931-86972366	intron (NM_133447, intron 1 of 11)	1407	NM_133447	AGAP11	1	0	1	0	nd	nd	nd	nd
chr10:86972538-86972958	intron (NM_133447, intron 1 of 11)	2007	NM_133447	AGAP11	1	0	1	0	nd	nd	nd	nd
chr2:235670105-235670933	intron (NM_001037131, intron 1 of 17)	164768	NR_131900	AGAP1-IT1	1	0	1	0	0.403526	0.374297	-0.306532	0.562727
chr2:235671090-235671436	intron (NM_001037131, intron 1 of 17)	165512	NR_131900	AGAP1-IT1	1	0	1	0	0.403526	0.374297	-0.306532	0.562727
chr2:235671642-235671776	intron (NM_001037131, intron 1 of 17)	165958	NR_131900	AGAP1-IT1	1	0	1	0	0.403526	0.374297	-0.306532	0.562727
chr12:57732537-57733081	intron (NM_001122772, intron 6 of 18)	5437	NM_001122772	AGAP2	0	0	0	1	0.41629	0.126114	-1.05882	0.000188739
chr12:57733047-57741506	exon (NM_001122772, exon 1 of 19)	970	NM_001122772	AGAP2	0	0	1	0	0.41629	0.126114	-1.05882	0.000188739
chr12:57733263-57734318	intron (NM_001122772, intron 5 of 18)	4456	NM_001122772	AGAP2	0	0	0	1	0.41629	0.126114	-1.05882	0.000188739
chr12:57736789-57738866	exon (NM_001122772, exon 1 of 19)	419	NM_001122772	AGAP2	0	0	0	1	0.41629	0.126114	-1.05882	0.000188739
chr12:57739057-57741457	intron (NM_014770, intron 1 of 17)	1904	NM_014770	AGAP2	0	0	0	1	0.41629	0.126114	-1.05882	0.000188739
chr12:57725026-57725166	3' UTR (NM_014770, exon 18 of 18)	-1144	NR_027032	AGAP2-AS1	1	0	1	0	nd	nd	nd	nd
chr12:57725402-57725745	promoter-TSS (NR_027032)	-667	NR_027032	AGAP2-AS1	1	0	1	0	nd	nd	nd	nd
chr12:57726174-57729364	exon (NM_014770, exon 15 of 18)	1529	NR_027032	AGAP2-AS1	0	0	1	0	nd	nd	nd	nd
chr12:57726339-57729403	non-coding (NR_027032, exon 2 of 2)	1631	NR_027032	AGAP2-AS1	0	0	0	1	nd	nd	nd	nd
chr12:57729402-57730047	exon (NM_014770, exon 13 of 18)	3484	NR_027032	AGAP2-AS1	0	0	1	0	nd	nd	nd	nd
chr12:57729594-57729803	exon (NM_014770, exon 13 of 18)	3458	NR_027032	AGAP2-AS1	0	0	0	1	nd	nd	nd	nd
chr12:57730687-57731029	exon (NM_014770, exon 11 of 18)	4618	NR_027032	AGAP2-AS1	0	1	0	1	nd	nd	nd	nd
chr12:57731530-57732042	intron (NM_001122772, intron 8 of 18)	5546	NR_027032	AGAP2-AS1	0	1	0	1	nd	nd	nd	nd
chr7:151084573-151084808	Intergenic	-1141	NM_001281300	AGAP3	1	0	1	0	0.219	0.123758	-0.496937	0.00205928
chr7:151087106-151088387	intron (NM_001308304, intron 1 of 7)	1324	NM_031946	AGAP3	1	0	1	0	0.219	0.123758	-0.496937	0.00205928
chr7:151114559-151116418	exon (NM_001308305, exon 1 of 9)	810	NM_001308305	AGAP3	1	0	1	0	0.219	0.123758	-0.496937	0.00205928
chr10:50023956-50024189	intron (NR_038275, intron 6 of 6)	35754	NM_001077665	AGAP6	1	0	1	0	-0.0226638	0.934915	-0.42122	0.118672
chr10:46105250-46106545	Intergenic	-3598	NR_126580	AGAP7P	1	0	1	0	-0.381571	0.30672	-0.208761	0.682963
chr10:46106768-46108003	Intergenic	-2110	NR_126580	AGAP7P	1	0	1	0	-0.381571	0.30672	-0.208761	0.682963
chr10:46108170-46108309	Intergenic	-1256	NR_126580	AGAP7P	1	0	1	0	-0.381571	0.30672	-0.208761	0.682963
chr1:49819911-49820010	intron (NM_032785, intron 2 of 13)	203994	NM_032785	AGBL4	0	1	0	1	-3.05718	1.02478e-07	-1.77932	0.0293118
chr1:49823926-49823958	intron (NM_032785, intron 2 of 13)	200012	NM_032785	AGBL4	0	1	0	1	-3.05718	1.02478e-07	-1.77932	0.0293118
chr21:43863695-43866116	promoter-TSS (NM_020132)	-330	NM_020132	AGPAT3	1	0	1	0	1.63902	5.92479e-10	-0.563231	0.0099969
chr1:1034260-1034807	intron (NM_198576, intron 2 of 35)	14410	NM_198576	AGRN	1	0	1	0	0.514144	6.32517e-05	-0.0999339	0.53906
chr1:1037911-1038071	intron (NM_198576, intron 3 of 35)	17868	NM_198576	AGRN	1	0	1	0	0.514144	6.32517e-05	-0.0999339	0.53906
chr1:1038277-1038422	intron (NM_198576, intron 3 of 35)	18226	NM_198576	AGRN	1	0	1	0	0.514144	6.32517e-05	-0.0999339	0.53906
chr1:1038741-1038880	intron (NM_198576, intron 3 of 35)	18687	NM_198576	AGRN	1	0	1	0	0.514144	6.32517e-05	-0.0999339	0.53906
chr1:1038917-1039052	intron (NM_198576, intron 3 of 35)	18861	NM_198576	AGRN	1	0	1	0	0.514144	6.32517e-05	-0.0999339	0.53906
chr1:1039144-1040486	intron (NM_198576, intron 3 of 35)	19692	NM_198576	AGRN	1	0	1	0	0.514144	6.32517e-05	-0.0999339	0.53906
chr1:1040492-1040613	intron (NM_198576, intron 3 of 35)	20429	NM_198576	AGRN	1	0	1	0	0.514144	6.32517e-05	-0.0999339	0.53906
chr16:67485988-67489034	Intergenic	-3698	NM_001138	AGRP	0	0	1	0	nd	nd	nd	nd
chr16:67486055-67488776	Intergenic	-3602	NM_001138	AGRP	0	0	0	1	nd	nd	nd	nd
chr16:67489374-67492943	Intergenic	-7345	NM_001138	AGRP	0	0	1	0	nd	nd	nd	nd
chr16:67489704-67489912	Intergenic	-5995	NM_001138	AGRP	0	0	0	1	nd	nd	nd	nd
chr16:67490308-67492774	Intergenic	-7728	NM_001138	AGRP	0	0	0	1	nd	nd	nd	nd
chr16:67492986-67493123	Intergenic	-9241	NM_001138	AGRP	0	1	0	1	nd	nd	nd	nd
chr16:67494788-67494948	Intergenic	-11055	NM_001138	AGRP	1	0	1	0	nd	nd	nd	nd
chr9:85522839-85523823	Intergenic	218698	NM_015239	AGTPBP1	1	0	1	0	0.0631468	0.48996	0.0979507	0.389442
chr9:85524016-85524103	Intergenic	217970	NM_015239	AGTPBP1	1	0	1	0	0.0631468	0.48996	0.0979507	0.389442
chr9:85524394-85524502	Intergenic	217581	NM_015239	AGTPBP1	1	0	1	0	0.0631468	0.48996	0.0979507	0.389442
chr3:148697574-148697631	promoter-TSS (NM_004835)	-269	NM_009585	AGTR1	1	0	1	0	nd	nd	nd	nd
chr3:148698133-148699524	intron (NM_009585, intron 1 of 1)	957	NM_004835	AGTR1	1	0	1	0	nd	nd	nd	nd
chr20:34311951-34312493	promoter-TSS (NM_001161766)	-420	NM_001161766	AHCY	1	0	1	0	-0.463103	0.000195752	-0.0300483	0.885715
chr1:109958354-109958524	Intergenic	-26326	NM_006621	AHCYL1	1	0	1	0	0.637875	9.55016e-08	-0.126212	0.283243
chr11:62506642-62506759	intron (NM_024060, intron 4 of 5)	40160	NM_001620	AHNAK	1	0	1	0	1.32839	0.000740382	-0.61821	0.206213
chr11:62542625-62542763	intron (NM_024060, intron 1 of 5)	4166	NM_001620	AHNAK	1	0	1	0	1.32839	0.000740382	-0.61821	0.206213
chr11:62542834-62549421	intron (NM_024060, intron 1 of 5)	733	NM_001620	AHNAK	0	0	1	0	1.32839	0.000740382	-0.61821	0.206213
chr11:62543028-62545647	intron (NM_024060, intron 1 of 5)	2523	NM_024060	AHNAK	0	0	0	1	1.32839	0.000740382	-0.61821	0.206213
chr14:104976525-104978252	intron (NM_138420, intron 1 of 6)	969	NM_138420	AHNAK2	0	0	1	0	-1.10083	7.95944e-05	-1.08134	1.39506e-05
chr14:104977361-104977829	intron (NM_138420, intron 1 of 6)	762	NM_138420	AHNAK2	0	0	0	1	-1.10083	7.95944e-05	-1.08134	1.39506e-05
chr14:104978699-104979711	promoter-TSS (NM_138420)	-848	NM_138420	AHNAK2	1	0	1	0	-1.10083	7.95944e-05	-1.08134	1.39506e-05
chr5:318866-323762	intron (NM_020731, intron 1 of 11)	17138	NM_020731	AHRR	0	0	1	0	1.09264	0.00302035	-2.39744	1.17834e-09
chr5:319124-319599	intron (NM_020731, intron 1 of 11)	15185	NM_020731	AHRR	0	0	0	1	1.09264	0.00302035	-2.39744	1.17834e-09
chr5:319760-323089	intron (NM_020731, intron 1 of 11)	17248	NM_020731	AHRR	0	0	0	1	1.09264	0.00302035	-2.39744	1.17834e-09
chr5:342917-343285	intron (NM_020731, intron 1 of 11)	38925	NM_020731	AHRR	1	0	1	0	1.09264	0.00302035	-2.39744	1.17834e-09
chr5:343324-344435	intron (NM_020731, intron 1 of 11)	39703	NM_020731	AHRR	1	0	1	0	1.09264	0.00302035	-2.39744	1.17834e-09
chr2:61176097-61176619	Intergenic	-1062	NM_152392	AHSA2P	1	0	1	0	nd	nd	nd	nd
chr16:31528369-31529536	TTS (NM_016633)	1070	NM_016633	AHSP	1	0	1	0	0.307847	0.829932	-0.0402348	0.970886
chr16:31529736-31530927	Intergenic	2449	NM_016633	AHSP	1	0	1	0	0.307847	0.829932	-0.0402348	0.970886
chr12:8624652-8624924	Intergenic	-11942	NM_020661	AICDA	0	1	0	1	nd	nd	nd	nd
chr10:70132184-70132374	intron (NM_001198696, intron 1 of 8)	655	NM_001198696	AIFM2	1	0	1	0	0.166228	0.448233	-0.351246	0.0639072
chr22:20962831-20967973	TTS (NR_110537)	272	NM_001018060	AIFM3	0	0	1	0	0.283868	0.303149	-1.02493	0.0213352
chr22:20963378-20966498	promoter-TSS (NM_144704)	-192	NM_001018060	AIFM3	0	0	0	1	0.283868	0.303149	-1.02493	0.0213352
chr22:20968250-20968839	intron (NR_027464, intron 2 of 18)	1385	NR_027464	AIFM3	1	0	1	0	0.283868	0.303149	-1.02493	0.0213352
chr11:67483754-67484041	intron (NM_001302959, intron 1 of 5)	381	NM_001302959	AIP	1	0	1	0	-0.145339	0.459772	-0.147143	0.586457
chr1:4652772-4657133	promoter-TSS (NM_018836)	-93	NM_018836	AJAP1	0	0	1	0	0.307202	0.401664	-1.47677	3.14584e-07
chr1:4653339-4654080	Intergenic	-1336	NM_018836	AJAP1	0	0	0	1	0.307202	0.401664	-1.47677	3.14584e-07
chr1:4654197-4654381	promoter-TSS (NM_018836)	-756	NM_018836	AJAP1	0	0	0	1	0.307202	0.401664	-1.47677	3.14584e-07
chr1:4658110-4658298	intron (NM_001042478, intron 1 of 5)	3159	NM_001042478	AJAP1	1	0	1	0	0.307202	0.401664	-1.47677	3.14584e-07
chr1:4711745-4712032	intron (NM_001042478, intron 1 of 5)	56843	NM_001042478	AJAP1	1	0	1	0	0.307202	0.401664	-1.47677	3.14584e-07
chr1:4712174-4712573	exon (NM_018836, exon 2 of 6)	57328	NM_001042478	AJAP1	1	0	1	0	0.307202	0.401664	-1.47677	3.14584e-07
chr1:77266122-77266288	Intergenic	-15772	NM_174858	AK5	1	0	1	0	1.58525	0.00097759	-0.0672316	0.920272
chr1:77266322-77266546	Intergenic	-15543	NM_174858	AK5	1	0	1	0	1.58525	0.00097759	-0.0672316	0.920272
chr1:77280200-77282376	promoter-TSS (NM_174858)	-689	NM_174858	AK5	0	0	1	0	1.58525	0.00097759	-0.0672316	0.920272
chr1:77280879-77281992	promoter-TSS (NM_174858)	-542	NM_174858	AK5	0	0	0	1	1.58525	0.00097759	-0.0672316	0.920272
chr14:96390409-96391213	Intergenic	-1300	NM_152327	AK7	1	0	1	0	1.0696	2.45969e-05	0.344908	0.0863203
chr18:4988933-4989276	Intergenic	208152	NM_001145194	AKAIN1	1	0	1	0	nd	nd	nd	nd
chr18:5039395-5039713	Intergenic	157702	NM_001145194	AKAIN1	1	0	1	0	nd	nd	nd	nd
chr18:5040170-5040333	Intergenic	157005	NM_001145194	AKAIN1	1	0	1	0	nd	nd	nd	nd
chr18:5194431-5196975	intron (NM_001145194, intron 1 of 1)	1553	NM_001145194	AKAIN1	0	0	1	0	nd	nd	nd	nd
chr18:5194635-5196358	intron (NM_001145194, intron 1 of 1)	1760	NM_001145194	AKAIN1	0	0	0	1	nd	nd	nd	nd
chr18:5196363-5196691	intron (NM_001145194, intron 1 of 1)	729	NM_001145194	AKAIN1	0	0	0	1	nd	nd	nd	nd
chr18:5197535-5198748	promoter-TSS (NM_001145194)	-885	NM_001145194	AKAIN1	1	0	1	0	nd	nd	nd	nd
chr7:91938096-91939997	Intergenic	-1829	NM_005751	AKAP9	1	0	1	0	-0.51966	0.00183156	0.043864	0.879757
chr10:5168022-5169447	intron (NR_027916, intron 1 of 7)	16453	NR_027916	AKR1C8P	0	0	1	0	nd	nd	nd	nd
chr10:5168200-5168627	intron (NR_027916, intron 1 of 7)	16774	NR_027916	AKR1C8P	0	0	0	1	nd	nd	nd	nd
chr10:5169138-5169326	intron (NR_027916, intron 1 of 7)	15955	NR_027916	AKR1C8P	0	0	0	1	nd	nd	nd	nd
chr10:5170506-5170941	intron (NR_027916, intron 1 of 7)	14464	NR_027916	AKR1C8P	1	0	1	0	nd	nd	nd	nd
chr1:19287576-19290110	promoter-TSS (NM_012067)	-57	NM_012067	AKR7A3	0	0	1	0	0.464393	0.377276	-0.478675	0.515157
chr1:19289404-19289551	promoter-TSS (NM_012067)	-691	NM_012067	AKR7A3	0	0	0	1	0.464393	0.377276	-0.478675	0.515157
chr1:19290370-19290553	Intergenic	-1675	NM_012067	AKR7A3	1	0	1	0	0.464393	0.377276	-0.478675	0.515157
chr14:104795996-104799392	Intergenic	-1951	NM_001014431	AKT1	0	0	1	0	0.125419	0.187972	-0.52	8.38767e-06
chr14:104798232-104798492	Intergenic	-2619	NM_001014432	AKT1	0	0	0	1	0.125419	0.187972	-0.52	8.38767e-06
chr16:53550618-53551127	Intergenic	-47568	NM_001308325	AKTIP	1	0	1	0	0.0964878	0.488609	0.0804634	0.679425
chr3:104545545-104545974	Intergenic	-820954	NM_001243280	ALCAM	1	0	1	0	0.7773	0.0149886	0.352025	0.377158
chr3:104546101-104546313	Intergenic	-820506	NM_001243280	ALCAM	1	0	1	0	0.7773	0.0149886	0.352025	0.377158
chr15:58060677-58067366	intron (NM_001206897, intron 1 of 13)	1902	NM_001206897	ALDH1A2	0	0	1	0	-0.831339	0.0432948	0.560714	0.599466
chr15:58061408-58065739	intron (NM_001206897, intron 1 of 13)	2350	NM_170696	ALDH1A2	0	0	0	1	-0.831339	0.0432948	0.560714	0.599466
chr15:100878053-100882382	intron (NM_000693, intron 1 of 12)	525	NM_001293815	ALDH1A3	0	0	1	0	0.345792	0.763216	-1.78298	6.50612e-06
chr15:100878259-100878607	Intergenic	-1259	NM_000693	ALDH1A3	0	0	0	1	0.345792	0.763216	-1.78298	6.50612e-06
chr15:100881057-100882215	intron (NM_000693, intron 1 of 12)	1944	NM_001293815	ALDH1A3	0	0	0	1	0.345792	0.763216	-1.78298	6.50612e-06
chr9:38382019-38382810	Intergenic	-10250	NM_000692	ALDH1B1	1	0	1	0	-0.252038	0.00620919	0.370225	0.0004093
chr3:126181288-126182082	promoter-TSS (NM_012190)	-499	NM_001270364	ALDH1L1	1	0	1	0	-1.36578	0.0026469	0.682982	0.0249998
chr3:126182300-126182454	intron (NR_046383, intron 1 of 1)	-1191	NM_001270364	ALDH1L1	1	0	1	0	-1.36578	0.0026469	0.682982	0.0249998
chr3:126213936-126214337	Intergenic	-32950	NM_001270364	ALDH1L1	1	0	1	0	-1.36578	0.0026469	0.682982	0.0249998
chr3:126178996-126179679	promoter-TSS (NR_046383)	-728	NR_046383	ALDH1L1-AS2	1	0	1	0	nd	nd	nd	nd
chr11:67710653-67710877	Intergenic	-29551	NM_001031615	ALDH3B2	1	0	1	0	nd	nd	nd	nd
chr11:67711407-67711969	Intergenic	-30474	NM_001031615	ALDH3B2	1	0	1	0	nd	nd	nd	nd
chr11:67712386-67712768	Intergenic	-31363	NM_001031615	ALDH3B2	1	0	1	0	nd	nd	nd	nd
chr6:24494339-24494761	promoter-TSS (NM_170740)	-419	NM_001080	ALDH5A1	1	0	1	0	1.03986	2.3249e-06	0.0364971	0.932927
chr12:35126793-35127092	Intergenic	1104661	NM_032834	ALG10	0	1	0	1	-0.333989	0.0126467	-0.245938	0.250557
chr12:35323808-35324188	Intergenic	1301717	NM_032834	ALG10	0	1	0	1	-0.333989	0.0126467	-0.245938	0.250557
chr12:35327543-35327755	Intergenic	1305368	NM_032834	ALG10	0	1	0	1	-0.333989	0.0126467	-0.245938	0.250557
chr12:35446842-35446982	Intergenic	1424631	NM_032834	ALG10	0	1	0	1	-0.333989	0.0126467	-0.245938	0.250557
chr12:35614806-35615165	Intergenic	1592704	NM_032834	ALG10	0	0	0	1	-0.333989	0.0126467	-0.245938	0.250557
chr12:35614906-35615075	Intergenic	1592709	NM_032834	ALG10	0	0	1	0	-0.333989	0.0126467	-0.245938	0.250557
chr12:35749737-35750018	Intergenic	1727596	NM_032834	ALG10	0	1	0	1	-0.333989	0.0126467	-0.245938	0.250557
chr12:35835384-35835674	Intergenic	1813248	NM_032834	ALG10	0	1	0	1	-0.333989	0.0126467	-0.245938	0.250557
chr12:35940787-35941068	Intergenic	1918646	NM_032834	ALG10	0	1	0	1	-0.333989	0.0126467	-0.245938	0.250557
chr12:36582348-36582754	Intergenic	-1734204	NM_001308340	ALG10B	0	0	0	1	-0.219915	0.125757	0.171248	0.491392
chr12:36582426-36582645	Intergenic	-1734220	NM_001308340	ALG10B	0	0	1	0	-0.219915	0.125757	0.171248	0.491392
chr2:29918704-29921551	exon (NM_004304, exon 1 of 29)	1484	NM_004304	ALK	0	0	1	0	0.356098	0.401559	0.709465	0.60844
chr2:29918920-29920242	intron (NM_004304, intron 1 of 28)	2030	NM_004304	ALK	0	0	0	1	0.356098	0.401559	0.709465	0.60844
chr8:52563495-52567567	promoter-TSS (NM_207413)	-70	NM_207413	ALKAL1	0	0	1	0	nd	nd	nd	nd
chr8:52563924-52565388	intron (NM_207413, intron 1 of 4)	805	NM_207413	ALKAL1	0	0	0	1	nd	nd	nd	nd
chr2:287003-287423	intron (NM_001002919, intron 2 of 5)	1095	NM_001002919	ALKAL2	1	0	1	0	4.64	7.41393e-05	-0.0317981	0.980908
chr2:287608-290114	promoter-TSS (NM_001002919)	-553	NM_001002919	ALKAL2	0	0	1	0	4.64	7.41393e-05	-0.0317981	0.980908
chr2:288372-288694	promoter-TSS (NM_001002919)	-225	NM_001002919	ALKAL2	0	0	0	1	4.64	7.41393e-05	-0.0317981	0.980908
chr2:467083-469401	Intergenic	-179934	NM_001002919	ALKAL2	1	0	1	0	4.64	7.41393e-05	-0.0317981	0.980908
chr17:6993071-6993263	intron (NR_040089, intron 2 of 2)	-2898	NM_000697	ALOX12	1	0	1	0	-0.0613721	0.860729	-0.0527133	0.927745
chr17:6994019-6994306	intron (NR_040089, intron 2 of 2)	-1903	NM_000697	ALOX12	1	0	1	0	-0.0613721	0.860729	-0.0527133	0.927745
chr17:6994789-6996743	promoter-TSS (NM_000697)	-299	NM_000697	ALOX12	1	0	1	0	-0.0613721	0.860729	-0.0527133	0.927745
chr17:8068743-8068873	Intergenic	18895	NM_001139	ALOX12B	1	0	1	0	nd	nd	nd	nd
chr17:8070357-8070787	Intergenic	17131	NM_001139	ALOX12B	1	0	1	0	nd	nd	nd	nd
chr17:8070949-8075867	intron (NM_001139, intron 13 of 14)	14295	NM_001139	ALOX12B	0	0	1	0	nd	nd	nd	nd
chr17:8071090-8073450	TTS (NM_001139)	15433	NM_001139	ALOX12B	0	0	0	1	nd	nd	nd	nd
chr17:8074132-8074292	intron (NM_001139, intron 12 of 14)	13491	NM_001139	ALOX12B	0	0	0	1	nd	nd	nd	nd
chr17:8074329-8075520	intron (NM_001139, intron 12 of 14)	12779	NM_001139	ALOX12B	0	0	0	1	nd	nd	nd	nd
chr17:8080794-8081072	exon (NM_001139, exon 4 of 15)	6770	NM_001139	ALOX12B	1	0	1	0	nd	nd	nd	nd
chr17:6893114-6894063	promoter-TSS (NR_120453)	-189	NR_120453	ALOX12P2	1	0	1	0	-0.586484	0.43448	1.00082	0.142224
chr17:4637965-4638064	intron (NM_001140, intron 6 of 13)	3651	NM_001140	ALOX15	1	0	1	0	0.2851	0.619229	0.57917	0.325441
chr17:4638391-4639623	intron (NM_001140, intron 3 of 13)	2658	NM_001140	ALOX15	1	0	1	0	0.2851	0.619229	0.57917	0.325441
chr17:4639942-4643673	promoter-TSS (NM_001140)	-142	NM_001140	ALOX15	0	0	1	0	0.2851	0.619229	0.57917	0.325441
chr17:4640432-4640624	intron (NM_001140, intron 1 of 13)	1137	NM_001140	ALOX15	0	0	0	1	0.2851	0.619229	0.57917	0.325441
chr17:4640638-4642780	promoter-TSS (NM_001140)	-44	NM_001140	ALOX15	0	0	0	1	0.2851	0.619229	0.57917	0.325441
chr17:8062373-8063869	Intergenic	24081	NM_001039130	ALOX15B	1	0	1	0	nd	nd	nd	nd
chr17:6656713-6657235	promoter-TSS (NR_045985)	-745	NR_045985	ALOX15P1	1	0	1	0	nd	nd	nd	nd
chr17:6657968-6658114	intron (NR_045985, intron 2 of 4)	322	NR_045985	ALOX15P1	1	0	1	0	nd	nd	nd	nd
chr17:6665490-6665862	Intergenic	7957	NR_045985	ALOX15P1	1	0	1	0	nd	nd	nd	nd
chr10:45371691-45373755	Intergenic	-1453	NM_001256153	ALOX5	0	0	1	0	nd	nd	nd	nd
chr10:45372186-45373528	Intergenic	-1319	NM_000698	ALOX5	0	0	0	1	nd	nd	nd	nd
chr10:45374120-45375661	intron (NM_000698, intron 1 of 13)	714	NM_000698	ALOX5	0	0	1	0	nd	nd	nd	nd
chr10:45375115-45375185	intron (NM_000698, intron 1 of 13)	974	NM_001256154	ALOX5	0	0	0	1	nd	nd	nd	nd
chr10:45375814-45375957	intron (NM_000698, intron 1 of 13)	1709	NM_000698	ALOX5	1	0	1	0	nd	nd	nd	nd
chr17:8108734-8109585	intron (NM_001165960, intron 12 of 15)	9383	NM_021628	ALOXE3	1	0	1	0	nd	nd	nd	nd
chr17:8109676-8110330	intron (NM_001165960, intron 10 of 15)	8539	NM_021628	ALOXE3	1	0	1	0	nd	nd	nd	nd
chr17:8111035-8112127	intron (NM_001165960, intron 7 of 15)	6961	NM_021628	ALOXE3	1	0	1	0	nd	nd	nd	nd
chr17:8115132-8118032	intron (NM_001165960, intron 3 of 15)	1960	NM_021628	ALOXE3	0	0	1	0	nd	nd	nd	nd
chr17:8116082-8117381	intron (NM_001165960, intron 3 of 15)	1811	NM_021628	ALOXE3	0	0	0	1	nd	nd	nd	nd
chr2:232417429-232421702	Intergenic	12723	NM_031313	ALPG	0	0	0	1	nd	nd	nd	nd
chr2:232417666-232422124	Intergenic	13053	NM_031313	ALPG	0	0	1	0	nd	nd	nd	nd
chr4:112379994-112380482	intron (NM_001253884, intron 3 of 14)	82895	NM_025144	ALPK1	1	0	1	0	nd	nd	nd	nd
chr1:21480433-21481129	intron (NR_046176, intron 14 of 17)	-28584	NM_000478	ALPL	0	0	0	1	-0.547161	1.78248e-06	-0.116522	0.348593
chr1:21480477-21481118	intron (NR_046176, intron 14 of 17)	-28568	NM_001177520	ALPL	0	0	1	0	-0.547161	1.78248e-06	-0.116522	0.348593
chr1:21481453-21481722	intron (NR_046176, intron 15 of 17)	-27778	NM_001177520	ALPL	0	0	1	0	-0.547161	1.78248e-06	-0.116522	0.348593
chr1:21481502-21481711	exon (NM_032264, exon 13 of 15)	-27759	NM_000478	ALPL	0	0	0	1	-0.547161	1.78248e-06	-0.116522	0.348593
chr1:21508501-21508777	promoter-TSS (NM_001177520)	-726	NM_001177520	ALPL	1	0	1	0	-0.547161	1.78248e-06	-0.116522	0.348593
chr2:232349066-232349269	Intergenic	-29367	NM_001632	ALPP	1	0	1	0	nd	nd	nd	nd
chr2:232349562-232353336	Intergenic	-27085	NM_001632	ALPP	0	0	1	0	nd	nd	nd	nd
chr2:232349827-232353065	Intergenic	-27088	NM_001632	ALPP	0	0	0	1	nd	nd	nd	nd
chr3:46691987-46693231	intron (NR_033815, intron 1 of 25)	1047	NM_001190707	ALS2CL	1	0	1	0	-1.11939	0.00331185	-1.01458	2.03633e-05
chr12:85272506-85279697	Intergenic	-4157	NM_006982	ALX1	0	0	1	0	2.50618	1.6281e-06	0.708135	0.237675
chr12:85273060-85273369	Intergenic	-7044	NM_006982	ALX1	0	0	0	1	2.50618	1.6281e-06	0.708135	0.237675
chr12:85273843-85275560	Intergenic	-5557	NM_006982	ALX1	0	0	0	1	2.50618	1.6281e-06	0.708135	0.237675
chr12:85276222-85279273	Intergenic	-2511	NM_006982	ALX1	0	0	0	1	2.50618	1.6281e-06	0.708135	0.237675
chr12:85279282-85279363	promoter-TSS (NM_006982)	-936	NM_006982	ALX1	0	0	0	1	2.50618	1.6281e-06	0.708135	0.237675
chr1:110065123-110065334	intron (NM_006492, intron 1 of 3)	5472	NM_006492	ALX3	1	0	1	0	nd	nd	nd	nd
chr1:110065540-110077926	Intergenic	-1033	NM_006492	ALX3	0	0	0	1	nd	nd	nd	nd
chr1:110065688-110073813	intron (NM_006492, intron 1 of 3)	950	NM_006492	ALX3	0	0	1	0	nd	nd	nd	nd
chr1:110074118-110074420	Intergenic	-3569	NM_006492	ALX3	0	0	1	0	nd	nd	nd	nd
chr11:44300789-44326718	Intergenic	-3587	NM_021926	ALX4	0	0	1	0	-3.27198	3.45059e-08	-0.150746	0.865255
chr11:44301238-44310067	intron (NM_021926, intron 1 of 3)	4514	NM_021926	ALX4	0	0	0	1	-3.27198	3.45059e-08	-0.150746	0.865255
chr11:44310834-44334259	Intergenic	-12380	NM_021926	ALX4	0	0	0	1	-3.27198	3.45059e-08	-0.150746	0.865255
chr11:44326899-44327477	Intergenic	-17022	NM_021926	ALX4	0	0	1	0	-3.27198	3.45059e-08	-0.150746	0.865255
chr11:44327751-44328158	Intergenic	-17788	NM_021926	ALX4	0	0	1	0	-3.27198	3.45059e-08	-0.150746	0.865255
chr11:44328307-44328446	Intergenic	-18210	NM_021926	ALX4	0	0	1	0	-3.27198	3.45059e-08	-0.150746	0.865255
chr11:44329585-44330231	Intergenic	-19742	NM_021926	ALX4	0	0	1	0	-3.27198	3.45059e-08	-0.150746	0.865255
chr11:44332769-44334316	Intergenic	-23376	NM_021926	ALX4	0	0	1	0	-3.27198	3.45059e-08	-0.150746	0.865255
chr11:44334406-44334648	Intergenic	-24361	NM_021926	ALX4	1	0	1	0	-3.27198	3.45059e-08	-0.150746	0.865255
chr11:44335845-44338811	Intergenic	-27162	NM_021926	ALX4	0	0	1	0	-3.27198	3.45059e-08	-0.150746	0.865255
chr11:44336437-44338380	Intergenic	-27242	NM_021926	ALX4	0	0	0	1	-3.27198	3.45059e-08	-0.150746	0.865255
chr11:44339864-44339909	Intergenic	-29720	NM_021926	ALX4	1	0	1	0	-3.27198	3.45059e-08	-0.150746	0.865255
chr12:95943596-95944387	intron (NM_152435, intron 1 of 8)	698	NM_152435	AMDHD1	1	0	1	0	-0.267469	0.539342	-0.53867	0.477303
chrX:64204095-64204369	intron (NM_152424, intron 1 of 1)	1512	NM_152424	AMER1	1	0	1	0	-0.398966	0.000635357	-0.226968	0.0888428
chr13:25169503-25172798	exon (NM_152704, exon 1 of 1)	1017	NM_199138	AMER2	0	0	1	0	4.99578	0.000807025	-0.400868	0.831926
chr13:25170130-25170848	exon (NM_152704, exon 1 of 1)	1678	NM_199138	AMER2	0	0	0	1	4.99578	0.000807025	-0.400868	0.831926
chr13:25171181-25172244	5' UTR (NM_152704, exon 1 of 1)	455	NM_199138	AMER2	0	0	0	1	4.99578	0.000807025	-0.400868	0.831926
chr2:130754853-130755509	promoter-TSS (NM_001105193)	-323	NM_152698	AMER3	1	0	1	0	-0.661882	0.203803	-0.551067	0.65992
chr2:130755732-130755828	promoter-TSS (NM_001105195)	129	NM_001105193	AMER3	1	0	1	0	-0.661882	0.203803	-0.551067	0.65992
chr2:130756868-130758052	intron (NM_001105195, intron 1 of 1)	1169	NM_001105195	AMER3	1	0	1	0	-0.661882	0.203803	-0.551067	0.65992
chr2:130798205-130798895	Intergenic	42259	NM_001105195	AMER3	1	0	1	0	-0.661882	0.203803	-0.551067	0.65992
chr16:56423587-56424136	intron (NM_001144, intron 1 of 13)	1677	NM_001144	AMFR	1	0	1	0	0.0739918	0.583669	-0.292706	0.0457734
chr1:109509031-109509240	intron (NM_020703, intron 1 of 1)	579	NM_020703	AMIGO1	1	0	1	0	0.536195	0.0211249	-0.258754	0.529474
chr1:109509275-109509553	intron (NM_020703, intron 1 of 1)	300	NM_020703	AMIGO1	1	0	1	0	0.536195	0.0211249	-0.258754	0.529474
chr14:102922242-102924537	intron (NM_030943, intron 1 of 11)	733	NM_030943	AMN	1	0	1	0	0.168955	0.669581	-0.825583	0.00165366
chr14:102927298-102927876	intron (NM_030943, intron 3 of 11)	4931	NM_030943	AMN	1	0	1	0	0.168955	0.669581	-0.825583	0.00165366
chr14:102928483-102931250	intron (NM_030943, intron 8 of 11)	7210	NM_030943	AMN	0	0	1	0	0.168955	0.669581	-0.825583	0.00165366
chr14:102928917-102930153	exon (NM_030943, exon 7 of 12)	6879	NM_030943	AMN	0	0	0	1	0.168955	0.669581	-0.825583	0.00165366
chrX:112838820-112839039	intron (NM_133265, intron 1 of 11)	1886	NM_133265	AMOT	1	0	1	0	2.11826	6.6108e-11	0.399045	0.198361
chrX:112839120-112839556	intron (NM_133265, intron 1 of 11)	1477	NM_133265	AMOT	1	0	1	0	2.11826	6.6108e-11	0.399045	0.198361
chr11:94739697-94740953	Intergenic	-28017	NM_130847	AMOTL1	1	0	1	0	0.581279	0.00284509	0.341381	0.136553
chr11:94741766-94742113	Intergenic	-26403	NM_130847	AMOTL1	1	0	1	0	0.581279	0.00284509	0.341381	0.136553
chr11:94763372-94763995	Intergenic	-4659	NM_130847	AMOTL1	1	0	1	0	0.581279	0.00284509	0.341381	0.136553
chr11:94765061-94768044	Intergenic	-1790	NM_130847	AMOTL1	1	0	1	0	0.581279	0.00284509	0.341381	0.136553
chr11:94768684-94770239	intron (NM_001301007, intron 1 of 11)	1119	NM_001301007	AMOTL1	1	0	1	0	0.581279	0.00284509	0.341381	0.136553
chr3:134375693-134377483	Intergenic	-1171	NM_001278683	AMOTL2	1	0	1	0	0.460428	0.00870432	-0.73207	0.000349975
chr3:134403621-134405754	Intergenic	-29270	NM_001278683	AMOTL2	1	0	1	0	0.460428	0.00870432	-0.73207	0.000349975
chr11:10449651-10450143	promoter-TSS (NM_000480)	-424	NM_001172431	AMPD3	1	0	1	0	-0.60747	0.114557	-0.119674	0.757116
chr11:10450324-10450505	promoter-TSS (NM_000480)	93	NM_001172431	AMPD3	1	0	1	0	-0.60747	0.114557	-0.119674	0.757116
chr11:10451508-10452298	intron (NM_000480, intron 1 of 14)	1226	NM_000480	AMPD3	1	0	1	0	-0.60747	0.114557	-0.119674	0.757116
chr7:38629759-38631112	intron (NM_001635, intron 1 of 20)	1132	NM_139316	AMPH	1	0	1	0	0.577694	3.60379e-06	0.951473	9.4845e-07
chr7:38631642-38632603	promoter-TSS (NM_139316)	-555	NM_001635	AMPH	1	0	1	0	0.577694	3.60379e-06	0.951473	9.4845e-07
chr7:2687088-2689943	intron (NM_001284355, intron 1 of 5)	313	NM_001284355	AMZ1	0	0	1	0	-0.111745	0.844729	0.0733815	0.917691
chr7:2688516-2688845	intron (NM_001284355, intron 1 of 5)	478	NM_001284355	AMZ1	0	0	0	1	-0.111745	0.844729	0.0733815	0.917691
chr2:86860943-86861170	promoter-TSS (NR_037931)	-769	NR_037931	ANAPC1P1	1	0	1	0	nd	nd	nd	nd
chr19:8362041-8362315	Intergenic	-1949	NM_139314	ANGPTL4	1	0	1	0	0.6827	0.0380462	-0.732878	0.00856307
chr19:8362665-8363041	Intergenic	-1274	NM_139314	ANGPTL4	1	0	1	0	0.6827	0.0380462	-0.732878	0.00856307
chr19:8364357-8366088	intron (NR_104213, intron 1 of 2)	1095	NM_001039667	ANGPTL4	1	0	1	0	0.6827	0.0380462	-0.732878	0.00856307
chr19:8366287-8366463	intron (NM_001039667, intron 3 of 5)	2248	NM_001039667	ANGPTL4	1	0	1	0	0.6827	0.0380462	-0.732878	0.00856307
chr19:10095063-10096136	intron (NM_031917, intron 2 of 5)	7150	NM_031917	ANGPTL6	1	0	1	0	nd	nd	nd	nd
chr12:133245443-133245480	Intergenic	-9625	NM_001191054	ANHX	0	1	0	1	nd	nd	nd	nd
chr8:41767591-41769019	intron (NM_001142446, intron 1 of 42)	29317	NM_020477	ANK1	0	0	1	0	-1.25048	0.00253834	-1.3454	2.19597e-06
chr8:41768158-41768487	intron (NM_001142446, intron 1 of 42)	29300	NM_020476	ANK1	0	0	0	1	-1.25048	0.00253834	-1.3454	2.19597e-06
chr8:41798482-41798738	promoter-TSS (NM_020477)	-988	NM_020475	ANK1	1	0	1	0	-1.25048	0.00253834	-1.3454	2.19597e-06
chr8:41876158-41876367	intron (NM_001142446, intron 1 of 42)	20500	NM_001142446	ANK1	1	0	1	0	-1.25048	0.00253834	-1.3454	2.19597e-06
chr8:41894623-41898087	exon (NM_001142446, exon 1 of 43)	407	NM_001142446	ANK1	0	0	1	0	-1.25048	0.00253834	-1.3454	2.19597e-06
chr8:41895326-41895522	intron (NM_001142446, intron 1 of 42)	1338	NM_001142446	ANK1	0	0	0	1	-1.25048	0.00253834	-1.3454	2.19597e-06
chr8:41898375-41898992	Intergenic	-1921	NM_001142446	ANK1	1	0	1	0	-1.25048	0.00253834	-1.3454	2.19597e-06
chr10:60418192-60418308	intron (NM_001204403, intron 2 of 43)	-28374	NM_020987	ANK3	1	0	1	0	0.436016	0.00979062	0.0815217	0.73408
chr10:60420231-60420383	intron (NM_001204403, intron 2 of 43)	-30431	NM_020987	ANK3	1	0	1	0	0.436016	0.00979062	0.0815217	0.73408
chr15:64910438-64910597	Intergenic	-1385	NM_182703	ANKDD1A	1	0	1	0	-0.276288	0.223495	-0.125756	0.662238
chr5:14869118-14871333	intron (NM_054027, intron 1 of 11)	1553	NM_054027	ANKH	1	0	1	0	0.918008	7.39279e-05	-0.0711641	0.75475
chr5:14872286-14874048	Intergenic	-1389	NM_054027	ANKH	1	0	1	0	0.918008	7.39279e-05	-0.0711641	0.75475
chr5:15025138-15025430	Intergenic	-153506	NM_054027	ANKH	0	1	0	1	0.918008	7.39279e-05	-0.0711641	0.75475
chr5:15025658-15025921	Intergenic	-154011	NM_054027	ANKH	0	1	0	1	0.918008	7.39279e-05	-0.0711641	0.75475
chr5:15026146-15026441	Intergenic	-154515	NM_054027	ANKH	1	0	1	0	0.918008	7.39279e-05	-0.0711641	0.75475
chr5:15027775-15029479	Intergenic	-156849	NM_054027	ANKH	0	0	1	0	0.918008	7.39279e-05	-0.0711641	0.75475
chr5:15027876-15029379	Intergenic	-156849	NM_054027	ANKH	0	0	0	1	0.918008	7.39279e-05	-0.0711641	0.75475
chr5:15029552-15029984	Intergenic	-157990	NM_054027	ANKH	0	1	0	1	0.918008	7.39279e-05	-0.0711641	0.75475
chr19:17281960-17282441	exon (NM_001278444, exon 2 of 8)	555	NM_001278444	ANKLE1	1	0	1	0	-0.263875	0.310449	-1.07696	2.24685e-06
chr2:240518812-240518908	intron (NM_001308375, intron 7 of 14)	39161	NM_016552	ANKMY1	1	0	1	0	-0.5649	0.00053501	-0.945957	4.10321e-05
chr2:240518924-240519171	intron (NM_001308375, intron 7 of 14)	38974	NM_016552	ANKMY1	1	0	1	0	-0.5649	0.00053501	-0.945957	4.10321e-05
chr2:240519467-240520353	intron (NM_001308375, intron 7 of 14)	38111	NM_016552	ANKMY1	1	0	1	0	-0.5649	0.00053501	-0.945957	4.10321e-05
chr10:90912588-90925529	intron (NM_014391, intron 3 of 8)	2217	NM_014391	ANKRD1	0	0	1	0	3.76413	8.73102e-06	2.31428	0.471719
chr10:90913032-90925299	exon (NM_014391, exon 3 of 9)	2110	NM_014391	ANKRD1	0	0	0	1	3.76413	8.73102e-06	2.31428	0.471719
chr10:90926028-90938399	Intergenic	-10938	NM_014391	ANKRD1	0	0	1	0	3.76413	8.73102e-06	2.31428	0.471719
chr10:90926286-90930049	Intergenic	-6892	NM_014391	ANKRD1	0	0	0	1	3.76413	8.73102e-06	2.31428	0.471719
chr10:90930884-90931510	Intergenic	-9922	NM_014391	ANKRD1	0	0	0	1	3.76413	8.73102e-06	2.31428	0.471719
chr12:110000033-110000803	intron (NM_033121, intron 1 of 14)	988	NM_033121	ANKRD13A	1	0	1	0	0.148805	0.208774	-0.142502	0.409902
chr9:38619076-38620032	intron (NM_147195, intron 1 of 15)	809	NM_147195	ANKRD18A	1	0	1	0	0.171796	0.606482	0.3187	0.550582
chr3:198076695-198076738	intron (NR_003291, intron 3 of 9)	3955	NR_003291	ANKRD18DP	1	0	1	0	nd	nd	nd	nd
chr3:198077263-198077560	intron (NR_003291, intron 1 of 9)	3260	NR_003291	ANKRD18DP	1	0	1	0	nd	nd	nd	nd
chr3:198078251-198078611	intron (NR_003291, intron 1 of 9)	2240	NR_003291	ANKRD18DP	0	0	1	0	nd	nd	nd	nd
chr3:198078278-198078518	intron (NR_003291, intron 1 of 9)	2273	NR_003291	ANKRD18DP	0	0	0	1	nd	nd	nd	nd
chr3:198078899-198080797	intron (NR_003291, intron 1 of 9)	823	NR_003291	ANKRD18DP	0	0	1	0	nd	nd	nd	nd
chr3:198078990-198080464	intron (NR_003291, intron 1 of 9)	944	NR_003291	ANKRD18DP	0	0	0	1	nd	nd	nd	nd
chr3:198080832-198084444	Intergenic	-1967	NR_003291	ANKRD18DP	0	0	1	0	nd	nd	nd	nd
chr3:198081247-198084365	Intergenic	-2135	NR_003291	ANKRD18DP	0	0	0	1	nd	nd	nd	nd
chr3:198085254-198085539	Intergenic	-4725	NR_003291	ANKRD18DP	1	0	1	0	nd	nd	nd	nd
chr3:198111464-198112069	Intergenic	-31095	NR_003291	ANKRD18DP	1	0	1	0	nd	nd	nd	nd
chr3:198112266-198112380	Intergenic	-31652	NR_003291	ANKRD18DP	1	0	1	0	nd	nd	nd	nd
chr3:198112934-198115624	Intergenic	-33608	NR_003291	ANKRD18DP	0	0	1	0	nd	nd	nd	nd
chr3:198112966-198115039	Intergenic	-33331	NR_003291	ANKRD18DP	0	0	0	1	nd	nd	nd	nd
chr9:92805197-92805350	Intergenic	-4338	NR_026868	ANKRD19P	1	0	1	0	-0.878875	0.0013389	-2.08641	2.62395e-10
chr9:92805540-92810923	Intergenic	-1380	NR_026868	ANKRD19P	0	0	1	0	-0.878875	0.0013389	-2.08641	2.62395e-10
chr9:92805623-92810878	Intergenic	-1361	NR_026868	ANKRD19P	0	0	0	1	-0.878875	0.0013389	-2.08641	2.62395e-10
chr9:92811207-92811509	intron (NR_026868, intron 1 of 9)	1747	NR_026868	ANKRD19P	1	0	1	0	-0.878875	0.0013389	-2.08641	2.62395e-10
chr9:66153883-66154875	Intergenic	-1413	NM_032250	ANKRD20A1	0	0	1	0	nd	nd	nd	nd
chr9:66154090-66154573	Intergenic	-1365	NM_032250	ANKRD20A1	0	0	0	1	nd	nd	nd	nd
chr9:66156457-66156584	Intergenic	-3554	NM_032250	ANKRD20A1	1	0	1	0	nd	nd	nd	nd
chr9:67800337-67800480	Intergenic	-58907	NM_032250	ANKRD20A1	0	1	0	1	nd	nd	nd	nd
chr9:40223390-40224006	intron (NM_001012419, intron 1 of 14)	379	NM_001012419	ANKRD20A3	0	0	1	0	nd	nd	nd	nd
chr9:40223590-40223722	intron (NM_001012419, intron 1 of 14)	337	NM_001012419	ANKRD20A3	0	0	0	1	nd	nd	nd	nd
chr9:66151959-66152349	intron (NM_001012419, intron 1 of 14).2	778	NM_001012419	ANKRD20A3	1	0	1	0	nd	nd	nd	nd
chr9:66152467-66152810	intron (NM_001012419, intron 1 of 14).2	294	NM_001012419	ANKRD20A3	1	0	1	0	nd	nd	nd	nd
chr9:64367412-64367602	Intergenic	-2056	NM_001098805	ANKRD20A4	1	0	1	0	nd	nd	nd	nd
chr9:64367726-64368508	Intergenic	-1446	NM_001098805	ANKRD20A4	1	0	1	0	nd	nd	nd	nd
chr9:64369680-64370751	intron (NM_001098805, intron 1 of 14)	652	NM_001098805	ANKRD20A4	1	0	1	0	nd	nd	nd	nd
chr9:64408014-64408214	intron (NM_001098805, intron 13 of 14)	38551	NM_001098805	ANKRD20A4	1	0	1	0	nd	nd	nd	nd
chr18:14174044-14174107	Intergenic	-5022	NR_040113	ANKRD20A5P	0	1	0	1	nd	nd	nd	nd
chr2:94857978-94858117	promoter-TSS (NR_003366)	-972	NR_003366	ANKRD20A8P	1	0	1	0	nd	nd	nd	nd
chr2:94861420-94862376	Intergenic	-4823	NR_003366	ANKRD20A8P	1	0	1	0	nd	nd	nd	nd
chr16:46380661-46381106	Intergenic	188214	NR_026556	ANKRD26P1	0	0	0	1	nd	nd	nd	nd
chr16:46380739-46380855	Intergenic	188300	NR_026556	ANKRD26P1	0	0	1	0	nd	nd	nd	nd
chr16:46382151-46382381	Intergenic	186831	NR_026556	ANKRD26P1	0	1	0	1	nd	nd	nd	nd
chr16:46383261-46383614	Intergenic	185660	NR_026556	ANKRD26P1	0	1	0	1	nd	nd	nd	nd
chr16:46384374-46384603	Intergenic	184609	NR_026556	ANKRD26P1	0	1	0	1	nd	nd	nd	nd
chr16:46386118-46387210	Intergenic	182433	NR_026556	ANKRD26P1	0	0	0	1	nd	nd	nd	nd
chr16:46386266-46386660	Intergenic	182634	NR_026556	ANKRD26P1	0	0	1	0	nd	nd	nd	nd
chr16:46386855-46387168	Intergenic	182086	NR_026556	ANKRD26P1	0	0	1	0	nd	nd	nd	nd
chr16:46387531-46388252	Intergenic	181206	NR_026556	ANKRD26P1	0	0	0	1	nd	nd	nd	nd
chr16:46387635-46388172	Intergenic	181194	NR_026556	ANKRD26P1	0	0	1	0	nd	nd	nd	nd
chr16:46388497-46392129	Intergenic	178784	NR_026556	ANKRD26P1	0	0	0	1	nd	nd	nd	nd
chr16:46388552-46389220	Intergenic	180211	NR_026556	ANKRD26P1	0	0	1	0	nd	nd	nd	nd
chr16:46389586-46391308	Intergenic	178650	NR_026556	ANKRD26P1	0	0	1	0	nd	nd	nd	nd
chr16:46392964-46393648	Intergenic	175791	NR_026556	ANKRD26P1	0	0	0	1	nd	nd	nd	nd
chr16:46393042-46393286	Intergenic	175933	NR_026556	ANKRD26P1	0	0	1	0	nd	nd	nd	nd
chr16:46394126-46395822	Intergenic	174123	NR_026556	ANKRD26P1	0	0	0	1	nd	nd	nd	nd
chr16:46394460-46395163	Intergenic	174286	NR_026556	ANKRD26P1	0	0	1	0	nd	nd	nd	nd
chr16:46398329-46401701	Intergenic	169082	NR_026556	ANKRD26P1	0	0	0	1	nd	nd	nd	nd
chr16:46398530-46399727	Intergenic	169969	NR_026556	ANKRD26P1	0	0	1	0	nd	nd	nd	nd
chr16:46399971-46401669	Intergenic	168277	NR_026556	ANKRD26P1	0	0	1	0	nd	nd	nd	nd
chr18:23662176-23662368	intron (NM_001308238, intron 1 of 8)	613	NM_001308238	ANKRD29	1	0	1	0	1.72551	0.000704713	0.225318	0.552019
chr2:132009009-132011131	Intergenic	151882	NR_027019	ANKRD30BL	0	0	1	0	nd	nd	nd	nd
chr2:132009543-132010535	Intergenic	151913	NR_027019	ANKRD30BL	0	0	0	1	nd	nd	nd	nd
chr2:132025147-132025429	Intergenic	136664	NR_027019	ANKRD30BL	0	1	0	1	nd	nd	nd	nd
chr2:132036878-132040564	Intergenic	123231	NR_027019	ANKRD30BL	0	0	0	1	nd	nd	nd	nd
chr2:132037036-132040191	Intergenic	123339	NR_027019	ANKRD30BL	0	0	1	0	nd	nd	nd	nd
chr2:132071882-132072176	Intergenic	89923	NR_027019	ANKRD30BL	0	1	0	1	nd	nd	nd	nd
chr21:13000611-13000806	Intergenic	-37458	NR_026916	ANKRD30BP2	0	1	0	1	nd	nd	nd	nd
chr21:13034875-13035080	Intergenic	-3189	NR_026916	ANKRD30BP2	0	1	0	1	nd	nd	nd	nd
chr5:75161700-75161979	intron (NM_001164443, intron 11 of 24)	75039	NM_001164443	ANKRD31	0	1	0	1	-0.562977	0.0405539	0.648644	0.232994
chr12:51867473-51869974	Intergenic	-19286	NM_182608	ANKRD33	1	0	1	0	-1.2896	0.167048	-0.246114	0.769907
chr12:51871069-51871332	Intergenic	-16809	NM_182608	ANKRD33	1	0	1	0	-1.2896	0.167048	-0.246114	0.769907
chr5:10561875-10563853	Intergenic	-1459	NM_001164440	ANKRD33B	0	0	1	0	0.730961	0.00806995	-0.259276	0.624108
chr5:10562379-10563475	Intergenic	-1396	NM_001164440	ANKRD33B	0	0	0	1	0.730961	0.00806995	-0.259276	0.624108
chr5:10564445-10566954	intron (NM_001164440, intron 1 of 3)	1376	NM_001164440	ANKRD33B	0	0	1	0	0.730961	0.00806995	-0.259276	0.624108
chr5:10564717-10566747	intron (NM_001164440, intron 1 of 3)	1409	NM_001164440	ANKRD33B	0	0	0	1	0.730961	0.00806995	-0.259276	0.624108
chr5:10567222-10568007	intron (NM_001164440, intron 1 of 3)	3291	NM_001164440	ANKRD33B	1	0	1	0	0.730961	0.00806995	-0.259276	0.624108
chr1:145961237-145963915	5' UTR (NM_001039888, exon 3 of 4)	2006	NM_001039888	ANKRD34A	0	0	1	0	1.65721	0.00585105	-0.0256439	0.9788
chr1:145962011-145962486	intron (NM_001039888, intron 3 of 3)	2334	NM_001039888	ANKRD34A	0	0	0	1	1.65721	0.00585105	-0.0256439	0.9788
chr5:80568174-80570174	intron (NM_001004441, intron 1 of 4)	1311	NM_001004441	ANKRD34B	1	0	1	0	0.469029	0.424319	0.893862	0.00125606
chr5:80570849-80571047	promoter-TSS (NM_001004441)	-463	NM_001004441	ANKRD34B	1	0	1	0	0.469029	0.424319	0.893862	0.00125606
chr15:79281092-79285145	5' UTR (NM_001146341, exon 1 of 2)	314	NM_001146341	ANKRD34C	0	0	1	0	nd	nd	nd	nd
chr15:79282138-79283575	promoter-TSS (NM_001146341)	52	NM_001146341	ANKRD34C	0	0	0	1	nd	nd	nd	nd
chr15:79284008-79284456	promoter-TSS (NR_038997)	-287	NR_038997	ANKRD34C-AS1	0	0	0	1	nd	nd	nd	nd
chr1:145873026-145873541	exon (NM_144698, exon 10 of 14)	12583	NM_144698	ANKRD35	1	0	1	0	-3.81867	1.62211e-07	-0.523757	0.254601
chr1:145884823-145885339	intron (NM_144698, intron 1 of 13)	785	NM_144698	ANKRD35	1	0	1	0	-3.81867	1.62211e-07	-0.523757	0.254601
chr2:88763991-88765401	Intergenic	-1206	NR_015424	ANKRD36BP2	0	0	1	0	-2.08996	9.3294e-07	-3.14736	2.38946e-05
chr2:88764216-88765106	Intergenic	-1241	NR_015424	ANKRD36BP2	0	0	0	1	-2.08996	9.3294e-07	-3.14736	2.38946e-05
chr2:88766065-88766706	intron (NR_015424, intron 1 of 16)	483	NR_015424	ANKRD36BP2	1	0	1	0	-2.08996	9.3294e-07	-3.14736	2.38946e-05
chr2:197308743-197310468	intron (NM_001195144, intron 1 of 27)	1192	NM_153697	ANKRD44	1	0	1	0	1.60483	1.90991e-06	1.16851	0.0373838
chr2:197311194-197312237	promoter-TSS (NM_153697)	-918	NM_001195144	ANKRD44	1	0	1	0	1.60483	1.90991e-06	1.16851	0.0373838
chr2:70963625-70965049	intron (NM_001692, intron 11 of 13)	-14108	NM_001115116	ANKRD53	0	0	1	0	nd	nd	nd	nd
chr2:70963683-70964793	intron (NM_001692, intron 11 of 13)	-14207	NM_024933	ANKRD53	0	0	0	1	nd	nd	nd	nd
chr2:70965546-70965999	TTS (NM_001692)	-12673	NM_001115116	ANKRD53	1	0	1	0	nd	nd	nd	nd
chr2:70966022-70966170	TTS (NM_001692)	-12349	NM_001115116	ANKRD53	1	0	1	0	nd	nd	nd	nd
chr2:70979334-70979950	intron (NM_024933, intron 2 of 6)	1197	NM_024933	ANKRD53	1	0	1	0	nd	nd	nd	nd
chr6:89433618-89433935	intron (NM_014942, intron 1 of 15)	598	NM_001242813	ANKRD6	1	0	1	0	0.148899	0.418797	0.255531	0.322822
chr6:89434119-89434553	intron (NM_014942, intron 1 of 15)	1158	NM_001242813	ANKRD6	1	0	1	0	0.148899	0.418797	0.255531	0.322822
chr20:58227881-58228341	intron (NM_001304369, intron 1 of 3)	542	NM_001304369	ANKRD60	1	0	1	0	nd	nd	nd	nd
chr20:58228400-58228649	exon (NM_001304369, exon 1 of 4)	129	NM_001304369	ANKRD60	1	0	1	0	nd	nd	nd	nd
chr18:12037698-12039005	Intergenic	-55498	NM_001277333	ANKRD62	0	0	1	0	nd	nd	nd	nd
chr18:12038321-12038481	Intergenic	-55448	NM_001277333	ANKRD62	0	0	0	1	nd	nd	nd	nd
chr15:40279949-40284683	exon (NM_001190479, exon 1 of 1)	270	NM_001190479	ANKRD63	0	0	1	0	nd	nd	nd	nd
chr15:40281354-40282359	exon (NM_001190479, exon 1 of 1)	730	NM_001190479	ANKRD63	0	0	0	1	nd	nd	nd	nd
chr15:40282577-40284105	promoter-TSS (NM_001190479)	-755	NM_001190479	ANKRD63	0	0	0	1	nd	nd	nd	nd
chr15:40290371-40293066	intron (NM_001284297, intron 24 of 31)	-9132	NM_001190479	ANKRD63	0	0	1	0	nd	nd	nd	nd
chr15:40292078-40292646	exon (NM_004573, exon 22 of 32)	-9776	NM_001190479	ANKRD63	0	0	0	1	nd	nd	nd	nd
chr12:98891925-98894989	intron (NM_001204067, intron 4 of 11)	1439	NM_001204081	ANKS1B	0	0	1	0	0.832955	0.00518577	1.19211	0.00140181
chr12:98892776-98893556	intron (NM_001204067, intron 4 of 11)	1730	NM_001204080	ANKS1B	0	0	0	1	0.832955	0.00518577	1.19211	0.00140181
chr12:98895187-98896772	intron (NM_001204067, intron 4 of 11)	-1083	NM_001204080	ANKS1B	1	0	1	0	0.832955	0.00518577	1.19211	0.00140181
chr11:70076530-70080179	promoter-TSS (NM_018043)	52	NM_018043	ANO1	0	0	1	0	-0.179635	0.802434	0.538816	0.0937526
chr11:70077699-70078159	promoter-TSS (NM_018043)	-373	NM_018043	ANO1	0	0	0	1	-0.179635	0.802434	0.538816	0.0937526
chr11:70078755-70079559	intron (NM_018043, intron 1 of 25)	855	NM_018043	ANO1	0	0	0	1	-0.179635	0.802434	0.538816	0.0937526
chr11:70080690-70080783	intron (NM_018043, intron 1 of 25)	2434	NM_018043	ANO1	1	0	1	0	-0.179635	0.802434	0.538816	0.0937526
chr3:43591741-43591867	intron (NM_001204833, intron 2 of 10)	30264	NM_001204832	ANO10	0	1	0	1	-0.495345	0.00103895	0.161355	0.422709
chr12:5946127-5946327	promoter-TSS (NM_001278597)	5	NM_001278597	ANO2	1	0	1	0	-0.230266	0.288117	0.540534	0.0785308
chr12:100715504-100715602	Intergenic	-79043	NM_178826	ANO4	1	0	1	0	2.27485	3.36317e-06	0.0662518	0.907086
chr12:100715818-100719061	Intergenic	-77157	NM_178826	ANO4	1	0	1	0	2.27485	3.36317e-06	0.0662518	0.907086
chr15:68821687-68823299	Intergenic	-1571	NM_006305	ANP32A	1	0	1	0	-0.0203684	0.817662	0.12716	0.171994
chr15:68824432-68825885	Intergenic	-4236	NM_006305	ANP32A	0	0	1	0	-0.0203684	0.817662	0.12716	0.171994
chr15:68825718-68825889	Intergenic	-4881	NM_006305	ANP32A	0	0	0	1	-0.0203684	0.817662	0.12716	0.171994
chr15:68826146-68828124	Intergenic	-6213	NM_006305	ANP32A	0	0	1	0	-0.0203684	0.817662	0.12716	0.171994
chr15:68826192-68826331	Intergenic	-5339	NM_006305	ANP32A	0	0	0	1	-0.0203684	0.817662	0.12716	0.171994
chr9:97972563-97973020	Intergenic	-10416	NM_006401	ANP32B	1	0	1	0	-0.110081	0.635527	-0.230646	0.407825
chr9:97976231-97976376	Intergenic	-6904	NM_006401	ANP32B	1	0	1	0	-0.110081	0.635527	-0.230646	0.407825
chr9:97976607-97978062	Intergenic	-5873	NM_006401	ANP32B	0	0	1	0	-0.110081	0.635527	-0.230646	0.407825
chr9:97977693-97978070	Intergenic	-5326	NM_006401	ANP32B	0	0	0	1	-0.110081	0.635527	-0.230646	0.407825
chr9:97978224-97983227	Intergenic	-2482	NM_006401	ANP32B	0	0	1	0	-0.110081	0.635527	-0.230646	0.407825
chr9:97978271-97982358	Intergenic	-2893	NM_006401	ANP32B	0	0	0	1	-0.110081	0.635527	-0.230646	0.407825
chr9:97984536-97986914	intron (NM_006401, intron 1 of 6)	2518	NM_006401	ANP32B	0	0	1	0	-0.110081	0.635527	-0.230646	0.407825
chr9:97985231-97985590	intron (NM_006401, intron 1 of 6)	2203	NM_006401	ANP32B	0	0	0	1	-0.110081	0.635527	-0.230646	0.407825
chr9:97988389-97988528	intron (NM_006401, intron 1 of 6)	5251	NM_006401	ANP32B	1	0	1	0	-0.110081	0.635527	-0.230646	0.407825
chr15:89813365-89816406	promoter-TSS (NM_001150)	-45	NM_001150	ANPEP	0	0	1	0	-0.530391	0.152248	0.404558	0.431725
chr15:89815461-89815608	promoter-TSS (NM_001150)	-694	NM_001150	ANPEP	0	0	0	1	-0.530391	0.152248	0.404558	0.431725
chr4:80071292-80071601	intron (NM_001145794, intron 2 of 15)	1877	NM_001145794	ANTXR2	1	0	1	0	0.924698	3.28344e-05	0.450877	0.129124
chr10:46281778-46284314	Intergenic	-3951	NM_001278688	ANTXRL	0	0	1	0	nd	nd	nd	nd
chr10:46282416-46283081	Intergenic	-4249	NM_001278688	ANTXRL	0	0	0	1	nd	nd	nd	nd
chr10:46285438-46285599	Intergenic	-1479	NM_001278688	ANTXRL	1	0	1	0	nd	nd	nd	nd
chr5:43030953-43031019	intron (NR_104651, intron 2 of 2)	9359	NM_001014279	ANXA2R	1	0	1	0	1.76421	8.0819e-05	-2.47897	1.10482e-07
chr5:43032416-43039080	intron (NR_104651, intron 2 of 2)	4597	NM_001014279	ANXA2R	1	0	1	0	1.76421	8.0819e-05	-2.47897	1.10482e-07
chr2:69742778-69742991	intron (NM_001153, intron 1 of 12)	889	NM_001153	ANXA4	1	0	1	0	0.544076	0.0170956	-0.348788	0.163416
chr2:200587206-200587349	intron (NM_001159, intron 1 of 34)	1269	NM_001159	AOX1	1	0	1	0	-0.489784	0.0109957	0.911492	0.000619259
chr7:101153603-101153942	promoter-TSS (NM_001283)	-633	NM_001283	AP1S1	1	0	1	0	-0.203762	0.261242	-0.248069	0.25652
chr8:42139208-42139300	Intergenic	-13692	NM_001134296	AP3M2	1	0	1	0	-0.166218	0.0523397	0.0246706	0.889143
chr11:65782145-65782359	Intergenic	-1661	NM_138368	AP5B1	1	0	1	0	0.0375981	0.877244	-0.52384	0.00575293
chr11:65782525-65782647	Intergenic	-1995	NM_138368	AP5B1	1	0	1	0	0.0375981	0.877244	-0.52384	0.00575293
chr11:65782903-65782959	Intergenic	-2340	NM_138368	AP5B1	1	0	1	0	0.0375981	0.877244	-0.52384	0.00575293
chr7:4742087-4742379	intron (NM_001037165, intron 2 of 8)	-33398	NM_014855	AP5Z1	1	0	1	0	-0.127797	0.44939	-0.226242	0.341136
chr7:4742613-4744684	intron (NM_001037165, intron 2 of 8)	-31983	NM_014855	AP5Z1	1	0	1	0	-0.127797	0.44939	-0.226242	0.341136
chr7:4745749-4745992	intron (NM_001037165, intron 2 of 8)	-29761	NM_014855	AP5Z1	1	0	1	0	-0.127797	0.44939	-0.226242	0.341136
chr12:98745657-98746254	intron (NM_001204068, intron 11 of 11)	100655	NM_181869	APAF1	1	0	1	0	0.381404	0.000990414	0.061783	0.734128
chr9:69580811-69581109	intron (NM_001163, intron 1 of 12)	91399	NM_001163	APBA1	1	0	1	0	1.72685	0.000855338	-0.23417	0.809085
chr9:69670937-69672486	intron (NM_001163, intron 1 of 12)	648	NM_001163	APBA1	1	0	1	0	1.72685	0.000855338	-0.23417	0.809085
chr15:28884427-28886063	Intergenic	-36392	NM_001130414	APBA2	1	0	1	0	0.275991	0.234344	0.358282	0.354145
chr15:28886105-28887869	Intergenic	-34650	NM_001130414	APBA2	1	0	1	0	0.275991	0.234344	0.358282	0.354145
chr11:6419724-6420471	promoter-TSS (NM_001164)	-625	NM_145689	APBB1	1	0	1	0	0.30176	0.00686991	-0.1312	0.390076
chr10:26391126-26392780	Intergenic	-46384	NM_019043	APBB1IP	1	0	1	0	nd	nd	nd	nd
chr10:26437772-26439914	5' UTR (NM_019043, exon 2 of 15)	506	NM_019043	APBB1IP	1	0	1	0	nd	nd	nd	nd
chr19:1445682-1449795	Intergenic	-2411	NM_005883	APC2	0	0	1	0	-0.602181	0.00567706	-0.633931	0.0757628
chr19:1446492-1446864	Intergenic	-3471	NM_005883	APC2	0	0	0	1	-0.602181	0.00567706	-0.633931	0.0757628
chr19:1447155-1447504	Intergenic	-2820	NM_005883	APC2	0	0	0	1	-0.602181	0.00567706	-0.633931	0.0757628
chr19:1450077-1451760	intron (NM_005883, intron 1 of 14)	769	NM_005883	APC2	0	0	1	0	-0.602181	0.00567706	-0.633931	0.0757628
chr19:1450131-1450886	intron (NM_005883, intron 1 of 14)	359	NM_005883	APC2	0	0	0	1	-0.602181	0.00567706	-0.633931	0.0757628
chr18:10454982-10456924	intron (NM_153000, intron 1 of 4)	1325	NM_153000	APCDD1	1	0	1	0	1.03459	0.000916813	0.0310598	0.961785
chr18:10475622-10476244	intron (NM_153000, intron 3 of 4)	21305	NM_153000	APCDD1	1	0	1	0	1.03459	0.000916813	0.0310598	0.961785
chr18:10476710-10477175	intron (NM_153000, intron 3 of 4)	22314	NM_153000	APCDD1	1	0	1	0	1.03459	0.000916813	0.0310598	0.961785
chr18:10478683-10480141	intron (NM_153000, intron 3 of 4)	24784	NM_153000	APCDD1	1	0	1	0	1.03459	0.000916813	0.0310598	0.961785
chr20:58513393-58516499	promoter-TSS (NM_153360)	-8	NM_153360	APCDD1L	1	0	1	0	1.85584	0.000612526	-0.219783	0.502978
chrX:129650286-129650409	intron (NM_017413, intron 1 of 2)	4609	NM_017413	APLN	1	0	1	0	2.95979	9.88086e-06	-0.704299	0.432666
chrX:129650625-129651482	intron (NM_017413, intron 1 of 2)	3903	NM_017413	APLN	1	0	1	0	2.95979	9.88086e-06	-0.704299	0.432666
chrX:129651500-129651751	intron (NM_017413, intron 1 of 2)	3331	NM_017413	APLN	1	0	1	0	2.95979	9.88086e-06	-0.704299	0.432666
chrX:129652564-129654608	intron (NM_017413, intron 1 of 2)	1370	NM_017413	APLN	1	0	1	0	2.95979	9.88086e-06	-0.704299	0.432666
chrX:129654889-129655083	promoter-TSS (NM_017413)	-30	NM_017413	APLN	1	0	1	0	2.95979	9.88086e-06	-0.704299	0.432666
chrX:129655856-129656088	Intergenic	-1016	NM_017413	APLN	1	0	1	0	2.95979	9.88086e-06	-0.704299	0.432666
chr19:35867474-35868319	promoter-TSS (NM_005166)	-603	NM_001024807	APLP1	1	0	1	0	0.314158	0.0652582	-0.0156808	0.975384
chr11:130067476-130068389	Intergenic	-1889	NM_001642	APLP2	1	0	1	0	-0.660556	0.000365274	0.00486888	0.988411
chr2:21044068-21044679	promoter-TSS (NM_000384)	-300	NM_000384	APOB	1	0	1	0	0.161942	0.708675	0.401658	0.593488
chr12:12786353-12788648	exon (NM_001130415, exon 2 of 2)	1893	NM_030817	APOLD1	1	0	1	0	2.54537	1.4486e-10	-0.0194286	0.982776
chr16:59335120-59336576	Intergenic	419343	NR_028471	APOOP5	1	0	1	0	nd	nd	nd	nd
chr16:59336830-59339955	Intergenic	416799	NR_028471	APOOP5	0	0	1	0	nd	nd	nd	nd
chr16:59337160-59339646	Intergenic	416788	NR_028471	APOOP5	0	0	0	1	nd	nd	nd	nd
chr16:59340592-59345624	Intergenic	412083	NR_028471	APOOP5	0	0	1	0	nd	nd	nd	nd
chr16:59341520-59341942	Intergenic	413460	NR_028471	APOOP5	0	0	0	1	nd	nd	nd	nd
chr16:59344221-59344748	Intergenic	410707	NR_028471	APOOP5	0	0	0	1	nd	nd	nd	nd
chr12:49960096-49961926	promoter-TSS (NM_001651)	-485	NM_001651	AQP5	0	0	1	0	0.51496	0.455937	-0.805727	0.0645702
chr12:49960226-49961354	promoter-TSS (NM_001651)	-706	NM_001651	AQP5	0	0	0	1	0.51496	0.455937	-0.805727	0.0645702
chr9:63335961-63336094	Intergenic	-1507	NR_002817	AQP7P1	1	0	1	0	nd	nd	nd	nd
chr9:63338522-63338766	Intergenic	-4124	NR_002817	AQP7P1	1	0	1	0	nd	nd	nd	nd
chr9:63339235-63339484	Intergenic	-4839	NR_002817	AQP7P1	1	0	1	0	nd	nd	nd	nd
chr9:63341182-63342106	Intergenic	-7124	NR_002817	AQP7P1	1	0	1	0	nd	nd	nd	nd
chr9:63342618-63342913	Intergenic	-8245	NR_002817	AQP7P1	1	0	1	0	nd	nd	nd	nd
chr9:63349785-63349908	Intergenic	-15326	NR_002817	AQP7P1	1	0	1	0	nd	nd	nd	nd
chr9:63350770-63350873	Intergenic	-16301	NR_002817	AQP7P1	1	0	1	0	nd	nd	nd	nd
chr9:63351814-63352521	Intergenic	-17647	NR_002817	AQP7P1	1	0	1	0	nd	nd	nd	nd
chr9:63355516-63355655	Intergenic	-21065	NR_002817	AQP7P1	1	0	1	0	nd	nd	nd	nd
chr9:63404008-63404164	Intergenic	-69566	NR_002817	AQP7P1	1	0	1	0	nd	nd	nd	nd
chr9:63409862-63410108	Intergenic	-75465	NR_002817	AQP7P1	1	0	1	0	nd	nd	nd	nd
chr9:63411420-63411797	Intergenic	-77088	NR_002817	AQP7P1	0	0	1	0	nd	nd	nd	nd
chr9:63411443-63411774	Intergenic	-77088	NR_002817	AQP7P1	0	0	0	1	nd	nd	nd	nd
chr9:63413846-63414129	Intergenic	-79467	NR_002817	AQP7P1	1	0	1	0	nd	nd	nd	nd
chr9:63415453-63415718	Intergenic	-81065	NR_002817	AQP7P1	1	0	1	0	nd	nd	nd	nd
chr9:63432378-63432491	Intergenic	-97914	NR_002817	AQP7P1	1	0	1	0	nd	nd	nd	nd
chr9:63435230-63435522	Intergenic	-100856	NR_002817	AQP7P1	0	0	0	1	nd	nd	nd	nd
chr9:63435305-63435470	Intergenic	-100867	NR_002817	AQP7P1	0	0	1	0	nd	nd	nd	nd
chr9:63440186-63440525	Intergenic	-105835	NR_002817	AQP7P1	0	0	1	0	nd	nd	nd	nd
chr9:63440285-63440464	Intergenic	-105854	NR_002817	AQP7P1	0	0	0	1	nd	nd	nd	nd
chr9:63445588-63446136	Intergenic	-111342	NR_002817	AQP7P1	0	0	1	0	nd	nd	nd	nd
chr9:63445600-63446129	Intergenic	-111344	NR_002817	AQP7P1	0	0	0	1	nd	nd	nd	nd
chr9:63446662-63446966	Intergenic	-112294	NR_002817	AQP7P1	0	0	1	0	nd	nd	nd	nd
chr9:63446689-63446925	Intergenic	-112287	NR_002817	AQP7P1	0	0	0	1	nd	nd	nd	nd
chr9:63448766-63449088	Intergenic	-114407	NR_002817	AQP7P1	0	1	0	1	nd	nd	nd	nd
chr9:63449210-63450040	Intergenic	-115105	NR_002817	AQP7P1	0	0	0	1	nd	nd	nd	nd
chr9:63449326-63449631	Intergenic	-114958	NR_002817	AQP7P1	0	0	1	0	nd	nd	nd	nd
chr9:63449708-63449937	Intergenic	-115302	NR_002817	AQP7P1	0	0	1	0	nd	nd	nd	nd
chr9:63450277-63451031	Intergenic	-116134	NR_002817	AQP7P1	0	0	1	0	nd	nd	nd	nd
chr9:63450390-63450785	Intergenic	-116067	NR_002817	AQP7P1	0	0	0	1	nd	nd	nd	nd
chr9:63450930-63451002	Intergenic	-116446	NR_002817	AQP7P1	0	0	0	1	nd	nd	nd	nd
chr9:63452270-63452608	Intergenic	-117919	NR_002817	AQP7P1	0	0	1	0	nd	nd	nd	nd
chr9:63452294-63452583	Intergenic	-117918	NR_002817	AQP7P1	0	0	0	1	nd	nd	nd	nd
chr9:63461197-63461423	Intergenic	-126790	NR_002817	AQP7P1	1	0	1	0	nd	nd	nd	nd
chr9:40480395-40480565	intron (NR_026558, intron 2 of 3)	18301	NR_026558	AQP7P3	0	0	0	1	nd	nd	nd	nd
chr9:40480482-40480648	intron (NR_026558, intron 2 of 3)	18216	NR_026558	AQP7P3	0	0	1	0	nd	nd	nd	nd
chr9:40489808-40490128	intron (NR_026558, intron 2 of 3)	8813	NR_026558	AQP7P3	0	0	0	1	nd	nd	nd	nd
chr9:40489818-40490107	intron (NR_026558, intron 2 of 3)	8819	NR_026558	AQP7P3	0	0	1	0	nd	nd	nd	nd
chr9:40492564-40492838	intron (NR_026558, intron 2 of 3)	6080	NR_026558	AQP7P3	1	0	1	0	nd	nd	nd	nd
chr9:40542211-40542465	Intergenic	-43557	NR_026558	AQP7P3	1	0	1	0	nd	nd	nd	nd
chr9:40575201-40575398	Intergenic	-76518	NR_026558	AQP7P3	1	0	1	0	nd	nd	nd	nd
chr9:40605117-40605460	Intergenic	-106507	NR_026558	AQP7P3	1	0	1	0	nd	nd	nd	nd
chr9:40608626-40608789	Intergenic	-109926	NR_026558	AQP7P3	0	1	0	1	nd	nd	nd	nd
chr9:40609683-40610251	Intergenic	-111186	NR_026558	AQP7P3	1	0	1	0	nd	nd	nd	nd
chr9:40611019-40611353	Intergenic	-112405	NR_026558	AQP7P3	0	0	1	0	nd	nd	nd	nd
chr9:40611034-40611323	Intergenic	-112397	NR_026558	AQP7P3	0	0	0	1	nd	nd	nd	nd
chr9:40642152-40642488	Intergenic	-143539	NR_026558	AQP7P3	1	0	1	0	nd	nd	nd	nd
chr9:40644115-40644342	Intergenic	-145447	NR_026558	AQP7P3	1	0	1	0	nd	nd	nd	nd
chr9:40649527-40650363	Intergenic	-151164	NR_026558	AQP7P3	0	0	0	1	nd	nd	nd	nd
chr9:40649566-40650035	Intergenic	-151019	NR_026558	AQP7P3	0	0	1	0	nd	nd	nd	nd
chr9:40650252-40650403	Intergenic	-151546	NR_026558	AQP7P3	0	0	1	0	nd	nd	nd	nd
chr9:40651385-40651666	Intergenic	-152744	NR_026558	AQP7P3	0	0	1	0	nd	nd	nd	nd
chr9:40651411-40651634	Intergenic	-152741	NR_026558	AQP7P3	0	0	0	1	nd	nd	nd	nd
chr9:40657382-40657620	Intergenic	-158720	NR_026558	AQP7P3	0	0	0	1	nd	nd	nd	nd
chr9:40657384-40657634	Intergenic	-158728	NR_026558	AQP7P3	0	0	1	0	nd	nd	nd	nd
chr9:40661750-40662141	Intergenic	-163164	NR_026558	AQP7P3	0	0	1	0	nd	nd	nd	nd
chr9:40661821-40661960	Intergenic	-163109	NR_026558	AQP7P3	0	0	0	1	nd	nd	nd	nd
chr9:40693025-40693150	Intergenic	-194306	NR_026558	AQP7P3	1	0	1	0	nd	nd	nd	nd
chr9:40695214-40695595	Intergenic	-196623	NR_026558	AQP7P3	1	0	1	0	nd	nd	nd	nd
chr9:40702721-40702799	Intergenic	-203979	NR_026558	AQP7P3	1	0	1	0	nd	nd	nd	nd
chr9:40705147-40705428	Intergenic	-206506	NR_026558	AQP7P3	1	0	1	0	nd	nd	nd	nd
chr9:40707511-40707690	Intergenic	-208819	NR_026558	AQP7P3	1	0	1	0	nd	nd	nd	nd
chr9:63267154-63267302	Intergenic	67051	NR_026558	AQP7P3	0	1	0	1	nd	nd	nd	nd
chr9:63290026-63290296	Intergenic	44118	NR_026558	AQP7P3	1	0	1	0	nd	nd	nd	nd
chr9:63296393-63296700	Intergenic	37733	NR_026558	AQP7P3	0	0	0	1	nd	nd	nd	nd
chr9:63296582-63296770	Intergenic	37603	NR_026558	AQP7P3	0	0	1	0	nd	nd	nd	nd
chr9:63296939-63297234	Intergenic	37193	NR_026558	AQP7P3	1	0	1	0	nd	nd	nd	nd
chr9:63299631-63299762	intron (NR_026558, intron 3 of 3).2	34583	NR_026558	AQP7P3	0	1	0	1	nd	nd	nd	nd
chr9:63300015-63300126	intron (NR_026558, intron 3 of 3).2	34209	NR_026558	AQP7P3	1	0	1	0	nd	nd	nd	nd
chr9:63302303-63302442	intron (NR_026558, intron 3 of 3).2	31907	NR_026558	AQP7P3	0	1	0	1	nd	nd	nd	nd
chr9:63303547-63303874	intron (NR_026558, intron 3 of 3).2	30569	NR_026558	AQP7P3	1	0	1	0	nd	nd	nd	nd
chr9:63309839-63310109	intron (NR_026558, intron 2 of 3).2	24305	NR_026558	AQP7P3	1	0	1	0	nd	nd	nd	nd
chr9:63312229-63312587	intron (NR_026558, intron 2 of 3).2	21871	NR_026558	AQP7P3	0	0	1	0	nd	nd	nd	nd
chr9:63312305-63312552	intron (NR_026558, intron 2 of 3).2	21851	NR_026558	AQP7P3	0	0	0	1	nd	nd	nd	nd
chr9:63313157-63313509	intron (NR_026558, intron 2 of 3).2	20946	NR_026558	AQP7P3	0	0	1	0	nd	nd	nd	nd
chr9:63313161-63313858	intron (NR_026558, intron 2 of 3).2	20770	NR_026558	AQP7P3	0	0	0	1	nd	nd	nd	nd
chr9:63313664-63313863	intron (NR_026558, intron 2 of 3).2	20516	NR_026558	AQP7P3	0	0	1	0	nd	nd	nd	nd
chr9:63314335-63314641	TTS (NR_002817)	19791	NR_026558	AQP7P3	0	0	1	0	nd	nd	nd	nd
chr9:63314430-63314727	TTS (NR_002817)	19701	NR_026558	AQP7P3	0	0	0	1	nd	nd	nd	nd
chr9:63314945-63315188	TTS (NR_002817)	19213	NR_026558	AQP7P3	1	0	1	0	nd	nd	nd	nd
chr9:63315375-63315975	non-coding (NR_002817, exon 4 of 4)	18604	NR_026558	AQP7P3	0	0	1	0	nd	nd	nd	nd
chr9:63315385-63315754	non-coding (NR_002817, exon 4 of 4)	18710	NR_026558	AQP7P3	0	0	0	1	nd	nd	nd	nd
chr9:63318233-63318787	intron (NR_002817, intron 3 of 3)	15769	NR_026558	AQP7P3	0	0	1	0	nd	nd	nd	nd
chr9:63318424-63318559	intron (NR_002817, intron 3 of 3)	15788	NR_026558	AQP7P3	0	0	0	1	nd	nd	nd	nd
chr9:63318629-63318766	intron (NR_002817, intron 3 of 3)	15582	NR_026558	AQP7P3	0	0	0	1	nd	nd	nd	nd
chr9:63320379-63320616	intron (NR_002817, intron 3 of 3)	13782	NR_026558	AQP7P3	0	0	1	0	nd	nd	nd	nd
chr9:63320429-63320596	intron (NR_002817, intron 3 of 3)	13767	NR_026558	AQP7P3	0	0	0	1	nd	nd	nd	nd
chr9:63321539-63321764	intron (NR_002817, intron 3 of 3)	12628	NR_026558	AQP7P3	0	0	1	0	nd	nd	nd	nd
chr9:63321647-63321786	intron (NR_002817, intron 3 of 3)	12563	NR_026558	AQP7P3	0	0	0	1	nd	nd	nd	nd
chr9:63323817-63323972	intron (NR_002817, intron 3 of 3)	10385	NR_026558	AQP7P3	1	0	1	0	nd	nd	nd	nd
chr9:63324924-63325338	intron (NR_002817, intron 3 of 3)	9148	NR_026558	AQP7P3	0	0	1	0	nd	nd	nd	nd
chr9:63324989-63325328	intron (NR_002817, intron 3 of 3)	9121	NR_026558	AQP7P3	0	0	0	1	nd	nd	nd	nd
chr9:63325614-63328636	intron (NR_002817, intron 2 of 3)	7154	NR_026558	AQP7P3	0	0	0	1	nd	nd	nd	nd
chr9:63325769-63331362	intron (NR_002817, intron 2 of 3)	5714	NR_026558	AQP7P3	0	0	1	0	nd	nd	nd	nd
chr9:63328971-63331278	intron (NR_002817, intron 2 of 3)	4155	NR_026558	AQP7P3	0	0	0	1	nd	nd	nd	nd
chr9:63332354-63332584	intron (NR_002817, intron 2 of 3)	1810	NR_026558	AQP7P3	1	0	1	0	nd	nd	nd	nd
chr9:63332777-63333133	intron (NR_002817, intron 2 of 3)	1324	NR_026558	AQP7P3	0	0	0	1	nd	nd	nd	nd
chr9:63332814-63333635	intron (NR_026558, intron 1 of 3).2	1055	NR_026558	AQP7P3	0	0	1	0	nd	nd	nd	nd
chr9:63334208-63334484	promoter-TSS (NR_026558).2	-67	NR_026558	AQP7P3	1	0	1	0	nd	nd	nd	nd
chr9:65839596-65839808	Intergenic	-37872	NR_026558	AQP7P3	0	1	0	1	nd	nd	nd	nd
chr9:65847223-65847518	Intergenic	-30204	NR_026558	AQP7P3	0	0	1	0	nd	nd	nd	nd
chr9:65847340-65847609	Intergenic	-30100	NR_026558	AQP7P3	0	0	0	1	nd	nd	nd	nd
chr9:65848754-65848982	Intergenic	-28706	NR_026558	AQP7P3	1	0	1	0	nd	nd	nd	nd
chr5:141703100-141704264	Intergenic	-21449	NM_022481	ARAP3	1	0	1	0	-0.7106	0.000467758	-0.0983003	0.710778
chr5:141752175-141754193	Intergenic	-70951	NM_022481	ARAP3	1	0	1	0	-0.7106	0.000467758	-0.0983003	0.710778
chr8:142613448-142614013	exon (NM_015193, exon 1 of 3)	742	NM_015193	ARC	1	0	1	0	0.735421	0.186528	-0.129356	0.705506
chr4:74443921-74445379	promoter-TSS (NM_001657)	-448	NM_001657	AREG	1	0	1	0	nd	nd	nd	nd
chr1:228052641-228052712	intron (NM_033131, intron 3 of 3)	-29984	NM_001658	ARF1	1	0	1	0	0.369394	0.00329354	-0.111889	0.510609
chr1:228052812-228052923	intron (NM_033131, intron 3 of 3)	-29793	NM_001658	ARF1	1	0	1	0	0.369394	0.00329354	-0.111889	0.510609
chr1:228055629-228056559	intron (NM_033131, intron 3 of 3)	-26566	NM_001658	ARF1	1	0	1	0	0.369394	0.00329354	-0.111889	0.510609
chr1:228056733-228057152	intron (NM_033131, intron 3 of 3)	-25718	NM_001658	ARF1	1	0	1	0	0.369394	0.00329354	-0.111889	0.510609
chr1:228057744-228059540	intron (NM_033131, intron 3 of 3)	-24018	NM_001658	ARF1	1	0	1	0	0.369394	0.00329354	-0.111889	0.510609
chr1:228061393-228062569	TTS (NM_033131)	-20679	NM_001658	ARF1	1	0	1	0	0.369394	0.00329354	-0.111889	0.510609
chr1:228062702-228063505	Intergenic	-19557	NM_001658	ARF1	1	0	1	0	0.369394	0.00329354	-0.111889	0.510609
chr1:228063991-228064425	Intergenic	-18452	NM_001658	ARF1	1	0	1	0	0.369394	0.00329354	-0.111889	0.510609
chr1:228064486-228064625	Intergenic	-18105	NM_001658	ARF1	1	0	1	0	0.369394	0.00329354	-0.111889	0.510609
chr1:228064801-228067756	Intergenic	-16382	NM_001658	ARF1	0	0	1	0	0.369394	0.00329354	-0.111889	0.510609
chr1:228066518-228066754	Intergenic	-16024	NM_001024226	ARF1	0	0	0	1	0.369394	0.00329354	-0.111889	0.510609
chr1:228066980-228067623	Intergenic	-15359	NM_001024226	ARF1	0	0	0	1	0.369394	0.00329354	-0.111889	0.510609
chr1:228067953-228069807	Intergenic	-13780	NM_001658	ARF1	1	0	1	0	0.369394	0.00329354	-0.111889	0.510609
chr1:228070250-228071210	Intergenic	-11930	NM_001658	ARF1	1	0	1	0	0.369394	0.00329354	-0.111889	0.510609
chr1:228071718-228078315	Intergenic	-7644	NM_001658	ARF1	0	0	1	0	0.369394	0.00329354	-0.111889	0.510609
chr1:228072718-228073014	Intergenic	-9794	NM_001024226	ARF1	0	0	0	1	0.369394	0.00329354	-0.111889	0.510609
chr22:42857581-42858548	promoter-TSS (NM_014570)	-662	NM_001142293	ARFGAP3	1	0	1	0	0.0276707	0.895656	-0.127111	0.661462
chr6:138160577-138160656	Intergenic	-1300	NM_020340	ARFGEF3	1	0	1	0	-0.607687	0.00167346	0.161135	0.536159
chr6:138162906-138163134	intron (NM_020340, intron 1 of 33)	1104	NM_020340	ARFGEF3	1	0	1	0	-0.607687	0.00167346	0.161135	0.536159
chr14:67610502-67611260	Intergenic	-8981	NM_001172	ARG2	1	0	1	0	-0.136082	0.464716	0.357617	0.0751955
chr17:32179223-32179624	intron (NR_110083, intron 6 of 20)	-27852	NR_002222	ARGFXP2	0	1	0	1	nd	nd	nd	nd
chr4:147730897-147731314	Intergenic	-1197	NM_024605	ARHGAP10	1	0	1	0	0.551218	0.0941959	-0.1166	0.798087
chr4:147733091-147733832	intron (NM_024605, intron 1 of 22)	1159	NM_024605	ARHGAP10	1	0	1	0	0.551218	0.0941959	-0.1166	0.798087
chr11:110709508-110714585	promoter-TSS (NM_001258415)	4	NM_001258415	ARHGAP20	0	0	1	0	nd	nd	nd	nd
chr11:110710274-110711038	intron (NM_001258416, intron 1 of 15)	1394	NM_001258415	ARHGAP20	0	0	0	1	nd	nd	nd	nd
chr11:110711197-110711425	intron (NM_001258416, intron 1 of 15)	739	NM_001258415	ARHGAP20	0	0	0	1	nd	nd	nd	nd
chr11:110713445-110714379	promoter-TSS (NM_001258416)	-723	NM_001258416	ARHGAP20	0	0	0	1	nd	nd	nd	nd
chr11:110714648-110714905	Intergenic	-1587	NM_001258416	ARHGAP20	1	0	1	0	nd	nd	nd	nd
chr10:24721033-24721331	intron (NM_020824, intron 2 of 25)	2486	NM_020824	ARHGAP21	1	0	1	0	0.171924	0.0836717	0.02482	0.895135
chr10:24721558-24722063	intron (NM_020824, intron 2 of 25)	1858	NM_020824	ARHGAP21	1	0	1	0	0.171924	0.0836717	0.02482	0.895135
chr10:48466309-48466490	intron (NR_045675, intron 5 of 10)	27250	NM_001256026	ARHGAP22	1	0	1	0	1.1233	0.00159211	0.201418	0.466132
chr10:48604381-48604829	intron (NR_045675, intron 2 of 10)	526	NM_001256024	ARHGAP22	1	0	1	0	1.1233	0.00159211	0.201418	0.466132
chr10:48655357-48655504	intron (NR_045675, intron 1 of 10)	835	NR_045675	ARHGAP22	1	0	1	0	1.1233	0.00159211	0.201418	0.466132
chr17:38418482-38418860	Intergenic	-9805	NM_001199417	ARHGAP23	1	0	1	0	0.100204	0.817499	-0.122126	0.843133
chr17:38509757-38510352	exon (NM_001199417, exon 24 of 24)	81578	NM_001199417	ARHGAP23	1	0	1	0	0.100204	0.817499	-0.122126	0.843133
chr17:38510585-38511206	exon (NM_001199417, exon 24 of 24)	82419	NM_001199417	ARHGAP23	1	0	1	0	0.100204	0.817499	-0.122126	0.843133
chr17:38511281-38511493	3' UTR (NM_001199417, exon 24 of 24)	82911	NM_001199417	ARHGAP23	1	0	1	0	0.100204	0.817499	-0.122126	0.843133
chr17:45428223-45431505	exon (NM_174919, exon 4 of 4)	433	NM_001282290	ARHGAP27	1	0	1	0	-0.425702	0.473725	-0.0440629	0.956175
chr17:45432195-45433891	promoter-TSS (NM_174919)	-127	NM_174919	ARHGAP27	1	0	1	0	-0.425702	0.473725	-0.0440629	0.956175
chr17:64780617-64782477	promoter-TSS (NR_027487)	-43	NR_027487	ARHGAP27P1	1	0	1	0	nd	nd	nd	nd
chr17:68194040-68194133	Intergenic	-4574	NR_027283	ARHGAP27P2	1	0	1	0	nd	nd	nd	nd
chr17:68194627-68200994	promoter-TSS (NR_027283)	-850	NR_027283	ARHGAP27P2	0	0	1	0	nd	nd	nd	nd
chr17:68194877-68200621	promoter-TSS (NR_027283)	-911	NR_027283	ARHGAP27P2	0	0	0	1	nd	nd	nd	nd
chr17:68201232-68203006	Intergenic	3459	NR_027283	ARHGAP27P2	1	0	1	0	nd	nd	nd	nd
chr17:68203559-68205077	Intergenic	5658	NR_027283	ARHGAP27P2	1	0	1	0	nd	nd	nd	nd
chr1:94234929-94235160	intron (NM_004815, intron 1 of 22)	2707	NM_004815	ARHGAP29	0	1	0	1	1.36261	8.39312e-05	-0.326616	0.509886
chr1:94235170-94237467	intron (NM_004815, intron 1 of 22)	1433	NM_004815	ARHGAP29	0	0	1	0	1.36261	8.39312e-05	-0.326616	0.509886
chr1:94235239-94236461	intron (NM_004815, intron 1 of 22)	1901	NM_004815	ARHGAP29	0	0	0	1	1.36261	8.39312e-05	-0.326616	0.509886
chr1:94238032-94239664	Intergenic	-1097	NM_004815	ARHGAP29	0	0	1	0	1.36261	8.39312e-05	-0.326616	0.509886
chr1:94238247-94239604	Intergenic	-1174	NM_004815	ARHGAP29	0	0	0	1	1.36261	8.39312e-05	-0.326616	0.509886
chr1:94239865-94240347	Intergenic	-2355	NM_004815	ARHGAP29	0	1	0	1	1.36261	8.39312e-05	-0.326616	0.509886
chr1:94244886-94249825	Intergenic	-9604	NM_004815	ARHGAP29	0	0	1	0	1.36261	8.39312e-05	-0.326616	0.509886
chr1:94244975-94247225	Intergenic	-8349	NM_004815	ARHGAP29	0	0	0	1	1.36261	8.39312e-05	-0.326616	0.509886
chr1:94248099-94249638	Intergenic	-11117	NM_004815	ARHGAP29	0	0	0	1	1.36261	8.39312e-05	-0.326616	0.509886
chr1:94250243-94250422	Intergenic	-12581	NM_004815	ARHGAP29	1	0	1	0	1.36261	8.39312e-05	-0.326616	0.509886
chr1:94257026-94259244	Intergenic	-20384	NM_004815	ARHGAP29	0	0	0	1	1.36261	8.39312e-05	-0.326616	0.509886
chr1:94257085-94259485	Intergenic	-20534	NM_004815	ARHGAP29	0	0	1	0	1.36261	8.39312e-05	-0.326616	0.509886
chr1:94260088-94262190	Intergenic	-23388	NM_004815	ARHGAP29	0	0	1	0	1.36261	8.39312e-05	-0.326616	0.509886
chr1:94260353-94262152	Intergenic	-23501	NM_004815	ARHGAP29	0	0	0	1	1.36261	8.39312e-05	-0.326616	0.509886
chrX:131057157-131059502	promoter-TSS (NM_001282607)	87	NM_001282607	ARHGAP36	1	0	1	0	nd	nd	nd	nd
chrX:131069682-131069835	intron (NM_001282607, intron 1 of 11)	11516	NM_001282607	ARHGAP36	1	0	1	0	nd	nd	nd	nd
chrX:131070007-131070273	intron (NM_001282607, intron 1 of 11)	11898	NM_001282607	ARHGAP36	1	0	1	0	nd	nd	nd	nd
chrX:131070579-131070815	intron (NM_001282607, intron 1 of 11)	12455	NM_001282607	ARHGAP36	1	0	1	0	nd	nd	nd	nd
chrX:131071856-131075336	intron (NM_001282607, intron 1 of 11)	15354	NM_001282607	ARHGAP36	0	0	1	0	nd	nd	nd	nd
chrX:131073905-131074649	intron (NM_001282607, intron 1 of 11)	16035	NM_144967	ARHGAP36	0	0	0	1	nd	nd	nd	nd
chrX:131079851-131080263	intron (NM_001282607, intron 1 of 11)	21815	NM_001282607	ARHGAP36	1	0	1	0	nd	nd	nd	nd
chrX:131080555-131083758	intron (NM_144967, intron 2 of 11)	23914	NM_001282607	ARHGAP36	0	0	1	0	nd	nd	nd	nd
chrX:131083446-131083486	intron (NM_144967, intron 3 of 11)	25224	NM_144967	ARHGAP36	0	0	0	1	nd	nd	nd	nd
chrX:131083914-131084053	intron (NM_144967, intron 4 of 11)	25741	NM_001282607	ARHGAP36	1	0	1	0	nd	nd	nd	nd
chrX:131084331-131085760	exon (NM_001282607, exon 7 of 12)	26803	NM_001282607	ARHGAP36	1	0	1	0	nd	nd	nd	nd
chr8:144683741-144683930	intron (NM_001308208, intron 1 of 10)	1977	NM_001308208	ARHGAP39	1	0	1	0	-0.0526057	0.775027	-0.0913591	0.738648
chr20:38644536-38644636	intron (NM_001164431, intron 11 of 14)	42652	NM_001164431	ARHGAP40	1	0	1	0	nd	nd	nd	nd
chr20:38644866-38646277	intron (NM_001164431, intron 11 of 14)	43637	NM_001164431	ARHGAP40	0	0	1	0	nd	nd	nd	nd
chr20:38644991-38646205	intron (NM_001164431, intron 11 of 14)	43664	NM_001164431	ARHGAP40	0	0	0	1	nd	nd	nd	nd
chr20:38646700-38648587	intron (NM_001164431, intron 13 of 14)	45709	NM_001164431	ARHGAP40	0	0	1	0	nd	nd	nd	nd
chr20:38646826-38647695	intron (NM_001164431, intron 13 of 14)	45326	NM_001164431	ARHGAP40	0	0	0	1	nd	nd	nd	nd
chr20:38649638-38649790	intron (NM_001164431, intron 14 of 14)	47780	NM_001164431	ARHGAP40	1	0	1	0	nd	nd	nd	nd
chr20:38649983-38650269	3' UTR (NM_001164431, exon 15 of 15)	48192	NM_001164431	ARHGAP40	1	0	1	0	nd	nd	nd	nd
chr11:100975912-100978354	intron (NM_152432, intron 21 of 23)	-14947	NM_032021	ARHGAP42	1	0	1	0	0.517873	0.00941642	-0.0240977	0.927745
chr11:100979019-100979229	intron (NM_152432, intron 22 of 23)	-12956	NM_032021	ARHGAP42	1	0	1	0	0.517873	0.00941642	-0.0240977	0.927745
chr19:1066576-1066614	promoter-TSS (NM_012292)	-571	NM_012292	ARHGAP45	1	0	1	0	-0.688968	3.29774e-06	-0.147175	0.379711
chr19:1067416-1067694	intron (NM_012292, intron 1 of 22)	389	NM_012292	ARHGAP45	1	0	1	0	-0.688968	3.29774e-06	-0.147175	0.379711
chrX:11426682-11426918	intron (NR_109776, intron 1 of 14)	985	NM_001287242	ARHGAP6	1	0	1	0	2.1075	5.18397e-07	0.319558	0.492419
chrX:11428116-11428651	promoter-TSS (NM_001287242)	-598	NM_001287242	ARHGAP6	1	0	1	0	2.1075	5.18397e-07	0.319558	0.492419
chrX:11563501-11563866	intron (NR_109776, intron 1 of 14)	102018	NM_013427	ARHGAP6	0	0	1	0	2.1075	5.18397e-07	0.319558	0.492419
chrX:11563622-11564293	intron (NR_109776, intron 1 of 14)	101744	NM_006125	ARHGAP6	0	0	0	1	2.1075	5.18397e-07	0.319558	0.492419
chrX:11564557-11566066	intron (NR_109776, intron 1 of 14)	100390	NM_013427	ARHGAP6	0	0	1	0	2.1075	5.18397e-07	0.319558	0.492419
chrX:11564595-11565595	intron (NR_109776, intron 1 of 14)	100606	NM_006125	ARHGAP6	0	0	0	1	2.1075	5.18397e-07	0.319558	0.492419
chrX:11566852-11568895	intron (NR_109776, intron 1 of 14)	97828	NM_013427	ARHGAP6	0	0	1	0	2.1075	5.18397e-07	0.319558	0.492419
chrX:11566979-11569974	intron (NR_109776, intron 1 of 14)	97225	NM_006125	ARHGAP6	0	0	0	1	2.1075	5.18397e-07	0.319558	0.492419
chrX:11569072-11569915	intron (NR_109776, intron 1 of 14)	96208	NM_013427	ARHGAP6	0	0	1	0	2.1075	5.18397e-07	0.319558	0.492419
chrX:11662568-11664441	intron (NR_109776, intron 1 of 14)	2197	NM_006125	ARHGAP6	0	0	0	1	2.1075	5.18397e-07	0.319558	0.492419
chrX:11662636-11665060	intron (NR_109776, intron 1 of 14)	1853	NM_013427	ARHGAP6	0	0	1	0	2.1075	5.18397e-07	0.319558	0.492419
chrX:11666492-11668181	Intergenic	-1635	NR_109776	ARHGAP6	0	0	1	0	2.1075	5.18397e-07	0.319558	0.492419
chrX:11667601-11667762	Intergenic	-1980	NR_109776	ARHGAP6	0	0	0	1	2.1075	5.18397e-07	0.319558	0.492419
chrX:11668402-11668950	Intergenic	-2975	NR_109776	ARHGAP6	1	0	1	0	2.1075	5.18397e-07	0.319558	0.492419
chr12:57473029-57477433	intron (NM_032496, intron 12 of 17)	2714	NM_001080156	ARHGAP9	0	0	1	0	-0.872878	0.0280102	-0.842033	0.00326685
chr12:57473469-57476693	intron (NM_032496, intron 12 of 17)	2864	NM_001080156	ARHGAP9	0	0	0	1	-0.872878	0.0280102	-0.842033	0.00326685
chr16:279893-281970	intron (NM_001176, intron 1 of 5)	325	NM_001176	ARHGDIG	1	0	1	0	-0.363351	0.118088	-1.26234	4.86924e-05
chr19:41881805-41882069	TTS (NM_001783)	-1263	NM_198977	ARHGEF1	1	0	1	0	0.204708	0.0710446	-0.21224	0.0875054
chr19:41882180-41883550	promoter-TSS (NM_004706)	-335	NM_198977	ARHGEF1	1	0	1	0	0.204708	0.0710446	-0.21224	0.0875054
chr19:41910097-41910322	Intergenic	25830	NM_199002	ARHGEF1	0	0	1	0	0.204708	0.0710446	-0.21224	0.0875054
chr19:41910111-41918372	Intergenic	29862	NM_199002	ARHGEF1	0	0	0	1	0.204708	0.0710446	-0.21224	0.0875054
chr19:41910669-41917994	Intergenic	29952	NM_199002	ARHGEF1	0	0	1	0	0.204708	0.0710446	-0.21224	0.0875054
chr17:8314873-8316978	intron (NM_025014, intron 8 of 15)	5103	NM_025014	ARHGEF15	1	0	1	0	-0.420171	0.150598	0.411664	0.21307
chr1:3315816-3315884	intron (NM_022114, intron 3 of 16)	-138733	NM_014448	ARHGEF16	1	0	1	0	-0.898655	0.000488344	-0.498215	0.0370992
chr1:3384632-3387015	intron (NM_022114, intron 4 of 16)	-68760	NM_014448	ARHGEF16	0	1	0	1	-0.898655	0.000488344	-0.498215	0.0370992
chr1:3387240-3393601	intron (NM_022114, intron 4 of 16)	-64163	NM_014448	ARHGEF16	0	0	0	1	-0.898655	0.000488344	-0.498215	0.0370992
chr1:3391304-3394194	intron (NM_022114, intron 4 of 16)	-61834	NM_014448	ARHGEF16	0	0	1	0	-0.898655	0.000488344	-0.498215	0.0370992
chr1:3393779-3396128	intron (NM_022114, intron 4 of 16)	-59630	NM_014448	ARHGEF16	0	0	0	1	-0.898655	0.000488344	-0.498215	0.0370992
chr1:3394503-3395446	intron (NM_022114, intron 4 of 16)	-59609	NM_014448	ARHGEF16	0	0	1	0	-0.898655	0.000488344	-0.498215	0.0370992
chr1:3396212-3397530	intron (NM_022114, intron 5 of 16)	-57712	NM_014448	ARHGEF16	0	1	0	1	-0.898655	0.000488344	-0.498215	0.0370992
chr1:3398098-3399570	intron (NM_022114, intron 5 of 16)	-55749	NM_014448	ARHGEF16	0	1	0	1	-0.898655	0.000488344	-0.498215	0.0370992
chr11:73294607-73294687	intron (NM_001277207, intron 2 of 2)	-13971	NM_014786	ARHGEF17	1	0	1	0	0.375316	0.030661	0.173808	0.547743
chr11:73295003-73295246	intron (NM_001277207, intron 2 of 2)	-13494	NM_014786	ARHGEF17	1	0	1	0	0.375316	0.030661	0.173808	0.547743
chr11:73295496-73295531	intron (NM_001277207, intron 2 of 2)	-13105	NM_014786	ARHGEF17	1	0	1	0	0.375316	0.030661	0.173808	0.547743
chr11:73306049-73306188	Intergenic	-2500	NM_014786	ARHGEF17	1	0	1	0	0.375316	0.030661	0.173808	0.547743
chr11:73308771-73309064	exon (NM_014786, exon 1 of 21)	299	NM_014786	ARHGEF17	1	0	1	0	0.375316	0.030661	0.173808	0.547743
chr11:73309622-73310982	exon (NM_014786, exon 1 of 21)	1684	NM_014786	ARHGEF17	1	0	1	0	0.375316	0.030661	0.173808	0.547743
chr11:73332043-73332379	intron (NM_014786, intron 1 of 20)	23593	NM_014786	ARHGEF17	1	0	1	0	0.375316	0.030661	0.173808	0.547743
chr11:73332662-73332809	intron (NM_014786, intron 1 of 20)	24117	NM_014786	ARHGEF17	1	0	1	0	0.375316	0.030661	0.173808	0.547743
chr11:73333046-73334264	intron (NM_014786, intron 1 of 20)	25037	NM_014786	ARHGEF17	1	0	1	0	0.375316	0.030661	0.173808	0.547743
chr11:73334266-73335150	intron (NM_014786, intron 1 of 20)	26090	NM_014786	ARHGEF17	1	0	1	0	0.375316	0.030661	0.173808	0.547743
chr11:73341179-73343004	intron (NM_014786, intron 1 of 20)	33473	NM_014786	ARHGEF17	0	0	1	0	0.375316	0.030661	0.173808	0.547743
chr11:73341681-73342202	intron (NM_014786, intron 1 of 20)	33323	NM_014786	ARHGEF17	0	0	0	1	0.375316	0.030661	0.173808	0.547743
chr11:73342288-73342494	intron (NM_014786, intron 1 of 20)	33773	NM_014786	ARHGEF17	0	0	0	1	0.375316	0.030661	0.173808	0.547743
chr19:7450597-7451144	intron (NM_001130955, intron 5 of 19)	11182	NM_001130955	ARHGEF18	0	1	0	1	-0.228666	0.0355513	-0.358238	0.00447875
chr1:16216800-16217204	Intergenic	-4393	NM_153213	ARHGEF19	1	0	1	0	-0.679569	0.000714191	-0.162935	0.37927
chr1:16224846-16224914	Intergenic	-12271	NM_153213	ARHGEF19	1	0	1	0	-0.679569	0.000714191	-0.162935	0.37927
chr12:57610631-57611295	promoter-TSS (NM_182947)	-472	NM_182947	ARHGEF25	1	0	1	0	-0.74269	0.000885873	-2.55083	2.9941e-09
chr12:57612044-57613599	non-coding (NR_046223, exon 2 of 16)	1386	NR_046223	ARHGEF25	0	0	1	0	-0.74269	0.000885873	-2.55083	2.9941e-09
chr3:154121950-154123234	exon (NM_001251963, exon 2 of 15)	1232	NM_001251963	ARHGEF26	1	0	1	0	nd	nd	nd	nd
chr5:73626241-73628102	intron (NM_001080479, intron 1 of 36)	1013	NM_001177693	ARHGEF28	1	0	1	0	1.58025	0.00051482	-0.211275	0.560726
chr3:57077340-57078329	intron (NM_001128615, intron 1 of 12)	1474	NM_001128615	ARHGEF3	1	0	1	0	0.324329	0.196033	-0.159755	0.443392
chr5:149580218-149581834	promoter-TSS (NM_001001669)	-546	NM_001001669	ARHGEF37	1	0	1	0	0.528376	0.0713956	0.272387	0.667911
chr4:105548302-105548761	Intergenic	-4089	NM_017700	ARHGEF38	1	0	1	0	nd	nd	nd	nd
chr4:105549038-105555275	promoter-TSS (NM_001242729)	-464	NM_017700	ARHGEF38	0	0	1	0	nd	nd	nd	nd
chr4:105549723-105549819	Intergenic	-2849	NM_001242729	ARHGEF38	0	0	0	1	nd	nd	nd	nd
chr4:105550211-105554890	promoter-TSS (NM_001242729)	-70	NM_001242729	ARHGEF38	0	0	0	1	nd	nd	nd	nd
chr4:105555712-105562339	intron (NM_017700, intron 1 of 3)	-2566	NR_046840	ARHGEF38-IT1	0	0	1	0	nd	nd	nd	nd
chr4:105556180-105561157	intron (NM_017700, intron 1 of 3)	-2923	NR_046840	ARHGEF38-IT1	0	0	0	1	nd	nd	nd	nd
chr4:105561472-105562106	intron (NR_046840, intron 1 of 2)	198	NR_046840	ARHGEF38-IT1	0	0	0	1	nd	nd	nd	nd
chr4:105562777-105563056	intron (NR_046840, intron 1 of 2)	1325	NR_046840	ARHGEF38-IT1	1	0	1	0	nd	nd	nd	nd
chr4:105563378-105563712	intron (NR_046840, intron 2 of 2)	1954	NR_046840	ARHGEF38-IT1	1	0	1	0	nd	nd	nd	nd
chr2:130837025-130838675	Intergenic	-78801	NM_015320	ARHGEF4	1	0	1	0	1.16909	4.96728e-05	-0.174427	0.617654
chr2:130961702-130965730	intron (NM_032995, intron 3 of 11)	46319	NM_032995	ARHGEF4	0	0	1	0	1.16909	4.96728e-05	-0.174427	0.617654
chr2:130962360-130963737	intron (NM_032995, intron 3 of 11)	45651	NM_032995	ARHGEF4	0	0	0	1	1.16909	4.96728e-05	-0.174427	0.617654
chr13:111112205-111115163	TTS (NR_046667)	-1593	NM_001113511	ARHGEF7	0	0	1	0	0.451001	0.000183016	-0.161266	0.257974
chr13:111112357-111114378	TTS (NR_046667)	-1910	NM_145735	ARHGEF7	0	0	0	1	0.451001	0.000183016	-0.161266	0.257974
chr13:111114490-111114614	promoter-TSS (NM_001113511)	-725	NM_145735	ARHGEF7	0	0	0	1	0.451001	0.000183016	-0.161266	0.257974
chr13:111116242-111118100	intron (NM_001113512, intron 1 of 17)	-1493	NR_046667	ARHGEF7-AS2	1	0	1	0	nd	nd	nd	nd
chr9:34623464-34631119	intron (NM_001017363, intron 1 of 6)	723	NM_001017363	ARID3C	0	0	0	1	nd	nd	nd	nd
chr9:34624357-34631333	exon (NM_001017363, exon 1 of 7)	169	NM_001017363	ARID3C	0	0	1	0	nd	nd	nd	nd
chr9:34631292-34631416	Intergenic	-3340	NM_001017363	ARID3C	0	0	0	1	nd	nd	nd	nd
chr2:96526538-96526849	Intergenic	-10034	NM_212481	ARID5A	1	0	1	0	0.898039	0.000536237	-0.589153	0.000574057
chr2:96527045-96527302	Intergenic	-9554	NM_212481	ARID5A	1	0	1	0	0.898039	0.000536237	-0.589153	0.000574057
chr2:96527306-96527369	Intergenic	-9390	NM_212481	ARID5A	1	0	1	0	0.898039	0.000536237	-0.589153	0.000574057
chr2:96537086-96538466	intron (NM_212481, intron 1 of 6)	1049	NM_212481	ARID5A	1	0	1	0	0.898039	0.000536237	-0.589153	0.000574057
chr10:61844281-61844772	Intergenic	-56728	NM_032199	ARID5B	1	0	1	0	2.34781	4.70106e-08	0.692957	0.17057
chr10:61847323-61847921	Intergenic	-53632	NM_032199	ARID5B	0	0	0	1	2.34781	4.70106e-08	0.692957	0.17057
chr10:61847330-61847562	Intergenic	-53808	NM_032199	ARID5B	0	0	1	0	2.34781	4.70106e-08	0.692957	0.17057
chr10:61850372-61850637	Intergenic	-50750	NM_032199	ARID5B	0	1	0	1	2.34781	4.70106e-08	0.692957	0.17057
chr10:61897711-61900762	Intergenic	-2018	NM_032199	ARID5B	1	0	1	0	2.34781	4.70106e-08	0.692957	0.17057
chr5:176362213-176367270	promoter-TSS (NM_173664)	-758	NM_173664	ARL10	0	0	1	0	1.26559	6.99628e-05	-0.459959	0.115419
chr5:176363537-176363822	Intergenic	-1820	NM_173664	ARL10	0	0	0	1	1.26559	6.99628e-05	-0.459959	0.115419
chr5:176364083-176365547	promoter-TSS (NM_173664)	-684	NM_173664	ARL10	0	0	0	1	1.26559	6.99628e-05	-0.459959	0.115419
chr2:234425458-234426950	Intergenic	70845	NM_005737	ARL4C	1	0	1	0	0.398645	0.0361177	-0.117154	0.728828
chr2:234496050-234496428	exon (NM_005737, exon 1 of 1)	810	NM_005737	ARL4C	1	0	1	0	0.398645	0.0361177	-0.117154	0.728828
chr17:39164913-39167338	promoter-TSS (NM_001143968)	36	NM_001143968	ARL5C	0	0	1	0	1.37445	0.025824	-0.505843	0.344988
chr17:39165335-39165559	intron (NM_001143968, intron 1 of 5)	714	NM_001143968	ARL5C	0	0	0	1	1.37445	0.025824	-0.505843	0.344988
chr3:5095474-5095589	Intergenic	-26714	NM_018184	ARL8B	1	0	1	0	0.0744272	0.497545	-0.114915	0.397456
chr4:56505957-56507356	intron (NM_206919, intron 1 of 3)	1447	NM_206919	ARL9	1	0	1	0	nd	nd	nd	nd
chr16:80931905-80932044	Intergenic	-39378	NR_131947	ARLNC1	1	0	1	0	nd	nd	nd	nd
chr16:80932234-80933701	Intergenic	-40371	NR_131947	ARLNC1	0	0	1	0	nd	nd	nd	nd
chr16:80932410-80933252	Intergenic	-40235	NR_131948	ARLNC1	0	0	0	1	nd	nd	nd	nd
chr16:80933854-80934334	Intergenic	-41498	NR_131947	ARLNC1	1	0	1	0	nd	nd	nd	nd
chr14:58150608-58150883	intron (NM_001001872, intron 1 of 7)	1384	NM_001001872	ARMH4	1	0	1	0	nd	nd	nd	nd
chr14:58151087-58151298	intron (NM_001001872, intron 1 of 7)	937	NM_001001872	ARMH4	1	0	1	0	nd	nd	nd	nd
chr15:80403117-80403360	Intergenic	-1112	NM_014862	ARNT2	1	0	1	0	0.661575	7.75538e-06	0.244652	0.288589
chr11:13275038-13275283	Intergenic	-2567	NM_001297722	ARNTL	1	0	1	0	0.428716	0.0423264	0.23771	0.422854
chr11:13275589-13275959	Intergenic	-1953	NM_001297722	ARNTL	1	0	1	0	0.428716	0.0423264	0.23771	0.422854
chr11:13276302-13276550	Intergenic	-1301	NM_001297722	ARNTL	1	0	1	0	0.428716	0.0423264	0.23771	0.422854
chr11:13278219-13280527	intron (NM_001030272, intron 1 of 18)	1646	NM_001297719	ARNTL	0	0	1	0	0.428716	0.0423264	0.23771	0.422854
chr11:13280005-13280107	intron (NM_001030272, intron 1 of 18)	2329	NM_001297724	ARNTL	0	0	0	1	0.428716	0.0423264	0.23771	0.422854
chr12:27331422-27331667	Intergenic	-1310	NM_001248004	ARNTL2	1	0	1	0	0.646548	0.000494654	0.241063	0.295866
chr12:27331729-27332685	promoter-TSS (NM_020183)	-647	NM_001248004	ARNTL2	1	0	1	0	0.646548	0.000494654	0.241063	0.295866
chr12:27333385-27333662	intron (NM_001248003, intron 1 of 14)	669	NM_020183	ARNTL2	1	0	1	0	0.646548	0.000494654	0.241063	0.295866
chr3:35638197-35641223	5' UTR (NM_001267616, exon 1 of 6)	536	NM_001267616	ARPP21	0	0	0	1	nd	nd	nd	nd
chr3:35638220-35641176	5' UTR (NM_001267616, exon 1 of 6)	524	NM_001267616	ARPP21	0	0	1	0	nd	nd	nd	nd
chr11:75351006-75351618	intron (NM_004041, intron 1 of 15)	519	NM_004041	ARRB1	1	0	1	0	2.42771	2.8156e-05	-2.25817	6.30204e-10
chr11:75351963-75352069	promoter-TSS (NM_020251)	-185	NM_020251	ARRB1	1	0	1	0	2.42771	2.8156e-05	-2.25817	6.30204e-10
chr19:17999786-18000674	promoter-TSS (NM_001025604)	-902	NM_001025604	ARRDC2	1	0	1	0	-0.0158282	0.961009	-0.181364	0.581764
chr19:18001044-18002468	intron (NM_001025604, intron 1 of 7)	624	NM_001025604	ARRDC2	1	0	1	0	-0.0158282	0.961009	-0.181364	0.581764
chr19:4893909-4894148	intron (NM_001080523, intron 2 of 2)	8839	NM_001080523	ARRDC5	1	0	1	0	nd	nd	nd	nd
chr19:4895620-4896836	intron (NM_001080523, intron 2 of 2)	6639	NM_001080523	ARRDC5	1	0	1	0	nd	nd	nd	nd
chr19:4896997-4897259	intron (NM_001080523, intron 1 of 2)	5739	NM_001080523	ARRDC5	1	0	1	0	nd	nd	nd	nd
chr22:50643590-50644259	Intergenic	-15751	NM_000487	ARSA	0	0	1	0	-0.237133	0.0742471	0.0738438	0.759673
chr22:50643887-50644070	Intergenic	-15805	NM_000487	ARSA	0	0	0	1	-0.237133	0.0742471	0.0738438	0.759673
chr5:150301708-150302061	intron (NM_001012301, intron 1 of 1)	1078	NM_001012301	ARSI	1	0	1	0	-0.972107	1.1828e-05	-0.797096	0.000528959
chr11:3654401-3654675	intron (NM_004314, intron 1 of 4)	9407	NM_004314	ART1	1	0	1	0	nd	nd	nd	nd
chr1:230980477-230980664	intron (NM_022786, intron 1 of 5)	1493	NM_022786	ARV1	1	0	1	0	0.27207	0.176713	0.195116	0.595456
chr1:230980994-230984691	intron (NM_022786, intron 1 of 5)	3765	NM_022786	ARV1	0	0	1	0	0.27207	0.176713	0.195116	0.595456
chr1:230981671-230981726	intron (NM_022786, intron 1 of 5)	2621	NM_022786	ARV1	0	0	0	1	0.27207	0.176713	0.195116	0.595456
chr1:230982131-230982736	intron (NM_022786, intron 1 of 5)	3356	NM_022786	ARV1	0	0	0	1	0.27207	0.176713	0.195116	0.595456
chr1:230983001-230984272	intron (NM_022786, intron 1 of 5)	4559	NM_022786	ARV1	0	0	0	1	0.27207	0.176713	0.195116	0.595456
chr1:230985074-230988071	intron (NM_022786, intron 1 of 5)	7495	NM_022786	ARV1	0	0	1	0	0.27207	0.176713	0.195116	0.595456
chr1:230985602-230986761	intron (NM_022786, intron 1 of 5)	7104	NM_022786	ARV1	0	0	0	1	0.27207	0.176713	0.195116	0.595456
chr1:230987118-230987828	intron (NM_022786, intron 1 of 5)	8396	NM_022786	ARV1	0	0	0	1	0.27207	0.176713	0.195116	0.595456
chr22:20015559-20016377	intron (NM_001670, intron 1 of 19)	818	NM_001670	ARVCF	1	0	1	0	-0.0105304	0.955121	-0.168201	0.418401
chrX:25000745-25015472	intron (NM_139058, intron 3 of 4)	7840	NM_139058	ARX	0	0	1	0	nd	nd	nd	nd
chrX:25003942-25006730	intron (NM_139058, intron 4 of 4)	10612	NM_139058	ARX	0	0	0	1	nd	nd	nd	nd
chrX:25007973-25009219	intron (NM_139058, intron 3 of 4)	7352	NM_139058	ARX	0	0	0	1	nd	nd	nd	nd
chrX:25009736-25009875	intron (NM_139058, intron 3 of 4)	6143	NM_139058	ARX	0	0	0	1	nd	nd	nd	nd
chrX:25010082-25013540	intron (NM_139058, intron 2 of 4)	4137	NM_139058	ARX	0	0	0	1	nd	nd	nd	nd
chrX:25013711-25014923	intron (NM_139058, intron 1 of 4)	1631	NM_139058	ARX	0	0	0	1	nd	nd	nd	nd
chrX:25016216-25018080	Intergenic	-1200	NM_139058	ARX	1	0	1	0	nd	nd	nd	nd
chrX:25018350-25020629	Intergenic	-3541	NM_139058	ARX	1	0	1	0	nd	nd	nd	nd
chrX:25021108-25023397	Intergenic	-6304	NM_139058	ARX	0	0	1	0	nd	nd	nd	nd
chrX:25021416-25022652	Intergenic	-6086	NM_139058	ARX	0	0	0	1	nd	nd	nd	nd
chrX:25023553-25023821	Intergenic	-7739	NM_139058	ARX	1	0	1	0	nd	nd	nd	nd
chr8:130203212-130203564	intron (NM_001247996, intron 6 of 30)	93145	NR_002765	ASAP1-IT1	1	0	1	0	nd	nd	nd	nd
chr2:9141353-9141539	Intergenic	-65319	NM_001135191	ASAP2	1	0	1	0	0.347893	0.000426966	0.0349789	0.829151
chr2:9143063-9143929	Intergenic	-63269	NM_001135191	ASAP2	1	0	1	0	0.347893	0.000426966	0.0349789	0.829151
chr2:9207509-9207845	intron (NM_003887, intron 1 of 27)	912	NM_003887	ASAP2	1	0	1	0	0.347893	0.000426966	0.0349789	0.829151
chr2:9218635-9218864	intron (NM_003887, intron 1 of 27)	11984	NM_003887	ASAP2	1	0	1	0	0.347893	0.000426966	0.0349789	0.829151
chr2:9219292-9219520	intron (NM_003887, intron 1 of 27)	12641	NM_003887	ASAP2	1	0	1	0	0.347893	0.000426966	0.0349789	0.829151
chr2:236235067-236238392	intron (NM_212556, intron 3 of 5)	27616	NM_212556	ASB18	0	0	1	0	0.305756	0.662843	-0.876366	0.251408
chr2:236235245-236235404	intron (NM_212556, intron 3 of 5)	29021	NM_212556	ASB18	0	0	0	1	0.305756	0.662843	-0.876366	0.251408
chr2:236235665-236235918	intron (NM_212556, intron 3 of 5)	28554	NM_212556	ASB18	0	0	0	1	0.305756	0.662843	-0.876366	0.251408
chr2:236235942-236236561	intron (NM_212556, intron 3 of 5)	28094	NM_212556	ASB18	0	0	0	1	0.305756	0.662843	-0.876366	0.251408
chr2:236238559-236238810	intron (NM_212556, intron 2 of 5)	25661	NM_212556	ASB18	1	0	1	0	0.305756	0.662843	-0.876366	0.251408
chr12:102949231-102968373	exon (NM_004316, exon 1 of 2)	1128	NM_004316	ASCL1	0	0	1	0	3.73432	0.000723815	0.746779	0.701483
chr12:102949780-102950403	Intergenic	-7583	NM_004316	ASCL1	0	0	0	1	3.73432	0.000723815	0.746779	0.701483
chr12:102950712-102950863	Intergenic	-6887	NM_004316	ASCL1	0	0	0	1	3.73432	0.000723815	0.746779	0.701483
chr12:102951068-102957129	Intergenic	-3576	NM_004316	ASCL1	0	0	0	1	3.73432	0.000723815	0.746779	0.701483
chr12:102958262-102958340	exon (NM_004316, exon 1 of 2)	627	NM_004316	ASCL1	0	0	0	1	3.73432	0.000723815	0.746779	0.701483
chr12:102958500-102961913	3' UTR (NM_004316, exon 2 of 2)	2532	NM_004316	ASCL1	0	0	0	1	3.73432	0.000723815	0.746779	0.701483
chr12:102962690-102962813	Intergenic	5077	NM_004316	ASCL1	0	0	0	1	3.73432	0.000723815	0.746779	0.701483
chr12:102962980-102963287	Intergenic	5459	NM_004316	ASCL1	0	0	0	1	3.73432	0.000723815	0.746779	0.701483
chr12:102963302-102964685	Intergenic	6319	NM_004316	ASCL1	0	0	0	1	3.73432	0.000723815	0.746779	0.701483
chr12:102966021-102966653	Intergenic	8663	NM_004316	ASCL1	0	0	0	1	3.73432	0.000723815	0.746779	0.701483
chr12:102966882-102967590	Intergenic	9562	NM_004316	ASCL1	0	0	0	1	3.73432	0.000723815	0.746779	0.701483
chr12:102968898-102969226	Intergenic	11388	NM_004316	ASCL1	1	0	1	0	3.73432	0.000723815	0.746779	0.701483
chr11:2267904-2273055	5' UTR (NM_005170, exon 1 of 2)	473	NM_005170	ASCL2	0	0	1	0	nd	nd	nd	nd
chr11:2270318-2271197	5' UTR (NM_005170, exon 1 of 2)	195	NM_005170	ASCL2	0	0	0	1	nd	nd	nd	nd
chr12:107773211-107777559	exon (NM_203436, exon 1 of 1)	1000	NM_203436	ASCL4	0	0	1	0	nd	nd	nd	nd
chr12:107773391-107777157	exon (NM_203436, exon 1 of 1)	889	NM_203436	ASCL4	0	0	0	1	nd	nd	nd	nd
chr1:201114833-201116290	promoter-TSS (NM_001270601)	-189	NM_001270601	ASCL5	0	0	1	0	0.770391	0.0579777	0.415365	0.506259
chr1:201115711-201115757	promoter-TSS (NM_001270601)	-362	NM_001270601	ASCL5	0	0	0	1	0.770391	0.0579777	0.415365	0.506259
chr17:7176362-7176696	intron (NM_001671, intron 5 of 8)	3035	NM_001671	ASGR1	1	0	1	0	0.725294	0.0212545	0.0992482	0.769641
chr12:50049356-50050524	Intergenic	-7697	NM_001095	ASIC1	1	0	1	0	1.07074	0.00074005	-0.635538	0.107773
chr12:50051100-50055731	Intergenic	-4222	NM_001095	ASIC1	0	0	1	0	1.07074	0.00074005	-0.635538	0.107773
chr12:50052309-50052776	Intergenic	-5095	NM_001095	ASIC1	0	0	0	1	1.07074	0.00074005	-0.635538	0.107773
chr12:50053782-50053969	Intergenic	-3762	NM_001095	ASIC1	0	0	0	1	1.07074	0.00074005	-0.635538	0.107773
chr12:50056129-50059826	intron (NM_020039, intron 1 of 11)	340	NR_046389	ASIC1	0	0	1	0	1.07074	0.00074005	-0.635538	0.107773
chr12:50057990-50058892	intron (NM_020039, intron 1 of 11)	804	NR_046389	ASIC1	0	0	0	1	1.07074	0.00074005	-0.635538	0.107773
chr17:33184380-33184462	intron (NM_001094, intron 1 of 9)	108567	NM_183377	ASIC2	1	0	1	0	-3.48949	1.0968e-14	-0.579253	0.138272
chr17:33190752-33192501	intron (NM_001094, intron 1 of 9)	101362	NM_183377	ASIC2	1	0	1	0	-3.48949	1.0968e-14	-0.579253	0.138272
chr17:33193723-33196234	intron (NM_001094, intron 1 of 9)	98010	NM_183377	ASIC2	1	0	1	0	-3.48949	1.0968e-14	-0.579253	0.138272
chr17:33196442-33197353	intron (NM_001094, intron 1 of 9)	96091	NM_183377	ASIC2	1	0	1	0	-3.48949	1.0968e-14	-0.579253	0.138272
chr17:33199243-33199391	intron (NM_001094, intron 1 of 9)	93671	NM_183377	ASIC2	1	0	1	0	-3.48949	1.0968e-14	-0.579253	0.138272
chr17:33290151-33294785	5' UTR (NM_183377, exon 1 of 10)	520	NM_183377	ASIC2	0	0	1	0	-3.48949	1.0968e-14	-0.579253	0.138272
chr17:33293100-33294389	promoter-TSS (NM_183377)	-756	NM_183377	ASIC2	0	0	0	1	-3.48949	1.0968e-14	-0.579253	0.138272
chr17:33294972-33295263	intron (NM_001094, intron 1 of 9)	-2129	NM_183377	ASIC2	1	0	1	0	-3.48949	1.0968e-14	-0.579253	0.138272
chr7:151049899-151051210	non-coding (NR_046401, exon 3 of 10)	2262	NM_004769	ASIC3	1	0	1	0	0.0831955	0.816615	-0.270152	0.532234
chr7:151051736-151051885	non-coding (NR_046401, exon 6 of 10)	3518	NM_004769	ASIC3	1	0	1	0	0.0831955	0.816615	-0.270152	0.532234
chr2:219511241-219511425	Intergenic	-2837	NM_182847	ASIC4	1	0	1	0	-0.216026	0.5315	-0.0831677	0.922066
chr2:219511449-219511564	Intergenic	-2664	NM_182847	ASIC4	1	0	1	0	-0.216026	0.5315	-0.0831677	0.922066
chr2:219511750-219512151	Intergenic	-2220	NM_182847	ASIC4	1	0	1	0	-0.216026	0.5315	-0.0831677	0.922066
chr2:219512327-219512606	Intergenic	-1704	NM_182847	ASIC4	1	0	1	0	-0.216026	0.5315	-0.0831677	0.922066
chr2:219512836-219515154	promoter-TSS (NM_182847)	-175	NM_182847	ASIC4	1	0	1	0	-0.216026	0.5315	-0.0831677	0.922066
chr20:34214741-34214880	Intergenic	-45555	NM_001672	ASIP	1	0	1	0	nd	nd	nd	nd
chr20:34214957-34215720	Intergenic	-45027	NM_001672	ASIP	1	0	1	0	nd	nd	nd	nd
chr20:34216987-34217252	Intergenic	-43246	NM_001672	ASIP	1	0	1	0	nd	nd	nd	nd
chr20:34269158-34269268	3' UTR (NM_001672, exon 3 of 3)	8848	NM_001672	ASIP	1	0	1	0	nd	nd	nd	nd
chr22:26427934-26428379	Intergenic	-1158	NM_020437	ASPHD2	1	0	1	0	0.152907	0.217219	-0.230732	0.106896
chr17:81976034-81976351	Intergenic	-1358	NM_001251888	ASPSCR1	1	0	1	0	-0.300074	0.0158339	-0.319882	0.0241515
chr11:62326622-62326837	Intergenic	-10573	NM_025080	ASRGL1	1	0	1	0	0.373393	0.0115824	-0.268416	0.124951
chr9:130432475-130432808	intron (NM_001291815, intron 97 of 97)	-12066	NM_000050	ASS1	1	0	1	0	-1.86137	4.24741e-09	-0.569661	0.0213905
chr9:130433517-130434650	TTS (NM_001291815)	-10624	NM_000050	ASS1	1	0	1	0	-1.86137	4.24741e-09	-0.569661	0.0213905
chr9:130443844-130444393	promoter-TSS (NM_000050)	-589	NM_000050	ASS1	1	0	1	0	-1.86137	4.24741e-09	-0.569661	0.0213905
chr1:177163704-177163911	intron (NM_004319, intron 1 of 22)	1097	NM_001286164	ASTN1	1	0	1	0	-0.28637	0.274148	0.926805	0.0215243
chr1:177165192-177167076	Intergenic	-1230	NM_207108	ASTN1	0	0	1	0	-0.28637	0.274148	0.926805	0.0215243
chr1:177165658-177166321	Intergenic	-1085	NM_001286164	ASTN1	0	0	0	1	-0.28637	0.274148	0.926805	0.0215243
chr1:177166369-177166710	Intergenic	-1635	NM_001286164	ASTN1	0	0	0	1	-0.28637	0.274148	0.926805	0.0215243
chr9:117412154-117415099	intron (NM_014010, intron 1 of 21)	1413	NM_014010	ASTN2	0	0	1	0	-0.878947	7.01466e-07	-0.180369	0.375047
chr9:117412731-117412961	intron (NM_014010, intron 1 of 21)	2193	NM_014010	ASTN2	0	0	0	1	-0.878947	7.01466e-07	-0.180369	0.375047
chr9:117415650-117417599	Intergenic	-1585	NM_014010	ASTN2	0	0	1	0	-0.878947	7.01466e-07	-0.180369	0.375047
chr9:117416095-117416268	Intergenic	-1142	NM_014010	ASTN2	0	0	0	1	-0.878947	7.01466e-07	-0.180369	0.375047
chr9:117416610-117417547	Intergenic	-2039	NM_014010	ASTN2	0	0	0	1	-0.878947	7.01466e-07	-0.180369	0.375047
chr9:117417758-117418168	Intergenic	-2924	NM_014010	ASTN2	1	0	1	0	-0.878947	7.01466e-07	-0.180369	0.375047
chr20:32359643-32363426	intron (NM_015338, intron 1 of 11)	3190	NM_015338	ASXL1	0	0	1	0	0.0934316	0.555529	-0.433297	0.0268941
chr20:32360230-32361411	intron (NM_015338, intron 1 of 11)	2476	NM_001164603	ASXL1	0	0	0	1	0.0934316	0.555529	-0.433297	0.0268941
chr18:33577004-33577286	Intergenic	-1432	NM_030632	ASXL3	1	0	1	0	2.0947	3.8985e-07	0.226527	0.807321
chr18:33577380-33578111	promoter-TSS (NM_030632)	-832	NM_030632	ASXL3	1	0	1	0	2.0947	3.8985e-07	0.226527	0.807321
chr18:33578537-33579619	intron (NM_030632, intron 1 of 11)	501	NM_030632	ASXL3	1	0	1	0	2.0947	3.8985e-07	0.226527	0.807321
chr18:33579808-33579991	intron (NM_030632, intron 1 of 11)	1322	NM_030632	ASXL3	1	0	1	0	2.0947	3.8985e-07	0.226527	0.807321
chr18:33580020-33580111	intron (NM_030632, intron 1 of 11)	1488	NM_030632	ASXL3	1	0	1	0	2.0947	3.8985e-07	0.226527	0.807321
chr1:212606170-212606253	intron (NM_001030287, intron 1 of 3)	-2417	NM_001674	ATF3	1	0	1	0	2.6734	4.48382e-10	-0.415151	0.122481
chr1:212606292-212608086	intron (NM_001030287, intron 1 of 3)	-1439	NM_001674	ATF3	1	0	1	0	2.6734	4.48382e-10	-0.415151	0.122481
chr1:212610411-212610784	intron (NM_001206488, intron 1 of 3)	1969	NM_001040619	ATF3	1	0	1	0	2.6734	4.48382e-10	-0.415151	0.122481
chr22:39511145-39513532	exon (NM_019008, exon 5 of 6)	-8221	NM_001675	ATF4	1	0	1	0	-0.345	0.0152882	-0.434902	0.00736352
chr12:14280054-14280280	Intergenic	-85465	NM_018179	ATF7IP	1	0	1	0	-0.649482	2.06709e-05	-0.0266755	0.915546
chr12:14280531-14281811	Intergenic	-84461	NM_018179	ATF7IP	1	0	1	0	-0.649482	2.06709e-05	-0.0266755	0.915546
chr12:14281872-14282673	Intergenic	-83360	NM_018179	ATF7IP	1	0	1	0	-0.649482	2.06709e-05	-0.0266755	0.915546
chr12:14284311-14284690	Intergenic	-81132	NM_018179	ATF7IP	1	0	1	0	-0.649482	2.06709e-05	-0.0266755	0.915546
chr12:14285051-14286694	Intergenic	-79760	NM_018179	ATF7IP	1	0	1	0	-0.649482	2.06709e-05	-0.0266755	0.915546
chr11:72821181-72821295	intron (NM_033388, intron 3 of 17)	6832	NM_033388	ATG16L2	1	0	1	0	0.71507	0.00406867	0.0844281	0.853072
chr6:106361039-106361638	Intergenic	-35518	NM_004849	ATG5	1	0	1	0	-0.0617169	0.606482	0.0392031	0.827091
chr7:151017589-151017864	intron (NM_173681, intron 8 of 16)	6773	NR_073169	ATG9B	1	0	1	0	-0.347011	0.178422	-0.544861	0.0586515
chr7:151018404-151020435	intron (NM_173681, intron 5 of 16)	5080	NR_073169	ATG9B	0	0	1	0	-0.347011	0.178422	-0.544861	0.0586515
chr7:151018965-151019183	exon (NM_173681, exon 6 of 17)	5425	NM_173681	ATG9B	0	0	0	1	-0.347011	0.178422	-0.544861	0.0586515
chr14:50558938-50559789	promoter-TSS (NM_181598)	-662	NM_181598	ATL1	1	0	1	0	1.0065	0.000159869	0.259065	0.573599
chr4:93825408-93827095	Intergenic	-2676	NM_005172	ATOH1	1	0	1	0	0.832173	0.137135	1.45743	0.00370701
chr4:93829430-93834646	Intergenic	3111	NM_005172	ATOH1	0	0	1	0	0.832173	0.137135	1.45743	0.00370701
chr4:93830946-93831378	Intergenic	2235	NM_005172	ATOH1	0	0	0	1	0.832173	0.137135	1.45743	0.00370701
chr4:93832381-93833033	Intergenic	3780	NM_005172	ATOH1	0	0	0	1	0.832173	0.137135	1.45743	0.00370701
chr4:93835021-93837363	Intergenic	7265	NM_005172	ATOH1	1	0	1	0	0.832173	0.137135	1.45743	0.00370701
chr10:68232153-68232233	promoter-TSS (NM_145178)	-80	NM_145178	ATOH7	1	0	1	0	nd	nd	nd	nd
chr2:85750707-85757359	5' UTR (NM_032827, exon 1 of 3)	247	NM_032827	ATOH8	0	0	1	0	0.694695	0.0325436	-0.596661	0.34898
chr2:85751338-85753547	Intergenic	-1344	NM_032827	ATOH8	0	0	0	1	0.694695	0.0325436	-0.596661	0.34898
chr2:85754783-85756858	intron (NM_032827, intron 1 of 2)	2034	NM_032827	ATOH8	0	0	0	1	0.694695	0.0325436	-0.596661	0.34898
chr2:85757507-85757582	intron (NM_032827, intron 1 of 2)	3758	NM_032827	ATOH8	1	0	1	0	0.694695	0.0325436	-0.596661	0.34898
chr2:85757710-85757767	intron (NM_032827, intron 1 of 2)	3952	NM_032827	ATOH8	1	0	1	0	0.694695	0.0325436	-0.596661	0.34898
chr2:85765801-85766005	intron (NM_032827, intron 2 of 2)	12117	NM_032827	ATOH8	1	0	1	0	0.694695	0.0325436	-0.596661	0.34898
chr15:25861456-25864652	exon (NM_024490, exon 1 of 21)	148	NM_024490	ATP10A	1	0	1	0	3.85061	4.62782e-06	0.418083	0.371437
chr3:182794655-182795176	intron (NM_014616, intron 1 of 29)	1412	NM_014616	ATP11B	1	0	1	0	0.269298	0.0207797	-0.0469816	0.811992
chr3:182795203-182795343	intron (NM_014616, intron 1 of 29)	1770	NM_014616	ATP11B	1	0	1	0	0.269298	0.0207797	-0.0469816	0.811992
chr13:24680379-24681751	intron (NM_001676, intron 1 of 22)	654	NM_001676	ATP12A	1	0	1	0	-0.760015	0.409728	0.120415	0.81045
chr19:41994632-41995851	promoter-TSS (NM_001256214)	-965	NM_152296	ATP1A3	1	0	1	0	0.321724	0.254855	0.175745	0.57172
chr19:41996410-41997288	Intergenic	-2573	NM_152296	ATP1A3	1	0	1	0	0.321724	0.254855	0.175745	0.57172
chr19:41997445-42001347	intron (NM_002088, intron 18 of 18)	-5120	NM_152296	ATP1A3	1	0	1	0	0.321724	0.254855	0.175745	0.57172
chr17:7651757-7652023	intron (NM_001678, intron 1 of 6)	1000	NM_001678	ATP1B2	1	0	1	0	0.672152	0.0407335	-0.435473	0.10516
chr17:7652587-7652752	intron (NM_001678, intron 1 of 6)	1779	NM_001678	ATP1B2	1	0	1	0	0.672152	0.0407335	-0.435473	0.10516
chr17:3963216-3964782	intron (NM_174954, intron 1 of 22)	465	NM_174957	ATP2A3	1	0	1	0	-0.695163	0.0580991	0.118092	0.667851
chr12:89706150-89707510	Intergenic	-2125	NR_028138	ATP2B1-AS1	1	0	1	0	0.0420223	0.871658	-0.132526	0.827633
chr12:89707597-89707782	Intergenic	-1266	NR_028138	ATP2B1-AS1	1	0	1	0	0.0420223	0.871658	-0.132526	0.827633
chr12:89710707-89711096	non-coding (NR_028138, exon 1 of 1)	1946	NR_028138	ATP2B1-AS1	1	0	1	0	0.0420223	0.871658	-0.132526	0.827633
chr12:89863615-89863681	Intergenic	154693	NR_028138	ATP2B1-AS1	1	0	1	0	0.0420223	0.871658	-0.132526	0.827633
chr12:89865162-89865865	Intergenic	156558	NR_028138	ATP2B1-AS1	1	0	1	0	0.0420223	0.871658	-0.132526	0.827633
chrX:153517029-153519857	Intergenic	-17679	NM_001001344	ATP2B3	0	0	1	0	nd	nd	nd	nd
chrX:153517166-153519653	Intergenic	-17713	NM_001001344	ATP2B3	0	0	0	1	nd	nd	nd	nd
chr1:203630054-203631507	intron (NM_001001396, intron 1 of 21)	3993	NM_001684	ATP2B4	1	0	1	0	0.461121	0.0236239	0.278237	0.292635
chr16:84368996-84369245	intron (NM_001286527, intron 1 of 27)	597	NM_014861	ATP2C2	1	0	1	0	0.745539	0.060298	0.0436152	0.918106
chr19:35558857-35559037	intron (NM_000704, intron 8 of 21)	4711	NM_000704	ATP4A	1	0	1	0	-0.00804654	0.987328	0.0444831	0.945481
chr20:59027672-59027816	TTS (NR_037930)	4623	NM_006886	ATP5F1E	1	0	1	0	nd	nd	nd	nd
chr20:59030279-59030449	non-coding (NR_037930, exon 5 of 6)	2003	NM_006886	ATP5F1E	1	0	1	0	nd	nd	nd	nd
chr20:59030990-59031271	intron (NR_037929, intron 6 of 7)	1237	NM_006886	ATP5F1E	1	0	1	0	nd	nd	nd	nd
chr13:27951028-27953734	Intergenic	7175	NR_002162	ATP5F1EP2	0	0	0	1	nd	nd	nd	nd
chr13:27954597-27954688	Intergenic	9436	NR_002162	ATP5F1EP2	0	0	0	1	nd	nd	nd	nd
chr12:53694868-53695006	Intergenic	-18209	NM_001002031	ATP5MC2	1	0	1	0	nd	nd	nd	nd
chr12:53697162-53698291	Intergenic	-20998	NM_001002031	ATP5MC2	1	0	1	0	nd	nd	nd	nd
chr7:149874231-149875630	intron (NM_001289990, intron 1 of 3)	-1068	NR_027040	ATP6V0E2-AS1	1	0	1	0	1.10779	0.0006069	0.07629	0.929363
chr7:150046247-150046535	Intergenic	-172529	NR_027040	ATP6V0E2-AS1	1	0	1	0	1.10779	0.0006069	0.07629	0.929363
chr7:150046954-150048354	Intergenic	-173792	NR_027040	ATP6V0E2-AS1	1	0	1	0	1.10779	0.0006069	0.07629	0.929363
chr7:150048436-150048779	Intergenic	-174745	NR_027040	ATP6V0E2-AS1	1	0	1	0	1.10779	0.0006069	0.07629	0.929363
chr2:70938887-70939037	intron (NM_001692, intron 1 of 13)	3094	NM_001692	ATP6V1B1	1	0	1	0	0.994368	0.125451	-0.106798	0.969308
chr2:70939407-70940611	intron (NM_001692, intron 1 of 13)	4141	NM_001692	ATP6V1B1	1	0	1	0	0.994368	0.125451	-0.106798	0.969308
chr2:70940843-70941225	TTS (NR_110273)	5166	NM_001692	ATP6V1B1	1	0	1	0	0.994368	0.125451	-0.106798	0.969308
chr2:70941733-70942057	TTS (NR_110273)	6027	NM_001692	ATP6V1B1	1	0	1	0	0.994368	0.125451	-0.106798	0.969308
chr2:70947127-70948486	intron (NR_110273, intron 1 of 2)	805	NR_110274	ATP6V1B1-AS1	0	0	1	0	nd	nd	nd	nd
chr2:70947171-70948508	intron (NR_110273, intron 1 of 2)	772	NR_110274	ATP6V1B1-AS1	0	0	0	1	nd	nd	nd	nd
chr2:10719248-10719399	Intergenic	-2326	NM_144583	ATP6V1C2	1	0	1	0	-0.443934	0.168931	0.0283145	0.961703
chr2:10719567-10724269	intron (NM_001039362, intron 1 of 13)	269	NM_001039362	ATP6V1C2	0	0	1	0	-0.443934	0.168931	0.0283145	0.961703
chr2:10719943-10721708	promoter-TSS (NM_144583)	-824	NM_144583	ATP6V1C2	0	0	0	1	-0.443934	0.168931	0.0283145	0.961703
chr2:10722254-10723712	intron (NM_001039362, intron 2 of 13)	1334	NM_001039362	ATP6V1C2	0	0	0	1	-0.443934	0.168931	0.0283145	0.961703
chr7:128867722-128871286	3' UTR (NM_001195150, exon 2 of 2)	3094	NM_001195150	ATP6V1FNB	1	0	1	0	nd	nd	nd	nd
chr13:52009700-52011401	intron (NM_001005918, intron 1 of 16)	944	NM_001243182	ATP7B	0	0	1	0	0.6728	0.0043678	-0.339867	0.137696
chr13:52010372-52010746	intron (NM_001005918, intron 1 of 16)	935	NM_001005918	ATP7B	0	0	0	1	0.6728	0.0043678	-0.339867	0.137696
chr13:25370868-25371003	Intergenic	-1076	NM_016529	ATP8A2	1	0	1	0	1.55271	0.002528	0.366667	0.492311
chr13:25371574-25373732	intron (NM_016529, intron 1 of 36)	642	NM_016529	ATP8A2	0	0	1	0	1.55271	0.002528	0.366667	0.492311
chr13:25372536-25372685	intron (NM_016529, intron 1 of 36)	599	NM_016529	ATP8A2	0	0	0	1	1.55271	0.002528	0.366667	0.492311
chr13:25469316-25470431	intron (NM_001313741, intron 2 of 35)	1099	NM_001313741	ATP8A2	1	0	1	0	1.55271	0.002528	0.366667	0.492311
chr18:57800658-57802432	intron (NM_005603, intron 1 of 27)	1550	NM_005603	ATP8B1	1	0	1	0	-0.473026	0.224718	-0.0362042	0.920296
chr18:57803762-57804857	Intergenic	-1214	NM_005603	ATP8B1	1	0	1	0	-0.473026	0.224718	-0.0362042	0.920296
chr18:57804910-57805206	Intergenic	-1963	NM_005603	ATP8B1	1	0	1	0	-0.473026	0.224718	-0.0362042	0.920296
chr19:1789095-1790082	exon (NM_138813, exon 23 of 29)	22649	NM_001178002	ATP8B3	1	0	1	0	0.55649	0.334478	-0.762825	0.0489225
chr20:3469534-3470719	promoter-TSS (NM_139321)	-892	NM_139321	ATRN	1	0	1	0	-0.161952	0.292588	0.107816	0.62804
chr20:3471539-3471710	intron (NM_139322, intron 1 of 24)	606	NM_139322	ATRN	1	0	1	0	-0.161952	0.292588	0.107816	0.62804
chr20:3471979-3472487	intron (NM_139322, intron 1 of 24)	1215	NM_139322	ATRN	1	0	1	0	-0.161952	0.292588	0.107816	0.62804
chr20:3472646-3472785	intron (NM_139322, intron 1 of 24)	1697	NM_139322	ATRN	1	0	1	0	-0.161952	0.292588	0.107816	0.62804
chr10:115091813-115092011	Intergenic	-1453	NR_074088	ATRNL1	1	0	1	0	1.77908	2.17724e-06	-0.606038	0.0192691
chr6:16758929-16759456	intron (NM_000332, intron 1 of 8)	2298	NM_000332	ATXN1	1	0	1	0	1.30694	5.16593e-07	-0.227196	0.370208
chr22:45645251-45645409	Intergenic	-26468	NM_013236	ATXN10	1	0	1	0	0.116453	0.305725	0.110501	0.459778
chr13:70106445-70108119	promoter-TSS (NR_002717)	69	NR_002717	ATXN8OS	0	0	0	1	nd	nd	nd	nd
chr13:70106460-70109011	non-coding (NR_002717, exon 1 of 5)	522	NR_002717	ATXN8OS	0	0	1	0	nd	nd	nd	nd
chr7:69600335-69600534	intron (NM_015570, intron 1 of 18)	1515	NM_015570	AUTS2	1	0	1	0	0.0149495	0.960645	1.06288	0.000673893
chr7:69601005-69608966	intron (NM_015570, intron 1 of 18)	6066	NM_015570	AUTS2	0	0	1	0	0.0149495	0.960645	1.06288	0.000673893
chr7:69602389-69608643	intron (NM_015570, intron 1 of 18)	6597	NM_001127232	AUTS2	0	0	0	1	0.0149495	0.960645	1.06288	0.000673893
chr7:69609283-69621855	intron (NM_015570, intron 1 of 18)	16650	NM_015570	AUTS2	0	0	1	0	0.0149495	0.960645	1.06288	0.000673893
chr7:69610224-69611094	intron (NM_015570, intron 1 of 18)	11740	NM_001127232	AUTS2	0	0	0	1	0.0149495	0.960645	1.06288	0.000673893
chr7:69611176-69611315	intron (NM_015570, intron 1 of 18)	12326	NM_001127232	AUTS2	0	0	0	1	0.0149495	0.960645	1.06288	0.000673893
chr7:69612125-69613316	intron (NM_015570, intron 1 of 18)	13801	NM_001127232	AUTS2	0	0	0	1	0.0149495	0.960645	1.06288	0.000673893
chr7:69614473-69615776	intron (NM_015570, intron 1 of 18)	16205	NM_001127232	AUTS2	0	0	0	1	0.0149495	0.960645	1.06288	0.000673893
chr7:69615822-69616036	intron (NM_015570, intron 1 of 18)	17010	NM_001127232	AUTS2	0	0	0	1	0.0149495	0.960645	1.06288	0.000673893
chr7:69619714-69621391	intron (NM_015570, intron 1 of 18)	21633	NM_001127232	AUTS2	0	0	0	1	0.0149495	0.960645	1.06288	0.000673893
chr7:69622266-69625821	intron (NM_015570, intron 1 of 18)	25124	NM_015570	AUTS2	1	0	1	0	0.0149495	0.960645	1.06288	0.000673893
chr7:69626048-69626392	intron (NM_015570, intron 1 of 18)	27301	NM_015570	AUTS2	1	0	1	0	0.0149495	0.960645	1.06288	0.000673893
chr15:34039698-34040750	intron (NM_012125, intron 1 of 2)	-1122	NM_020371	AVEN	1	0	1	0	-0.676777	4.7423e-08	0.214599	0.0994251
chr15:34040821-34041464	intron (NM_012125, intron 1 of 2)	-2040	NM_020371	AVEN	1	0	1	0	-0.676777	4.7423e-08	0.214599	0.0994251
chr20:3080448-3084311	TTS (NM_000490)	2345	NM_000490	AVP	0	0	1	0	nd	nd	nd	nd
chr20:3081054-3083610	TTS (NM_000490)	2392	NM_000490	AVP	0	0	0	1	nd	nd	nd	nd
chr20:3091984-3092934	Intergenic	-7735	NM_000490	AVP	1	0	1	0	nd	nd	nd	nd
chr20:3092992-3093512	Intergenic	-8528	NM_000490	AVP	1	0	1	0	nd	nd	nd	nd
chr12:63148032-63150431	intron (NM_000706, intron 1 of 1)	3579	NM_000706	AVPR1A	0	0	0	1	nd	nd	nd	nd
chr12:63148034-63148229	intron (NM_000706, intron 1 of 1)	4679	NM_000706	AVPR1A	0	0	1	0	nd	nd	nd	nd
chr12:63148345-63152110	exon (NM_000706, exon 1 of 2)	2583	NM_000706	AVPR1A	0	0	1	0	nd	nd	nd	nd
chr1:206116376-206117107	exon (NM_000707, exon 1 of 2)	307	NM_000707	AVPR1B	1	0	1	0	nd	nd	nd	nd
chr1:206117901-206118821	Intergenic	-1313	NM_000707	AVPR1B	1	0	1	0	nd	nd	nd	nd
chr8:102806145-102807659	Intergenic	57298	NM_001301668	AZIN1	1	0	1	0	-0.117472	0.344809	-0.160927	0.28929
chr1:33081283-33084026	intron (NR_126031, intron 1 of 7)	476	NM_001301825	AZIN2	0	0	1	0	0.530509	0.0282187	-0.119407	0.841857
chr1:33081519-33083386	intron (NR_126031, intron 1 of 7)	274	NR_126031	AZIN2	0	0	0	1	0.530509	0.0282187	-0.119407	0.841857
chr15:44712014-44712778	intron (NM_004048, intron 1 of 3)	909	NM_004048	B2M	1	0	1	0	1.31446	0.000200319	0.297199	0.51155
chr3:161103783-161103998	intron (NM_003781, intron 2 of 4)	1005	NM_033169	B3GALNT1	1	0	1	0	1.22059	1.67214e-06	0.444939	0.237125
chr3:161104246-161104435	5' UTR (NM_033169, exon 2 of 5)	555	NM_033169	B3GALNT1	1	0	1	0	1.22059	1.67214e-06	0.444939	0.237125
chr3:161104500-161104646	intron (NM_003781, intron 1 of 4)	322	NM_033169	B3GALNT1	1	0	1	0	1.22059	1.67214e-06	0.444939	0.237125
chr3:161105530-161106044	promoter-TSS (NM_033169)	-415	NM_001038628	B3GALNT1	1	0	1	0	1.22059	1.67214e-06	0.444939	0.237125
chr6:70954531-70955147	intron (NM_080742, intron 1 of 3)	2246	NM_080742	B3GAT2	1	0	1	0	-2.98158	2.37368e-13	0.607273	0.174914
chr6:70955532-70958820	promoter-TSS (NM_080742)	-91	NM_080742	B3GAT2	0	0	1	0	-2.98158	2.37368e-13	0.607273	0.174914
chr6:70957389-70957820	promoter-TSS (NM_080742)	-519	NM_080742	B3GAT2	0	0	0	1	-2.98158	2.37368e-13	0.607273	0.174914
chr6:70957981-70958183	promoter-TSS (NM_080742)	-997	NM_080742	B3GAT2	0	0	0	1	-2.98158	2.37368e-13	0.607273	0.174914
chr12:122202572-122203166	promoter-TSS (NM_030765)	-812	NM_030765	B3GNT4	1	0	1	0	0.589553	0.093331	0.119721	0.808062
chr12:122203531-122205710	exon (NM_030765, exon 2 of 3)	939	NM_030765	B3GNT4	1	0	1	0	0.589553	0.093331	0.119721	0.808062
chr3:183252223-183253831	promoter-TSS (NM_032047)	-217	NM_032047	B3GNT5	1	0	1	0	0.912604	1.65932e-06	-0.290346	0.098451
chr3:183254147-183254380	intron (NM_032047, intron 1 of 1)	1019	NM_032047	B3GNT5	1	0	1	0	0.912604	1.65932e-06	-0.290346	0.098451
chr3:183254391-183254620	intron (NM_032047, intron 1 of 1)	1261	NM_032047	B3GNT5	1	0	1	0	0.912604	1.65932e-06	-0.290346	0.098451
chr11:77038915-77041444	exon (NM_138706, exon 2 of 2)	5838	NM_138706	B3GNT6	1	0	1	0	nd	nd	nd	nd
chr16:67149574-67149679	exon (NM_033309, exon 2 of 2)	1373	NM_033309	B3GNT9	1	0	1	0	-0.843692	0.00200414	-1.37017	4.19326e-06
chr16:67150129-67150301	exon (NM_033309, exon 2 of 2)	784	NM_033309	B3GNT9	1	0	1	0	-0.843692	0.00200414	-1.37017	4.19326e-06
chr12:57633430-57633856	promoter-TSS (NM_001276469)	-404	NM_001276469	B4GALNT1	0	0	0	1	nd	nd	nd	nd
chr12:57634069-57634371	promoter-TSS (NM_001276469)	-981	NM_001276469	B4GALNT1	0	0	0	1	nd	nd	nd	nd
chr17:49130730-49130873	Intergenic	-1659	NM_001159388	B4GALNT2	1	0	1	0	nd	nd	nd	nd
chr17:49131196-49134227	promoter-TSS (NM_001159387)	-58	NM_001159387	B4GALNT2	0	0	1	0	nd	nd	nd	nd
chr17:49131461-49133816	promoter-TSS (NM_001159387)	-131	NM_001159387	B4GALNT2	0	0	0	1	nd	nd	nd	nd
chr17:49134477-49134745	intron (NM_153446, intron 1 of 10)	1644	NM_153446	B4GALNT2	1	0	1	0	nd	nd	nd	nd
chr12:458817-459320	Intergenic	-1309	NM_173593	B4GALNT3	1	0	1	0	-0.316655	0.0996294	-0.0268127	0.945161
chr12:460314-460454	promoter-TSS (NM_173593)	7	NM_173593	B4GALNT3	1	0	1	0	-0.316655	0.0996294	-0.0268127	0.945161
chr12:460506-461277	intron (NM_173593, intron 1 of 19)	514	NM_173593	B4GALNT3	1	0	1	0	-0.316655	0.0996294	-0.0268127	0.945161
chr12:461452-461692	intron (NM_173593, intron 1 of 19)	1195	NM_173593	B4GALNT3	1	0	1	0	-0.316655	0.0996294	-0.0268127	0.945161
chr9:33168433-33168572	intron (NR_108108, intron 1 of 3)	643	NR_108108	B4GALT1-AS1	1	0	1	0	nd	nd	nd	nd
chr8:103139129-103139351	intron (NR_027071, intron 1 of 1)	-1453	NM_001024372	BAALC	1	0	1	0	2.09734	4.14326e-05	-0.407798	0.686645
chr8:103139836-103141965	exon (NM_001024372, exon 1 of 2)	207	NM_024812	BAALC	1	0	1	0	2.09734	4.14326e-05	-0.407798	0.686645
chr21:41168431-41168667	TTS (NR_036167)	748	NM_138992	BACE2	1	0	1	0	2.05995	1.94776e-05	0.0781321	0.843594
chr21:41169154-41170245	intron (NM_138991, intron 1 of 7)	1898	NM_138992	BACE2	1	0	1	0	2.05995	1.94776e-05	0.0781321	0.843594
chr6:90293642-90296102	intron (NM_021813, intron 1 of 8)	2036	NM_021813	BACH2	0	0	1	0	1.59665	4.16546e-11	0.0179425	0.960526
chr6:90294853-90295509	intron (NM_021813, intron 1 of 8)	1727	NM_021813	BACH2	0	0	0	1	1.59665	4.16546e-11	0.0179425	0.960526
chr21:10124083-10124276	Intergenic	-289341	NM_001187	BAGE	0	1	0	1	nd	nd	nd	nd
chr21:10130684-10130932	Intergenic	-282712	NM_001187	BAGE	0	1	0	1	nd	nd	nd	nd
chr21:10134584-10134734	Intergenic	-278861	NM_001187	BAGE	0	1	0	1	nd	nd	nd	nd
chr21:10141570-10141793	Intergenic	-271839	NM_001187	BAGE	0	1	0	1	nd	nd	nd	nd
chr21:10270134-10270511	Intergenic	-143198	NM_001187	BAGE	0	0	0	1	nd	nd	nd	nd
chr21:10270149-10270476	Intergenic	-143208	NM_001187	BAGE	0	0	1	0	nd	nd	nd	nd
chr21:10272277-10272572	Intergenic	-141096	NM_001187	BAGE	0	0	0	1	nd	nd	nd	nd
chr21:10272304-10272482	Intergenic	-141127	NM_001187	BAGE	0	0	1	0	nd	nd	nd	nd
chr21:10274029-10274312	Intergenic	-139350	NM_001187	BAGE	0	0	0	1	nd	nd	nd	nd
chr21:10274042-10274302	Intergenic	-139348	NM_001187	BAGE	0	0	1	0	nd	nd	nd	nd
chr21:10326562-10326809	Intergenic	-86835	NM_001187	BAGE	0	1	0	1	nd	nd	nd	nd
chr21:10328022-10328909	Intergenic	-85055	NM_001187	BAGE	0	1	0	1	nd	nd	nd	nd
chr21:10329627-10329876	Intergenic	-83769	NM_001187	BAGE	0	0	0	1	nd	nd	nd	nd
chr21:10329729-10329834	Intergenic	-83739	NM_001187	BAGE	0	0	1	0	nd	nd	nd	nd
chr21:10330607-10331575	Intergenic	-82429	NM_001187	BAGE	0	1	0	1	nd	nd	nd	nd
chr21:10331593-10331699	Intergenic	-81874	NM_001187	BAGE	0	1	0	1	nd	nd	nd	nd
chr21:10334571-10334693	Intergenic	-78888	NM_001187	BAGE	0	1	0	1	nd	nd	nd	nd
chr21:10336715-10337178	Intergenic	-76574	NM_001187	BAGE	0	1	0	1	nd	nd	nd	nd
chr21:10338341-10338666	Intergenic	-75017	NM_001187	BAGE	0	1	0	1	nd	nd	nd	nd
chr21:10341809-10342505	Intergenic	-71363	NM_001187	BAGE	0	1	0	1	nd	nd	nd	nd
chr21:10344312-10344702	Intergenic	-69013	NM_001187	BAGE	0	1	0	1	nd	nd	nd	nd
chr21:10346086-10346306	Intergenic	-67324	NM_001187	BAGE	0	1	0	1	nd	nd	nd	nd
chr21:10346783-10347351	Intergenic	-66453	NM_001187	BAGE	0	1	0	1	nd	nd	nd	nd
chr21:10347511-10348416	Intergenic	-65557	NM_001187	BAGE	0	1	0	1	nd	nd	nd	nd
chr21:10352050-10352193	Intergenic	-61399	NM_001187	BAGE	0	1	0	1	nd	nd	nd	nd
chr21:10353809-10354258	Intergenic	-59487	NM_001187	BAGE	0	1	0	1	nd	nd	nd	nd
chr21:10355131-10355477	Intergenic	-58216	NM_001187	BAGE	0	1	0	1	nd	nd	nd	nd
chr21:10357442-10357790	Intergenic	-55904	NM_001187	BAGE	0	1	0	1	nd	nd	nd	nd
chr21:10361392-10361540	Intergenic	-52054	NM_001187	BAGE	0	1	0	1	nd	nd	nd	nd
chr21:10362927-10363120	Intergenic	-50497	NM_001187	BAGE	0	1	0	1	nd	nd	nd	nd
chr21:10365619-10365961	Intergenic	-47730	NM_001187	BAGE	0	1	0	1	nd	nd	nd	nd
chr21:10367575-10367729	Intergenic	-45868	NM_001187	BAGE	0	1	0	1	nd	nd	nd	nd
chr21:10368380-10368913	Intergenic	-44874	NM_001187	BAGE	0	1	0	1	nd	nd	nd	nd
chr21:10372625-10373178	Intergenic	-40619	NM_001187	BAGE	0	0	0	1	nd	nd	nd	nd
chr21:10372808-10373152	Intergenic	-40540	NM_001187	BAGE	0	0	1	0	nd	nd	nd	nd
chr21:10374424-10374515	Intergenic	-39051	NM_001187	BAGE	0	1	0	1	nd	nd	nd	nd
chr21:10376309-10376600	Intergenic	-37066	NM_001187	BAGE	0	1	0	1	nd	nd	nd	nd
chr21:10380535-10380813	Intergenic	-32846	NM_001187	BAGE	0	1	0	1	nd	nd	nd	nd
chr21:10382396-10382539	Intergenic	-31053	NM_001187	BAGE	0	1	0	1	nd	nd	nd	nd
chr21:10383553-10383673	Intergenic	-29907	NM_001187	BAGE	0	1	0	1	nd	nd	nd	nd
chr21:10384412-10384591	Intergenic	-29019	NM_001187	BAGE	0	1	0	1	nd	nd	nd	nd
chr21:10388699-10388902	Intergenic	-24720	NM_001187	BAGE	0	1	0	1	nd	nd	nd	nd
chr21:10390011-10390310	Intergenic	-23360	NM_001187	BAGE	0	1	0	1	nd	nd	nd	nd
chr21:10397430-10397974	Intergenic	-15818	NM_001187	BAGE	0	1	0	1	nd	nd	nd	nd
chr21:10400878-10401212	Intergenic	-12475	NM_001187	BAGE	0	1	0	1	nd	nd	nd	nd
chr21:10401681-10402445	Intergenic	-11457	NM_001187	BAGE	0	1	0	1	nd	nd	nd	nd
chr21:10402662-10402915	Intergenic	-10732	NM_001187	BAGE	0	1	0	1	nd	nd	nd	nd
chr21:10405306-10405751	Intergenic	-7992	NM_001187	BAGE	0	1	0	1	nd	nd	nd	nd
chr21:10411619-10411757	Intergenic	-1832	NM_001187	BAGE	0	1	0	1	nd	nd	nd	nd
chr21:10411876-10412303	Intergenic	-1431	NM_001187	BAGE	0	1	0	1	nd	nd	nd	nd
chr21:10415439-10415668	intron (NM_181704, intron 2 of 8)	2021	NM_181704	BAGE4	0	0	1	0	nd	nd	nd	nd
chr21:10426805-10426944	intron (NM_001187, intron 3 of 4)	13342	NM_181704	BAGE4	0	0	1	0	nd	nd	nd	nd
chr21:10414791-10416401	intron (NM_181704, intron 2 of 8)	2064	NM_182484	BAGE5	0	0	0	1	nd	nd	nd	nd
chr21:10416775-10417058	intron (NM_181704, intron 2 of 8)	3384	NM_182484	BAGE5	0	1	0	1	nd	nd	nd	nd
chr21:10417218-10418059	intron (NM_181704, intron 2 of 8)	4106	NM_182484	BAGE5	0	1	0	1	nd	nd	nd	nd
chr21:10419375-10420043	intron (NM_181704, intron 2 of 8)	6177	NM_182484	BAGE5	0	1	0	1	nd	nd	nd	nd
chr21:10420510-10420575	intron (NM_181704, intron 2 of 8)	7010	NM_182484	BAGE5	0	1	0	1	nd	nd	nd	nd
chr21:10422858-10423257	intron (NM_001187, intron 3 of 4)	9525	NM_182484	BAGE5	0	1	0	1	nd	nd	nd	nd
chr21:10423588-10423942	intron (NM_001187, intron 3 of 4)	10233	NM_182484	BAGE5	0	1	0	1	nd	nd	nd	nd
chr21:10424733-10424873	intron (NM_001187, intron 3 of 4)	11271	NM_182484	BAGE5	0	1	0	1	nd	nd	nd	nd
chr21:10425275-10426143	intron (NM_001187, intron 3 of 4)	12177	NM_182484	BAGE5	0	1	0	1	nd	nd	nd	nd
chr21:10426753-10426974	intron (NM_001187, intron 3 of 4)	13331	NM_182484	BAGE5	0	0	0	1	nd	nd	nd	nd
chr21:10427288-10428169	intron (NM_001187, intron 3 of 4)	14196	NM_182484	BAGE5	0	1	0	1	nd	nd	nd	nd
chr21:10429215-10429605	intron (NM_001187, intron 3 of 4)	15878	NM_182484	BAGE5	0	1	0	1	nd	nd	nd	nd
chr21:10430156-10430397	intron (NM_001187, intron 3 of 4)	16744	NM_182484	BAGE5	0	1	0	1	nd	nd	nd	nd
chr21:10430998-10432930	intron (NM_001187, intron 3 of 4)	18432	NM_182484	BAGE5	0	1	0	1	nd	nd	nd	nd
chr21:10438626-10438909	intron (NM_001187, intron 3 of 4)	25235	NM_182484	BAGE5	0	1	0	1	nd	nd	nd	nd
chr21:10440010-10440158	intron (NM_001187, intron 3 of 4)	26552	NM_182484	BAGE5	0	1	0	1	nd	nd	nd	nd
chr21:10440604-10441080	intron (NM_001187, intron 3 of 4)	27310	NM_182484	BAGE5	0	1	0	1	nd	nd	nd	nd
chr21:10445754-10446400	intron (NM_001187, intron 3 of 4)	32545	NM_182484	BAGE5	0	1	0	1	nd	nd	nd	nd
chr21:10447586-10447865	intron (NM_001187, intron 3 of 4)	34193	NM_182484	BAGE5	0	1	0	1	nd	nd	nd	nd
chr21:10453108-10453268	intron (NM_001187, intron 4 of 4)	39656	NM_182484	BAGE5	0	1	0	1	nd	nd	nd	nd
chr21:10457802-10457901	intron (NM_182484, intron 3 of 8)	44319	NM_182484	BAGE5	0	1	0	1	nd	nd	nd	nd
chr21:10459668-10460197	intron (NM_182484, intron 3 of 8)	46400	NM_182484	BAGE5	0	1	0	1	nd	nd	nd	nd
chr21:10460445-10460676	intron (NM_182484, intron 3 of 8)	47028	NM_182484	BAGE5	0	1	0	1	nd	nd	nd	nd
chr21:10461130-10461820	intron (NM_182484, intron 3 of 8)	47943	NM_182484	BAGE5	0	1	0	1	nd	nd	nd	nd
chr21:10465556-10466140	intron (NM_182484, intron 5 of 8)	52316	NM_182484	BAGE5	0	1	0	1	nd	nd	nd	nd
chr17:81392377-81392837	Intergenic	-7114	NM_001291324	BAHCC1	0	0	0	1	-0.661369	0.00870832	-1.7533	1.93414e-06
chr17:81397954-81402237	TTS (NR_039894)	374	NM_001291324	BAHCC1	1	0	1	0	-0.661369	0.00870832	-1.7533	1.93414e-06
chr15:40434432-40435934	Intergenic	-4538	NM_001301132	BAHD1	1	0	1	0	0.073305	0.664355	-0.0316044	0.911229
chr16:1332546-1336147	promoter-TSS (NM_003933)	-158	NM_003933	BAIAP3	0	0	1	0	0.489038	0.013449	-0.323651	0.0950367
chr16:1334565-1334705	5' UTR (NM_003933, exon 1 of 34)	131	NM_003933	BAIAP3	0	0	0	1	0.489038	0.013449	-0.323651	0.0950367
chr16:1334921-1335099	intron (NM_003933, intron 1 of 33)	506	NM_003933	BAIAP3	0	0	0	1	0.489038	0.013449	-0.323651	0.0950367
chr10:28667631-28668724	Intergenic	-9318	NM_012342	BAMBI	1	0	1	0	0.486162	0.134562	-0.239457	0.328209
chr10:28669429-28669515	Intergenic	-8023	NM_012342	BAMBI	1	0	1	0	0.486162	0.134562	-0.239457	0.328209
chr9:132575408-132576219	Intergenic	-6793	NM_020064	BARHL1	0	0	1	0	-0.895426	0.333586	-0.902522	0.644321
chr9:132575724-132590409	exon (NM_020064, exon 1 of 3)	460	NM_020064	BARHL1	0	0	0	1	-0.895426	0.333586	-0.902522	0.644321
chr9:132576406-132591163	intron (NM_020064, intron 1 of 2)	1178	NM_020064	BARHL1	0	0	1	0	-0.895426	0.333586	-0.902522	0.644321
chr1:90560028-90560388	Intergenic	157029	NM_020063	BARHL2	1	0	1	0	nd	nd	nd	nd
chr1:90561282-90561494	Intergenic	155849	NM_020063	BARHL2	1	0	1	0	nd	nd	nd	nd
chr1:90704412-90728047	intron (NM_020063, intron 1 of 2)	1008	NM_020063	BARHL2	0	0	1	0	nd	nd	nd	nd
chr1:90705295-90705982	Intergenic	11599	NM_020063	BARHL2	0	0	0	1	nd	nd	nd	nd
chr1:90709474-90710277	Intergenic	7362	NM_020063	BARHL2	0	0	0	1	nd	nd	nd	nd
chr1:90711797-90717752	intron (NM_020063, intron 1 of 2)	2463	NM_020063	BARHL2	0	0	0	1	nd	nd	nd	nd
chr1:90718697-90718752	Intergenic	-1487	NM_020063	BARHL2	0	0	0	1	nd	nd	nd	nd
chr1:90720277-90721170	Intergenic	-3486	NM_020063	BARHL2	0	0	0	1	nd	nd	nd	nd
chr1:90722292-90723338	Intergenic	-5578	NM_020063	BARHL2	0	0	0	1	nd	nd	nd	nd
chr1:90724415-90725290	Intergenic	-7615	NM_020063	BARHL2	0	0	0	1	nd	nd	nd	nd
chr1:90725714-90725807	Intergenic	-8523	NM_020063	BARHL2	0	0	0	1	nd	nd	nd	nd
chr1:90726045-90726820	Intergenic	-9195	NM_020063	BARHL2	0	0	0	1	nd	nd	nd	nd
chr1:90728244-90734238	Intergenic	-14004	NM_020063	BARHL2	1	0	1	0	nd	nd	nd	nd
chr1:90807239-90807920	Intergenic	-90342	NM_020063	BARHL2	1	0	1	0	nd	nd	nd	nd
chr1:90808102-90808676	Intergenic	-91152	NM_020063	BARHL2	1	0	1	0	nd	nd	nd	nd
chr1:90809632-90809948	Intergenic	-92553	NM_020063	BARHL2	1	0	1	0	nd	nd	nd	nd
chr1:90809992-90810847	Intergenic	-93182	NM_020063	BARHL2	1	0	1	0	nd	nd	nd	nd
chr1:90811769-90812063	Intergenic	-94679	NM_020063	BARHL2	1	0	1	0	nd	nd	nd	nd
chr1:90831038-90831287	Intergenic	-113925	NM_020063	BARHL2	1	0	1	0	nd	nd	nd	nd
chr1:90831593-90838430	Intergenic	-117774	NM_020063	BARHL2	1	0	1	0	nd	nd	nd	nd
chr1:90839114-90843841	Intergenic	-124240	NM_020063	BARHL2	1	0	1	0	nd	nd	nd	nd
chr1:90844175-90844730	Intergenic	-127215	NM_020063	BARHL2	1	0	1	0	nd	nd	nd	nd
chr1:90846286-90846373	Intergenic	-129092	NM_020063	BARHL2	1	0	1	0	nd	nd	nd	nd
chr1:90848785-90849381	Intergenic	-131846	NM_020063	BARHL2	1	0	1	0	nd	nd	nd	nd
chr1:90849658-90851538	Intergenic	-133361	NM_020063	BARHL2	1	0	1	0	nd	nd	nd	nd
chr1:90852087-90852809	Intergenic	-135211	NM_020063	BARHL2	1	0	1	0	nd	nd	nd	nd
chr9:93941891-93942212	Intergenic	13275	NM_021570	BARX1	1	0	1	0	-4.1259	2.63309e-07	-2.95266	2.74309e-07
chr9:93942411-93962991	intron (NM_021570, intron 3 of 3)	2625	NM_021570	BARX1	0	0	1	0	-4.1259	2.63309e-07	-2.95266	2.74309e-07
chr9:93942566-93943931	Intergenic	12078	NM_021570	BARX1	0	0	0	1	-4.1259	2.63309e-07	-2.95266	2.74309e-07
chr9:93944115-93948952	Intergenic	8793	NM_021570	BARX1	0	0	0	1	-4.1259	2.63309e-07	-2.95266	2.74309e-07
chr9:93949263-93949409	Intergenic	5990	NM_021570	BARX1	0	0	0	1	-4.1259	2.63309e-07	-2.95266	2.74309e-07
chr9:93951604-93955226	intron (NM_021570, intron 1 of 3)	1911	NM_021570	BARX1	0	0	0	1	-4.1259	2.63309e-07	-2.95266	2.74309e-07
chr9:93955743-93962502	Intergenic	-3796	NM_021570	BARX1	0	0	0	1	-4.1259	2.63309e-07	-2.95266	2.74309e-07
chr11:129367139-129368221	Intergenic	-8306	NM_003658	BARX2	0	1	0	1	nd	nd	nd	nd
chr11:129368556-129368715	Intergenic	-7351	NM_003658	BARX2	0	1	0	1	nd	nd	nd	nd
chr11:129369329-129378171	Intergenic	-2236	NM_003658	BARX2	0	0	1	0	nd	nd	nd	nd
chr11:129369660-129375464	Intergenic	-3424	NM_003658	BARX2	0	0	0	1	nd	nd	nd	nd
chr13:22926866-22926975	Intergenic	-28739	NR_033774	BASP1P1	1	0	1	0	nd	nd	nd	nd
chr1:212697832-212697964	intron (NM_018664, intron 1 of 2)	2087	NM_018664	BATF3	1	0	1	0	2.12392	5.49096e-05	0.0645989	0.906481
chr1:212698235-212702991	promoter-TSS (NM_018664)	-628	NM_018664	BATF3	0	0	1	0	2.12392	5.49096e-05	0.0645989	0.906481
chr1:212699973-212700663	promoter-TSS (NM_018664)	-333	NM_018664	BATF3	0	0	0	1	2.12392	5.49096e-05	0.0645989	0.906481
chr1:212701670-212702017	Intergenic	-1858	NM_018664	BATF3	0	0	0	1	2.12392	5.49096e-05	0.0645989	0.906481
chr19:47238828-47239099	Intergenic	-6197	NM_001127241	BBC3	1	0	1	0	-1.82502	8.67012e-06	-1.25443	0.000859496
chr19:47239343-47240811	Intergenic	-7311	NM_001127241	BBC3	0	0	1	0	-1.82502	8.67012e-06	-1.25443	0.000859496
chr19:47239675-47240525	Intergenic	-7334	NM_001127241	BBC3	0	0	0	1	-1.82502	8.67012e-06	-1.25443	0.000859496
chr19:47242210-47242437	Intergenic	-9557	NM_001127241	BBC3	1	0	1	0	-1.82502	8.67012e-06	-1.25443	0.000859496
chr2:169478325-169481227	intron (NM_152384, intron 1 of 11)	280	NM_152384	BBS5	0	0	1	0	0.97574	0.000626334	-0.238779	0.800891
chr2:169478831-169479276	promoter-TSS (NM_152384)	-443	NM_152384	BBS5	0	0	0	1	0.97574	0.000626334	-0.238779	0.800891
chr2:169480192-169481222	intron (NM_152384, intron 1 of 11)	1211	NM_152384	BBS5	0	0	0	1	0.97574	0.000626334	-0.238779	0.800891
chr2:169481286-169481981	intron (NM_152384, intron 1 of 11)	2137	NM_152384	BBS5	1	0	1	0	0.97574	0.000626334	-0.238779	0.800891
chr19:44804507-44804669	Intergenic	-4471	NM_001013257	BCAM	1	0	1	0	-1.01371	3.20057e-07	0.212559	0.269527
chr19:44805113-44805221	Intergenic	-3892	NM_001013257	BCAM	1	0	1	0	-1.01371	3.20057e-07	0.212559	0.269527
chr1:156640501-156643816	5' UTR (NM_198427, exon 1 of 8)	210	NM_198427	BCAN	1	0	1	0	0.389608	0.288402	-0.743557	0.0355288
chr1:156644141-156644598	intron (NM_021948, intron 1 of 13)	2421	NM_198427	BCAN	1	0	1	0	0.389608	0.288402	-0.743557	0.0355288
chr1:156645391-156648983	intron (NM_021948, intron 3 of 13)	5239	NM_198427	BCAN	0	0	1	0	0.389608	0.288402	-0.743557	0.0355288
chr1:156645945-156647934	exon (NM_198427, exon 3 of 8)	4991	NM_198427	BCAN	0	0	0	1	0.389608	0.288402	-0.743557	0.0355288
chr1:156655982-156657446	intron (NM_021948, intron 9 of 13)	14766	NM_198427	BCAN	1	0	1	0	0.389608	0.288402	-0.743557	0.0355288
chr1:156657864-156658440	exon (NM_021948, exon 12 of 14)	16204	NM_198427	BCAN	1	0	1	0	0.389608	0.288402	-0.743557	0.0355288
chr1:93682018-93682939	promoter-TSS (NM_003567)	-640	NM_003567	BCAR3	1	0	1	0	1.63002	8.19045e-10	-0.589664	0.00097776
chr2:60477594-60478025	intron (NM_138559, intron 2 of 4)	75689	NM_022893	BCL11A	1	0	1	0	-0.390473	0.497715	0.0343319	0.91561
chr2:60478378-60478549	intron (NM_138559, intron 2 of 4)	75035	NM_022893	BCL11A	1	0	1	0	-0.390473	0.497715	0.0343319	0.91561
chr2:60569322-60569618	Intergenic	-15972	NM_138559	BCL11A	1	0	1	0	-0.390473	0.497715	0.0343319	0.91561
chr2:60570256-60570349	Intergenic	-16804	NM_138559	BCL11A	1	0	1	0	-0.390473	0.497715	0.0343319	0.91561
chr2:60570501-60570712	Intergenic	-17108	NM_138559	BCL11A	1	0	1	0	-0.390473	0.497715	0.0343319	0.91561
chr2:60580904-60581274	Intergenic	-27591	NM_138559	BCL11A	1	0	1	0	-0.390473	0.497715	0.0343319	0.91561
chr18:63023000-63023148	Intergenic	296306	NM_000657	BCL2	1	0	1	0	2.64188	8.4241e-08	0.0605236	0.941255
chr18:63317563-63318134	TTS (NM_000657)	1532	NM_000657	BCL2	1	0	1	0	2.64188	8.4241e-08	0.0605236	0.941255
chr18:63318382-63319563	intron (NM_000657, intron 1 of 1)	408	NM_000657	BCL2	1	0	1	0	2.64188	8.4241e-08	0.0605236	0.941255
chr2:111117428-111120561	TTS (NM_001142807)	-1920	NM_138622	BCL2L11	0	0	1	0	-0.278745	0.0609178	0.0369887	0.906174
chr2:111118575-111120087	Intergenic	-1583	NM_001204108	BCL2L11	0	0	0	1	-0.278745	0.0609178	0.0369887	0.906174
chr2:111121474-111122231	intron (NM_138626, intron 1 of 2)	938	NM_138625	BCL2L11	1	0	1	0	-0.278745	0.0609178	0.0369887	0.906174
chr19:44745203-44747241	Intergenic	-2499	NM_005178	BCL3	0	0	1	0	1.1268	0.0356736	-1.66454	3.88214e-06
chr19:44745918-44746834	Intergenic	-2345	NM_005178	BCL3	0	0	0	1	1.1268	0.0356736	-1.66454	3.88214e-06
chr19:44747960-44751649	intron (NM_005178, intron 1 of 8)	1083	NM_005178	BCL3	0	0	1	0	1.1268	0.0356736	-1.66454	3.88214e-06
chr19:44748835-44750109	intron (NM_005178, intron 1 of 8)	751	NM_005178	BCL3	0	0	0	1	1.1268	0.0356736	-1.66454	3.88214e-06
chr19:44752370-44753116	intron (NM_005178, intron 2 of 8)	4022	NM_005178	BCL3	1	0	1	0	1.1268	0.0356736	-1.66454	3.88214e-06
chr19:44753290-44753511	intron (NM_005178, intron 2 of 8)	4679	NM_005178	BCL3	1	0	1	0	1.1268	0.0356736	-1.66454	3.88214e-06
chr17:7022243-7022382	promoter-TSS (NM_181844)	-738	NM_181844	BCL6B	1	0	1	0	1.60738	0.000151353	0.101961	0.764628
chr17:7022477-7022838	promoter-TSS (NM_181844)	-393	NM_181844	BCL6B	1	0	1	0	1.60738	0.000151353	0.101961	0.764628
chr17:7022927-7023264	promoter-TSS (NM_181844)	45	NM_181844	BCL6B	1	0	1	0	1.60738	0.000151353	0.101961	0.764628
chr12:122019999-122021296	Intergenic	-1239	NM_020993	BCL7A	1	0	1	0	0.279462	0.0104087	-0.13212	0.398975
chr12:122022901-122023438	intron (NM_001024808, intron 1 of 5)	1283	NM_001024808	BCL7A	1	0	1	0	0.279462	0.0104087	-0.13212	0.398975
chr1:147583425-147586873	intron (NM_004326, intron 1 of 9)	43648	NM_004326	BCL9	1	0	1	0	0.0974302	0.521538	0.393653	0.0194611
chr1:147588033-147590873	intron (NM_004326, intron 1 of 9)	47952	NM_004326	BCL9	1	0	1	0	0.0974302	0.521538	0.393653	0.0194611
chr1:147591581-147592037	intron (NM_004326, intron 1 of 9)	50308	NM_004326	BCL9	1	0	1	0	0.0974302	0.521538	0.393653	0.0194611
chr1:147592135-147592242	intron (NM_004326, intron 1 of 9)	50687	NM_004326	BCL9	1	0	1	0	0.0974302	0.521538	0.393653	0.0194611
chr1:147598047-147598314	intron (NM_004326, intron 1 of 9)	56679	NM_004326	BCL9	1	0	1	0	0.0974302	0.521538	0.393653	0.0194611
chr1:147598629-147598840	intron (NM_004326, intron 1 of 9)	57233	NM_004326	BCL9	1	0	1	0	0.0974302	0.521538	0.393653	0.0194611
chrX:40004760-40005460	Intergenic	92356	NM_017745	BCOR	1	0	1	0	-0.223235	0.23828	0.212215	0.362997
chrX:40005512-40005708	Intergenic	91856	NM_017745	BCOR	1	0	1	0	-0.223235	0.23828	0.212215	0.362997
chrX:40007466-40008849	Intergenic	89309	NM_017745	BCOR	1	0	1	0	-0.223235	0.23828	0.212215	0.362997
chrX:40008896-40009020	Intergenic	88508	NM_017745	BCOR	1	0	1	0	-0.223235	0.23828	0.212215	0.362997
chrX:40009888-40014353	Intergenic	85346	NM_017745	BCOR	0	0	1	0	-0.223235	0.23828	0.212215	0.362997
chrX:40011489-40013095	Intergenic	85174	NM_001123385	BCOR	0	0	0	1	-0.223235	0.23828	0.212215	0.362997
chrX:40102427-40102873	intron (NM_001123383, intron 1 of 14)	-5184	NM_001123385	BCOR	1	0	1	0	-0.223235	0.23828	0.212215	0.362997
chrX:40102881-40104686	intron (NM_001123383, intron 1 of 14)	-6317	NM_001123385	BCOR	1	0	1	0	-0.223235	0.23828	0.212215	0.362997
chrX:40104709-40104875	intron (NM_001123383, intron 1 of 14)	-7326	NM_001123385	BCOR	1	0	1	0	-0.223235	0.23828	0.212215	0.362997
chrX:40147210-40148187	intron (NM_001123383, intron 1 of 14)	29631	NM_001123384	BCOR	1	0	1	0	-0.223235	0.23828	0.212215	0.362997
chrX:40149449-40149556	intron (NM_001123383, intron 1 of 14)	27827	NM_001123384	BCOR	1	0	1	0	-0.223235	0.23828	0.212215	0.362997
chrX:40150545-40152066	intron (NM_001123383, intron 1 of 14)	26024	NM_001123384	BCOR	1	0	1	0	-0.223235	0.23828	0.212215	0.362997
chrX:129957929-129961190	Intergenic	-45629	NM_001184772	BCORL1	0	0	1	0	-0.126142	0.710426	0.865453	0.106325
chrX:129958559-129959432	Intergenic	-46193	NM_001184772	BCORL1	0	0	0	1	-0.126142	0.710426	0.865453	0.106325
chrX:129962977-129963037	Intergenic	-42181	NM_001184772	BCORL1	1	0	1	0	-0.126142	0.710426	0.865453	0.106325
chrX:129977152-129977510	Intergenic	-27857	NM_001184772	BCORL1	1	0	1	0	-0.126142	0.710426	0.865453	0.106325
chrX:129977792-129977866	Intergenic	-27359	NM_001184772	BCORL1	1	0	1	0	-0.126142	0.710426	0.865453	0.106325
chrX:129978065-129978598	Intergenic	-26857	NM_001184772	BCORL1	1	0	1	0	-0.126142	0.710426	0.865453	0.106325
chrX:129978815-129982092	Intergenic	-24735	NM_001184772	BCORL1	1	0	1	0	-0.126142	0.710426	0.865453	0.106325
chrX:129985022-129985924	Intergenic	-19715	NM_001184772	BCORL1	1	0	1	0	-0.126142	0.710426	0.865453	0.106325
chr11:27700692-27700833	promoter-TSS (NM_001709)	138	NM_001143812	BDNF	1	0	1	0	0.791156	0.00774022	0.458104	0.0434202
chr11:27701582-27702960	promoter-TSS (NM_170733)	-638	NM_170733	BDNF	1	0	1	0	0.791156	0.00774022	0.458104	0.0434202
chr11:27720092-27722002	promoter-TSS (NM_170732)	-268	NM_170732	BDNF	0	0	1	0	0.791156	0.00774022	0.458104	0.0434202
chr11:27721101-27721264	promoter-TSS (NM_170732)	-403	NM_170732	BDNF	0	0	0	1	0.791156	0.00774022	0.458104	0.0434202
chr11:27723533-27724218	Intergenic	-1817	NM_170731	BDNF	1	0	1	0	0.791156	0.00774022	0.458104	0.0434202
chr11:27794094-27794233	Intergenic	-72105	NM_170731	BDNF	1	0	1	0	0.791156	0.00774022	0.458104	0.0434202
chr11:27797161-27797429	Intergenic	-75237	NM_170731	BDNF	1	0	1	0	0.791156	0.00774022	0.458104	0.0434202
chr16:66424091-66430381	promoter-TSS (NM_001136106)	-61	NM_001178020	BEAN1	0	0	1	0	0.4611	0.362068	-0.242715	0.788407
chr16:66424590-66424655	Intergenic	-2675	NM_001178020	BEAN1	0	0	0	1	0.4611	0.362068	-0.242715	0.788407
chr16:66425222-66430010	intron (NM_001197224, intron 1 of 4)	319	NM_001197224	BEAN1	0	0	0	1	0.4611	0.362068	-0.242715	0.788407
chr14:100566746-100570090	promoter-TSS (NM_001159531)	-348	NM_001159531	BEGAIN	0	0	1	0	0.566098	0.047386	-0.44614	0.345288
chr14:100567945-100568175	promoter-TSS (NM_001159531)	10	NM_001159531	BEGAIN	0	0	0	1	0.566098	0.047386	-0.44614	0.345288
chr14:100568368-100568852	promoter-TSS (NM_001159531)	-540	NM_001159531	BEGAIN	0	0	0	1	0.566098	0.047386	-0.44614	0.345288
chr14:100569013-100569170	intron (NM_020836, intron 1 of 6)	703	NM_020836	BEGAIN	0	0	0	1	0.566098	0.047386	-0.44614	0.345288
chr14:100569405-100569593	intron (NM_020836, intron 1 of 6)	295	NM_020836	BEGAIN	0	0	0	1	0.566098	0.047386	-0.44614	0.345288
chr14:100585686-100588599	Intergenic	-17348	NM_020836	BEGAIN	0	0	1	0	0.566098	0.047386	-0.44614	0.345288
chr14:100586078-100586362	Intergenic	-16426	NM_020836	BEGAIN	0	0	0	1	0.566098	0.047386	-0.44614	0.345288
chr14:100587860-100588165	Intergenic	-18218	NM_020836	BEGAIN	0	0	0	1	0.566098	0.047386	-0.44614	0.345288
chr14:100588751-100588979	Intergenic	-19071	NM_020836	BEGAIN	1	0	1	0	0.566098	0.047386	-0.44614	0.345288
chr4:42150081-42150240	intron (NM_001159547, intron 2 of 5)	2718	NM_207406	BEND4	1	0	1	0	1.03284	1.35795e-06	-0.213833	0.209867
chr4:42150247-42151715	intron (NM_001159547, intron 2 of 5)	1897	NM_207406	BEND4	1	0	1	0	1.03284	1.35795e-06	-0.213833	0.209867
chr10:13438555-13440135	exon (NM_152751, exon 9 of 9)	63631	NM_152751	BEND7	1	0	1	0	0.506834	0.00107885	0.0740792	0.729063
chr10:13526503-13526662	Intergenic	-23606	NM_001100912	BEND7	1	0	1	0	0.506834	0.00107885	0.0740792	0.729063
chr10:13527079-13528708	Intergenic	-24917	NM_001100912	BEND7	1	0	1	0	0.506834	0.00107885	0.0740792	0.729063
chr10:13529379-13530722	Intergenic	-27074	NM_001100912	BEND7	1	0	1	0	0.506834	0.00107885	0.0740792	0.729063
chrX:103182645-103184063	Intergenic	-31738	NM_001127688	BEX4	0	0	1	0	-0.0631096	0.668066	0.0114749	0.965401
chrX:103182879-103183710	Intergenic	-31798	NM_001080425	BEX4	0	0	0	1	-0.0631096	0.668066	0.0114749	0.965401
chrX:103184796-103185410	Intergenic	-29989	NM_001127688	BEX4	1	0	1	0	-0.0631096	0.668066	0.0114749	0.965401
chr20:17531115-17531200	exon (NM_001195, exon 1 of 8)	212	NM_001195	BFSP1	1	0	1	0	-1.33283	9.93392e-07	0.384899	0.152333
chr17:1226762-1232241	Intergenic	-41063	NM_001164405	BHLHA9	0	0	1	0	nd	nd	nd	nd
chr17:1226919-1231397	Intergenic	-41406	NM_001164405	BHLHA9	0	0	0	1	nd	nd	nd	nd
chr17:1258902-1261311	Intergenic	-10458	NM_001164405	BHLHA9	0	0	1	0	nd	nd	nd	nd
chr17:1259890-1260163	Intergenic	-10538	NM_001164405	BHLHA9	0	0	0	1	nd	nd	nd	nd
chr17:1270357-1271131	exon (NM_001164405, exon 1 of 1)	180	NM_001164405	BHLHA9	1	0	1	0	nd	nd	nd	nd
chr8:64575225-64589228	3' UTR (NM_152414, exon 1 of 1)	1988	NM_152414	BHLHE22	0	0	1	0	nd	nd	nd	nd
chr8:64578787-64579141	Intergenic	-1274	NM_152414	BHLHE22	0	0	0	1	nd	nd	nd	nd
chr8:64582978-64588370	Intergenic	5436	NM_152414	BHLHE22	0	0	0	1	nd	nd	nd	nd
chr20:63003225-63009346	exon (NM_080606, exon 1 of 1)	750	NM_080606	BHLHE23	0	0	1	0	nd	nd	nd	nd
chr20:63003957-63008958	exon (NM_080606, exon 1 of 1)	578	NM_080606	BHLHE23	0	0	0	1	nd	nd	nd	nd
chr3:4976863-4977272	intron (NR_125915, intron 1 of 3)	-2345	NM_003670	BHLHE40	1	0	1	0	1.6389	0.00670812	-0.623247	0.037725
chr3:4869165-4869278	Intergenic	37280	NR_125914	BHLHE40-AS1	1	0	1	0	1.51092	0.0219744	0.17222	0.715099
chr12:26115033-26115897	Intergenic	9605	NM_030762	BHLHE41	1	0	1	0	2.7932	0.00950452	0.68757	0.230599
chr12:26120449-26124946	exon (NM_030762, exon 5 of 5)	2373	NM_030762	BHLHE41	1	0	1	0	2.7932	0.00950452	0.68757	0.230599
chr12:26126944-26129240	Intergenic	-3022	NM_030762	BHLHE41	0	0	1	0	2.7932	0.00950452	0.68757	0.230599
chr12:26127524-26127911	Intergenic	-2647	NM_030762	BHLHE41	0	0	0	1	2.7932	0.00950452	0.68757	0.230599
chr5:79111154-79113336	intron (NM_001713, intron 1 of 7)	464	NM_001713	BHMT	0	0	1	0	-4.95989	3.3153e-11	0.0259571	0.987139
chr5:79112216-79113086	intron (NM_001713, intron 1 of 7)	870	NM_001713	BHMT	0	0	0	1	-4.95989	3.3153e-11	0.0259571	0.987139
chr10:58512102-58514931	intron (NM_001080512, intron 1 of 20)	372	NM_001080512	BICC1	1	0	1	0	4.38422	1.60985e-06	0.546104	0.420036
chr22:43108906-43113147	intron (NM_001197, intron 1 of 4)	278	NM_001197	BIK	0	0	1	0	-0.051738	0.895871	-0.544179	0.183408
chr22:43111299-43111482	intron (NM_001197, intron 1 of 4)	642	NM_001197	BIK	0	0	0	1	-0.051738	0.895871	-0.544179	0.183408
chr22:43111694-43112118	intron (NM_001197, intron 1 of 4)	1158	NM_001197	BIK	0	0	0	1	-0.051738	0.895871	-0.544179	0.183408
chr7:155345395-155345901	Intergenic	22285	NR_103545	BLACE	1	0	1	0	nd	nd	nd	nd
chr7:155367856-155368040	promoter-TSS (NR_103545)	-15	NR_103545	BLACE	0	1	0	1	nd	nd	nd	nd
chr7:155368374-155385331	Intergenic	-8919	NR_103545	BLACE	0	0	1	0	nd	nd	nd	nd
chr7:155369006-155387892	Intergenic	-10516	NR_103545	BLACE	0	0	0	1	nd	nd	nd	nd
chr7:43757349-43757989	Intergenic	-1004	NM_001253823	BLVRA	1	0	1	0	0.693224	0.000237012	-0.162662	0.386618
chr7:43759097-43759869	intron (NM_000712, intron 1 of 7)	810	NM_000712	BLVRA	1	0	1	0	0.693224	0.000237012	-0.162662	0.386618
chr16:15435475-15436414	intron (NM_033201, intron 1 of 5)	1476	NM_033201	BMERB1	1	0	1	0	nd	nd	nd	nd
chr16:15436556-15436683	intron (NM_033201, intron 1 of 5)	2151	NM_033201	BMERB1	1	0	1	0	nd	nd	nd	nd
chr10:22318577-22320641	intron (NM_001204062, intron 5 of 13)	-1601	NM_005180	BMI1	1	0	1	0	2.77448	6.52535e-14	2.50971	2.08168e-10
chr10:22321306-22323763	intron (NM_005180, intron 1 of 9)	1324	NM_005180	BMI1	0	0	1	0	2.77448	6.52535e-14	2.50971	2.08168e-10
chr10:22321972-22322856	intron (NM_005180, intron 1 of 9)	1204	NM_005180	BMI1	0	0	0	1	2.77448	6.52535e-14	2.50971	2.08168e-10
chr10:22323917-22325398	intron (NM_005180, intron 1 of 9)	3447	NM_005180	BMI1	1	0	1	0	2.77448	6.52535e-14	2.50971	2.08168e-10
chr10:22326479-22327697	intron (NM_001204062, intron 7 of 13)	5878	NM_005180	BMI1	1	0	1	0	2.77448	6.52535e-14	2.50971	2.08168e-10
chr10:22331244-22331530	TTS (NM_005180)	10177	NM_005180	BMI1	1	0	1	0	2.77448	6.52535e-14	2.50971	2.08168e-10
chr8:22165846-22167863	intron (NR_033403, intron 1 of 19)	1714	NM_006129	BMP1	0	0	1	0	-1.09092	1.41519e-07	-2.5049	8.88834e-11
chr8:22166003-22167814	intron (NR_033403, intron 1 of 19)	1768	NM_001199	BMP1	0	0	0	1	-1.09092	1.41519e-07	-2.5049	8.88834e-11
chr20:6767814-6768262	promoter-TSS (NM_001200)	-60	NM_001200	BMP2	1	0	1	0	-0.547275	0.0796858	1.11135	0.103374
chr20:6768428-6769038	5' UTR (NM_001200, exon 1 of 3)	635	NM_001200	BMP2	1	0	1	0	-0.547275	0.0796858	1.11135	0.103374
chr20:6770360-6771851	intron (NM_001200, intron 2 of 2)	3007	NM_001200	BMP2	1	0	1	0	-0.547275	0.0796858	1.11135	0.103374
chr4:81029434-81030363	Intergenic	-1067	NM_001201	BMP3	1	0	1	0	1.8008	0.0348747	0.571847	0.787489
chr4:81030815-81032261	exon (NM_001201, exon 1 of 3)	573	NM_001201	BMP3	1	0	1	0	1.8008	0.0348747	0.571847	0.787489
chr14:53954557-53955950	promoter-TSS (NM_130851)	-701	NM_130851	BMP4	1	0	1	0	1.78501	0.0205344	0.165706	0.838085
chr14:53957731-53958146	Intergenic	-1102	NM_001202	BMP4	1	0	1	0	1.78501	0.0205344	0.165706	0.838085
chr14:53962281-53964430	Intergenic	-6519	NM_001202	BMP4	0	0	1	0	1.78501	0.0205344	0.165706	0.838085
chr14:53962519-53963382	Intergenic	-6114	NM_001202	BMP4	0	0	0	1	1.78501	0.0205344	0.165706	0.838085
chr6:7723379-7725985	Intergenic	-2096	NM_001718	BMP6	0	0	1	0	1.4768	0.00143676	0.500499	0.0782791
chr6:7723541-7723764	Intergenic	-3126	NM_001718	BMP6	0	0	0	1	1.4768	0.00143676	0.500499	0.0782791
chr6:7723926-7725830	Intergenic	-1900	NM_001718	BMP6	0	0	0	1	1.4768	0.00143676	0.500499	0.0782791
chr6:7726151-7729974	intron (NM_001718, intron 1 of 6)	1284	NM_001718	BMP6	0	0	1	0	1.4768	0.00143676	0.500499	0.0782791
chr6:7726462-7727925	exon (NM_001718, exon 1 of 7)	415	NM_001718	BMP6	0	0	0	1	1.4768	0.00143676	0.500499	0.0782791
chr20:57259063-57259255	intron (NM_001719, intron 1 of 6)	7492	NM_001719	BMP7	1	0	1	0	-1.11429	6.68427e-07	-0.97745	2.4936e-05
chr20:57259571-57259765	intron (NM_001719, intron 1 of 6)	6983	NM_001719	BMP7	1	0	1	0	-1.11429	6.68427e-07	-0.97745	2.4936e-05
chr20:57260323-57261114	intron (NM_001719, intron 1 of 6)	5933	NM_001719	BMP7	1	0	1	0	-1.11429	6.68427e-07	-0.97745	2.4936e-05
chr20:57261250-57261547	intron (NM_001719, intron 1 of 6)	5253	NM_001719	BMP7	1	0	1	0	-1.11429	6.68427e-07	-0.97745	2.4936e-05
chr20:57261803-57262190	intron (NM_001719, intron 1 of 6)	4655	NM_001719	BMP7	1	0	1	0	-1.11429	6.68427e-07	-0.97745	2.4936e-05
chr20:57263799-57269336	promoter-TSS (NM_001719)	84	NM_001719	BMP7	0	0	1	0	-1.11429	6.68427e-07	-0.97745	2.4936e-05
chr20:57267314-57268742	Intergenic	-1377	NM_001719	BMP7	0	0	0	1	-1.11429	6.68427e-07	-0.97745	2.4936e-05
chr20:56921894-56921999	Intergenic	-291750	NR_110631	BMP7-AS1	1	0	1	0	nd	nd	nd	nd
chr20:56922545-56924871	Intergenic	-289988	NR_110631	BMP7-AS1	1	0	1	0	nd	nd	nd	nd
chr20:56925755-56925894	Intergenic	-287872	NR_110631	BMP7-AS1	1	0	1	0	nd	nd	nd	nd
chr20:56925905-56927798	Intergenic	-286845	NR_110631	BMP7-AS1	1	0	1	0	nd	nd	nd	nd
chr20:57070199-57071060	Intergenic	-143067	NR_110631	BMP7-AS1	1	0	1	0	nd	nd	nd	nd
chr20:57091733-57092095	Intergenic	-121782	NR_110631	BMP7-AS1	1	0	1	0	nd	nd	nd	nd
chr1:39489867-39494460	exon (NM_181809, exon 1 of 7)	517	NM_181809	BMP8A	0	0	1	0	nd	nd	nd	nd
chr1:39491972-39494257	intron (NM_181809, intron 1 of 6)	1468	NM_181809	BMP8A	0	0	0	1	nd	nd	nd	nd
chr1:39494424-39494514	intron (NM_181809, intron 1 of 6)	2823	NM_181809	BMP8A	0	0	0	1	nd	nd	nd	nd
chr1:39494609-39494693	intron (NM_181809, intron 1 of 6)	3005	NM_181809	BMP8A	1	0	1	0	nd	nd	nd	nd
chr1:39495867-39496084	intron (NM_181809, intron 1 of 6)	4329	NM_181809	BMP8A	0	0	0	1	nd	nd	nd	nd
chr1:39495910-39496179	intron (NM_181809, intron 1 of 6)	4398	NM_181809	BMP8A	0	0	1	0	nd	nd	nd	nd
chr1:39785387-39793425	promoter-TSS (NM_001720)	-545	NM_001720	BMP8B	0	0	0	1	-0.498078	0.193057	-1.92456	1.90109e-05
chr1:39785410-39790708	intron (NM_001720, intron 1 of 6)	802	NM_001720	BMP8B	0	0	1	0	-0.498078	0.193057	-1.92456	1.90109e-05
chr1:39790757-39791211	Intergenic	-2123	NM_001720	BMP8B	0	0	1	0	-0.498078	0.193057	-1.92456	1.90109e-05
chr1:39791531-39791703	Intergenic	-2756	NM_001720	BMP8B	0	0	1	0	-0.498078	0.193057	-1.92456	1.90109e-05
chr7:33704569-33704921	Intergenic	-200166	NM_133468	BMPER	1	0	1	0	-0.346386	0.354584	-1.87392	0.0135842
chr7:33903242-33904880	promoter-TSS (NM_133468)	-850	NM_133468	BMPER	1	0	1	0	-0.346386	0.354584	-1.87392	0.0135842
chr7:33905817-33907235	intron (NM_133468, intron 2 of 15)	1615	NM_133468	BMPER	1	0	1	0	-0.346386	0.354584	-1.87392	0.0135842
chr4:94758184-94758650	promoter-TSS (NR_121610)	440	NM_001203	BMPR1B	1	0	1	0	1.43649	7.76559e-08	1.30658	0.0018717
chr4:94758964-94759103	intron (NM_001203, intron 1 of 12)	1056	NM_001203	BMPR1B	1	0	1	0	1.43649	7.76559e-08	1.30658	0.0018717
chr4:94759129-94760467	intron (NM_001203, intron 1 of 12)	1821	NM_001203	BMPR1B	1	0	1	0	1.43649	7.76559e-08	1.30658	0.0018717
chr4:94756332-94757818	promoter-TSS (NM_001203)	458	NR_121610	BMPR1B-DT	1	0	1	0	nd	nd	nd	nd
chr10:42752429-42757210	Intergenic	-27687	NM_014753	BMS1	0	0	1	0	0.0262979	0.797313	0.0250702	0.874337
chr10:42753415-42756709	Intergenic	-27444	NM_014753	BMS1	0	0	0	1	0.0262979	0.797313	0.0250702	0.874337
chr10:42865696-42866410	Intergenic	83547	NM_014753	BMS1	1	0	1	0	0.0262979	0.797313	0.0250702	0.874337
chr14:19098886-19099026	intron (NR_122111, intron 3 of 3)	-5619	NR_073459	BMS1P18	0	1	0	1	nd	nd	nd	nd
chr22:16064406-16064652	Intergenic	-248632	NR_073459	BMS1P18	0	1	0	1	nd	nd	nd	nd
chr22:16132307-16132407	Intergenic	-316460	NR_073459	BMS1P18	0	1	0	1	nd	nd	nd	nd
chr22:22270829-22272187	Intergenic	-26590	NR_027293	BMS1P20	0	0	0	1	nd	nd	nd	nd
chr22:22272561-22272905	Intergenic	-25365	NR_027293	BMS1P20	0	0	0	1	nd	nd	nd	nd
chr22:22273102-22274180	Intergenic	-24457	NR_027293	BMS1P20	0	0	0	1	nd	nd	nd	nd
chr22:22273268-22274352	Intergenic	-24288	NR_027293	BMS1P20	0	0	1	0	nd	nd	nd	nd
chr22:22275000-22276273	Intergenic	-22462	NR_027293	BMS1P20	0	0	0	1	nd	nd	nd	nd
chr22:22275082-22276319	Intergenic	-22398	NR_027293	BMS1P20	0	0	1	0	nd	nd	nd	nd
chr22:22276989-22277831	Intergenic	-20688	NR_027293	BMS1P20	0	0	1	0	nd	nd	nd	nd
chr22:22277331-22277689	Intergenic	-20588	NR_027293	BMS1P20	0	0	0	1	nd	nd	nd	nd
chr22:22277930-22278306	Intergenic	-19980	NR_027293	BMS1P20	0	0	0	1	nd	nd	nd	nd
chr22:22277996-22278443	Intergenic	-19879	NR_027293	BMS1P20	0	0	1	0	nd	nd	nd	nd
chr22:22278979-22282582	Intergenic	-17318	NR_027293	BMS1P20	0	0	0	1	nd	nd	nd	nd
chr22:22279004-22282802	Intergenic	-17195	NR_027293	BMS1P20	0	0	1	0	nd	nd	nd	nd
chr22:22283062-22283874	Intergenic	-14630	NR_027293	BMS1P20	1	0	1	0	nd	nd	nd	nd
chr22:22283956-22284293	Intergenic	-13974	NR_027293	BMS1P20	0	1	0	1	nd	nd	nd	nd
chr22:22287424-22287658	Intergenic	-10557	NR_027293	BMS1P20	1	0	1	0	nd	nd	nd	nd
chr22:22287889-22288242	Intergenic	-10033	NR_027293	BMS1P20	1	0	1	0	nd	nd	nd	nd
chr22:22289157-22289334	Intergenic	-8853	NR_027293	BMS1P20	1	0	1	0	nd	nd	nd	nd
chr22:22289492-22289796	Intergenic	-8454	NR_027293	BMS1P20	1	0	1	0	nd	nd	nd	nd
chr22:22291054-22291380	Intergenic	-6881	NR_027293	BMS1P20	1	0	1	0	nd	nd	nd	nd
chr22:22300351-22300813	intron (NR_027293, intron 1 of 10)	2484	NR_027293	BMS1P20	1	0	1	0	nd	nd	nd	nd
chr22:22301297-22301733	intron (NR_027293, intron 1 of 10)	3417	NR_027293	BMS1P20	1	0	1	0	nd	nd	nd	nd
chr22:22305468-22305785	intron (NR_027293, intron 3 of 10)	7528	NR_027293	BMS1P20	1	0	1	0	nd	nd	nd	nd
chr22:22314069-22314181	intron (NR_027293, intron 8 of 10)	16027	NR_027293	BMS1P20	1	0	1	0	nd	nd	nd	nd
chr22:22315463-22315668	intron (NR_027293, intron 8 of 10)	17467	NR_027293	BMS1P20	1	0	1	0	nd	nd	nd	nd
chr22:22315947-22316183	intron (NR_027293, intron 8 of 10)	17967	NR_027293	BMS1P20	1	0	1	0	nd	nd	nd	nd
chr22:22316489-22317434	intron (NR_027293, intron 8 of 10)	18863	NR_027293	BMS1P20	0	0	1	0	nd	nd	nd	nd
chr22:22316660-22316794	intron (NR_027293, intron 8 of 10)	18629	NR_027293	BMS1P20	0	0	0	1	nd	nd	nd	nd
chr22:22318179-22318276	intron (NR_027293, intron 8 of 10)	20129	NR_027293	BMS1P20	1	0	1	0	nd	nd	nd	nd
chr22:22319855-22320075	intron (NR_027293, intron 9 of 10)	21867	NR_027293	BMS1P20	1	0	1	0	nd	nd	nd	nd
chr22:22320452-22320591	intron (NR_027293, intron 9 of 10)	22423	NR_027293	BMS1P20	1	0	1	0	nd	nd	nd	nd
chr22:22321772-22321934	non-coding (NR_027293, exon 10 of 11)	23755	NR_027293	BMS1P20	1	0	1	0	nd	nd	nd	nd
chr22:22322832-22342429	Intergenic	34532	NR_027293	BMS1P20	0	0	1	0	nd	nd	nd	nd
chr22:22323635-22323832	TTS (NR_027293)	25635	NR_027293	BMS1P20	0	0	0	1	nd	nd	nd	nd
chr22:22324630-22325094	Intergenic	26764	NR_027293	BMS1P20	0	0	0	1	nd	nd	nd	nd
chr22:22325219-22325697	Intergenic	27360	NR_027293	BMS1P20	0	0	0	1	nd	nd	nd	nd
chr22:22325859-22326356	Intergenic	28009	NR_027293	BMS1P20	0	0	0	1	nd	nd	nd	nd
chr22:22326422-22336766	Intergenic	33496	NR_027293	BMS1P20	0	0	0	1	nd	nd	nd	nd
chr22:22337032-22342168	Intergenic	41502	NR_027293	BMS1P20	0	0	0	1	nd	nd	nd	nd
chr22:22343356-22357243	Intergenic	52201	NR_027293	BMS1P20	0	0	1	0	nd	nd	nd	nd
chr22:22343695-22347129	Intergenic	47314	NR_027293	BMS1P20	0	0	0	1	nd	nd	nd	nd
chr22:22348559-22350567	Intergenic	51465	NR_027293	BMS1P20	0	0	0	1	nd	nd	nd	nd
chr22:22350878-22355692	Intergenic	55187	NR_027293	BMS1P20	0	0	0	1	nd	nd	nd	nd
chr22:22356139-22356369	Intergenic	58156	NR_027293	BMS1P20	0	0	0	1	nd	nd	nd	nd
chr22:22357572-22422591	Intergenic	91983	NR_027293	BMS1P20	0	0	1	0	nd	nd	nd	nd
chr22:22361091-22361244	Intergenic	63069	NR_027293	BMS1P20	0	0	0	1	nd	nd	nd	nd
chr22:22362638-22362812	Intergenic	64627	NR_027293	BMS1P20	0	0	0	1	nd	nd	nd	nd
chr22:22362884-22363295	Intergenic	64991	NR_027293	BMS1P20	0	0	0	1	nd	nd	nd	nd
chr22:22363745-22363898	Intergenic	65723	NR_027293	BMS1P20	0	0	0	1	nd	nd	nd	nd
chr22:22364252-22364376	Intergenic	66216	NR_027293	BMS1P20	0	0	0	1	nd	nd	nd	nd
chr22:22366354-22366745	Intergenic	68451	NR_027293	BMS1P20	0	0	0	1	nd	nd	nd	nd
chr22:22367560-22367655	Intergenic	69509	NR_027293	BMS1P20	0	0	0	1	nd	nd	nd	nd
chr22:22367987-22368137	Intergenic	69964	NR_027293	BMS1P20	0	0	0	1	nd	nd	nd	nd
chr22:22369951-22370287	Intergenic	72021	NR_027293	BMS1P20	0	0	0	1	nd	nd	nd	nd
chr22:22370933-22371004	Intergenic	72870	NR_027293	BMS1P20	0	0	0	1	nd	nd	nd	nd
chr22:22371705-22371807	Intergenic	73658	NR_027293	BMS1P20	0	0	0	1	nd	nd	nd	nd
chr22:22373412-22373730	Intergenic	75473	NR_027293	BMS1P20	0	0	0	1	nd	nd	nd	nd
chr22:22375526-22376189	Intergenic	77759	NR_027293	BMS1P20	0	0	0	1	nd	nd	nd	nd
chr22:22378926-22379022	Intergenic	80876	NR_027293	BMS1P20	0	0	0	1	nd	nd	nd	nd
chr22:22383919-22384031	Intergenic	85877	NR_027293	BMS1P20	0	0	0	1	nd	nd	nd	nd
chr22:22384206-22384506	Intergenic	86258	NR_027293	BMS1P20	0	0	0	1	nd	nd	nd	nd
chr22:22390921-22391182	Intergenic	92953	NR_027293	BMS1P20	0	0	0	1	nd	nd	nd	nd
chr22:22395425-22395614	Intergenic	97421	NR_027293	BMS1P20	0	0	0	1	nd	nd	nd	nd
chr22:22397425-22397623	Intergenic	99426	NR_027293	BMS1P20	0	0	0	1	nd	nd	nd	nd
chr10:79903508-79904719	promoter-TSS (NR_033857)	-785	NR_033857	BMS1P21	1	0	1	0	nd	nd	nd	nd
chr15:83281511-83287153	promoter-TSS (NM_001301206)	384	NM_001717	BNC1	0	0	1	0	3.78779	0.000150923	-0.0395301	0.98589
chr15:83283318-83286620	promoter-TSS (NM_001717)	-253	NM_001717	BNC1	0	0	0	1	3.78779	0.000150923	-0.0395301	0.98589
chr15:59690462-59690988	Intergenic	-1282	NM_004330	BNIP2	1	0	1	0	0.279209	0.000147769	-0.0739459	0.406437
chr10:131982229-131984010	Intergenic	-1106	NM_004052	BNIP3	1	0	1	0	-0.65461	0.0138629	-0.0410982	0.93141
chr10:132034707-132037294	Intergenic	-53987	NM_004052	BNIP3	1	0	1	0	-0.65461	0.0138629	-0.0410982	0.93141
chr3:113212390-113213146	intron (NM_001301861, intron 1 of 19)	271	NM_001301861	BOC	1	0	1	0	-0.124597	0.573332	0.986126	0.0199948
chr3:113213161-113213310	intron (NM_001301861, intron 1 of 19)	738	NM_001301861	BOC	1	0	1	0	-0.124597	0.573332	0.986126	0.0199948
chr2:241540443-241540503	Intergenic	-18258	NM_032515	BOK	1	0	1	0	1.5876	5.18627e-07	-0.0753731	0.845973
chr2:241541469-241543119	Intergenic	-16437	NM_032515	BOK	0	0	1	0	1.5876	5.18627e-07	-0.0753731	0.845973
chr2:241541674-241543164	Intergenic	-16312	NM_032515	BOK	0	0	0	1	1.5876	5.18627e-07	-0.0753731	0.845973
chr2:197785639-197785714	promoter-TSS (NM_001284361)	-326	NM_033030	BOLL	1	0	1	0	nd	nd	nd	nd
chr2:197786495-197787440	promoter-TSS (NM_001284358)	-655	NM_001284358	BOLL	1	0	1	0	nd	nd	nd	nd
chr17:8188896-8189716	exon (NM_017622, exon 1 of 1)	940	NM_017622	BORCS6	1	0	1	0	0.261962	0.123993	-0.510455	0.00874762
chr1:177169107-177169623	Intergenic	-2023	NM_021165	BRINP2	1	0	1	0	nd	nd	nd	nd
chr1:177170417-177170604	promoter-TSS (NM_021165)	-878	NM_021165	BRINP2	1	0	1	0	nd	nd	nd	nd
chr1:177171228-177173949	intron (NM_021165, intron 1 of 7)	1200	NM_021165	BRINP2	0	0	1	0	nd	nd	nd	nd
chr1:177171593-177173123	intron (NM_021165, intron 1 of 7)	970	NM_021165	BRINP2	0	0	0	1	nd	nd	nd	nd
chr1:177180205-177180512	intron (NM_021165, intron 1 of 7)	8970	NM_021165	BRINP2	1	0	1	0	nd	nd	nd	nd
chr1:177180747-177181174	intron (NM_021165, intron 1 of 7)	9572	NM_021165	BRINP2	1	0	1	0	nd	nd	nd	nd
chr1:177207369-177208118	intron (NM_021165, intron 1 of 7)	36355	NM_021165	BRINP2	1	0	1	0	nd	nd	nd	nd
chr1:190475340-190475642	intron (NM_199051, intron 1 of 7)	2138	NM_199051	BRINP3	1	0	1	0	2.19242	0.000759199	2.07885	0.237159
chr1:190475804-190477492	intron (NM_199051, intron 1 of 7)	981	NM_199051	BRINP3	1	0	1	0	2.19242	0.000759199	2.07885	0.237159
chr1:190477561-190477814	promoter-TSS (NM_199051)	-58	NM_199051	BRINP3	1	0	1	0	2.19242	0.000759199	2.07885	0.237159
chr14:35940184-35940326	Intergenic	113864	NM_032352	BRMS1L	1	0	1	0	-0.452586	0.000983457	-0.34378	0.0321558
chr11:1390554-1390695	intron (NR_046331, intron 1 of 20)	725	NM_001256627	BRSK2	1	0	1	0	0.416262	0.0549709	-0.497399	0.0565698
chr1:54996824-54999656	promoter-TSS (NM_057176)	-704	NM_057176	BSND	1	0	1	0	nd	nd	nd	nd
chr1:54999824-54999992	intron (NM_057176, intron 1 of 3)	964	NM_057176	BSND	1	0	1	0	nd	nd	nd	nd
chr1:55002309-55002531	intron (NM_057176, intron 1 of 3)	3476	NM_057176	BSND	1	0	1	0	nd	nd	nd	nd
chr9:113350218-113350624	intron (NM_017688, intron 1 of 5)	889	NM_017688	BSPRY	1	0	1	0	-0.840853	0.0329553	0.0373624	0.910058
chr11:122972866-122986997	intron (NM_001098169, intron 1 of 2)	1740	NM_001098169	BSX	0	0	1	0	nd	nd	nd	nd
chr11:122973016-122976889	Intergenic	6719	NM_001098169	BSX	0	0	0	1	nd	nd	nd	nd
chr11:122977311-122981805	intron (NM_001098169, intron 1 of 2)	2113	NM_001098169	BSX	0	0	0	1	nd	nd	nd	nd
chr11:122982459-122984378	Intergenic	-1747	NM_001098169	BSX	0	0	0	1	nd	nd	nd	nd
chr11:122985315-122986483	Intergenic	-4228	NM_001098169	BSX	0	0	0	1	nd	nd	nd	nd
chr12:107318645-107321221	exon (NM_001018072, exon 1 of 17)	1513	NM_001018072	BTBD11	1	0	1	0	2.48894	4.5579e-07	0.338365	0.371901
chr12:107321843-107321958	intron (NM_001018072, intron 1 of 16)	3480	NM_001018072	BTBD11	1	0	1	0	2.48894	4.5579e-07	0.338365	0.371901
chr12:107322166-107322306	intron (NM_001018072, intron 1 of 16)	3816	NM_001018072	BTBD11	1	0	1	0	2.48894	4.5579e-07	0.338365	0.371901
chr12:107580816-107581095	promoter-TSS (NM_001017523)	98	NM_001017523	BTBD11	1	0	1	0	2.48894	4.5579e-07	0.338365	0.371901
chr12:107581584-107582091	intron (NM_001018072, intron 4 of 16)	980	NM_001017523	BTBD11	1	0	1	0	2.48894	4.5579e-07	0.338365	0.371901
chr17:74351264-74353684	intron (NM_153209, intron 14 of 19)	9345	NM_001080466	BTBD17	0	0	1	0	-0.603066	0.0357429	1.48256	0.0195716
chr17:74352146-74353167	intron (NM_153209, intron 14 of 19)	9163	NM_001080466	BTBD17	0	0	0	1	-0.603066	0.0357429	1.48256	0.0195716
chr17:74355304-74355530	TTS (NM_001080466)	6402	NM_001080466	BTBD17	1	0	1	0	-0.603066	0.0357429	1.48256	0.0195716
chr17:74355877-74356319	TTS (NM_001080466)	5721	NM_001080466	BTBD17	1	0	1	0	-0.603066	0.0357429	1.48256	0.0195716
chr17:74357180-74357501	exon (NM_001080466, exon 3 of 3)	4479	NM_001080466	BTBD17	1	0	1	0	-0.603066	0.0357429	1.48256	0.0195716
chr4:74793416-74793750	intron (NM_001729, intron 1 of 5)	1103	NM_001316963	BTC	1	0	1	0	nd	nd	nd	nd
chr1:203305530-203307512	intron (NM_006763, intron 1 of 1)	985	NM_006763	BTG2	0	0	1	0	0.414024	0.264238	-2.15144	0.000640953
chr1:203305607-203307087	intron (NM_006763, intron 1 of 1)	811	NM_006763	BTG2	0	0	0	1	0.414024	0.264238	-2.15144	0.000640953
chr1:203308465-203311793	TTS (NM_006763)	4593	NM_006763	BTG2	0	0	1	0	0.414024	0.264238	-2.15144	0.000640953
chr1:203309799-203309905	TTS (NM_006763)	4316	NM_006763	BTG2	0	0	0	1	0.414024	0.264238	-2.15144	0.000640953
chr21:17669061-17669209	Intergenic	-56185	NM_001130914	BTG3	1	0	1	0	0.879271	6.46418e-07	0.00992817	0.97202
chr6:26500732-26503373	intron (NM_001732, intron 2 of 6)	785	NM_001732	BTN1A1	0	0	1	0	nd	nd	nd	nd
chr6:26501203-26501548	intron (NM_001732, intron 1 of 6)	108	NM_001732	BTN1A1	0	0	0	1	nd	nd	nd	nd
chr6:26501725-26503020	intron (NM_001732, intron 2 of 6)	1105	NM_001732	BTN1A1	0	0	0	1	nd	nd	nd	nd
chr6:26332387-26333313	Intergenic	-32309	NM_001197249	BTN3A2	1	0	1	0	0.859998	0.00346935	0.358523	0.280258
chr1:228500406-228500701	Intergenic	11735	NM_001287262	BTNL10	1	0	1	0	nd	nd	nd	nd
chr1:228502064-228502106	Intergenic	10203	NM_001287262	BTNL10	1	0	1	0	nd	nd	nd	nd
chr1:228518270-228518388	Intergenic	-6041	NM_001287262	BTNL10	1	0	1	0	nd	nd	nd	nd
chr1:228526754-228526987	Intergenic	-14582	NM_001287262	BTNL10	1	0	1	0	nd	nd	nd	nd
chr1:228527813-228528032	Intergenic	-15634	NM_001287262	BTNL10	1	0	1	0	nd	nd	nd	nd
chr1:228532508-228532834	Intergenic	-20383	NM_001287262	BTNL10	1	0	1	0	nd	nd	nd	nd
chr1:228534453-228534593	Intergenic	-22235	NM_001287262	BTNL10	1	0	1	0	nd	nd	nd	nd
chr1:228534825-228535563	Intergenic	-22906	NM_001287262	BTNL10	1	0	1	0	nd	nd	nd	nd
chr1:228536513-228536636	Intergenic	-24286	NM_001287262	BTNL10	1	0	1	0	nd	nd	nd	nd
chr1:228536657-228537368	Intergenic	-24724	NM_001287262	BTNL10	1	0	1	0	nd	nd	nd	nd
chr1:228537594-228538734	Intergenic	-25876	NM_001287262	BTNL10	1	0	1	0	nd	nd	nd	nd
chr1:228541236-228541439	Intergenic	-29049	NM_001287262	BTNL10	1	0	1	0	nd	nd	nd	nd
chr1:228541603-228543309	Intergenic	-30168	NM_001287262	BTNL10	1	0	1	0	nd	nd	nd	nd
chr1:228544199-228544579	Intergenic	-32101	NM_001287262	BTNL10	1	0	1	0	nd	nd	nd	nd
chr1:228544634-228544973	Intergenic	-32515	NM_001287262	BTNL10	1	0	1	0	nd	nd	nd	nd
chr1:228545005-228545338	Intergenic	-32883	NM_001287262	BTNL10	1	0	1	0	nd	nd	nd	nd
chr1:228545491-228546865	Intergenic	-33890	NM_001287262	BTNL10	1	0	1	0	nd	nd	nd	nd
chr1:228548025-228548358	Intergenic	-35903	NM_001287262	BTNL10	1	0	1	0	nd	nd	nd	nd
chr1:228549823-228549937	Intergenic	-37592	NM_001287262	BTNL10	1	0	1	0	nd	nd	nd	nd
chr1:228550447-228550529	Intergenic	-38200	NM_001287262	BTNL10	1	0	1	0	nd	nd	nd	nd
chr1:228551109-228552468	Intergenic	-39500	NM_001287262	BTNL10	1	0	1	0	nd	nd	nd	nd
chr1:228552696-228552748	Intergenic	-40434	NM_001287262	BTNL10	1	0	1	0	nd	nd	nd	nd
chr1:228553510-228553603	Intergenic	-41268	NM_001287262	BTNL10	1	0	1	0	nd	nd	nd	nd
chr11:116576586-116580725	Intergenic	194343	NM_032725	BUD13	0	0	1	0	0.212523	0.059602	0.128357	0.412521
chr11:116577464-116579486	Intergenic	194523	NM_032725	BUD13	0	0	0	1	0.212523	0.059602	0.128357	0.412521
chr11:116581152-116584694	Intergenic	190075	NM_032725	BUD13	0	0	1	0	0.212523	0.059602	0.128357	0.412521
chr11:116581738-116582465	Intergenic	190897	NM_032725	BUD13	0	0	0	1	0.212523	0.059602	0.128357	0.412521
chr11:116585376-116585476	Intergenic	187572	NM_032725	BUD13	1	0	1	0	0.212523	0.059602	0.128357	0.412521
chr11:116585528-116585696	Intergenic	187386	NM_032725	BUD13	1	0	1	0	0.212523	0.059602	0.128357	0.412521
chr6:105135116-105136939	intron (NM_001199563, intron 1 of 7)	319	NM_147147	BVES	1	0	1	0	1.91334	1.05452e-11	0.333901	0.0937205
chr6:105137433-105138371	promoter-TSS (NM_001199563)	215	NR_037157	BVES-AS1	1	0	1	0	nd	nd	nd	nd
chr10:44241814-44241927	Intergenic	-50880	NM_001258000	C10orf142	1	0	1	0	nd	nd	nd	nd
chr10:44293586-44293935	intron (NM_001258000, intron 2 of 2)	1010	NM_001258000	C10orf142	1	0	1	0	nd	nd	nd	nd
chr10:44294279-44294442	3' UTR (NM_001258000, exon 3 of 3)	1610	NM_001258000	C10orf142	1	0	1	0	nd	nd	nd	nd
chr10:44309914-44310123	Intergenic	17268	NM_001258000	C10orf142	1	0	1	0	nd	nd	nd	nd
chr10:49677066-49677281	Intergenic	-2465	NM_182554	C10orf53	0	1	0	1	nd	nd	nd	nd
chr10:49677286-49679380	Intergenic	-1305	NM_182554	C10orf53	0	0	1	0	nd	nd	nd	nd
chr10:49677659-49678994	Intergenic	-1312	NM_182554	C10orf53	0	0	0	1	nd	nd	nd	nd
chr10:49680112-49681177	intron (NM_001042427, intron 1 of 2)	1006	NM_001042427	C10orf53	1	0	1	0	nd	nd	nd	nd
chr10:49682709-49682869	intron (NM_001042427, intron 1 of 2)	3151	NM_001042427	C10orf53	1	0	1	0	nd	nd	nd	nd
chr10:49687075-49689736	intron (NM_001042427, intron 1 of 2)	8767	NM_001042427	C10orf53	0	0	1	0	nd	nd	nd	nd
chr10:49688356-49688496	intron (NM_001042427, intron 1 of 2)	8788	NM_001042427	C10orf53	0	0	0	1	nd	nd	nd	nd
chr10:49690797-49692811	intron (NM_001042427, intron 1 of 2)	12166	NM_001042427	C10orf53	0	0	1	0	nd	nd	nd	nd
chr10:49691713-49692445	intron (NM_001042427, intron 1 of 2)	12441	NM_001042427	C10orf53	0	0	0	1	nd	nd	nd	nd
chr10:49693268-49694859	intron (NM_182554, intron 2 of 2)	14425	NM_001042427	C10orf53	0	0	1	0	nd	nd	nd	nd
chr10:49693433-49693832	intron (NM_001042427, intron 1 of 2)	13994	NM_001042427	C10orf53	0	0	0	1	nd	nd	nd	nd
chr10:122954551-122955413	promoter-TSS (NM_024942)	-579	NM_024942	C10orf88	0	0	1	0	-0.0684126	0.462232	0.387217	0.000897617
chr10:122954700-122955084	promoter-TSS (NM_024942)	-489	NM_024942	C10orf88	0	0	0	1	-0.0684126	0.462232	0.387217	0.000897617
chr11:128897702-128903267	non-coding (NR_045767, exon 4 of 4)	5213	NM_145013	C11orf45	0	0	0	1	-4.90091	1.55004e-08	-4.72072	4.56847e-08
chr11:128898353-128905644	non-coding (NR_045767, exon 4 of 4)	3699	NM_145013	C11orf45	0	0	1	0	-4.90091	1.55004e-08	-4.72072	4.56847e-08
chr11:128904037-128905302	intron (NR_045767, intron 1 of 3)	1028	NM_145013	C11orf45	0	0	0	1	-4.90091	1.55004e-08	-4.72072	4.56847e-08
chr11:128906269-128907252	promoter-TSS (NM_001256088)	-529	NR_045767	C11orf45	1	0	1	0	-4.90091	1.55004e-08	-4.72072	4.56847e-08
chr11:16606427-16613872	Intergenic	-128452	NM_014267	C11orf58	0	0	1	0	-0.0769557	0.388302	0.206833	0.0364109
chr11:16608197-16613745	Intergenic	-127630	NM_014267	C11orf58	0	0	0	1	-0.0769557	0.388302	0.206833	0.0364109
chr11:16614271-16616297	Intergenic	-123317	NM_014267	C11orf58	1	0	1	0	-0.0769557	0.388302	0.206833	0.0364109
chr11:109083573-109083752	Intergenic	-338458	NM_207645	C11orf87	0	1	0	1	1.55731	0.0166328	-0.171246	0.952236
chr11:109422472-109424922	exon (NM_207645, exon 2 of 2)	1577	NM_207645	C11orf87	0	0	1	0	1.55731	0.0166328	-0.171246	0.952236
chr11:109423263-109424719	exon (NM_207645, exon 2 of 2)	1871	NM_207645	C11orf87	0	0	0	1	1.55731	0.0166328	-0.171246	0.952236
chr11:63769566-63771152	Intergenic	-1718	NM_001144936	C11orf95	1	0	1	0	0.014581	0.947132	-0.278421	0.220247
chr11:63771399-63771651	Intergenic	-2884	NM_001144936	C11orf95	1	0	1	0	0.014581	0.947132	-0.278421	0.220247
chr11:63772037-63772088	Intergenic	-3421	NM_001144936	C11orf95	1	0	1	0	0.014581	0.947132	-0.278421	0.220247
chr11:43940778-43940924	Intergenic	-1705	NM_001145033	C11orf96	1	0	1	0	2.25277	1.26679e-06	-0.673481	0.20279
chr11:43941274-43945630	3' UTR (NM_001145033, exon 1 of 1)	896	NM_001145033	C11orf96	0	0	1	0	2.25277	1.26679e-06	-0.673481	0.20279
chr11:43943167-43944902	TTS (NM_001145033)	1478	NM_001145033	C11orf96	0	0	0	1	2.25277	1.26679e-06	-0.673481	0.20279
chr11:94513455-94513654	intron (NM_001190462, intron 1 of 3)	1025	NM_001190462	C11orf97	1	0	1	0	nd	nd	nd	nd
chr12:103494194-103494262	intron (NM_198521, intron 1 of 5)	1782	NM_001278419	C12orf42	1	0	1	0	nd	nd	nd	nd
chr12:87940168-87940271	Intergenic	89180	NM_152589	C12orf50	1	0	1	0	nd	nd	nd	nd
chr12:64390304-64390412	exon (NM_001170633, exon 1 of 13)	207	NM_001099676	C12orf56	1	0	1	0	-0.371492	0.34971	-0.976698	0.0197097
chr14:96037855-96039202	promoter-TSS (NM_001252507)	-796	NM_001282464	C14orf132	1	0	1	0	0.17556	0.412365	0.0793465	0.795876
chr14:104461822-104463471	Intergenic	-117038	NM_001008404	C14orf180	0	0	1	0	nd	nd	nd	nd
chr14:104462027-104462332	Intergenic	-117505	NM_001286399	C14orf180	0	0	0	1	nd	nd	nd	nd
chr14:60486306-60486958	promoter-TSS (NM_174978)	-586	NM_174978	C14orf39	1	0	1	0	-0.671722	0.0031998	0.43251	0.206029
chr15:75179316-75179505	Intergenic	-22470	NM_015492	C15orf39	1	0	1	0	-0.216582	0.404465	0.0120667	0.975384
chr15:36270386-36270874	Intergenic	-308973	NM_001290233	C15orf41	1	0	1	0	-0.169098	0.224881	0.209895	0.267364
chr15:36271825-36272220	Intergenic	-307581	NM_001290233	C15orf41	1	0	1	0	-0.169098	0.224881	0.209895	0.267364
chr15:36272437-36272556	Intergenic	-307107	NM_001290233	C15orf41	1	0	1	0	-0.169098	0.224881	0.209895	0.267364
chr15:36273028-36273192	Intergenic	-306493	NM_001290233	C15orf41	1	0	1	0	-0.169098	0.224881	0.209895	0.267364
chr15:45430527-45432188	intron (NM_197955, intron 3 of 4)	828	NM_197955	C15orf48	0	0	1	0	nd	nd	nd	nd
chr15:45430552-45431310	intron (NM_197955, intron 2 of 4)	402	NM_032413	C15orf48	0	0	0	1	nd	nd	nd	nd
chr15:40251681-40254311	promoter-TSS (NM_001276717)	-87	NM_001039905	C15orf56	1	0	1	0	nd	nd	nd	nd
chr15:55446313-55446470	intron (NM_001033559, intron 6 of 8)	37866	NM_001198784	C15orf65	0	1	0	1	0.372088	0.19435	0.0804814	0.916153
chr16:85749929-85752133	promoter-TSS (NM_206967)	52	NM_206967	C16orf74	1	0	1	0	-0.540712	0.151335	-0.114312	0.795876
chr16:26746786-26750284	Intergenic	-318363	NM_001145545	C16orf82	0	0	1	0	nd	nd	nd	nd
chr16:26746805-26748069	Intergenic	-319461	NM_001145545	C16orf82	0	0	0	1	nd	nd	nd	nd
chr16:26748487-26750001	Intergenic	-317654	NM_001145545	C16orf82	0	0	0	1	nd	nd	nd	nd
chr16:26750517-26753295	Intergenic	-314992	NM_001145545	C16orf82	0	0	1	0	nd	nd	nd	nd
chr16:26750681-26752274	Intergenic	-315421	NM_001145545	C16orf82	0	0	0	1	nd	nd	nd	nd
chr16:26752447-26752998	Intergenic	-314176	NM_001145545	C16orf82	0	0	0	1	nd	nd	nd	nd
chr16:26753063-26753295	Intergenic	-313719	NM_001145545	C16orf82	0	0	0	1	nd	nd	nd	nd
chr16:26753450-26753690	Intergenic	-313328	NM_001145545	C16orf82	0	1	0	1	nd	nd	nd	nd
chr17:34575623-34575738	3' UTR (NM_207454, exon 2 of 2)	3689	NM_207454	C17orf102	1	0	1	0	-3.1553	2.51293e-10	-2.24935	0.000316634
chr17:52775107-52775343	Intergenic	-210295	NM_001243552	C17orf112	1	0	1	0	nd	nd	nd	nd
chr17:67997456-67997519	Intergenic	-3838	NM_181656	C17orf58	1	0	1	0	-0.323379	0.00339377	0.00636667	0.9761
chr17:56780850-56780954	Intergenic	52993	NM_001085430	C17orf67	1	0	1	0	0.0947259	0.642349	-0.188331	0.455335
chr17:61415417-61415719	Intergenic	3817	NM_203425	C17orf82	0	0	0	1	nd	nd	nd	nd
chr17:61416803-61416912	Intergenic	5106	NM_203425	C17orf82	1	0	1	0	nd	nd	nd	nd
chr17:383741-385881	Intergenic	-25516	NM_001013672	C17orf97	1	0	1	0	-0.0866113	0.83397	0.691561	0.256478
chr18:76496771-76497850	3' UTR (NM_001272093, exon 2 of 2)	1789	NM_001272093	C18orf65	1	0	1	0	-0.784147	0.0383641	-0.460896	0.368726
chr19:1463912-1472302	exon (NM_005883, exon 15 of 15)	11122	NM_152482	C19orf25	0	0	1	0	-0.360115	0.00522012	-0.41553	0.00401592
chr19:1464591-1470609	exon (NM_005883, exon 15 of 15)	11629	NM_152482	C19orf25	0	0	0	1	-0.360115	0.00522012	-0.41553	0.00401592
chr19:1472457-1472518	TTS (NM_152482)	6742	NM_152482	C19orf25	1	0	1	0	-0.360115	0.00522012	-0.41553	0.00401592
chr19:50666170-50669457	exon (NM_016148, exon 22 of 23)	18368	NM_001195076	C19orf81	1	0	1	0	-6.87625	2.06275e-14	-7.56517	1.32822e-15
chr19:50673000-50673161	intron (NM_016148, intron 20 of 22)	23635	NM_001195076	C19orf81	1	0	1	0	-6.87625	2.06275e-14	-7.56517	1.32822e-15
chr19:50679649-50679698	intron (NM_016148, intron 20 of 22)	30228	NM_001195076	C19orf81	1	0	1	0	-6.87625	2.06275e-14	-7.56517	1.32822e-15
chr19:50679750-50681386	intron (NM_016148, intron 20 of 22)	31123	NM_001195076	C19orf81	1	0	1	0	-6.87625	2.06275e-14	-7.56517	1.32822e-15
chr19:50681657-50681772	intron (NM_016148, intron 20 of 22)	32269	NM_001195076	C19orf81	1	0	1	0	-6.87625	2.06275e-14	-7.56517	1.32822e-15
chr1:220690935-220692062	intron (NM_024709, intron 1 of 1)	1212	NM_024709	C1orf115	1	0	1	0	-0.251126	0.153521	-0.127701	0.60546
chr1:10889845-10890066	Intergenic	92082	NM_001170754	C1orf127	1	0	1	0	nd	nd	nd	nd
chr1:1117021-1117896	Intergenic	-1102	NM_017891	C1orf159	1	0	1	0	0.361506	0.0338703	0.0799553	0.798087
chr1:11760162-11760503	Intergenic	-1861	NM_001010881	C1orf167	1	0	1	0	0.974637	0.152152	-0.0858205	0.899455
chr1:11760536-11762394	promoter-TSS (NM_001010881)	-728	NM_001010881	C1orf167	0	0	1	0	0.974637	0.152152	-0.0858205	0.899455
chr1:11761401-11761973	promoter-TSS (NM_001010881)	-506	NM_001010881	C1orf167	0	0	0	1	0.974637	0.152152	-0.0858205	0.899455
chr1:109113420-109113844	promoter-TSS (NM_020775)	225	NM_001122961	C1orf194	0	0	0	1	nd	nd	nd	nd
chr1:230867380-230867614	intron (NM_001136494, intron 3 of 5)	1059	NM_032800	C1orf198	1	0	1	0	0.588905	5.87202e-05	0.209112	0.221506
chr1:184224278-184224509	Intergenic	-162623	NM_030806	C1orf21	1	0	1	0	0.0715099	0.677517	0.304936	0.154578
chr1:35707355-35707494	Intergenic	11765	NM_152374	C1orf216	1	0	1	0	0.407963	0.0239823	-0.214208	0.394911
chr1:35708343-35708798	Intergenic	10619	NM_152374	C1orf216	1	0	1	0	0.407963	0.0239823	-0.214208	0.394911
chr1:247109775-247112301	3' UTR (NM_207401, exon 1 of 1)	1379	NM_207401	C1orf229	1	0	1	0	nd	nd	nd	nd
chr1:156426535-156427197	5' UTR (NM_006365, exon 2 of 7)	2526	NM_006365	C1orf61	0	0	0	1	2.93103	0.00699639	-0.299721	0.392838
chr1:156426818-156439862	Intergenic	-3948	NM_006365	C1orf61	0	0	1	0	2.93103	0.00699639	-0.299721	0.392838
chr1:156427724-156428324	intron (NM_006365, intron 1 of 6)	1368	NM_006365	C1orf61	0	0	0	1	2.93103	0.00699639	-0.299721	0.392838
chr1:156433047-156438559	Intergenic	-6411	NM_006365	C1orf61	0	0	0	1	2.93103	0.00699639	-0.299721	0.392838
chr1:156440027-156444014	Intergenic	-12628	NM_006365	C1orf61	0	0	1	0	2.93103	0.00699639	-0.299721	0.392838
chr1:156440360-156443350	Intergenic	-12463	NM_006365	C1orf61	0	0	0	1	2.93103	0.00699639	-0.299721	0.392838
chr17:44958995-44959923	TTS (NM_006688)	8817	NM_006688	C1QL1	1	0	1	0	-2.27879	3.74417e-10	-1.19728	2.98211e-05
chr17:44960013-44961127	intron (NM_006688, intron 1 of 1)	7706	NM_006688	C1QL1	1	0	1	0	-2.27879	3.74417e-10	-1.19728	2.98211e-05
chr17:44964963-44965093	intron (NM_006688, intron 1 of 1)	3248	NM_006688	C1QL1	1	0	1	0	-2.27879	3.74417e-10	-1.19728	2.98211e-05
chr17:44965278-44968235	intron (NM_006688, intron 1 of 1)	1520	NM_006688	C1QL1	0	0	1	0	-2.27879	3.74417e-10	-1.19728	2.98211e-05
chr17:44965533-44968133	intron (NM_006688, intron 1 of 1)	1443	NM_006688	C1QL1	0	0	0	1	-2.27879	3.74417e-10	-1.19728	2.98211e-05
chr17:44969148-44970483	Intergenic	-1539	NM_006688	C1QL1	1	0	1	0	-2.27879	3.74417e-10	-1.19728	2.98211e-05
chr2:119157069-119160348	5' UTR (NM_182528, exon 1 of 2)	187	NM_182528	C1QL2	0	0	1	0	nd	nd	nd	nd
chr2:119157296-119159734	5' UTR (NM_182528, exon 1 of 2)	380	NM_182528	C1QL2	0	0	0	1	nd	nd	nd	nd
chr10:16519428-16523127	5' UTR (NM_001010908, exon 1 of 2)	728	NM_001010908	C1QL3	1	0	1	0	1.14488	0.0433801	-0.118622	0.805319
chr12:49331950-49342610	promoter-TSS (NM_001008223)	-92	NM_001008223	C1QL4	0	0	1	0	0.68843	0.138722	-1.74149	1.05605e-05
chr12:49335337-49337167	exon (NM_001008223, exon 1 of 2)	936	NM_001008223	C1QL4	0	0	0	1	0.68843	0.138722	-1.74149	1.05605e-05
chr12:49337480-49338293	promoter-TSS (NM_001008223)	-698	NM_001008223	C1QL4	0	0	0	1	0.68843	0.138722	-1.74149	1.05605e-05
chr12:49340466-49342124	Intergenic	-4107	NM_001008223	C1QL4	0	0	0	1	0.68843	0.138722	-1.74149	1.05605e-05
chr17:79021611-79022184	intron (NR_040018, intron 1 of 2)	-1037	NM_153372	C1QTNF1	1	0	1	0	-1.82137	1.15528e-08	-1.37476	0.000666148
chr17:79022399-79025959	5' UTR (NM_030968, exon 1 of 4)	103	NM_030968	C1QTNF1	0	0	1	0	-1.82137	1.15528e-08	-1.37476	0.000666148
chr17:79024594-79025506	promoter-TSS (NR_049769)	-613	NR_049769	C1QTNF1	0	0	0	1	-1.82137	1.15528e-08	-1.37476	0.000666148
chr17:79026078-79026396	intron (NR_049769, intron 1 of 3)	574	NR_049769	C1QTNF1	1	0	1	0	-1.82137	1.15528e-08	-1.37476	0.000666148
chr1:1246188-1247385	promoter-TSS (NM_001014980)	-64	NM_001014980	C1QTNF12	1	0	1	0	0.556724	0.320826	-0.298963	0.580623
chr5:160369539-160370131	intron (NM_031908, intron 1 of 2)	806	NM_031908	C1QTNF2	1	0	1	0	1.13058	0.0398996	0.17919	0.854596
chr11:47592635-47595403	intron (NM_031909, intron 1 of 1)	390	NM_031909	C1QTNF4	0	0	1	0	-1.54764	1.79224e-06	0.0208409	0.972783
chr11:47593195-47593758	intron (NM_031909, intron 1 of 1)	933	NM_031909	C1QTNF4	0	0	0	1	-1.54764	1.79224e-06	0.0208409	0.972783
[truncated: 20,471 more rows]

## Sheet: C-Genes-H3K27me3WTnotmut
Gene Name
A4GALT
AA06
AAAS
ABAT
ABCA1
ABCA17P
ABCA2
ABCA3
ABCA4
ABCA5
ABCB4
ABCB5
ABCC4
ABCC6
ABCC6P1
ABCC9
ABCG1
ABHD1
ABHD10
ABHD12B
ABHD14A
ABHD14B
ABHD15
ABHD17C
ABHD6
ABLIM1
ABLIM2
ABR
ABTB2
ACADSB
ACAN
ACE
ACKR3
ACO1
ACOT11
ACOT12
ACOT4
ACOT6
ACOX3
ACPP
ACR
ACSF2
ACSL1
ACSL6
ACSS1
ACTA1
ACTA2
ACTC1
ACTG1
ACTL8
ACTN2
ACTR2
ACTR3
ACTR5
ACVR1
ACVR1B
ACVR1C
ADA
ADAM11
ADAM12
ADAM15
ADAM23
ADAM33
ADAM8
ADAMTS13
ADAMTS14
ADAMTS15
ADAMTS17
ADAMTS18
ADAMTS2
ADAMTS20
ADAMTS5
ADAMTS8
ADAMTS9
ADAMTS9-AS1
ADAMTS9-AS2
ADAMTSL2
ADAMTSL3
ADAMTSL4
ADAMTSL5
ADAP1
ADARB1
ADARB2
ADCK2
ADCK5
ADCY1
ADCY4
ADCY5
ADCY6
ADCY7
ADCY8
ADCY9
ADCYAP1
ADCYAP1R1
ADGRA2
ADGRB1
ADGRB2
ADGRG6
ADGRL1
ADHFE1
ADM
ADM2
ADORA1
ADORA2A
ADORA2A-AS1
ADORA2B
ADRA1B
ADRA1D
ADRA2A
ADRA2B
ADRA2C
ADRB1
ADRB2
AEBP1
AFAP1L1
AFAP1L2
AFF2
AFF3
AGAP11
AGAP1-IT1
AGAP2-AS1
AGAP3
AGAP6
AGAP7P
AGPAT3
AGRN
AGRP
AGTPBP1
AGTR1
AHCY
AHCYL1
AHNAK
AHNAK2
AHRR
AHSA2P
AHSP
AIFM2
AIFM3
AIP
AJAP1
AK5
AK7
AKAIN1
AKAP9
AKR1C8P
AKR7A3
AKTIP
ALCAM
ALDH1B1
ALDH1L1
ALDH1L1-AS2
ALDH3B2
ALDH5A1
ALKAL2
ALOX12
ALOX12B
ALOX12P2
ALOX15
ALOX15B
ALOX15P1
ALOX5
ALOXE3
ALPK1
ALPL
ALPP
ALS2CL
ALX3
ALX4
AMDHD1
AMER1
AMER3
AMFR
AMIGO1
AMN
AMOT
AMOTL1
AMOTL2
AMPD3
AMPH
ANAPC1P1
ANGPTL4
ANGPTL6
ANK1
ANK3
ANKDD1A
ANKH
ANKLE1
ANKMY1
ANKRD13A
ANKRD18A
ANKRD18DP
ANKRD19P
ANKRD20A1
ANKRD20A3
ANKRD20A4
ANKRD20A8P
ANKRD29
ANKRD33
ANKRD33B
ANKRD34B
ANKRD35
ANKRD36BP2
ANKRD44
ANKRD53
ANKRD6
ANKRD60
ANKS1B
ANO1
ANO2
ANO4
ANP32A
ANP32B
ANTXR2
ANTXRL
ANXA2R
ANXA4
AOX1
AP1S1
AP3M2
AP5B1
AP5Z1
APAF1
APBA1
APBA2
APBB1
APBB1IP
APCDD1
APCDD1L
APLN
APLP1
APLP2
APOB
APOLD1
APOOP5
AQP7P1
AQP7P3
ARAP3
ARC
AREG
ARF1
ARFGAP3
ARFGEF3
ARG2
ARHGAP10
ARHGAP20
ARHGAP21
ARHGAP22
ARHGAP23
ARHGAP27
ARHGAP27P1
ARHGAP27P2
ARHGAP29
ARHGAP36
ARHGAP39
ARHGAP40
ARHGAP42
ARHGAP45
ARHGAP6
ARHGDIG
ARHGEF1
ARHGEF15
ARHGEF16
ARHGEF17
ARHGEF19
ARHGEF25
ARHGEF26
ARHGEF28
ARHGEF3
ARHGEF37
ARHGEF38
ARHGEF38-IT1
ARHGEF4
ARHGEF7-AS2
ARID5A
ARID5B
ARL4C
ARL8B
ARL9
ARLNC1
ARMH4
ARNT2
ARNTL
ARNTL2
ARRB1
ARRDC2
ARRDC5
ARSI
ART1
ARV1
ARVCF
ARX
ASAP1-IT1
ASAP2
ASB18
ASCL1
ASGR1
ASIC1
ASIC2
ASIC3
ASIC4
ASIP
ASPHD2
ASPSCR1
ASRGL1
ASS1
ASTN1
ASTN2
ASXL3
ATF3
ATF4
ATF7IP
ATG16L2
ATG5
ATG9B
ATL1
ATOH1
ATOH7
ATOH8
ATP10A
ATP11B
ATP12A
ATP1A3
ATP1B2
ATP2A3
ATP2B1-AS1
ATP2B4
ATP2C2
ATP4A
ATP5F1E
ATP5MC2
ATP6V0E2-AS1
ATP6V1B1
ATP6V1C2
ATP6V1FNB
ATP8A2
ATP8B1
ATP8B3
ATRN
ATRNL1
ATXN1
ATXN10
AUTS2
AVEN
AVP
AVPR1B
AZIN1
B2M
B3GALNT1
B3GAT2
B3GNT4
B3GNT5
B3GNT6
B3GNT9
B4GALNT2
B4GALNT3
B4GALT1-AS1
BAALC
BACE2
BAHCC1
BAHD1
BAMBI
BARHL2
BARX1
BASP1P1
BATF3
BBC3
BBS5
BCAM
BCAN
BCAR3
BCL11A
BCL2
BCL2L11
BCL3
BCL6B
BCL7A
BCL9
BCOR
BCORL1
BDNF
BEGAIN
BEND4
BEND7
BEX4
BFSP1
BHLHA9
BHLHE40
BHLHE40-AS1
BHLHE41
BICC1
BLACE
BLVRA
BMERB1
BMI1
BMP2
BMP3
BMP4
BMP7
BMP7-AS1
BMP8A
BMPER
BMPR1B
BMPR1B-DT
BMS1
BMS1P20
BMS1P21
BNIP2
BNIP3
BOC
BOK
BOLL
BORCS6
BRINP2
BRINP3
BRMS1L
BRSK2
BSND
BSPRY
BTBD11
BTBD17
BTC
BTG3
BTN3A2
BTNL10
BUD13
BVES
BVES-AS1
C10orf142
C10orf53
C11orf45
C11orf58
C11orf95
C11orf96
C11orf97
C12orf42
C12orf50
C12orf56
C14orf132
C14orf39
C15orf39
C15orf41
C15orf56
C16orf74
C17orf102
C17orf112
C17orf58
C17orf67
C17orf82
C17orf97
C18orf65
C19orf25
C19orf81
C1orf115
C1orf127
C1orf159
C1orf167
C1orf198
C1orf21
C1orf216
C1orf229
C1QL1
C1QL3
C1QTNF1
C1QTNF12
C1QTNF2
C1QTNF5
C1QTNF9B
C20orf204
C20orf85
C22orf34
C22orf42
C2CD2
C2CD2L
C2CD4A
C2CD4C
C2CD4D-AS1
C2orf72
C2orf88
C3
C3orf36
C3orf56
C3orf67
C3orf70
C3orf80
C4orf19
C5orf22
C5orf38
C5orf49
C5orf66-AS1
C5orf66-AS2
C6orf118
C6orf132
C6orf141
C6orf52
C7orf31
C7orf33
C7orf57
C8B
C8orf34-AS1
C8orf58
C8orf86
C8orf88
C9orf139
C9orf24
C9orf92
CA12
CA3
CA3-AS1
CA8
CAB39L
CABP1
CACHD1
CACNA1B
CACNA1C
CACNA1C-AS2
CACNA1C-IT2
CACNA1D
CACNA1E
CACNA1G
CACNA1I
CACNA2D2
CACNA2D3
CACNA2D3-AS1
CACNB2
CACNB3
CACNB4
CACNG2
CACNG3
CACNG4
CACNG6
CACNG7
CADM1
CADPS2
CALB2
CALCA
CALCB
CALHM6
CALY
CAMK1
CAMK1D
CAMK1G
CAMK2B
CAMK2D
CAMK2N1
CAMK2N2
CAMK4
CANT1
CAPN12
CAPN2
CAPN9
CAPSL
CAPZA2
CARD10
CARMIL2
CARTPT
CASC17
CASC9
CASKIN1
CASP16P
CASP2
CASR
CAST
CASZ1
CAV2
CAV3
CAVIN1
CAVIN3
CAVIN4
CBFA2T2
CBFB
CBLN1
CBLN2
CBLN4
CBR3
CBR3-AS1
CBWD5
CBX3P2
CBX4
CBX7
CCBE1
CCDC105
CCDC110
CCDC125
CCDC126
CCDC140
CCDC144NL-AS1
CCDC170
CCDC174
CCDC178
CCDC183
CCDC184
CCDC33
CCDC37-DT
CCDC50
CCDC57
CCDC60
CCDC63
CCDC8
CCDC85A
CCDC85B
CCDC85C
CCDC93
CCDC97
CCK
CCKBR
CCL25
CCN3
CCNA1
CCND1
CCND2
CCND3
CCNG2
CCNH
CCNJ
CCR10
CCSAP
CCSER1
CCT6B
CCT6P3
CD151
CD1D
CD207
CD226
CD247
CD300A
CD302
CD34
CD38
CD40
CD47
CD59
CD6
CD70
CD72
CD82
CD8A
CD8B
CD96
CDC14B
CDC16
CDC20B
CDC34
CDC37
CDC42BPB
CDC42EP1
CDCA2
CDCA4
CDCA7L
CDCP1
CDCP2
CDH10
CDH11
CDH2
CDH20
CDH22
CDH23-AS1
CDH3
CDH4
CDH6
CDH7
CDH8
CDIP1
CDK5R2
CDKL1
CDKN1C
CDKN2B
CDKN2B-AS1
CDKN2C
CDKN3
CDO1
CDR1
CDX4
CDYL
CDYL2
CEACAM21
CEBPA-DT
CEBPD
CELF2
CELF2-DT
CELF3
CELF4
CELF6
CELSR1
CELSR2
CEMIP
CEP19
CER1
CERCAM
CERKL
CERNA1
CERS1
CES1P1
CES4A
CES5AP1
CETP
CFAP100
CFAP126
CFAP299
CFAP58
CFAP73
CFAP77
CFAP99
CFC1
CFD
CFTR
CGREF1
CHAD
CHAT
CHCHD10
CHD3
CHD5
CHD7
CHEK2P2
CHL1-AS1
CHMP6
CHMP7
CHN2
CHODL
CHP2
CHPF
CHPT1
CHRD
CHRDL2
CHRM1
CHRM2
CHRM3
CHRNA3
CHRNA4
CHRNA7
CHRND
CHST1
CHST11
CHST13
CHST15
CHST3
CHST8
CHSY3
CHURC1
CIART
CIDEC
CIITA
CILP2
CISH
CISTR
CITED2
CITED4
CKB
CKLF
CKM
CLCF1
CLDN10
CLDN11
CLDN5
CLEC11A
CLEC14A
CLEC2L
CLEC3A
CLEC3B
CLIC5
CLINT1
CLK3
CLMN
CLN8
CLSTN1
CLSTN2
CLTB
CLTCL1
CLVS2
CMPK2
CMTM5
CMTM8
CNGA3
CNIH3
CNKSR3
CNNM2
CNPY1
CNR1
CNR2
CNTD1
CNTD2
CNTFR
CNTFR-AS1
CNTN2
CNTN4
CNTN5
CNTN6
CNTNAP1
CNTNAP2
CNTNAP4
CNTNAP5
CNTRL
COBL
COCH
COL11A2
COL13A1
COL14A1
COL15A1
COL19A1
COL1A1
COL1A2
COL22A1
COL23A1
COL25A1
COL27A1
COL2A1
COL4A1
COL4A2
COL4A3
COL4A4
COL5A1
COL5A3
COL6A1
COL6A2
COL6A5
COL6A6
COL8A1
COL9A1
COL9A2
COL9A3
COLCA1
COLCA2
COLGALT2
COMMD3
COMMD3-BMI1
COMP
COPZ2
COQ7
CORO2B
CORO6
COX6A2
COX6B2
COX8A
CPD
CPE
CPEB2
CPEB3
CPLANE1
CPLANE2
CPLX1
CPLX2
CPLX3
CPLX4
CPN2
CPNE2
CPNE4
CPNE8
CPNE9
CPQ
CPT1A
CPXM2
CR1
CR2
CRABP1
CRABP2
CRACR2A
CRACR2B
CRAMP1
CRAT
CREB3L1
CREB5
CREG2
CRELD2
CRH
CRHR1
CRHR2
CRIP1
CRISP1
CRISPLD2
CRMP1
CRNDE
CRPPA
CRTAC1
CRTC3
CRY2
CRYBB2P1
CRYBG1
CRYBG3
CRYGN
CRYL1
CRYM
CSAD
CSF2RB
CSGALNACT1
CSGALNACT2
CSMD1
CSMD3
CSPG5
CSRP1
CST1
CST3
CST6
CSTF2T
CT47B1
CT62
CT66
CTAGE1
CTD-2194D22.4
CTD-2297D10.2
CTDP1
CTDSP2
CTHRC1
CTIF
CTNNA2
CTNND2
CTSB
CTSH
CTSO
CTSZ
CUEDC1
CUX1
CUX2
CXADRP2
CXCL1
CXCL12
CXCR4
CXXC1
CXXC5
CYB561D2
CYB5R3
CYFIP1
CYGB
CYP11A1
CYP1A1
CYP1B1
CYP24A1
CYP27C1
CYP2J2
CYP2R1
CYP2U1
CYP4F24P
CYP7B1
CYS1
CYTH2
CYTH3
CYTOR
DAAM2
DAB1
DAB1-AS1
DAB2IP
DACH1
DACH2
DACT1
DACT2
DACT3
DACT3-AS1
DAGLA
DAND5
DAPK2
DBH
DBH-AS1
DBNDD2
DBX1
DBX2
DCAF12L1
DCAF12L2
DCAF5
DCAF8L1
DCBLD1
DCC
DCHS1
DCHS2
DCLK1
DCLK2
DCLK3
DDAH1
DDHD2
DDI2
DDIT4L
DDN
DDX11-AS1
DDX25
DDX31
DEF6
DEF8
DEFA5
DEFB115
DEFB122
DEFB132
DEFB134
DEGS2
DEK
DELE1
DENND3
DENND5B
DENND6B
DES
DESI2
DEUP1
DGAT1
DGAT2
DGCR6
DGCR6L
DGKA
DGKD
DGKE
DGKH
DGKI
DGKK
DGKQ
DGKZ
DGUOK-AS1
DHDH
DHH
DHRS4L2
DHX35
DHX58
DIO2
DIO2-AS1
DIO3
DIP2C
DIPK1B
DIRAS1
DIRAS2
DIRAS3
DIRC3-AS1
DISP2
DISP3
DKFZP434H168
DKK3
DLC1
DLEC1
DLEU2
DLG2
DLGAP1-AS1
DLGAP1-AS5
DLGAP2
DLGAP3
DLGAP4
DLK1
DLK2
DLL1
DLL4
DLX2-DT
DLX6
DMBX1
DMD
DMRT1
DMRTA2
DMXL2
DNAAF3
DNAH1
DNAH11
DNAH14
DNAH2
DNAH8
DNAJA2
DNAJA4
DNAJB8
DNAJB8-AS1
DNAJC15
DNAJC6
DNASE1L2
DNM1P35
DNMT3A
DNPH1
DOC2B
DOCK11
DOCK8
DOCK8-AS1
DOCK9
DOK4
DOK6
DOK7
DPEP2
DPF3
DPP10
DPP10-AS1
DPP4
DPPA2P3
DPRXP4
DPY19L2
DPY19L2P4
DPYS
DPYSL2
DPYSL3
DPYSL5
DRAM1
DRD1
DRD2
DRGX
DSC3
DSCAM
DSP
DST
DTL
DTNB
DTNBP1
DTX1
DUS3L
DUSP1
DUSP10
DUSP15
DUSP18
DUSP2
DUSP26
DUSP28
DUSP4
DUSP5
DUSP6
DUSP7
DUSP8
DYNC1H1
DYNC1I1
DYRK3
DYSF
E2F2
E2F6
E2F7
E2F8
EBF1
EBF2
EBF3
EBLN3P
ECE1
ECEL1
ECHDC2
ECHS1
ECRG4
ECT2
EDAR
EDARADD
EDIL3
EDN1
EDN2
EDN3
EDNRA
EEF1A2
EEF1DP3
EEF2K
EEF2KMT
EFCAB1
EFCAB12
EFCAB2
EFCC1
EFEMP1
EFEMP2
EFHD2
EFL1P1
EFNA1
EFNA2
EFNA3
EFNA5
EFNB1
EFNB2
EFR3B
EGFEM1P
EGFL6
EGFR
EGLN1
EGLN2
EGLN3
EGR1
EGR2
EGR3
EGR4
EHBP1L1
EIF4E1B
EIF4E3
EIF4G3
EIF5
ELAVL2
ELAVL4
ELDR
ELF4
ELFN1
ELFN2
ELK3
ELMO1
ELMOD1
ELMSAN1
ELOVL2-AS1
ELOVL3
ELOVL5
ELOVL7
ELP6
EMILIN2
EML5
EMX2OS
EN1
ENC1
ENDOD1
ENDOV
ENGASE
ENKUR
ENOX1
ENPEP
ENPP7
ENTPD2
ENTPD3
EOMES
EP300-AS1
EPAS1
EPB41L3
EPB41L4A
EPB41L4A-DT
EPCAM
EPHA10
EPHA3
EPHA4
EPHA5
EPHA6
EPHA7
EPHA8
EPHB1
EPHB2
EPHB3
EPHB6
EPHX4
EPO
EPOP
EPS8
EPS8L1
EPSTI1
EPYC
ERBB4
ERBIN
ERC1
ERCC2
ERCC6L2
ERFE
ERG
ERI1
ERICH5
ERICH6B
ERN1
ERN2
ERO1B
ERVMER34-1
ERVV-2
ESM1
ESPNP
ESR2
ESRRB
ESRRG
ESX1
ESYT3
ETHE1
ETNK2
ETS1
ETS1-AS1
ETV3
ETV5
EVA1B
EVA1C
EVC
EVC2
EVI5
EVL
EVX1
EVX2
EXOC3-AS1
EXOC3L4
EXOC6
EXPH5
EXT1
EYA1
EYA2
EYA4
F11
F13A1
F2R
F2RL3
F3
FA2H
FAAH
FADS6
FAHD2A
FAIM2
FAM107A
FAM110A
FAM110C
FAM110D
FAM120B
FAM131B
FAM131C
FAM133B
FAM13C
FAM149A
FAM155A
FAM155B
FAM160B2
FAM162B
FAM163A
FAM163B
FAM167A
FAM168B
FAM169B
FAM171A1
FAM174B
FAM181B
FAM184A
FAM189A1
FAM189A2
FAM201A
FAM204A
FAM205BP
FAM20A
FAM210B
FAM215A
FAM217B
FAM222A
FAM225B
FAM229A
FAM230C
FAM241A
FAM243A
FAM27B
FAM27C
FAM3A
FAM3B
FAM41C
FAM43A
FAM47C
FAM49A
FAM53A
FAM53B
FAM71E1
FAM78A
FAM78B
FAM81A
FAM83B
FAM83H-AS1
FAM86EP
FAM89A
FAM90A7P
FAM95B1
FAM98C
FAR2
FAR2P2
FARP1
FASN
FAT3
FAT4
FBLN2
FBLN5
FBN1
FBN2
FBP1
FBRS
FBRSL1
FBXL14
FBXL16
FBXO3
FBXO39
FBXO3-DT
FBXO41
FBXO43
FBXO5
FCGR1B
FCGR2A
FCHSD2
FCMR
FCRLB
FER1L4
FERMT1
FEZF1
FEZF2
FGD5
FGF10
FGF12
FGF12-AS1
FGF13
FGF14
FGF16
FGF17
FGF18
FGF19
FGF20
FGF3
FGF4
FGF5
FGF9
FGFR3
FGFRL1
FGG
FGR
FH
FHDC1
FHL1
FHL2
FIBCD1
FIGLA
FIGNL2
FILIP1L
FITM2
FJX1
FKBP5
FKBP9
FLJ12825
FLJ16779
FLJ31356
FLJ32255
FLJ40194
FLJ42969
FLRT1
FLRT2
FLT1
FLT3
FLT4
FLYWCH1
FMN2
FMNL1
FMNL3
FMR1-AS1
FNBP1
FNDC1
FNDC10
FNDC3A
FNDC4
FNDC5
FOSB
FOSL1
FOSL2
FOXA1
FOXB1
FOXB2
FOXCUT
FOXD1
FOXD3-AS1
FOXD4
FOXD4L1
FOXD4L3
FOXD4L4
FOXD4L5
FOXE1
FOXF1
FOXG1-AS1
FOXH1
FOXI3
FOXJ1
FOXK1
FOXK2
FOXN4
FOXO6
FOXP1
FOXP2
FOXP4-AS1
FOXS1
FRAT1
FREM2
FREM3
FRG1BP
FRG1CP
FRG1FP
FRG1HP
FRG2
FRMD1
FRMD3
FRMD4B
FRMPD3
FRMPD4
FRRS1L
FRZB
FSCN2
FSTL3
FSTL4
FUCA1
FUCA2
FUT4
FXYD6
FYTTD1
FZD1
FZD10
FZD10-AS1
FZD2
FZD4
FZD9
GAA
GAB2
GABBR2
GABRA2
GABRA5
GABRB1
GABRB2
GABRD
GABRG3
GABRP
GABRQ
GACAT2
GAD1
GAD2
GADD45B
GADD45G
GADL1
GAL
GALNT10
GALNT12
GALNT13
GALNT16
GALNT17
GALNT18
GALNT9
GALR3
GAPDHS
GAREM1
GARNL3
GAS1
GAS1RR
GAS6
GAS6-DT
GAS7
GASK1A
GAST
GATA3
GATA3-AS1
GATA4
GATA6
GBA
GBX1
GBX2
GCAT
GCC1
GCFC2
GCGR
GCH1
GCM2
GCNT4
GDF7
GEM
GFAP
GFI1B
GFOD1
GFPT1
GFPT2
GFRA1
GFRA2
GFRA3
GFRA4
GFY
GGACT
GGH
GGT8P
GGTLC2
GHITM
GHR
GHSR
GIMAP1-GIMAP5
GIMAP5
GIMAP8
GIPC2
GIPC3
GIPR
GJB2
GJB3
GJB6
GJD3
GLB1L2
GLCE
GLDN
GLI2
GLI3
GLI4
GLIDR
GLIPR2
GLIS2-AS1
GLIS3
GLP1R
GLRA1
GLRB
GLRX2
GLS2
GLT1D1
GLTPD2
GLUD2
GLYATL1
GLYCAM1
GMNC
GNAI1
GNAL
GNAO1
GNAS
GNAZ
GNB4
GNG12
GNG13
GNG2
GNG7
GNG8
GNMT
GNPAT
GNS
GOLGA7B
GOLGA8A
GOLGA8B
GOLM1
GORAB-AS1
GP5
GPATCH2L
GPC3
GPC6-AS1
GPD1L
GPHN
GPIHBP1
GPNMB
GPR101
GPR132
GPR135
GPR137B
GPR139
GPR148
GPR149
GPR150
GPR153
GPR156
GPR157
GPR158-AS1
GPR161
GPR180
GPR19
GPR20
GPR32
GPR37
GPR39
GPR4
GPR50
GPR55
GPR62
GPR63
GPR68
GPR78
GPR83
GPR84
GPR85
GPRC5A
GPRC5C
GPRIN1
GPX5
GPX7
GRAMD2A
GRASP
GRB10
GREB1L
GRHL1
GRHL3
GRIA2
GRID1
GRID2IP
GRIK2
GRIK3
GRIK4
GRIN1
GRIN2A
GRIN2B
GRIN2C
GRIN2D
GRIN3B
GRK3
GRK4
GRK5
GRK7
GRM3
GRM4
GRM5
GRM5-AS1
GRM7
GRM8
GRN
GRPEL1
GSC
GSDME
GSE1
GSG1L
GSN
GSN-AS1
GSTA4
GSTM3
GSX1
GSX2
GTDC1
GTF2H5
GUCY1A2
GUCY1B1
GUCY2C
GUCY2D
GUSBP4
GXYLT1
GXYLT1P3
GXYLT2
GYG2P1
GYPC
H1F0
H1FNT
H2AFY
H2AFY2
H3F3AP4
HABP2
HAGLR
HAND1
HAND2
HAP1
HAPLN2
HAPLN4
HAR1A
HAS1
HAUS7
HBA2
HBEGF
HBM
HBZ
HCG25
HCG4
HCG4B
HCG9
HCN2
HCN4
HCRTR2
HDAC11-AS1
HDAC9
HECW1
HECW2
HEG1
HEIH
HELT
HENMT1
HEPN1
HERC3
HERC6
HES1
HES4
HES5
HES6
HES7
HEY1
HEY2
HEYL
HGSNAT
HHAT
HHEX
HHIP
HHIPL1
HIC2
HID1-AS1
HIGD1A
HIP1R
HIPK2
HIPK3
HIST3H2A
HIVEP3
HJV
HLA-C
HLA-DRB1
HLA-F
HLA-F-AS1
HLA-G
HLA-H
HLA-J
HLA-L
HLA-V
HLCS
HLF
HLTF
HMCN2
HMGN2P46
HMSD
HMX1
HMX3
HNF1B
HNMT
HNRNPA1L2
HNRNPD
HNRNPR
HOMER2
HOOK3
HOPX
HOXA1
HOXB1
HOXB13
HOXB-AS1
HOXC13
HPCA
HPCAL1
HPCAL4
HPGD
HPSE
HPSE2
HR
HRAT92
HRH1
HS3ST2
HS3ST3A1
HS3ST3B1
HS3ST4
HS3ST6
HS6ST1
HS6ST2
HS6ST2-AS1
HS6ST3
HSBP1L1
HSD11B2
HSD17B8
HSF2
HSPA12B
HSPA4L
HSPA7
HSPB1
HSPB6
HTATIP2
HTR1B
HTR1D
HTR1E
HTR1F
HTR2C
HTR5A-AS1
HTR7
HUNK
HVCN1
HYKK
HYMAI
ICAM1
ICAM4
ICAM5
ICOS
ID2-AS1
IDH2
IDUA
IER5
IER5L
IFFO2
IFI16
IFI30
IFIH1
IFIT5
IFITM4P
IFNA22P
IFNA8
IFNAR2
IGDCC3
IGDCC4
IGFBP3
IGFBP6
IGFBPL1
IGFL4
IGLL1
IGLL3P
IGLL5
IGSF11
IGSF11-AS1
IGSF21
IGSF9B
IKZF1
IKZF3
IL10
IL11
IL12B
IL12RB1
IL12RB2
IL13RA1
IL15
IL15RA
IL17D
IL17RA
IL17RB
IL17RD
IL17REL
IL18R1
IL1R1
IL1RAP
IL1RAPL1
IL1RL1
IL20RA
IL24
IL27RA
IL6R
IL7R
ILDR2
IMMP2L
IMPA1
IMPAD1
IMPDH1
IMPG1
IMPG2
INAFM1
INHBA
INHBB
INKA1
INO80D
INPP4B
INPP5A
INSC
INSIG2
INSM1
INSRR
INSYN1
INSYN2A
INTS10
INTS4P2
INTU
IQCJ-SCHIP1-AS1
IQSEC1
IQSEC2
IQSEC3
IRF1
IRF4
IRGM
IRS4
IRX1
IRX2
IRX3
IRX5
IRX6
ISG20
ISL1
ISL2
ISLR2
ISM1
ISOC1
ITFG1-AS1
ITGA11
ITGA2
ITGA2B
ITGA3
ITGA5
ITGA9
ITGA9-AS1
ITGAX
ITGB3
ITGB4
ITGB7
ITIH5
ITK
ITM2A
ITPKB
ITPKB-IT1
ITPR1
ITPRID1
ITPRIPL1
ITPRIPL2
IZUMO3
JAG2
JAK1
JAK2
JAK3
JAKMIP1
JAM2
JCAD
JDP2
JHY
JOSD2
JPH3
JPH4
JRKL-AS1
JSRP1
JUN
JUNB
KAAG1
KALRN
KANK1
KANK3
KANK4
KANSL1
KAT2B
KAZALD1
KAZN
KBTBD11
KBTBD12
KCNA1
KCNA10
KCNA2
KCNA4
KCNA5
KCNA6
KCNA7
KCNB2
KCNC3
KCNC4
KCNF1
KCNG1
KCNG2
KCNH2
KCNH3
KCNH4
KCNH5
KCNH7
KCNIP1
KCNIP2
KCNIP4
KCNJ10
KCNJ12
KCNJ18
KCNJ2
KCNJ4
KCNJ5
KCNJ6
KCNJ8
KCNJ9
KCNK1
KCNK12
KCNK13
KCNK15-AS1
KCNK3
KCNK6
KCNK7
KCNMA1
KCNN1
KCNN2
KCNN4
KCNQ1
KCNQ1-AS1
KCNQ1DN
[truncated: 2,934 more rows]

## Sheet: D-GO_Biol Proc_H3K27me3WTnotmut
GO Term	Overlap	p-value	Adjusted p-value	Odds Ratio	Combined Score	Genes
nervous system development (GO:0007399)	183/447	1.48532e-14	7.99846e-11	2.16025	68.7835	CHRM2;CNTFR;CHRM3;SH3GL3;CHRM1;PLXND1;CELSR1;FGF5;RPS6KA3;SOX3;CDH2;NAGLU;DPYSL5;ADGRA2;DPYSL2;ADORA1;DPF3;NRCAM;EPHB2;SOX6;EPHB1;CER1;SH3GL2;PCDHAC1;SEMA6B;MBNL1;MEF2C;RBFOX1;SRRM4;RBFOX3;DSCAM;APLP1;TMOD2;SOX14;POU3F1;HPCAL4;SOX10;SDCBP2;POU3F2;POU3F3;BCAN;SMO;ADGRB2;NINJ2;ADGRB1;NINJ1;MAL;WDPCP;LY6H;OBSL1;CHRNA3;INTU;DLX6;SHOX2;LPAR1;PRDM12;EFNA5;KALRN;NPAS2;NEUROD1;NEUROD2;NHLH2;ATXN1;SCIN;MO…
axonogenesis (GO:0007409)	109/240	1.62312e-12	4.37024e-09	2.57622	69.9357	EPHB6;CYFIP1;SEMA5B;GRB10;TNR;NRCAM;EPHB2;EPHB1;SCN1B;EPHB3;EPHA5;SEMA6B;EPHA4;SEMA6C;EPHA7;EPHA6;UNC5A;DSCAM;EPHA8;UNC5B;SEMA6D;WNT5A;PRKCA;UNC5C;ANK3;ISL1;SHTN1;ISL2;DOK4;DOK6;ADGRB1;MAP1A;S100A6;ULK2;EPHA3;SPTBN4;SPTBN5;BRSK2;SEMA7A;SHC3;EPHA10;PIK3R1;EFNA5;RAP1GAP;EFNB2;EFNB1;OTX2;DRD2;SPTBN2;VASP;NTNG2;AUTS2;BDNF;CNTN6;EFNA1;EFNA3;CXCL12;DAB1;EFNA2;PTPRA;CNTN2;CNTN4;RET;ROBO2;NRP1;NRP2;PIK3C…
generation of neurons (GO:0048699)	95/202	3.65774e-12	6.56565e-09	2.7454	72.2978	NRP1;WNT2B;BHLHE41;PCSK9;SIX1;OTP;FZD10;CELSR1;SHH;HEY1;HEY2;SIX3;NRCAM;HES7;HES6;MEF2C;WNT5B;OLIG3;WNT5A;WNT9B;EN1;NAV1;OLIG1;WNT9A;POMGNT2;WNT16;RUNX3;POU3F2;RUNX1;TUBB2B;LMX1A;IL1RAPL1;RAPGEF2;MAPT;LMX1B;ASTN2;ASTN1;MTPN;BRSK2;WNT8A;WNT8B;NDNF;ASCL1;DLL1;ARNTL;NEUROD1;ATOH7;NEUROD2;RELN;WNT11;NEUROD6;ATOH8;NOTO;HES1;WNT2;WNT3;ATOH1;HES5;WNT4;FZD1;IRX1;WNT10B;IRX2;NTRK2;WNT10A;TGFB2;FZD2;DTNB;G…
axon guidance (GO:0007411)	94/203	1.42287e-11	1.91554e-08	2.66575	66.5791	EPHB6;RET;ROBO2;CYFIP1;NRP1;SEMA5B;NRP2;PLXND1;PTPRM;PIK3CD;GLI2;ROBO1;SHH;ALCAM;GRB10;TNR;PLXNC1;EPHB2;EPHB1;SCN1B;EPHB3;EPHA5;SEMA6B;EPHA4;SEMA6C;EPHA7;EPHA6;UNC5A;DSCAM;EPHA8;UNC5B;DCC;SEMA6D;WNT5A;PRKCA;UNC5C;GFRA1;GAB2;GFRA3;GFRA2;GFRA4;DOK4;SMO;PALLD;DOK6;EVL;SHANK3;EPHA3;RNF165;SPTBN4;SPTBN5;SEMA7A;SHC3;EPHA10;SEMA3D;LRTM2;NRXN1;NRXN3;CXCR4;SEMA3E;PIK3R1;SEMA3F;EFNA5;NTN1;RAP1GAP;NTN3;EFNB…
neuron differentiation (GO:0030182)	80/174	6.98512e-10	7.52297e-07	2.62579	55.3572	FOXA1;ATP8A2;WNT2B;TENM4;PCSK9;OTP;FZD10;HS6ST1;GLI2;SHH;PITX2;EPHA5;MEF2C;WNT5B;OLIG3;WNT5A;WNT9B;EN1;OLIG1;WNT9A;WNT16;POU3F2;RUNX3;RUNX1;ISL2;LMX1A;HAND2;IL1RAPL1;LMX1B;MTPN;BRSK2;WNT8A;WNT8B;ASCL1;NEUROD1;ATOH7;NEUROD2;WNT11;NEUROD6;ATOH8;NOTO;OTX2;WNT2;WNT3;ATOH1;WNT4;FZD1;IRX1;WNT10B;IRX2;NTRK2;TGFB2;WNT10A;FZD2;DTNB;GSX1;IRX5;FZD4;WNT3A;IRX6;IRX3;WNT7B;WNT7A;FOXN4;INHBA;SMARCA1;EPOP;VAX2;P…
gland development (GO:0048732)	41/71	2.80893e-09	2.52101e-06	4.20085	82.7167	GCM2;PHF2;FOXE1;CITED2;PCSK9;SIX1;TCF21;PKD2;GLI2;SOX2;SOX3;SHH;SALL1;WNT11;SIX3;NKX2-1;HES1;SOX9;EPHB3;NKX3-1;STRA6;WNT4;TBX1;NKX2-8;WNT10A;RIPK3;TGFB3;ARID5B;COBL;NRG1;NR0B1;PROX1;ALOX15B;TBX3;DKK3;TGFBR3;PAX8;WT1;HAND2;PTF1A;FGF10
regulation of neurotransmitter receptor activity (GO:0099601)	35/58	8.19528e-09	5.90746e-06	4.67396	87.0277	CAMK2B;GRIA2;BEGAIN;CACNG7;GRIN2A;RELN;NETO1;NEFL;GSG1L;PTK2B;NPTX1;DLGAP3;CACNG2;NPTX2;DLGAP2;CACNG3;CACNG4;DLGAP4;PRRT1;LYNX1;MEF2C;ACTN2;OPRM1;MAPK8IP2;GRIN2B;SHISA7;SHISA6;GRIN1;DLG2;LRRC7;AKAP9;CRH;NPTXR;CNIH3;SHANK1
neuropeptide signaling pathway (GO:0007218)	37/63	8.77618e-09	5.90746e-06	4.37183	81.1029	NXPH2;NXPH3;OPRL1;GPR84;LTB4R;MCHR2;RXFP3;NPPB;GLRA1;GALR3;NPBWR1;NPY;NPBWR2;KISS1R;PPY;NTSR1;UTS2R;GPR37;OPRK1;SORCS1;OPRM1;SORCS3;SSTR2;SORCS2;HCRTR2;SSTR5;ADCYAP1;PYY;GAL;GLRB;NMU;GPR149;RAPGEF2;CPE;NMUR2;AGRP;NMUR1
adenylate cyclase-modulating G protein-coupled receptor signaling pathway (GO:0007188)	73/165	2.85655e-08	1.70917e-05	2.44493	42.471	CHRM2;GLP1R;VIPR1;VIPR2;ADM;ADRA1D;PTH1R;ADRA1B;MC4R;GRM8;GPR37;GPR78;NPY1R;PTH2R;ADRA2A;ADCYAP1;MC3R;MTNR1A;ADCY9;ADGRB2;ADORA2A;GPR161;ADGRB1;GNAZ;ADCYAP1R1;CALCA;RAMP2;CALCB;RAMP3;GIPR;PTGER3;LPAR1;ADCY4;OPRL1;CACNA1D;LPAR3;ADRB2;ADCY1;ADCY8;ADCY7;CRHR1;ADCY6;GNAI1;CRHR2;ADCY5;GALR3;GRK5;CNR2;TBXA2R;CNR1;ADGRG6;PSAP;S1PR1;DRD1;ABCA1;PSAPL1;HTR1E;HTR1F;GCGR;HTR1D;PDE2A;HTR1B;OPRK1;GPR4;TSHR;GNA…
ureteric bud development (GO:0001657)	16/19	8.10586e-08	4.36501e-05	16.3395	266.793	ROBO2;FOXJ1;SIX1;TCF21;NPNT;PKD2;BMP7;BMP4;BMP2;SALL1;WNT11;WT1;LHX1;GPC3;SLIT2;CER1
modulation of chemical synaptic transmission (GO:0050804)	52/109	1.4779e-07	7.23497e-05	2.80544	44.1224	MCTP1;CLSTN2;LRRK2;CLSTN1;GRIK3;LRRC4;GRIK4;GRIK2;GRM3;RIMS1;GRM5;GRM4;CDH2;GRM7;GRM8;TMEM108;DLGAP3;DLGAP2;DLGAP4;MEF2C;GRID1;MAPK8IP2;NGF;DGKZ;ARC;NRG3;AKAP9;NPTXR;MCTP2;DGKI;CNTNAP4;PXK;CHRNA7;CACNA1B;CPLX2;CPLX1;CPLX4;CPLX3;BEGAIN;NTF4;ABR;RELN;NPTX1;DRD2;LRRC4C;NPTX2;SLC12A2;IQSEC2;SYT1;BDNF;SNCAIP;NMU
central nervous system development (GO:0007417)	104/268	1.80017e-07	8.07827e-05	1.95707	30.3937	SH3GL3;SCT;UBE3A;CELSR1;RPS6KA3;SOX3;CDH2;ADGRA2;NRCAM;SOX9;SOX6;SH3GL2;EOMES;SEMA6B;EPHA7;TBR1;HPCAL4;SOX10;POU3F3;BCAN;SMO;COL4A1;MAL;NDRG4;KLHL17;NPAS2;C3;NHLH2;GRIN2A;ATXN1;SCIN;NKX2-1;MBP;NPTX1;TPPP;ASIC2;NKX2-2;EGR2;ZFHX3;CNTN6;PTCH1;ZBTB16;SYNJ2;GRIN2C;SMARCA1;GRIN2B;DCLK1;PBX1;GRIN2D;NR4A2;NMUR2;TPP1;CNTN4;NES;ROBO2;CNTNAP2;PPP1R17;NCAN;CHD7;PKD2;HAPLN4;AFF2;HAPLN2;DMBX1;SHH;ZIC2;ZIC3;SIX…
chemical synaptic transmission (GO:0007268)	115/306	2.99649e-07	0.000108274	1.85902	27.9237	CHRM2;CHRM3;CHRM1;CDH8;RPS6KA3;RIMS1;HTR7;RPS6KA2;UNC13C;GABRG3;SHISA6;CACNB2;CACNB3;CACNB4;MTNR1B;AKAP9;AMPH;STX1A;GRIA2;CHRNA3;CHRNA4;CHRNA7;STXBP2;CHAT;SLC1A1;CACNA1B;SLC1A2;SLC1A3;LPAR3;SLC1A6;CACNA1E;CPLX1;GRIN2A;HRH1;GALR3;NPBWR1;PRKAR2A;KCNN1;MBP;NPTX1;ASIC2;DRD2;NPTX2;NTSR1;SYT5;PTPRN2;HTR1E;SYT1;HTR1F;HTR1D;HTR1B;NSG1;GRIN2C;GRIN2B;GRIN2D;DLG2;SCN2B;GABRB2;GABRB1;KCNC4;GRIK3;GRIK4;HTR2C;…
neuron projection morphogenesis (GO:0048812)	62/140	2.93888e-07	0.000108274	2.44597	36.7876	CNTNAP2;CNTNAP1;CTNND2;NRK;LRRK2;CELSR2;ALCAM;NRCAM;EPHB2;EPHB1;NEFH;EPHB3;ZNF365;DCC;ANK3;MAPK8IP2;NGF;ISL1;PAX2;SHTN1;ARC;ISL2;ADGRB1;MAP1A;S100A6;TMEM106B;SGK1;SHANK3;GAS7;SHANK1;SPTBN4;BRSK2;NYAP1;ATL1;PLPPR4;LRP2;NTF4;SLITRK2;MAP2;SLITRK1;EPB41L3;FLRT1;SLITRK3;SLITRK5;APBB1;CTNNA2;DRD2;PACSIN1;NTNG2;FARP1;BDNF;DAB2IP;DTNBP1;WNT7A;CCK;BMP7;POU4F1;DCLK1;MYO16;TAOK3;TAOK2;CNTN4
skeletal system development (GO:0001501)	68/158	3.01598e-07	0.000108274	2.32599	34.9229	SPEF2;HHIP;NCAN;CHD7;XYLT1;PTH1R;HAPLN4;PCSK5;GLI2;HAPLN2;COMP;RPS6KA3;SUFU;SOX9;SOX6;NKX3-2;SOX5;WNT5A;NOG;EN1;PAX1;KIAA1217;BCAN;RBP4;SNORC;COL2A1;EVC;MMP16;CDH11;MATN3;PKDCC;COL13A1;DLX6;SHOX2;COL11A2;CHRD;COL19A1;PAPSS1;ACAN;CLEC3A;WNT11;ANKH;FRZB;ALX4;HES5;WWOX;TGFB2;SLC10A7;ZBTB16;RFLNB;SULF1;BMP7;TBX3;RFLNA;SULF2;COL1A1;EXT1;BMP3;BMP2;COL1A2;GNAS;ALPL;TLL1;COL9A2;NOTUM;BMPR1B;FGFR3;FBN1
regulation of cation channel activity (GO:2001257)	44/89	3.72917e-07	0.00012551	3.00433	44.4698	KCNG1;CAMK2B;GRIA2;CAMK2D;AHNAK;EPO;HPCA;JPH4;CACNG7;GRIN2A;JPH3;RELN;NETO1;NEFL;GSG1L;PTK2B;DMD;CACNG2;CACNG3;CACNG4;PRRT1;MEF2C;ACTN2;PDE4D;ANK3;OPRM1;MAPK8IP2;GRIN2B;SHISA7;SHISA6;GRIN1;CACNB2;CACNB3;CACNB4;DLG2;FGF14;JSRP1;KCNS1;LRRC7;CRH;FGF13;CNIH3;FGF12;SHANK1
adenylate cyclase-activating G protein-coupled receptor signaling pathway (GO:0007189)	54/118	4.68966e-07	0.000148552	2.59454	37.8096	GLP1R;ADM;ADRA1D;PTH1R;ADRA1B;MC4R;GPR78;ADRA2C;ADRA2B;ADRA2A;ADCYAP1;MC3R;ADCY9;ADGRB2;ADORA2A;GPR161;ADGRB1;RAPGEF2;CALCA;RAMP2;CALCB;RAMP3;PTGER3;LPAR1;ADCY4;ADRB1;LPAR3;ADRB2;ADCY1;ADCY8;ADCY7;CRHR1;ADCY6;ADCY5;GNG2;CNR2;TBXA2R;CNR1;ADGRG6;S1PR1;DRD1;DRD2;ABCA1;GCGR;GPR4;TSHR;GNAL;MC1R;MC5R;GNAS;ADGRL1;GPR101;RAMP1;PF4
ventricular septum development (GO:0003281)	24/38	5.58441e-07	0.00016148	5.2567	75.6866	ROBO2;ACVR1;TGFB2;CITED2;NOG;PDE2A;GATA4;GATA3;PROX1;TBX5;ROBO1;SMAD7;TGFBR3;HEYL;SALL1;HEY1;HEY2;HES1;SLIT3;SLIT2;ZFPM2;ZFPM1;DAND5;STRA6
extracellular structure organization (GO:0043062)	86/216	5.69754e-07	0.00016148	2.03866	29.312	COL14A1;ITGB4;LAMC3;NCAN;ITGB3;ITGA2B;TNC;ICAM4;ICAM5;ICAM1;COMP;ADAMTS5;ADAMTS2;ADAMTSL5;SH3PXD2A;ADAMTSL4;ADAMTSL3;ADAMTSL2;ITGAX;TNR;ITGB7;MADCAM1;ADAMTS8;ADAMTS9;COL27A1;ITGA3;ITGA2;MMP2;COL23A1;APLP1;FGG;NPNT;ADAMTS20;BCAN;MMP11;COL2A1;MMP16;ADAM15;COL4A2;LOX;COL4A1;MMP23B;COL4A4;COL6A2;MMP17;ADAM12;COL4A3;COL6A1;COL8A1;CD47;ITGA5;MATN3;ITGA9;FBN2;COL15A1;COL13A1;COL11A2;PAPLN;PDGFA;NDNF;NID…
external encapsulating structure organization (GO:0045229)	86/217	7.17521e-07	0.000193192	2.02297	28.6198	COL14A1;ITGB4;LAMC3;NCAN;ITGB3;ITGA2B;TNC;ICAM4;ICAM5;ICAM1;COMP;ADAMTS5;ADAMTS2;ADAMTSL5;SH3PXD2A;ADAMTSL4;ADAMTSL3;ADAMTSL2;ITGAX;TNR;ITGB7;MADCAM1;ADAMTS8;ADAMTS9;COL27A1;ITGA3;ITGA2;MMP2;COL23A1;APLP1;FGG;NPNT;ADAMTS20;BCAN;MMP11;COL2A1;MMP16;ADAM15;COL4A2;LOX;COL4A1;MMP23B;COL4A4;COL6A2;MMP17;ADAM12;COL4A3;COL6A1;COL8A1;CD47;ITGA5;MATN3;ITGA9;FBN2;COL15A1;COL13A1;COL11A2;PAPLN;PDGFA;NDNF;NID…
potassium ion transmembrane transport (GO:0071805)	60/139	1.29828e-06	0.000332916	2.33599	31.6631	KCNG1;KCNG2;KCNK6;KCNK7;KCNC3;KCNC4;ATP12A;PKD2;KCNH2;KCNH3;KCNH4;KCNH5;KCNH7;KCNK12;KCNK13;ABCC9;ATP1B2;SLC9A2;SLC9A5;KCNQ1;KCNQ4;KCNQ5;KCNA10;HCN4;SLC24A2;SLC24A4;SLC24A3;KCNA1;KCNA2;SLC1A3;ATP1A3;KCNA4;KCNA5;KCNA6;KCNA7;LRRC55;NALCN;KCNV1;KCNN1;KCNN2;KCNN4;KCNJ2;KCNJ4;SLC12A2;KCNF1;KCNJ5;KCNJ6;KCNJ10;KCNJ8;KCNIP2;KCNJ12;KCNJ9;KCNB2;KCNJ18;ATP4A;KCNS1;KCNS3;KCNK1;HCN2;KCNK3
canonical Wnt signaling pathway (GO:0060070)	35/68	1.7257e-06	0.000404039	3.25544	43.1993	AMER1;WNT2B;LRRK2;LEF1;TCF7;WNT8A;WNT8B;FZD10;GATA3;FRAT1;CDH3;WNT11;FRZB;WNT2;WNT3;WNT4;FZD1;TCF7L2;WNT10B;TCF7L1;WNT10A;FZD2;WNT5B;FZD4;WNT3A;WNT7B;WNT5A;WNT9B;FZD9;WNT7A;WNT9A;WNT16;NR4A2;BCL9;SFRP1
potassium ion transport (GO:0006813)	54/122	1.70159e-06	0.000404039	2.44127	32.4297	KCNG1;KCNG2;KCNK6;KCNK7;KCNC3;KCNC4;PKD2;KCNH2;KCNH3;KCNH4;KCNH5;KCNH7;KCNK12;KCNK13;ABCC9;SLC9A2;SLC9A5;KCNQ1;KCNMA1;KCNQ4;KCNQ5;KCNA10;HCN4;SLC24A2;SLC24A4;SLC24A3;KCNA1;KCNA2;SLC1A3;KCNA4;KCNA5;KCNA6;KCNA7;LRRC55;NALCN;KCNV1;KCNN1;KCNN2;KCNN4;KCNJ2;KCNJ4;KCNF1;KCNJ5;KCNJ6;KCNJ10;KCNJ8;KCNIP2;KCNJ12;KCNB2;KCNS1;KCNS3;KCNK1;HCN2;KCNK3
positive regulation of nucleic acid-templated transcription (GO:1903508)	172/511	2.35361e-06	0.000528092	1.56955	20.3406	EPO;RORA;ETS1;SOX2;SALL1;SOX18;MYB;SOX9;TP63;MAP3K5;KCNH2;MAP2K3;ACVR1;EOMES;OSR2;MEF2C;F2R;FOXH1;WNT5A;MITF;EBF3;HNF1B;POU3F1;SOX10;RUNX3;POU3F3;RUNX1;SFRP1;ZNF318;SKAP1;ATF4;CASZ1;GATA6;GATA4;GATA3;NPAS2;NPAS3;NEUROD1;SEC14L2;RAI1;PRDM16;NKX2-1;HIVEP3;OTX2;TP53BP1;ZNF423;WNT4;FZD1;EGR1;TFAP2B;AFAP1L2;JUN;EGR2;ZFHX3;FZD2;SMAD3;FZD4;FOXF1;TGFB3;WNT3A;ZBTB16;ESRRB;NFATC2;ESRRG;NR1D1;NR2F2;INHBA;SM…
endocrine system development (GO:0035270)	17/24	2.47898e-06	0.000533973	7.43985	96.031	GCM2;TBX1;FOXE1;SIX1;NR0B1;DKK3;GLI2;SOX2;SOX3;SALL1;WNT11;PAX8;WT1;SIX3;NKX2-1;STRA6;WNT4
anterograde trans-synaptic signaling (GO:0098916)	92/244	3.74905e-06	0.000776485	1.8648	23.2988	CHRM2;GABRB2;CHRM3;GABRB1;CHRM1;KCNC4;GRIK4;HTR2C;GRIK2;DBH;SLC6A1;SLC6A2;NRGN;GRM3;RPS6KA3;GRM5;HTR7;GRM4;GRM7;RPS6KA2;SLC18A2;UNC13C;NPY5R;GABRG3;CACNB2;CACNB3;CACNB4;MTNR1B;AKAP9;CRH;AMPH;HAP1;GRIA2;CHRNA3;CHRNA4;KCNA1;CHRNA7;NRXN1;SLC1A1;CACNA1B;SLC1A2;SLC1A3;LPAR3;SLC1A6;CACNA1E;CPLX1;CHRND;GLRA1;GRIN2A;HRH1;GALR3;PTCHD1;NPBWR1;PRKAR2A;NPY;KCNN1;MBP;NPTX1;ASIC2;NPTX2;GABRD;NTSR1;GABRA2;GABRQ…
renal system development (GO:0072001)	30/57	5.19328e-06	0.00101565	3.40834	41.4732	GREB1L;PCSK9;SIX1;TCF21;GATA3;PCSK5;GLI2;SALL1;SIX2;STRA6;WNT4;TFAP2B;MYOCD;TGFB2;ACE;FOXF1;STAT1;WFS1;HNF1B;PROX1;SULF1;PAX2;TBX18;SULF2;BMP4;RBP4;PAX8;WT1;LHX1;AGTR1
regulation of ion transport (GO:0043269)	38/79	5.28098e-06	0.00101565	2.84505	34.5714	SPTBN4;CHRNA3;PXK;CHRM1;CHRNA4;ITGB3;KCNA2;KCNA5;NKAIN1;NKAIN3;FGF20;DRD1;DRD2;B2M;KCNJ2;KCNJ4;SYT5;KCNJ5;KCNJ6;KCNJ10;SYT2;KCNJ8;SYT1;KCNJ12;KCNJ9;DTNBP1;SYT15;ANK3;KCNJ18;SYT13;SYT9;SYT7;SYT17;SYT6;CLDN10;NEDD4;SYT10;VAMP3
adenylate cyclase-inhibiting G protein-coupled receptor signaling pathway (GO:0007193)	31/60	6.01654e-06	0.00111721	3.27929	39.4204	CHRM2;CHRM3;CHRM1;ADCY4;LPAR1;OPRL1;ADCY1;ADCY8;ADCY7;ADCY6;GNAI1;ADCY5;GRM4;GRM7;GRM8;PSAP;DRD2;GPR37;PSAPL1;HTR1E;HTR1F;HTR1D;PDE2A;NPY1R;HTR1B;OPRK1;OPRM1;ADRA2A;MTNR1A;ADCY9;GNAL
chondrocyte differentiation (GO:0002062)	20/32	6.28606e-06	0.00112835	5.1072	61.1698	OSR2;WNT10B;MEF2C;WNT2B;WNT5B;WNT7A;SULF1;RUNX3;RUNX1;SULF2;BMP4;BMP2;NFIB;CCN3;SOX9;SOX6;BMPR1B;FGFR3;HES5;SOX5
heart development (GO:0007507)	66/164	7.34349e-06	0.00127563	2.07133	24.4866	MESP2;MESP1;CITED2;CHD7;ECE1;PKD2;PCSK5;GLI2;SHH;SALL1;SOX18;PLCE1;SOX9;BVES;CER1;SGCG;ACVR1;KDM6B;MEF2C;MYOCD;HEG1;ISL1;TGFBR3;KAT2B;RBP4;HAND2;HAND1;RBM20;ZFPM2;ZFPM1;NDRG4;RAMP2;GATA4;CACNA1C;CRIP1;HDAC9;PRICKLE4;PDLIM1;PDLIM3;PDLIM2;FLRT2;ERBB4;GPC3;PDLIM4;PDLIM7;STRA6;TBX1;TGFB2;FOXF1;MICAL2;TBX5;BMP7;POU4F1;SGCZ;CFC1;APLN;BMP4;BMP2;WT1;DLC1;BCOR;MEGF8;FGF12;DAND5;MIXL1;FBN1
membrane depolarization during cardiac muscle cell action potential (GO:0086012)	13/17	1.04414e-05	0.00164684	9.95015	114.126	HCN4;CACNA1D;CACNA1C;SLC8A1;CACNA1G;CACNB2;SCN5A;SCN3B;SCN4B;HCN2;KCNJ2;SCN1B;SCN2B
mesonephric tubule development (GO:0072164)	13/17	1.04414e-05	0.00164684	9.95015	114.126	ROBO2;SIX1;TCF21;NPNT;PKD2;BMP7;BMP4;SALL1;WNT11;WT1;LHX1;SLIT2;CER1
ventricular septum morphogenesis (GO:0060412)	18/28	1.04287e-05	0.00164684	5.51426	63.2538	ROBO2;ACVR1;TGFB2;CITED2;NOG;PROX1;ROBO1;SMAD7;BMP4;TGFBR3;HEYL;HEY1;HEY2;HES1;SLIT3;SLIT2;ZFPM2;ZFPM1
negative regulation of cell differentiation (GO:0045596)	74/191	1.07037e-05	0.00164684	1.94599	22.2717	FOXA1;ITGB3;RORA;LDLRAD4;SOX2;SOX3;SPRED2;SHH;EFEMP1;HEY1;SUFU;MYB;SIX3;SOX9;NKX3-2;MYOCD;WNT5A;NOG;WNT9A;IL17RD;OVOL2;DISP3;SFRP1;ZADH2;TRIB3;PPARG;ZFPM2;PPARA;ZFPM1;ABCG1;CETP;CHRD;TWIST2;DTX1;TWIST1;LRP3;GATA3;ASCL1;DLL1;EGFR;ARNTL;RANBP3L;CCDC85B;NKX2-1;PTK2B;HES1;PRAME;HES5;ABCA1;TBX1;WNT10B;SMAD3;ABCA5;PTCH1;ZBTB16;ESRRB;DAB2IP;SMAD6;TBX5;BMP7;MEIS2;HOPX;TBX3;SMAD7;BMP4;EFNA1;MEIS1;REST;COL…
extracellular matrix organization (GO:0030198)	107/300	1.2015e-05	0.00179724	1.7087	19.3585	ITGA2B;TNC;ICAM4;ICAM5;ICAM1;COMP;CREB3L1;CAPN2;CYP1B1;TNR;PRSS2;COL27A1;COL23A1;APLP1;NPNT;BCAN;ADAM15;COL4A2;LOX;OPTC;COL4A1;COL4A4;ADAM12;COL4A3;COL8A1;ADAM8;FBN2;CD151;COL13A1;KLK4;PDGFA;NID1;NID2;FBLN5;ADAMTS15;SCUBE3;ADAMTS14;ADAMTS13;FLRT2;ADAMTS18;ADAMTS17;TGFB2;COL1A1;COL1A2;COL5A1;P4HA2;COL5A3;P4HA3;ITGA11;COL9A1;COL9A3;COL9A2;TGFBI;FBN1;COLGALT2;COL14A1;ITGB4;LAMC3;NCAN;ITGB3;ADAMTS5;A…
synapse organization (GO:0050808)	53/126	1.29656e-05	0.00188702	2.23075	25.1031	CYFIP1;PTPRS;PLXND1;CTNND2;LRRK2;LRRC4;ARHGAP39;SLC6A1;ELFN1;GPHN;GRM5;CDH2;NRCAM;PPFIA4;PPFIA2;CAST;UNC13C;DSCAM;F2R;ANK3;CACNB2;CACNB3;CACNB4;DOK7;MAPT;OBSL1;PDZRN3;SHANK3;CHRNA7;NRXN1;SEMA3E;SLITRK2;SLITRK1;SLITRK3;RAB29;DRD1;DRD2;LRRC4C;LRRC4B;FARP1;BDNF;WNT7B;CHCHD10;POU4F1;LRFN5;REST;PPFIBP2;NEDD4;CNTN2;AGRN;SDK2;CBLN2;CBLN1
negative regulation of inflammatory response to antigenic stimulus (GO:0002862)	56/136	1.59321e-05	0.00225775	2.1511	23.7635	GLP1R;VIPR1;VIPR2;SCT;GPR20;ADM;PTH1R;MC4R;HTR7;IL10;GPR39;SYK;GPR32;PTH2R;FGR;ADCYAP1;MC3R;ADCY9;ADORA2A;ADORA2B;CRH;AVP;NPSR1;ADCYAP1R1;CALCA;RAMP2;CALCB;RAMP3;GIPR;ADCY4;ADRB1;GPR83;ADRB2;GPR84;ADCY1;ADCY8;ADCY7;CRHR1;ADCY6;CRHR2;ADCY5;GNG2;PRKAR2A;GPR150;PLCG2;DRD1;YES1;TSHR;POMC;MC1R;FCGR2A;ADM2;MC5R;CD247;RAMP1;HLA-DRB1
regulation of inflammatory response to antigenic stimulus (GO:0002861)	56/137	2.0533e-05	0.00283513	2.1244	22.9297	GLP1R;VIPR1;VIPR2;SCT;GPR20;ADM;PTH1R;MC4R;HTR7;IL10;GPR39;SYK;GPR32;PTH2R;FGR;ADCYAP1;MC3R;ADCY9;ADORA2A;ADORA2B;CRH;AVP;NPSR1;ADCYAP1R1;CALCA;RAMP2;CALCB;RAMP3;GIPR;ADCY4;ADRB1;GPR83;ADRB2;GPR84;ADCY1;ADCY8;ADCY7;CRHR1;ADCY6;CRHR2;ADCY5;GNG2;PRKAR2A;GPR150;PLCG2;DRD1;YES1;TSHR;POMC;MC1R;FCGR2A;ADM2;MC5R;CD247;RAMP1;HLA-DRB1
cardiac ventricle development (GO:0003231)	14/20	2.47727e-05	0.00333502	7.1442	75.7698	PDE2A;GATA4;GATA3;TBX5;DLL4;HEYL;SALL1;HEY1;TMEM65;HEY2;HES1;SCN5A;DAND5;STRA6
cell differentiation involved in metanephros development (GO:0072202)	9/10	2.61502e-05	0.00343461	27.5374	290.565	BMP4;SALL1;PAX8;STAT1;SIX2;TCF21;PAX2;POU3F3;WNT4
eye development (GO:0001654)	29/58	2.68369e-05	0.00344088	3.06648	32.2769	FBN2;ABCB5;CACNA1C;SOX2;SIX6;EFEMP1;ADAMTS18;SIX3;PITX2;HES5;STRA6;TGFB2;MEIS3;PRSS56;MEIS2;PAX2;PBX1;HIPK2;RBP4;MEIS1;COL5A1;SCO2;WT1;MAB21L1;SMOC1;MAB21L2;BMPR1B;FREM2;FBN1
positive regulation of muscle cell differentiation (GO:0051149)	17/27	2.75332e-05	0.00344806	5.20686	54.6726	MYOG;MESP1;MEF2C;MYOCD;NRG1;MAPK12;MAPK11;OLFM2;CDH2;MYOD1;BOC;MYF6;BNIP2;CTNNA2;CAMK1;TCF3;MYF5
regulation of membrane depolarization (GO:0003254)	13/18	2.90506e-05	0.0034974	7.95959	83.1497	HCN4;CAMK2D;CAV3;LRRK2;FHL1;TBX5;SMAD7;GPD1L;SCN5A;SCN3B;SCN1B;PTPN3;SCN2B
circulatory system development (GO:0072359)	52/126	2.92262e-05	0.0034974	2.1585	22.5357	CITED2;FLT4;TCF21;ECE1;PKD2;PCSK5;GLI2;SHH;SALL1;HEY1;SOX18;HEY2;PLCE1;SOX9;BVES;ACVR1;KDM6B;MEF2C;HEG1;ISL1;KAT2B;RBP4;HAND2;HAND1;RBM20;ZFPM2;ZFPM1;RAMP2;CACNA1C;CRIP1;HDAC9;PRICKLE4;PDLIM1;PDLIM3;PDLIM2;ERBB4;PDLIM4;PDLIM7;STRA6;TBX1;TGFB2;FOXF1;MICAL2;TBX5;POU4F1;CFC1;BMP2;WT1;BCOR;FGF12;MIXL1;FBN1
regulation of Wnt signaling pathway (GO:0030111)	47/111	3.1919e-05	0.00373661	2.25498	23.3442	AMER1;MACF1;KANK1;AMER3;CBFB;CTNND2;LRRK2;APCDD1;NKD1;NKD2;HHEX;SALL1;FRZB;WIF1;GRB10;GPC3;FAM53B;DACT3;RSPO3;RSPO1;SOST;SOX7;CER1;RSPO4;WLS;ATP6V1C2;DACT1;RNF43;WWOX;TCF7L1;ITGA3;KREMEN1;SHISA2;SULF1;RUNX1;SULF2;TIAM1;SFRP1;BMP2;DAAM2;OTULIN;NOTUM;LGR6;TRABD2B;MDFI;TRABD2A;TLR2
cardiac muscle tissue development (GO:0048738)	27/53	3.29164e-05	0.00377137	3.18375	32.8613	HCN4;MESP1;SHOX2;GATA6;GATA4;CACNA1G;NPPB;HEY1;HEY2;TBX20;SCN5A;MSC;ADAMTS9;SGCG;KDM6B;MYOCD;MSX2;NRG1;BMP7;SGCZ;TBX18;BMP4;RBP4;BMP2;ACTC1;GJB6;ZFPM1
secondary palate development (GO:0062009)	11/14	3.44974e-05	0.00387018	11.222	115.302	TGFBR3;TGFB2;WNT11;TGFB3;WNT3A;CHD7;LEF1;WNT5A;WNT8A;WNT7A;LRRC32
regulation of AMPA receptor activity (GO:2000311)	16/25	3.55675e-05	0.0039088	5.44433	55.7722	PRRT1;MEF2C;ADRB2;MAPK8IP2;SHISA7;SHISA6;CACNG7;ARC;RELN;GSG1L;CACNG2;CACNG3;CNIH3;SHANK3;CACNG4;SHANK1
sensory organ development (GO:0007423)	28/56	3.678e-05	0.0039612	3.06606	31.3061	CHD7;ABCB5;ECE1;GATA3;ASCL1;SOX2;NTF4;SOX3;SIX6;ADAMTS18;SIX3;STRA6;TGFB2;WNT10A;MEIS3;MEIS2;PBX1;HIPK2;RBP4;MEIS1;MAFB;PAX8;SCO2;MAB21L1;SMOC1;MAB21L2;BMPR1B;FREM2
positive regulation of synaptic transmission (GO:0050806)	34/73	3.79992e-05	0.00401227	2.67429	27.2187	SLC24A2;CLSTN2;RGS14;TSHZ3;CHRNA7;NRXN1;CLSTN1;GRIK2;ADCY1;ADCY8;CRHR2;RIMS1;CACNG7;GRIN2A;RELN;PTK2B;DRD1;EPHB2;CACNG2;CACNG3;CACNG4;MPP2;SYT1;DTNBP1;GRIN2C;GRIN2B;SHISA7;GRIN2D;ARC;NMU;HAP1;SHANK3;SQSTM1;LGMN
cardiac muscle cell action potential (GO:0086001)	18/30	4.06707e-05	0.00406938	4.59461	46.4515	HCN4;KCNH2;KCNIP2;CACNA1D;CACNA1C;SLC4A3;SLC8A1;CACNA1G;KCNQ1;DMD;SCN5A;SCN3B;FGF12;SCN4B;KCNJ2;SCN1B;HCN2;SCN2B
cell morphogenesis involved in neuron differentiation (GO:0048667)	35/76	3.95249e-05	0.00406938	2.61884	26.5513	SPTBN4;BRSK2;ATL1;PLPPR4;CELSR2;SLITRK2;MAP2;SLITRK1;SLITRK3;SLITRK5;NRCAM;APBB1;CTNNA2;DRD2;NEFH;FARP1;NTNG2;MEF2C;DCC;TBCD;WNT7A;CCK;ANK3;MAPK8IP2;ISL1;POU4F1;PAX2;SHTN1;ISL2;ADGRB1;MAP1A;TAOK2;S100A6;TMEM106B;CNTN4
regulation of neuron differentiation (GO:0045664)	36/79	4.08071e-05	0.00406938	2.56856	25.9595	CASZ1;LRRK2;SIX1;DTX1;ASCL1;DLL1;SOX2;NEUROD1;NTF4;SOX3;NEUROD2;BRINP2;HEY1;SIX3;NRCAM;HES1;ECT2;BRINP3;ATOH1;HES5;MEF2C;ZFHX3;BDNF;ADRA2C;NGF;ADRA2B;BMP7;DISP3;TIAM1;HEYL;BMP2;REST;VWC2;CNTN4;TCF3;NEUROG1
inorganic cation transmembrane transport (GO:0098662)	97/274	4.18449e-05	0.004097	1.68736	17.0112	KCNG1;KCNG2;SLC46A1;ATP12A;SLC4A4;SLC8A1;SCN1B;KCNH2;KCNH3;KCNH4;KCNH5;KCNH7;SLC30A2;KCNK12;SLC6A15;KCNK13;SLC6A11;SLC9A2;SLC9A5;KCNQ1;KCNQ4;KCNQ5;RHCG;HVCN1;SLC1A3;CACNA1D;CACNA1C;SLC30A10;SLC6A20;LRRC55;NALCN;CACNA1G;KCNV1;ASIC4;KCNN1;KCNN2;KCNN4;SCN3B;ASIC2;ASIC3;ASIC1;KCNF1;SLC4A11;ATP4A;SCN2B;KCNK6;KCNK7;KCNC3;KCNC4;ATP2A3;SLC40A1;SLC6A1;PKD2;SLC6A2;RYR3;SLC6A3;SCN5A;TRPC5;TRPC6;TRPC3;TRPC4;…
ear morphogenesis (GO:0042471)	15/23	4.54815e-05	0.00436984	5.74128	57.4025	TBX1;OSR2;CHD7;NOG;SIX1;TWIST1;PAX2;TMIE;TIFAB;PAX8;GSC;HOXA1;EPHB2;NEUROG1;ATP6V1B1
positive regulation of axonogenesis (GO:0050772)	23/43	4.62546e-05	0.00436984	3.52425	35.1767	CHODL;ROBO2;MACF1;NGFR;NTRK2;SEMA7A;PLXND1;BDNF;METRN;AMIGO1;ISLR2;NGF;NTN1;ROBO1;SHTN1;TIAM1;SLITRK1;PLXNA2;PLXNA1;PLXNC1;SLIT2;MAPT;PLXNA4
excitatory chemical synaptic transmission (GO:0098976)	7/7	5.53547e-05	0.00480782	105469	1.03378e+06	GRIN2A;GRIN2C;GRIN2B;PDLIM4;GRIN1;GRIN2D;SHISA6
regulation of mesenchymal stem cell differentiation (GO:2000739)	7/7	5.53547e-05	0.00480782	105469	1.03378e+06	PDGFRA;REST;SLC4A11;LTBP3;SOX9;SOX6;SOX5
sinoatrial node development (GO:0003163)	7/7	5.53547e-05	0.00480782	105469	1.03378e+06	BMP4;HCN4;MESP1;GJB6;SHOX2;TBX18;CACNA1G
negative chemotaxis (GO:0050919)	19/33	5.53496e-05	0.00480782	4.15732	40.7494	SEMA6B;SEMA6C;SEMA7A;EPHA7;SEMA3D;ITGB3;LRTM2;SEMA6D;PDGFA;SEMA3E;SEMA4F;UNC5C;SEMA3F;NTN1;ROBO1;SLIT1;SLIT3;SLIT2;LGR6
regulation of synaptic transmission, glutamatergic (GO:0051966)	24/46	5.42284e-05	0.00480782	3.3434	32.8398	MEF2C;TSHZ3;SYT1;LRRK2;NRXN1;GRIK3;MAPK8IP2;DGKZ;GRM3;CACNG7;GRM5;GRM4;RELN;CDH2;GRM7;GRM8;PTK2B;DRD1;CACNG2;DRD2;CACNG3;SHANK3;CACNG4;DGKI
ureteric bud morphogenesis (GO:0060675)	13/19	7.11328e-05	0.00580379	6.63255	63.3473	SIX1;TCF21;GATA3;NPNT;PKD2;PAX2;BMP4;BMP2;SHH;SALL1;WNT11;PAX8;WT1
aortic valve development (GO:0003176)	20/36	7.08765e-05	0.00580379	3.82938	36.5881	ROBO2;TWIST1;GATA4;GATA3;SMAD6;TNFRSF1B;ROBO1;DLL4;BMP4;EFNA1;HEYL;BMP2;HEY1;HEY2;TBX20;SNAI1;SNAI2;SLIT3;SLIT2;SOX9
cellular response to calcium ion (GO:0071277)	32/69	7.05292e-05	0.00580379	2.6523	25.3546	CPNE9;CPNE8;CAMK2D;CPNE4;ALOX15;HPCA;ADCY1;PKD2;ADCY8;RASGRP2;RYR3;NEUROD2;CHP2;PLCG2;CPNE2;SCN5A;ECT2;SYT5;MEF2C;SYT2;SYT1;WNT5A;SYT15;SYT13;SYT9;SYT7;SYT17;SYT6;ITPKB;SYT10;PPIF;LGMN
positive regulation of cell projection organization (GO:0031346)	48/117	6.94335e-05	0.00580379	2.1358	20.4506	CHODL;RET;ROBO2;CAMK2B;NDRG4;PLXND1;AMIGO1;STMN2;NDNF;ROBO1;CUX2;RELN;CUX1;SLITRK1;DPYSL3;PLXNA2;PLXNA1;PTK2B;ALKAL2;PLXNC1;SLIT2;SCN1B;PLXNA4;FZD1;NTRK1;NGFR;NTRK2;CARMIL2;CAMK1D;BDNF;FZD4;METRN;WNT5A;DAB2IP;ZNF804A;ATP1B2;CBFA2T2;NGF;TIAM1;LRRC7;IL1RAPL1;RAPGEF2;PRKD1;ROR2;CAMK1;TOX;OBSL1;EPHA3
phospholipase C-activating G protein-coupled receptor signaling pathway (GO:0007200)	36/81	7.80236e-05	0.006271	2.45407	23.2119	CHRM2;CALCA;CHRM1;PTGER3;LPAR1;OPRL1;GPR20;HTR2C;ADRA1D;PTH1R;ADRA1B;LTB4R;GRM5;HRH1;P2RY1;PLCE1;DRD1;DRD2;GPR157;ACTN2;GPR32;F2R;GPR55;OPRK1;GPR4;OPRM1;TACR1;NMBR;ADRA2A;ANO1;MC3R;CCKBR;AGTR1;NMUR2;NMUR1;F2RL3
chordate embryonic development (GO:0043009)	28/58	8.19897e-05	0.00649286	2.86127	26.9215	PTPRR;CHD7;XYLT1;GATA3;PKD2;PCSK5;WNT11;HES5;DACT1;TBX1;ARNT2;MBNL1;FOXF1;TGFB3;PTCH1;WNT7B;NOG;WNT5A;PROX1;SULF1;ISL1;BMP7;SULF2;KIAA1217;COL1A1;RBP4;BMP2;LMX1B
adenylate cyclase-activating adrenergic receptor signaling pathway (GO:0071880)	12/17	8.60097e-05	0.0066166	7.34582	68.7646	ADCY9;RAPGEF2;ADRA1D;ADRB1;ADRB2;DRD1;ADRA1B;ADRA2C;DRD2;GPR101;ADRA2B;ADRA2A
regulation of synapse assembly (GO:0051963)	24/47	8.50102e-05	0.0066166	3.19782	29.9723	ROBO2;MEF2C;CLSTN2;BDNF;WNT3A;NRXN1;CLSTN1;LHFPL4;WNT7A;IL1RAP;LRFN5;CUX2;SLITRK2;SLITRK1;SLITRK3;IL1RAPL1;SLIT1;SYNDIG1;EPHB2;EPHB1;MDGA1;EPHB3;LRRC4B;TLR2
muscle cell fate commitment (GO:0042693)	8/9	9.58692e-05	0.00702256	24.4727	226.434	ACVR1;MYOG;TBX1;MEF2C;WT1;MYOD1;MYF6;MYF5
regulation of animal organ morphogenesis (GO:2000027)	8/9	9.58692e-05	0.00702256	24.4727	226.434	TBX1;SHH;SAPCD2;SMO;CITED2;WT1;SIX2;AJAP1
negative regulation of neuron differentiation (GO:0045665)	15/24	9.35874e-05	0.00702256	5.10302	47.3388	DTX1;ASCL1;BMP7;DLL1;SOX2;DISP3;SOX3;REST;HEY1;SIX3;HES1;CNTN4;SOX9;B2M;HES5
epithelial tube morphogenesis (GO:0060562)	19/34	9.65032e-05	0.00702256	3.87991	35.8734	ACVR1;MESP1;RYR2;MEF2C;GATA3;PKD2;RASIP1;GLI2;RHOB;BMP4;SHH;COL4A1;LHX1;TBX20;HES1;SLIT2;MEGF8;NKX3-1;FGF10
kidney development (GO:0001822)	32/70	9.94148e-05	0.00713798	2.58233	23.7993	ROBO2;GREB1L;PCSK9;SIX1;TCF21;GATA3;PCSK5;GLI2;SHH;SALL1;SIX2;CTSH;STRA6;WNT4;OSR2;TFAP2B;TGFB2;ACE;WFS1;ZBTB16;HNF1B;PROX1;SULF1;BMP7;PAX2;SULF2;BMP4;PAX8;WT1;LHX1;AGTR1;FGF10
axon development (GO:0061564)	35/79	0.000105473	0.00747332	2.43979	22.3413	SPTBN4;BRSK2;AMIGO1;ATL1;PLPPR4;GRM7;SLITRK2;SLITRK1;SLITRK3;SLITRK5;NRCAM;APBB1;CTNNA2;EPHB2;DRD2;NEFH;EPHB3;NTNG2;DCC;WNT7A;RTN4RL2;CCK;ANK3;ISL1;POU4F1;PAX2;SHTN1;ISL2;RTN4RL1;ADGRB1;MAP1A;TAOK2;S100A6;MAPT;CNTN4
blood vessel morphogenesis (GO:0048514)	27/56	0.000112329	0.00785575	2.85383	25.953	NRP1;RAMP2;FLT1;FLT4;SLC1A1;ADM;RASIP1;EFNB2;SHH;CDH2;SOX18;HEY2;TBX20;CYP1B1;HOXA1;HES1;STRA6;TBX1;CCBE1;SYK;PROX1;SMAD7;TGFBR3;LOX;COL4A1;WT1;RASA1
response to retinoic acid (GO:0032526)	29/62	0.000125766	0.00868269	2.69407	24.1956	RET;GATA6;WNT8A;WNT8B;FZD10;ASCL1;BRINP2;WNT11;CTSH;PTK2B;SOX9;BRINP3;WNT2;WNT3;MICB;TBX1;WNT10B;WNT5B;FZD4;WNT3A;TESC;WNT7B;WNT5A;WNT9B;WNT9A;PAX2;RBP4;RARA;EPHA3
cation transport (GO:0006812)	65/174	0.000127719	0.00870588	1.83236	16.4283	KCNG1;KCNG2;KCNK6;KCNK7;KCNC4;SLC4A4;SLC8A1;SLC6A3;PANX2;SLC22A16;PIEZO2;CNGA3;SCN5A;SLC18A2;KCNH3;KCNH4;TRPC6;ABCC9;SLC9B2;ANO1;SLC5A8;KCNMA1;KCNQ4;SLC29A4;KCNA10;RHCG;SGK1;SCN4B;SLC22A4;HCN4;KCNA1;SLC1A1;KCNA2;KCNA4;KCNA5;KCNA6;LRP2;SLC5A2;SLC6A20;KCNV1;KCNN1;KCNN2;KCNN4;SCN3B;RHBG;KCNJ2;ASIC1;KCNJ4;SLC12A2;KCNF1;KCNJ5;KCNJ6;KCNJ10;KCNJ8;KCNIP2;KCNJ12;KCNB2;SLC4A11;SLC8B1;GRIN1;KCNS1;KCNS3;FGF1…
aortic valve morphogenesis (GO:0003180)	18/32	0.000131343	0.00884102	3.93771	35.1941	ROBO2;TWIST1;GATA4;GATA3;SMAD6;ROBO1;DLL4;BMP4;EFNA1;HEYL;HEY1;HEY2;TBX20;SNAI1;SNAI2;SLIT3;SLIT2;SOX9
regulation of sodium ion transmembrane transporter activity (GO:2000649)	21/40	0.00014014	0.00922269	3.38599	30.0435	CAMK2D;CAV3;PRKCE;PCSK9;ANK3;FGF14;NETO1;HECW2;NEDD4;WNK2;HECW1;DMD;FXYD6;GPD1L;SCN3B;FGF13;FGF12;SCN4B;SCN1B;PTPN3;SCN2B
collagen fibril organization (GO:0030199)	38/89	0.000142151	0.00922269	2.28568	20.248	COLGALT2;COL15A1;CD151;COL13A1;COL14A1;ITGB4;COL11A2;COL19A1;ADAMTS2;ADAMTS14;CYP1B1;TGFB2;COL27A1;DST;COL25A1;COL22A1;COL23A1;COL1A1;COL2A1;COL1A2;COL4A2;LOX;COL5A1;COL4A1;OPTC;P4HA2;COL4A4;COL6A2;COL5A3;P4HA3;COL4A3;COL6A1;COL9A1;COL8A1;TLL2;COL9A3;TLL1;COL9A2
positive regulation of cell differentiation (GO:0045597)	90/258	0.00014105	0.00922269	1.64807	14.6124	RIPOR2;TGFB1I1;MEDAG;RPS6KA3;CDH2;GLIPR2;BOC;NRCAM;FBXO5;SOX9;SOX6;CD34;IL6R;TP63;ZNF385A;SOX5;ACVR1;MYOG;MEF2C;PRKCH;EDN3;TCF15;IGFBP3;NPNT;ADRA2C;NGF;ISL1;ADRA2B;PAX2;TIAM1;OLFM1;SFRP1;PAX8;MYOD1;AGTR1;RAPGEF2;PPARG;PRKD1;PLCB1;RIN2;LTF;FBN2;PKDCC;LEF1;TACSTD2;TWIST1;LRP3;ASCL1;ARNTL;NEUROD1;NEUROD2;RANBP3L;BRINP2;FRZB;BNIP2;CTNNA2;APOB;ECT2;BRINP3;ATOH1;WNT4;TGFB2;SMAD3;TGFB3;WNT7B;RARRES2;ZBT…
adrenergic receptor signaling pathway (GO:0071875)	13/20	0.000157231	0.0100796	5.68467	49.7852	PDE4D;ADRA1D;ADRB1;ADRB2;ADRA1B;ADRA2C;ADRA2B;ADRA2A;ADCY9;RAPGEF2;DRD1;DRD2;GPR101
cellular response to retinoic acid (GO:0071300)	22/43	0.000160526	0.0101698	3.20963	28.0427	RET;TBX1;WNT10B;WNT5B;FZD4;WNT3A;TESC;WNT7B;WNT5A;WNT9B;WNT8B;FZD10;WNT9A;PAX2;BRINP2;WNT11;PTK2B;SOX9;BRINP3;WNT2;WNT3;EPHA3
negative regulation of inflammatory response (GO:0050728)	76/212	0.00017106	0.0107111	1.71789	14.9001	GLP1R;VIPR1;VIPR2;SCT;GPR20;ADM;RORA;PTH1R;METRNL;MC4R;HTR7;SIRPA;CCN3;IL10;GPR39;GHSR;SYK;GPR32;PRKCD;PTH2R;TNFRSF1B;ISL1;FGR;MC3R;ADCYAP1;ADCY9;FNDC4;ADORA2A;ADORA2B;CRH;PPARG;AVP;PPARA;NPSR1;ADCYAP1R1;GRN;RAMP2;CALCA;RAMP3;CALCB;GIPR;GBA;ADCY4;ADRB1;GPR83;GATA3;ADCY1;ADRB2;GPR84;ADCY8;ADCY7;CRHR1;ADCY6;CRHR2;ADCY5;GNG2;PRKAR2A;ALOX5;GPR150;PLCG2;DRD1;YES1;NR1D1;KLF4;TSHR;POMC;LRFN5;MC1R;PROC;F…
chemical synaptic transmission, postsynaptic (GO:0099565)	15/25	0.000180618	0.0110526	4.59242	39.5826	MPP2;CHRNA3;MEF2C;CHRNA4;LRRK2;INSYN1;GRIN2C;MAPK8IP2;GRIN2B;INSYN2A;GRIN1;GRIN2D;GLRA1;GRIN2A;DRD2
regulation of dopamine secretion (GO:0014059)	15/25	0.000180618	0.0110526	4.59242	39.5826	SYT5;SYT2;SYT1;CHRNA4;KCNA2;DTNBP1;SYT15;SYT13;SYT9;SYT7;SYT17;SYT6;SYT10;FGF20;DRD2
positive regulation of potassium ion transport (GO:0043268)	20/38	0.000192553	0.0116506	3.40344	29.1169	KCNH2;KCNJ4;GABBR2;KCNJ5;KCNJ6;KCNJ10;ACTN2;KCNJ12;KCNJ9;AMIGO1;FHL1;ADRA2A;GNG2;KCNQ1;KCNMA1;KCNN1;KCNN2;DRD1;KCNN4;KCNJ2
mesenchymal to epithelial transition involved in metanephros morphogenesis (GO:0003337)	6/6	0.000224635	0.0130071	90402	759470	BMP4;SALL1;PAX8;SMO;SIX2;PAX2
negative regulation of meiotic cell cycle (GO:0051447)	6/6	0.000224635	0.0130071	90402	759470	NANOS2;NPPC;DMRT1;DUSP1;FBXO5;FBXO43
retinal ganglion cell axon guidance (GO:0031290)	6/6	0.000224635	0.0130071	90402	759470	ROBO2;NRP1;ALCAM;PTPRM;SLIT2;EPHB1
spinal cord dorsal/ventral patterning (GO:0021513)	6/6	0.000224635	0.0130071	90402	759470	DLL4;RFX4;CHRD;FOXN4;ASCL1;GLI2
regulation of cell migration (GO:0030334)	132/408	0.000244711	0.0139827	1.47343	12.2522	SEMA5B;SERPINE2;PLXND1;ULK4;FAM107A;ADARB1;LDLRAD4;FGF3;MYLK;FGF4;ACTG1;AMOT;FGF5;DACH1;FGF9;PLAU;FAM110C;DPYSL3;CYP1B1;PLXNC1;EPHB2;TMSB10;SEMA6B;ACVR1;SEMA6C;EPHA4;PDGFRA;WNT5B;LIMCH1;SEMA6D;F2R;PRKCA;MITF;SRCIN1;CLDN5;TIAM1;SFRP1;SMO;ADAM15;SPATA13;ROR2;BEX4;MACF1;CEMIP;SEMA7A;CD151;CHRD;TWIST2;PDGFA;NKX2-1;PLXNA2;FGF20;PLXNA1;DRD1;DRD2;PLXNA4;NGFR;NTNG2;CARMIL2;ACE;ALOX15B;SMAD7;COL1A1;FGF17;…
branching morphogenesis of an epithelial tube (GO:0048754)	22/44	0.000246677	0.0139827	3.06353	25.4501	NRP1;SIX1;TCF21;NRARP;SEMA3E;PKD2;NPNT;RASIP1;PAX2;GLI2;DLL4;BMP4;SHH;BMP2;SALL1;PAX8;COL4A1;WT1;NKX2-1;SLIT2;NKX3-1;FGF10
cellular response to growth factor stimulus (GO:0071363)	59/158	0.000257839	0.0144632	1.83019	15.1231	NRP1;FLT1;FLT4;STMN2;HSPB1;NR3C1;HJV;SOX9;SOX6;PDE8A;CER1;SOX5;ACVR1;MAP2K3;MEF2C;SPHK1;WNT5A;OVOL2;ERN1;SFRP1;GAREM1;MAPKAPK2;GAS1;RAPGEF2;PRKD1;MAPT;VSTM2A;URI1;RAMP2;NDNF;LRP2;ACVR1B;EGFR;DLL4;CLEC3B;ACVR1C;HAS1;WNT2;WNT4;NTRK1;TBX1;NTRK2;WWOX;WNT10A;EGR3;SMAD3;PDE2A;DAB2IP;SMAD9;WNT7A;KLF4;BMP7;SMAD7;BMP4;NR4A1;BMP2;SNAI2;BMPR1B;LGMN
embryonic heart tube morphogenesis (GO:0003143)	23/47	0.00026971	0.0147083	2.93609	24.1293	ACVR1;EOMES;MESP1;RYR2;NDRG4;MEF2C;MICAL2;GATA4;FOXN4;TBR1;PKD2;DLL1;TBX3;SHH;SMO;SOX18;ZIC3;TBX21;TBX20;HAND1;HES1;MEGF8;BBS5
negative regulation of immune response (GO:0050777)	65/178	0.000270403	0.0147083	1.76702	14.5171	GLP1R;VIPR1;VIPR2;SCT;GPR20;ADM;PTH1R;MC4R;LGALS3;FCRLB;HTR7;DHX58;IL10;GPR39;CR1;SYK;CD300A;GPR32;PTH2R;HLA-G;FGR;ADCYAP1;MC3R;ADCY9;ADORA2A;ADORA2B;CRH;AVP;NPSR1;ADCYAP1R1;CALCA;RAMP2;CALCB;RAMP3;GIPR;ALOX15;ADCY4;ADRB1;GPR83;ADRB2;GPR84;ADCY1;ADCY8;ADCY7;CRHR1;ADCY6;CRHR2;ADCY5;GNG2;IFI16;PRKAR2A;GPR150;PLCG2;DRD1;YES1;TSHR;POMC;MC1R;FCGR2A;ADM2;MC5R;CD247;PDCD1;RAMP1;HLA-DRB1
positive regulation of signal transduction (GO:0009967)	87/252	0.000267766	0.0147083	1.62142	13.3369	MESP1;NRP1;CITED2;ITGB3;LRRK2;SLC2A4;ERFE;PKD2;ROBO1;RIMS1;ESM1;SHH;HHEX;CDH3;SALL1;GRB10;TMEM108;RSPO3;CCN3;RSPO1;JAK2;TP63;RSPO4;WLS;DACT1;NKX3-1;CCBE1;PRKCB;PRKCA;KIF7;F3;ERN1;KAT2B;MN1;SFRP1;EVC;SMO;C1QTNF12;CD226;MAML3;HAP1;ITGA5;GAS6;SHANK3;JCAD;TLR2;SHANK1;NECAB2;MACF1;KANK1;CHRNA7;NRXN1;GATA3;PIK3R1;NOD2;DLL1;C3;DLL4;CUX2;RELN;MGAT5;TSPAN5;PTK2B;TRIM44;ATP6V1C2;JAG2;TGFB2;TSLP;BDNF;CAV2;P…
regulation of neuron projection development (GO:0010975)	61/165	0.000280554	0.0151078	1.80139	14.7331	RET;PTPRS;LRRK2;ULK4;STMN2;CDH2;DPYSL3;NCS1;KIF13B;KIF1A;SCN1B;EPHB3;PPFIA2;ZNF365;MINAR1;EPHA4;CAMK1D;DCC;PAQR3;WNT5A;TBR1;RTN4RL2;ATP1B2;CBFA2T2;SRCIN1;ARC;LRRC7;RTN4RL1;IL1RAPL1;RAPGEF2;PRKD1;ROR2;TOX;SHANK3;EPHA3;CAMK2B;KANK1;BRSK2;NDRG4;LPAR1;CRMP1;NDNF;ADCY6;EFNB2;RELN;RAB29;PTK2B;ALKAL2;CSMD3;CTNNA2;LRRC4C;FZD1;NTRK1;NTNG2;NTRK2;BDNF;WNT3A;DAB2IP;ZNF804A;MT3;CAMK1
regulation of insulin secretion (GO:0050796)	42/104	0.000287498	0.0153285	2.07824	16.9466	GLP1R;KCNG2;BRSK2;GIPR;ITPR1;SLC2A2;CACNA1D;KCNA5;CACNA1C;DOC2B;TRH;EFNA5;CACNA1E;ADCY5;ARNTL;DPP4;NEUROD1;ALOX5;CCN3;EPHA5;TFAP2B;TCF7L2;NOS2;BMP8A;CACNA2D2;PRKCA;INHBB;NR1D1;MYRIP;ADRA2C;ISL1;SLC8B1;SYT7;ADRA2A;SSTR5;RBP4;SFRP1;REST;MTNR1B;KCNS3;STX1A;RAPGEF4
neuron fate commitment (GO:0048663)	10/14	0.000301834	0.015935	7.6493	62.0024	DLL4;ISL2;SHH;FOXN4;ASCL1;EPOP;DLL1;ISL1;POU3F2;POU4F1
cyclic purine nucleotide metabolic process (GO:0052652)	13/21	0.000319473	0.0167026	4.97376	40.0329	GUCY2C;GUCY1B1;GUCY2D;NPR1;ADCY4;ADCY1;ADCY8;ADCY7;ADCY6;ADCY5;NPPB;NPPC;ADCY9
axon extension involved in axon guidance (GO:0048846)	7/8	0.000347372	0.0168743	21.4093	170.527	NRP1;NRP2;ALCAM;SLIT1;SLIT3;SEMA3F;SLIT2
collecting duct development (GO:0072044)	7/8	0.000347372	0.0168743	21.4093	170.527	BMP4;TFAP2B;SHH;PTCH1;WNT7B;DACT2;PAX2
forebrain neuron differentiation (GO:0021879)	7/8	0.000347372	0.0168743	21.4093	170.527	SALL1;ERBB4;RAPGEF2;ZSWIM6;INHBA;SHANK3;LHX8
lens fiber cell differentiation (GO:0070306)	7/8	0.000347372	0.0168743	21.4093	170.527	BFSP1;MAF;WNT5B;WNT7B;SIX3;WNT7A;TDRD7
neuron projection extension involved in neuron projection guidance (GO:1902284)	7/8	0.000347372	0.0168743	21.4093	170.527	NRP1;NRP2;ALCAM;SLIT1;SLIT3;SEMA3F;SLIT2
urogenital system development (GO:0001655)	9/12	0.000349373	0.0168743	9.1779	73.0503	OSR2;SHH;PAX8;LHX1;SOX9;EPHB2;ALOX15B;PAX2;EPHB3
metanephros development (GO:0001656)	15/26	0.000329716	0.0168743	4.17465	33.4693	ROBO2;OSR2;FOXD1;PTCH1;WNT7B;SIX1;PKD2;BMP7;PAX2;BMP4;SHH;PAX8;WT1;CTSH;FGF10
regulation of peptide hormone secretion (GO:0090276)	32/74	0.00035096	0.0168743	2.33577	18.5807	GLP1R;KCNG2;GIPR;CHD7;ITPR1;HTR2C;SLC2A2;CACNA1D;KCNA5;CACNA1C;CACNA1E;ARNTL;DPP4;NEUROD1;ALOX5;TFAP2B;NOS2;RASL10B;FGG;CACNA2D2;PRKCA;ADRA2C;SLC8B1;ADRA2A;SYT7;SSTR5;PAX8;MTNR1B;TFR2;KCNS3;STX1A;RAPGEF4
positive regulation of MAPK cascade (GO:0043410)	93/274	0.000328787	0.0168743	1.58029	12.6741	RET;BCAR3;NRP1;CD40;FLT1;FLT3;DIRAS1;WWC1;FLT4;LRRK2;DIRAS2;HTR2C;ADRA1D;ARRB1;ADRA1B;ICAM1;ROBO1;FGF4;SOX2;GRM4;BMPER;GLIPR2;PDE8A;IL11;PDGFRA;EDN1;GPR37;AVPR1B;EDN3;EPHA8;F2R;FGG;PRKCA;OPRM1;NPNT;ADRA2C;ADRA2B;MTURN;ADRA2A;ADCYAP1;GAREM1;HAND2;KIT;RAPGEF2;ADAM8;ROR2;GAS6;JCAD;NECAB2;NDRG4;SEMA7A;RAMP3;CHRNA7;PELI2;ALOX15;LPAR1;PDGFA;GATA4;ALOX12B;ADRB2;NOD2;SLC30A10;EGFR;PIK3R5;GPNMB;THPO;ERBB4…
adrenal gland development (GO:0030325)	8/10	0.000374748	0.0171018	12.2355	96.5293	SALL1;WNT11;WT1;NR0B1;INSM1;DKK3;STRA6;WNT4
lipid phosphorylation (GO:0046834)	8/10	0.000374748	0.0171018	12.2355	96.5293	DGKE;DGKD;DGKA;DGKQ;DGKK;DGKZ;DGKI;DGKH
regulation of postsynaptic neurotransmitter receptor activity (GO:0098962)	8/10	0.000374748	0.0171018	12.2355	96.5293	AKAP9;NPTX1;DLGAP3;NPTX2;NPTXR;DLGAP2;BEGAIN;DLGAP4
smooth muscle tissue development (GO:0048745)	8/10	0.000374748	0.0171018	12.2355	96.5293	BMP4;EFEMP2;SHH;SMO;PTCH1;PROX1;MYLK;STRA6
central nervous system neuron differentiation (GO:0021953)	18/34	0.000364322	0.0171018	3.44504	27.276	NTRK2;AGTPBP1;WNT9B;CHD5;FAIM2;FOXN4;PROX1;ISL1;NR4A2;LMX1A;MAP2;NPY;LHX1;MAPT;TOX;WNT2;MDGA1;CBLN1
regulation of pri-miRNA transcription by RNA polymerase II (GO:1902893)	22/45	0.000370931	0.0171018	2.93014	23.1466	IL10;EGR1;NGFR;JUN;TGFB2;SMAD3;GATA3;NR3C1;KLF4;ETS1;APLN;BMP4;FOSL1;REST;KLF5;NFIB;WT1;ATOH8;PPARG;SOX9;PPARA;TEAD1
atrioventricular valve morphogenesis (GO:0003181)	12/19	0.000420723	0.0181247	5.24632	40.7825	ACVR1;EFNA1;HEYL;OLFM1;TGFB2;BMP2;HEY1;HEY2;GATA4;SLIT3;SMAD6;ZFPM1
branching involved in ureteric bud morphogenesis (GO:0001658)	12/19	0.000420723	0.0181247	5.24632	40.7825	BMP4;BMP2;SHH;FOXD1;SALL1;PAX8;WT1;SIX1;TCF21;NPNT;PKD2;PAX2
cardiac atrium morphogenesis (GO:0003209)	12/19	0.000420723	0.0181247	5.24632	40.7825	DLL4;MESP1;TGFB2;BMP2;NOG;SHOX2;HEY2;TBX20;GATA4;PROX1;ISL1;ZFPM1
cardiac muscle cell contraction (GO:0086003)	12/19	0.000420723	0.0181247	5.24632	40.7825	CAMK2D;GSN;CACNA1D;CACNA1C;SCN5A;SCN3B;FGF12;SCN4B;KCNJ2;SCN1B;CACNA1G;SCN2B
glial cell differentiation (GO:0010001)	16/29	0.000418064	0.0181247	3.76815	29.3158	EGR2;MYRF;METRN;SOX10;PAX2;SOX2;SHH;RELN;CDH2;NFIB;ADGRG6;SOX9;TPPP;HES5;GPR157;FGF10
limb development (GO:0060173)	16/29	0.000418064	0.0181247	3.76815	29.3158	ZNF141;INTU;PTCH1;CHD7;NOG;KREMEN1;KREMEN2;PCSK5;GLI3;COMP;KAT2B;SALL1;SMOC1;BMPR1B;MEGF8;FGF10
gonad development (GO:0008406)	24/51	0.000420267	0.0181247	2.72334	21.173	TFAP2C;TGFB2;WNT2B;IRX5;SRD5A2;WNT5A;GATA6;GATA4;NR0B1;GATA3;LRP2;INHBA;NR2F2;UTF1;TEX19;NR5A1;SALL1;FGF9;WT1;KIT;COL9A3;SOX9;MAMLD1;WNT4
dorsal/ventral pattern formation (GO:0009953)	14/24	0.000447018	0.0189543	4.28538	33.0528	ACVR1;PTCH1;NOG;WNT8B;GLI2;SFRP1;SHH;LHX1;SIX3;TBX20;LMX1B;BMPR1B;CER1;MDFI
inner ear morphogenesis (GO:0042472)	14/24	0.000447018	0.0189543	4.28538	33.0528	TBX1;CHD7;SIX1;PAX2;TBX18;POU3F4;TMIE;TIFAB;PAX8;HOXA1;SOX9;EPHB2;NEUROG1;ATP6V1B1
digestive tract development (GO:0048565)	20/40	0.00046798	0.019688	3.06269	23.4819	TGFB2;PKDCC;FOXF1;RARRES2;GATA6;COBL;GATA4;PCSK5;GLI3;GLI2;PYY;SALL1;SMO;ZIC3;NPY;KIT;MEGF8;MIXL1;EPHB3;STRA6
embryonic organ development (GO:0048568)	29/66	0.000473247	0.0197553	2.40218	18.3908	NDRG4;PKDCC;FOXE1;COL13A1;PDGFA;GATA3;PCSK5;GLI3;GLI2;NEUROD1;SALL1;HEY1;SOX18;HEY2;TEAD1;STRA6;TGFB2;RARRES2;WNT7B;COBL;PBX1;RBP4;COL2A1;TAL1;HAND1;KIT;ZFPM1;NES;ATF4
positive regulation of transcription by RNA polymerase II (GO:0045944)	267/908	0.000490284	0.0203091	1.28782	9.81385	PID1;RAX;ELK3;SOX2;RPS6KA3;SOX3;SOX1;SOX18;MYB;DPF3;HOXA1;SOX9;IER5;JUNB;TP63;ACVR1;NKX2-8;MEF2C;MEF2B;FOXH1;HNF1B;ISL1;RUNX1;TFR2;RFX4;HOXB1;MAML3;PRKD1;ZFPM2;ZFPM1;ATF3;SKAP1;ATF4;ZNF395;CASZ1;EPAS1;MEPCE;GATA6;TWIST1;GATA4;GATA3;PIK3R1;NHLH2;GALR3;NKX2-1;TP53BP1;NGFR;EGR1;JUN;EGR2;EGR4;FOXF1;MICAL2;NR2F2;NR1D1;SMARCA1;SMARCA2;PBX1;FOSL2;FOSL1;MC1R;TP73;MESP1;CD40;CITED2;CITED4;TCF21;TCF20;LITA…
development of primary male sexual characteristics (GO:0046546)	21/43	0.000510554	0.0208283	2.92368	22.1616	TFAP2C;TGFB2;WNT2B;SRD5A2;WNT5A;GATA6;GATA4;NR0B1;GATA3;LRP2;INHBA;UTF1;TEX19;NR5A1;FGF9;WT1;KIT;COL9A3;SOX9;MAMLD1;WNT4
male gonad development (GO:0008584)	21/43	0.000510554	0.0208283	2.92368	22.1616	TFAP2C;TGFB2;WNT2B;SRD5A2;WNT5A;GATA6;GATA4;NR0B1;GATA3;LRP2;INHBA;UTF1;TEX19;NR5A1;FGF9;WT1;KIT;COL9A3;SOX9;MAMLD1;WNT4
muscle tissue morphogenesis (GO:0060415)	11/17	0.000548516	0.0218797	5.60988	42.1206	TBX1;BMP4;TGFBR3;BMP2;EFEMP2;ACTC1;HEY2;TBX20;PROX1;ZFPM1;MYLK
positive regulation of heart rate (GO:0010460)	11/17	0.000548516	0.0218797	5.60988	42.1206	RYR2;EDN1;EDN2;EDN3;PDE4D;KCNQ1;ADM;ADRA1D;ADRB1;ADRA1B;SCN3B
pulmonary valve morphogenesis (GO:0003184)	11/17	0.000548516	0.0218797	5.60988	42.1206	ROBO2;BMP4;HEYL;TGFB2;HEY1;HEY2;TBX20;SLIT2;SMAD6;ROBO1;STRA6
chondroitin sulfate proteoglycan biosynthetic process (GO:0050650)	15/27	0.000573222	0.0225581	3.8265	28.5619	CSGALNACT1;CHPF;NCAN;B3GAT2;CSGALNACT2;XYLT2;XYLT1;BCAN;CHST11;CHST15;CSPG5;PXYLP1;CHST13;CHSY3;CHST3
muscle cell differentiation (GO:0042692)	18/35	0.00057809	0.0225581	3.24218	24.173	MYOG;TBX1;MEF2C;MYOCD;MEGF10;WNT5B;GATA6;RORA;SGCZ;TBX18;MYOD1;HEY2;NINJ1;MYF6;SPEG;DMD;BVES;MYF5
regulation of postsynaptic membrane potential (GO:0060078)	18/35	0.00057809	0.0225581	3.24218	24.173	GABRA2;MPP2;CHRNA3;MEF2C;CHRNA4;GABRA5;LRRK2;INSYN1;GRIN2C;MAPK8IP2;GABRG3;GRIN2B;INSYN2A;GRIN1;GRIN2D;GLRA1;GRIN2A;DRD2
cartilage development (GO:0051216)	24/52	0.000599507	0.0232255	2.62591	19.4827	OSR2;WNT10B;MEF2C;WNT2B;WNT5B;ZBTB16;COL11A2;WNT7A;SULF1;RUNX3;FGF4;RUNX1;SULF2;BMP4;BMP2;COL2A1;SNORC;NFIB;CCN3;SOX9;SOX6;FGFR3;HES5;SOX5
endoderm development (GO:0007492)	10/15	0.000704807	0.0260002	6.11903	44.4094	DUSP4;EOMES;DUSP5;DUSP2;DUSP1;LHX1;TBX20;GATA4;SOX7;MIXL1
regulation of branching involved in ureteric bud morphogenesis (GO:0090189)	10/15	0.000704807	0.0260002	6.11903	44.4094	BMP4;PAX8;SMO;LHX1;SIX2;NOG;TACSTD2;SIX1;SOX9;PAX2
negative regulation of nucleic acid-templated transcription (GO:1903507)	145/464	0.000686334	0.0260002	1.40009	10.1985	ZBTB21;IKZF1;NR3C1;ELK3;DACH1;SALL1;SOX18;CREB3L1;MYB;DPF3;KMT5A;SOX9;SOX7;TP63;TLE2;MSX2;SFMBT1;ZBTB38;SFMBT2;ESX1;WNT5A;ARID5A;SOX14;ARID5B;KCTD1;TBR1;FOXP2;POU3F3;DKK3;FOXP1;HIC2;ERN2;SFRP1;ZNF318;TRIB3;ZFPM2;L3MBTL1;CALCA;TSHZ3;GATA6;TWIST2;TWIST1;GATA3;ATXN1;NACC2;PRDM16;NKX2-1;ZNF423;ZBTB7A;WNT4;ZBTB18;TFAP2B;JUN;UBE2I;CBX4;ATP8B1;VDR;ZBTB16;NR0B1;NR1D1;NR2F2;SMARCA2;BMP7;MT3;BMP4;MLXIPL;BM…
artery morphogenesis (GO:0048844)	16/30	0.000691669	0.0260002	3.49877	25.4584	TBX1;NRP1;TFAP2B;TGFB2;HPGD;FOXF1;NOG;LRP2;PKD2;SMAD7;BMP4;HEY2;HES1;HOXA1;ADAMTS9;STRA6
regulation of catecholamine secretion (GO:0050433)	16/30	0.000691669	0.0260002	3.49877	25.4584	SYT5;SYT2;SYT1;CHRNA4;KCNA2;DTNBP1;SYT15;SYT13;SYT9;SYT7;SYT17;SYT6;SYT10;FGF20;DRD2;STX1A
Wnt signaling pathway (GO:0016055)	37/92	0.000704928	0.0260002	2.0627	14.9699	AMER1;WNT2B;LRRK2;LEF1;TCF7;WNT8A;WNT8B;FZD10;CELSR2;FRAT1;WNT11;FRZB;PLCG2;WNT2;WNT3;WLS;WNT4;FZD1;TCF7L2;WNT10B;TCF7L1;WNT10A;FZD2;WNT5B;FZD4;WNT3A;WNT7B;WNT5A;WNT9B;FZD9;WNT7A;WNT9A;WNT16;NR4A2;BCL9;SFRP1;CPE
negative regulation of multicellular organismal process (GO:0051241)	74/214	0.000697721	0.0260002	1.62379	11.8012	FOXA1;PTPRR;WWC1;ADM;LDLRAD4;ROBO1;ADAMTS5;SPRED2;SHH;TIFAB;DUSP10;HEY1;HEY2;SPX;SOX9;SOST;NKX3-1;IL10;TLE3;MEF2C;MYOCD;SFMBT1;IL15;ACOT11;F2R;WNT9B;KREMEN2;IL17RD;OVOL2;SFRP1;TWSG1;EVL;GAS6;TLR4;ATF4;LRPAP1;GRN;TACSTD2;ABHD6;GATA3;REG3G;HDAC9;EGFR;ARNTL;ACVR1C;WNT11;GPNMB;NKX2-1;ZNF423;RAB11FIP3;N4BP1;RAB11FIP5;WNT10B;PTCH1;PLCL1;PLCL2;DAB2IP;ATP2B4;LNPEP;NR1D1;MCC;SMAD6;TBX5;TBX18;SMAD7;BMP4;EF…
positive regulation of potassium ion transmembrane transport (GO:1901381)	21/44	0.000751485	0.0275289	2.79638	20.1157	KCNH2;KCNJ4;GABBR2;KCNJ5;KCNJ6;KCNJ10;ACTN2;KCNIP2;KCNJ12;KCNJ9;AMIGO1;ATP1B2;GNG2;KCNQ1;WNK2;AKAP9;KCNMA1;KCNN1;KCNN2;KCNN4;KCNJ2
cardiac conduction system development (GO:0003161)	14/25	0.000786075	0.0281807	3.89554	27.8471	HCN4;MSX2;SHOX2;GATA6;GATA4;TBX18;CACNA1G;NPPB;BMP4;HEY1;GJB6;HEY2;SCN5A;MSC
outflow tract septum morphogenesis (GO:0003148)	14/25	0.000786075	0.0281807	3.89554	27.8471	ROBO2;ACVR1;TBX1;NRP1;NRP2;TGFB2;GATA6;LRP2;SMAD6;ISL1;ROBO1;BMP4;TBX20;ZFPM2
determination of heart left/right asymmetry (GO:0061371)	22/47	0.00079021	0.0281807	2.69537	19.2536	EOMES;MESP1;NDRG4;MEF2C;MICAL2;GATA4;FOXN4;TBR1;PKD2;DLL1;TBX3;SHH;SMO;SOX18;ZIC3;TBX21;TBX20;HAND1;MEGF8;BBS5;CER1;DAND5
cellular response to metal ion (GO:0071248)	49/131	0.000784979	0.0281807	1.83343	13.1087	CPNE9;CPNE8;CPNE4;LRRK2;MT1X;PKD2;RYR3;CHP2;CPNE2;SCN5A;B2M;MEF2C;WNT5A;ANK3;ITPKB;TFR2;PPIF;FBP1;CAMK2D;HVCN1;KCNA1;ALOX15;HPCA;ADCY1;RASGRP2;ADCY8;ADCY7;EGFR;NEUROD2;GLRA1;PLCG2;ECT2;SLC13A5;SYT5;SLC12A2;JUN;SYT2;SYT1;BNIP3;SYT15;SYT13;SYT9;MT3;SYT7;SYT6;SYT17;DLG2;SYT10;LGMN
embryonic digestive tract development (GO:0048566)	12/20	0.000815963	0.0287187	4.59023	32.6417	PDGFRA;TGFB2;PKDCC;SALL1;FOXF1;RARRES2;SIX2;TCF21;PCSK5;GLI3;GLI2;STRA6
inositol phosphate-mediated signaling (GO:0048016)	12/20	0.000815963	0.0287187	4.59023	32.6417	EDN1;HRH1;EDN2;INPP5A;PPP3CC;EDN3;ADGRB2;NFATC2;NMUR2;PLCE1;NMUR1;GPR62
determination of left/right asymmetry in lateral mesoderm (GO:0003140)	5/5	0.000911448	0.0290423	75335	527381	SHH;SMO;CITED2;FOXH1;DAND5
female genitalia development (GO:0030540)	5/5	0.000911448	0.0290423	75335	527381	RBP4;LHX1;LRP2;TBX3;STRA6
forebrain regionalization (GO:0021871)	5/5	0.000911448	0.0290423	75335	527381	BMP2;WNT2B;LHX1;WNT7B;SIX3
heart field specification (GO:0003128)	5/5	0.000911448	0.0290423	75335	527381	BMP4;MESP1;MEF2C;LRP2;ISL1
metanephric renal vesicle morphogenesis (GO:0072283)	5/5	0.000911448	0.0290423	75335	527381	BMP4;SALL1;PAX8;SIX2;PAX2
negative regulation of synapse organization (GO:1905809)	5/5	0.000911448	0.0290423	75335	527381	ROBO2;NEUROD2;ARHGEF15;SLIT1;TLR2
protein localization to axon (GO:0099612)	5/5	0.000911448	0.0290423	75335	527381	CNTNAP2;CNTNAP1;EPB41L3;CNTN2;ANK3
regulation of synapse structural plasticity (GO:0051823)	5/5	0.000911448	0.0290423	75335	527381	CAMK2B;FRMPD4;CAMK1;CTNNA2;SHANK3
secondary heart field specification (GO:0003139)	5/5	0.000911448	0.0290423	75335	527381	BMP4;MESP1;MEF2C;LRP2;ISL1
sinoatrial node cell differentiation (GO:0060921)	5/5	0.000911448	0.0290423	75335	527381	MESP1;SHOX2;ISL1;TBX18;TBX3
tonic smooth muscle contraction (GO:0014820)	5/5	0.000911448	0.0290423	75335	527381	EDN1;EDNRA;EDN2;EDN3;MYLK
cardiac right ventricle morphogenesis (GO:0003215)	9/13	0.000885987	0.0290423	6.88297	48.3791	BMP4;TGFB2;HAND1;HEY2;TBX20;GATA4;GATA3;ZFPM2;ISL1
activation of adenylate cyclase activity (GO:0007190)	18/36	0.000891423	0.0290423	3.06185	21.5024	GLP1R;GIPR;ADCY4;ADRB1;ADCY1;ADRB2;ADCY8;ADCY7;ADCY6;CRHR1;TSHR;ADCY5;ACR;ADCYAP1;EDNRA;ADCY9;ADORA2B;DRD1
dendrite morphogenesis (GO:0048813)	18/36	0.000891423	0.0290423	3.06185	21.5024	FARP1;CHRNA7;CTNND2;WNT7A;MAPK8IP2;CELSR2;ARC;MAP2;TAOK2;TMEM106B;PHACTR1;CTNNA2;EPHB2;EPHB1;SHANK3;EPHB3;ZNF365;SHANK1
embryonic limb morphogenesis (GO:0030326)	18/36	0.000891423	0.0290423	3.06185	21.5024	OSR2;MBNL1;TGFB2;INTU;PTCH1;NOG;TWIST1;WNT7A;ECE1;CACNA1C;AFF3;TBX5;GLI3;TBX3;SHH;SALL1;WDPCP;MEGF8
heart morphogenesis (GO:0003007)	24/53	0.00084181	0.0290423	2.53519	17.949	MESP2;ACVR1;TBX1;MESP1;RYR2;TGFB2;CHD7;NOG;ISL1;TBX3;TGFBR3;OLFM1;HEYL;BMP2;ACTC1;HEY1;FLRT2;DLC1;HEY2;TBX20;HES1;SOX9;MEGF8;ZFPM1
epithelium development (GO:0060429)	46/122	0.000918018	0.0290796	1.85666	12.9842	NDRG4;GATA6;SIX1;TCF21;PKD2;DNPH1;DLL1;LGALS3;SHH;SALL1;SOX18;SOX9;JAK2;WNT2;CD34;WNT3;HES5;WNT4;CTSB;DACT1;TBX1;CPT1A;STAT1;PTCH1;ANXA4;WNT7B;RIPK4;FOXJ1;PROX1;TBX5;SOX10;UPK3A;ACTL8;PAX2;BMP2;SMO;PAX8;WT1;LHX1;HAND1;SNAI2;TAGLN2;TPP1;PPARG;RHCG;FGF10
positive regulation of synapse assembly (GO:0051965)	15/28	0.000954436	0.0300564	3.53192	24.5624	CLSTN2;BDNF;NRXN1;CLSTN1;WNT7A;IL1RAP;CUX2;SLITRK2;IL1RAPL1;SYNDIG1;EPHB2;AGRN;EPHB1;EPHB3;LRRC4B
regulation of heart rate by cardiac conduction (GO:0086091)	19/39	0.000969916	0.0303663	2.90896	20.1833	HCN4;DSP;KCNH2;KCNJ5;CAMK2D;CACNA1D;KCNA5;CACNA1C;ISL1;CACNA1G;CACNB2;KCNQ1;AKAP9;SCN5A;SCN3B;SCN4B;KCNJ2;SCN1B;SCN2B
mesonephros development (GO:0001823)	8/11	0.00107532	0.0324909	8.15648	55.7507	BMP4;OSR2;PAX8;ZBTB16;GATA3;BMP7;PAX2;FGF10
metanephric mesenchyme development (GO:0072075)	8/11	0.00107532	0.0324909	8.15648	55.7507	SHH;STAT1;WT1;SIX1;TCF21;PKD2;PAX2;WNT4
negative regulation of steroid biosynthetic process (GO:0010894)	8/11	0.00107532	0.0324909	8.15648	55.7507	BMP2;FGF19;SNAI1;SNAI2;NR0B1;PROX1;NFKB1;WNT4
regulation of synapse maturation (GO:0090128)	8/11	0.00107532	0.0324909	8.15648	55.7507	CAMK2B;NEUROD2;RELN;ARHGEF15;NRXN1;NEURL1;DAB2IP;ADGRL1
embryonic digit morphogenesis (GO:0042733)	11/18	0.0010963	0.0324909	4.80815	32.7715	OSR2;SHH;SALL1;INTU;NOG;TWIST1;WNT7A;ECE1;WDPCP;GLI3;TBX3
embryonic heart tube development (GO:0035050)	11/18	0.0010963	0.0324909	4.80815	32.7715	ACVR1;MESP1;RYR2;NDRG4;CITED2;SOX18;HAND1;TBX20;HES1;MEGF8;PITX2
pulmonary valve development (GO:0003177)	11/18	0.0010963	0.0324909	4.80815	32.7715	ROBO2;BMP4;HEYL;TGFB2;HEY1;HEY2;SLIT2;SMAD6;TNFRSF1B;ROBO1;STRA6
diacylglycerol metabolic process (GO:0046339)	13/23	0.00107797	0.0324909	3.97848	27.1836	DGKE;DAGLA;DGAT2;DGKD;DGAT1;DGKA;MOGAT1;DGKZ;DGKQ;PLCE1;DGKK;DGKI;DGKH
cardiac muscle cell action potential involved in contraction (GO:0086002)	16/31	0.00110415	0.0324909	3.2653	22.2324	KCNH2;RYR2;CAV3;CACNA1D;KCNA5;CACNA1C;CACNA1G;KCNQ1;SCN5A;GPD1L;SCN3B;FGF12;SCN4B;KCNJ2;SCN1B;SCN2B
regulation of calcium ion-dependent exocytosis (GO:0017158)	16/31	0.00110415	0.0324909	3.2653	22.2324	SYT5;SYT2;SYT1;SYT15;DOC2B;SYT13;SYT9;ADRA2A;SYT7;CACNA1G;SYT17;SYT6;CACNA1I;REST;SYT10;STX1A
positive regulation of transcription, DNA-templated (GO:0045893)	337/1183	0.00107827	0.0324909	1.23256	8.42138	PID1;RAX;ELK3;SOX2;RPS6KA3;SOX3;SOX1;SOX18;MYB;DPF3;HOXA1;SOX9;IER5;JUNB;TP63;ACVR1;NKX2-8;MEF2C;MEF2B;FOXH1;HNF1B;EBF3;ISL1;SOX10;RUNX3;RUNX1;SFRP1;TFR2;RFX4;HOXB1;MAML3;PRKD1;ZFPM2;ZFPM1;ATF3;SKAP1;ATF4;ZNF395;CASZ1;CDCA4;EPAS1;GATA6;TWIST1;GATA4;GATA3;PIK3R1;SEC14L2;NHLH2;GALR3;PRDM16;NKX2-1;HIVEP3;TP53BP1;FZD1;EGR1;JUN;EGR2;AFAP1L2;FZD2;EGR4;FOXF1;FZD4;NFATC2;NR2F2;NR1D1;SMARCA1;SMARCA2;PBX1;…
regulation of axonogenesis (GO:0050770)	23/51	0.00114851	0.0336126	2.51598	17.0314	ROBO2;CHODL;EPHA4;NGFR;NTRK2;BRSK2;PLXND1;METRN;AMIGO1;MCF2;NGF;ROBO1;TIAM1;CDH2;SLITRK1;KIF13B;PLXNA2;PLXNA1;PLXNC1;SLIT2;LRRC4C;PLXNA4;EPHB3
regulation of potassium ion transmembrane transport (GO:1901379)	24/54	0.00116453	0.0337151	2.45052	16.5543	DPP10;KCNH2;KCNJ4;GABBR2;KCNJ5;KCNJ6;KCNJ10;CAV3;KCNIP1;KCNIP2;KCNJ12;KCNJ9;AMIGO1;FHL1;KCNIP4;CACNA1D;GNG2;KCNQ1;NEDD4;KCNMA1;KCNN1;KCNN2;KCNN4;KCNJ2
anterior/posterior pattern specification (GO:0009952)	27/63	0.00116316	0.0337151	2.29785	15.5257	BHLHE41;WNT8A;GATA4;CELSR2;PCSK5;HHEX;TIFAB;HEY1;SIX2;HEY2;HES1;CER1;HES5;WLS;HES4;HES7;TBX1;HES6;CDX4;HELT;CFC1;HEYL;BMP2;WT1;LHX1;BHLHE40;NEUROG1
epithelial cell differentiation involved in kidney development (GO:0035850)	6/7	0.00124032	0.0347872	18.3471	122.786	BMP4;MEF2C;SALL1;PAX8;SIX2;PAX2
maintenance of protein location in extracellular region (GO:0071694)	6/7	0.00124032	0.0347872	18.3471	122.786	FBN2;NRROS;LTBP1;CER1;DAND5;FBN1
pituitary gland development (GO:0021983)	6/7	0.00124032	0.0347872	18.3471	122.786	SOX2;SOX3;SALL1;SIX3;NR0B1;GLI2
SA node cell action potential (GO:0086015)	6/7	0.00124032	0.0347872	18.3471	122.786	HCN4;CACNA1D;KCNA5;SCN5A;SCN3B;CACNA1G
positive regulation of synapse maturation (GO:0090129)	7/9	0.00122764	0.0347872	10.7039	71.7448	CAMK2B;NEUROD2;RELN;NRXN1;NEURL1;DAB2IP;ADGRL1
positive regulation of pri-miRNA transcription by RNA polymerase II (GO:1902895)	17/34	0.00123253	0.0347872	3.06143	20.5076	IL10;EGR1;NGFR;JUN;TGFB2;SMAD3;GATA3;NR3C1;KLF4;ETS1;APLN;FOSL1;KLF5;WT1;ATOH8;PPARG;TEAD1
membrane depolarization during action potential (GO:0086010)	14/26	0.0013185	0.0365984	3.57068	23.6781	HCN4;KCNH2;CACNA1D;CACNA1C;SLC8A1;CACNA1G;CACNA1I;SCN5A;SCN3B;SCN4B;KCNJ2;SCN1B;HCN2;SCN2B
negative regulation of signal transduction (GO:0009968)	88/267	0.00131329	0.0365984	1.51068	10.0237	PTPRT;PID1;HHIP;LRRK2;ARRB1;NRARP;GLI3;RNF157;HHEX;UBASH3B;HEY1;CREB3L1;SUFU;PALM;GRB10;IL12B;PIP4K2A;DACT3;SOST;CER1;TNS2;DACT1;NKX3-1;ACVR1;IL10;RNF43;PRKCB;DCC;IGFBP3;PRKCD;NOG;SHISA2;MAPK8IP2;KIF7;DKK3;SFRP1;CD47;MDFI;TRABD2B;PLIN5;TRABD2A;LTF;LRPAP1;KANK1;NDRG4;RGS14;GBA;PALM3;GATA4;GATA3;APCDD1;DLL1;NTN1;EGFR;NKD1;FSTL3;NKD2;DLL4;FRZB;WIF1;GPC3;PRAME;DRD2;ZBTB7A;WWOX;PTPN18;BDNF;SIAH2;PTCH1…
glutamate receptor signaling pathway (GO:0007215)	18/37	0.00133895	0.0369755	2.90051	19.1894	GRIA2;DAGLA;HOMER2;GRIK3;GRIK4;GRIK2;GRIN2C;GRIN2B;GRIN1;GRM3;GRIN2A;GRM5;GRIN3B;GRM4;GRM7;GRM8;PTK2B;PLCB1
regulation of neuron apoptotic process (GO:0043523)	38/98	0.00135584	0.0372509	1.94166	12.8214	GRN;PCSK9;SIX1;FAIM2;NDNF;SLC30A10;NTF4;GRM4;TRIM2;FGF20;PTK2B;NTRK1;TFAP2B;FOXB1;NTRK2;EPHA7;MEF2C;TGFB2;EGLN3;EGLN2;UNC5B;BDNF;TGFB3;WFS1;F2R;FZD9;NGF;ISL1;MT3;POU4F1;TOX3;RASA1;CLCF1;BCL2;ADAM8;RETREG1;ATF4;LGMN
anterior/posterior axis specification (GO:0009948)	12/21	0.00147795	0.0397008	4.07993	26.5893	MESP2;MESP1;CDX4;SHH;RIPPLY2;LHX1;SIX2;TASOR;WNT8A;TBX3;CER1;WLS
calcium ion transport into cytosol (GO:0060402)	12/21	0.00147795	0.0397008	4.07993	26.5893	JPH4;RYR2;CACNB3;GRIN2A;JPH3;ATP2B4;CACNA1C;GRIN2C;GRIN2B;SLC8A1;GRIN1;GRIN2D
endocardial cushion development (GO:0003197)	12/21	0.00147795	0.0397008	4.07993	26.5893	ACVR1;BMP4;HEYL;TGFB2;BMP2;HEY1;FOXF1;NOG;TBX20;GATA4;SOX9;ISL1
heparan sulfate proteoglycan metabolic process (GO:0030201)	12/21	0.00147795	0.0397008	4.07993	26.5893	HS3ST3B1;EXT1;GLCE;XYLT2;XYLT1;HPSE;SULF1;HS3ST4;HS6ST1;HS6ST2;HS6ST3;SULF2
lipid modification (GO:0030258)	20/43	0.00148924	0.0397008	2.66268	17.3327	DGKE;DGKD;PLPPR1;DGKA;PLPPR4;ALOX15;ALOX12;ALOX12B;PLA2G7;ALOX15B;DGKZ;SGPP2;SGPP1;ALOX5;DGKQ;CYP1A1;DGKK;PLPP2;DGKI;DGKH
positive regulation of neuron differentiation (GO:0045666)	20/43	0.00148924	0.0397008	2.66268	17.3327	MEF2C;PROX1;ASCL1;ADRA2C;NGF;ADRA2B;NEUROD1;NEUROD2;HEYL;BRINP2;BMP2;REST;FGF20;VWC2;NRCAM;TCF3;ECT2;BRINP3;NEUROG1;ATOH1
ameboidal-type cell migration (GO:0001667)	23/52	0.00158392	0.0420169	2.42906	15.6622	SEMA6B;TBX1;SEMA5B;SEMA6C;SEMA7A;SEMA3D;SEMA6D;SEMA3E;SEMA4F;SEMA3F;SOX10;AMOT;PDLIM1;SHH;ERBB4;GPC3;CCN3;ITGB7;AMOTL2;RADIL;AMOTL1;MEGF8;CER1
regulation of NMDA receptor activity (GO:2000310)	16/32	0.00170654	0.0450476	3.06101	19.5087	CAMK2B;GRIA2;MEF2C;ACTN2;OPRM1;MAPK8IP2;GRIN2B;GRIN1;GRIN2A;RELN;DLG2;LRRC7;CRH;NEFL;PTK2B;EPHB2
regulation of angiogenesis (GO:0045765)	69/203	0.00172209	0.0452363	1.58088	10.061	CD40;FLT1;PLXND1;HSPB6;PDE3B;PTPRM;HSPB1;PIK3CD;ISM1;ETS1;AMOT;NPPB;HHEX;BMPER;ADGRA2;ITGAX;CYP1B1;CTSH;CD34;HTATIP2;MINAR1;PPP1R16B;PRKCB;SPHK1;WNT5A;PRKCA;HLA-G;ISL1;F3;RUNX1;RHOB;CLDN5;SFRP1;COL4A2;ADGRB1;NINJ1;ADAM12;COL4A3;PPARG;PRKD1;ANGPTL4;GRN;RAMP2;SP100;NPR1;CHRNA7;GATA6;TWIST1;GATA4;SEMA3E;THBS4;GPNMB;ALOX5;EGLN1;TGFB2;STAT1;DAB2IP;ATP2B4;VEGFC;SULF1;KLF4;HIPK2;SMOC2;FGF16;EFNA3;ADM2;F…
positive regulation of cell population proliferation (GO:0008284)	145/474	0.00177958	0.0465195	1.35661	8.58924	VIPR1;PID1;EPO;FGF3;FGF4;FGF5;TCL1A;CCND2;FGF9;CHP2;FBXO5;SOX9;IL6R;IL13RA1;OSR2;PDGFRA;MEF2C;PRKCH;CLEC11A;F2R;WNT5A;MATK;TMEM250;POU3F2;POU3F3;FOXP1;BTC;CLDN5;DISP3;TIAM1;SFRP1;GAREM1;S100A6;PRTN3;TOX;ZFPM2;TSPYL5;ZBED9;CHRNA7;CHRD;PDGFA;TGFA;REG3G;TNFRSF11A;DPP4;EFNB2;GRK5;THPO;FGF20;WNT2;TFAP2B;TGFB2;TSLP;EGR4;TGFB3;WNT3A;FZD9;FOSL1;BMP4;FGF17;MLXIPL;FGF16;BMP2;NR4A3;BAMBI;TNFSF4;FGF19;FGF18;…
negative regulation of developmental process (GO:0051093)	31/77	0.00180268	0.0468959	2.06504	13.0479	KANK1;PTPRS;DLL1;CST3;NEUROD2;SHH;WNT11;HEY1;HEY2;PRAME;SOX9;CER1;NKX3-1;TBX1;ARHGEF15;DCC;SFMBT1;BCL11A;BNIP3;WNT9B;FOXJ1;HOPX;BMP4;SFRP1;BMP2;NFIB;MAPT;ANP32B;GAS6;IL17D;FGFR3
neuromuscular junction development (GO:0007528)	13/24	0.00182365	0.0472132	3.61656	22.8093	UNC13C;LRRK2;F2R;ANK3;GPHN;CACNB2;CACNB3;CACNB4;PPFIBP2;NEDD4;DOK7;AGRN;PDZRN3
lung development (GO:0030324)	17/35	0.00185061	0.0474549	2.89116	18.1919	FOXF1;ITGA3;ABCA3;WNT7B;TCF21;FOXJ1;PROX1;GLI2;BMP4;SHH;RBP4;WNT11;FGF9;ZIC3;NKX2-1;STRA6;FGF10
respiratory system development (GO:0060541)	17/35	0.00185061	0.0474549	2.89116	18.1919	SPEF2;FOXF1;ITGA3;ABCA3;WNT7B;CHD7;TCF21;PROX1;GLI2;BMP4;SHH;RBP4;FGF9;ZIC3;WT1;NKX2-1;STRA6
positive regulation of long-term synaptic potentiation (GO:1900273)	9/14	0.00193747	0.0492135	5.50601	34.3926	RELN;CHRNA7;ADCY1;ADCY8;EPHB2;SHANK3;SQSTM1;SHISA7;LGMN
thymus development (GO:0048538)	9/14	0.00193747	0.0492135	5.50601	34.3926	TBX1;SHH;FOXE1;RIPK3;HAND2;SIX1;HES1;EPHB3;FGF10
positive regulation of signaling (GO:0023056)	18/38	0.00196303	0.0496287	2.7553	17.1745	EDN1;NMB;RAMP3;CLSTN2;EDN3;SYT1;CLSTN1;ECE1;GATA3;GRIK2;CARTPT;TBX5;RIMS1;NMU;RAB29;BVES;WLS;VAMP3
excitatory postsynaptic potential (GO:0060079)	11/19	0.00202522	0.0503578	4.20685	26.0912	MPP2;CHRNA3;MEF2C;GRIN2A;LRRK2;GRIN2C;MAPK8IP2;DRD2;GRIN2B;GRIN1;GRIN2D
neuromuscular process (GO:0050905)	11/19	0.00202522	0.0503578	4.20685	26.0912	CHRND;AGTPBP1;TIFAB;GCH1;KCNA1;NRXN1;HOXA1;TPP1;NEUROG1;SHANK1;STRA6
regulation of nervous system process (GO:0031644)	11/19	0.00202522	0.0503578	4.20685	26.0912	CHRNA7;AKAP9;TMEM108;HTR2C;NPTX1;DLGAP3;NPTX2;NPTXR;DLGAP2;BEGAIN;DLGAP4
G protein-coupled receptor signaling pathway, coupled to cyclic nucleotide second messenger (GO:0007187)	27/65	0.00202927	0.0503578	2.17662	13.4952	CHRM2;CHRM3;VIPR1;CHRM1;HTR2C;LPAR3;HRH1;HTR7;CNR2;GALR3;CNR1;NPY;DRD1;HTR1E;HTR1F;HTR1D;NPY1R;HTR1B;OPRM1;SSTR2;TSHR;SSTR5;MC3R;MTNR1A;MC1R;MTNR1B;MC5R
visual system development (GO:0150063)	19/41	0.00204647	0.0505515	2.64416	16.3717	TGFB2;ABCB5;MEIS3;MEIS2;PBX1;HIPK2;C3;SOX2;SIX6;MEIS1;RBP4;SCO2;ADAMTS18;MAB21L1;SMOC1;SIX3;MAB21L2;BMPR1B;FREM2
cardiac ventricle morphogenesis (GO:0003208)	20/44	0.00210404	0.0517362	2.55156	15.7276	MESP1;MEF2C;TGFB2;NPY5R;FOXF1;NPY2R;GATA4;GATA3;PROX1;ISL1;SMAD7;DLL4;BMP4;TGFBR3;HEYL;HEY1;HEY2;TBX20;HAND1;CPE
calcium-ion regulated exocytosis (GO:0017156)	14/27	0.0021211	0.0519187	3.29579	20.2883	SYT5;SYT2;SYT1;SYT15;DOC2B;SYT13;SYT9;SYT7;SYT17;SYT6;RIMS1;SCIN;SYT10;ARL8B
positive regulation of ion transport (GO:0043270)	22/50	0.00215424	0.0524914	2.4061	14.7742	AHCYL1;CHRM1;TRPC6;ACTN2;WFS1;FHL1;F2R;CACNA1D;ANK3;ADRA2A;MYLK;VAMP8;CACNB2;CRACR2A;CNKSR3;SCN5A;DRD1;GPD1L;DRD2;SCN3B;SCN4B;SCN1B
brain development (GO:0007420)	53/150	0.00219408	0.0532212	1.67612	10.2612	ROBO2;CNTNAP2;SPEF2;SCT;UBE3A;AFF2;DMBX1;CDH2;ZIC2;SIX3;SOX6;EOMES;EPHA7;TBR1;PROX1;PAX2;COL4A1;B3GNT5;RAPGEF2;HAP1;SHANK3;NDRG4;AMIGO1;KLHL17;CXCR4;GRIN2A;ATXN1;RELN;NKX2-1;JHY;CTNNA2;HES5;NKX2-2;ARNT2;EGR2;ZFHX3;PTCH1;FOXJ1;SYNJ2;GRIN2C;SMARCA1;MEIS3;GRIN2B;MEIS2;PBX1;GRIN2D;GRIN1;MEIS1;NFIB;POMK;CNTN4;NES;MDGA1
response to calcium ion (GO:0051592)	40/107	0.00229447	0.0554069	1.83021	11.1227	CPNE9;CPNE8;RYR2;CAMK2D;AHCYL1;CPNE4;ALOX15;HPCA;ADCY1;RASGRP2;PKD2;ADCY8;RYR3;NEUROD2;CHP2;PLCG2;CPNE2;SCN5A;ECT2;SYT5;CASR;MEF2C;SYT2;SYT1;TRPC3;KCNIP2;WNT5A;FGG;SYT15;SYT13;SYT9;SYT7;SYT6;SYT17;ITPKB;NEDD4;SYT10;KCNMA1;PPIF;LGMN
regulation of long-term synaptic potentiation (GO:1900271)	15/30	0.00236658	0.0563895	3.06059	18.5053	EPHA4;CHRNA7;FAM107A;ADCY1;NSG1;ADCY8;SHISA7;CALB2;SCGN;ARC;RELN;EPHB2;SHANK3;SQSTM1;LGMN
respiratory tube development (GO:0030323)	15/30	0.00236658	0.0563895	3.06059	18.5053	FOXF1;ITGA3;ABCA3;WNT7B;TCF21;PROX1;PCSK5;GLI2;BMP4;SHH;RBP4;FGF9;ZIC3;NKX2-1;STRA6
synaptic vesicle cycle (GO:0099504)	15/30	0.00236658	0.0563895	3.06059	18.5053	SLC32A1;WNT3A;WNT7A;CPLX2;CPLX1;CPLX4;SYT7;CPLX3;RIMS1;SYT10;SYNDIG1;SLC17A6;SLC17A7;SLC18A2;STX1A
axonal fasciculation (GO:0007413)	8/12	0.00252722	0.0586599	6.11695	36.5833	EPHA4;AMIGO1;NRCAM;CNTN4;EPHB2;MEGF8;EPHA3;EPHB3
cochlea morphogenesis (GO:0090103)	8/12	0.00252722	0.0586599	6.11695	36.5833	TBX1;TIFAB;HOXA1;SOX9;NEUROG1;PAX2;TBX18;POU3F4
epithelial cell-cell adhesion (GO:0090136)	8/12	0.00252722	0.0586599	6.11695	36.5833	DSP;KIT;CCN3;KIFC3;BVES;SERPINB8;PLEKHA7;THBS4
phasic smooth muscle contraction (GO:0014821)	8/12	0.00252722	0.0586599	6.11695	36.5833	EDN1;EDN2;TIFAB;EDN3;HTR1D;PTGER3;DRD2;NEUROG1
regulation of glycogen metabolic process (GO:0070873)	8/12	0.00252722	0.0586599	6.11695	36.5833	PPP1R3G;PPP1R3C;PPP1R3B;GCGR;PPP1R3E;PPP1R3D;RUBCNL;KHK
limb morphogenesis (GO:0035108)	12/22	0.00252572	0.0586599	3.67169	21.9612	TFAP2B;MBNL1;TGFB2;SHH;ZNF141;PTCH1;TBX5;BMPR1B;MEGF8;PCSK5;GLI3;TBX3
negative regulation of transcription, DNA-templated (GO:0045892)	271/948	0.00260963	0.0603126	1.23558	7.34988	IKZF1;ELK3;SOX2;SOX3;SOX1;SOX18;CREB3L1;MYB;DPF3;SOX9;MYOZ2;SOX7;TP63;MEF2C;SFMBT1;SFMBT2;ESX1;SOX14;ISL1;SOX10;RUNX3;DKK3;RUNX1;SFRP1;TRIB3;ZFPM2;ZFPM1;ATF3;ATF4;L3MBTL1;URI1;TSHZ3;SHOX2;GATA6;TWIST2;TWIST1;GATA3;PRDM12;PRDM16;NKX2-1;ZBTB7A;JUN;ZNF141;BCL11A;PDE2A;NR0B1;NR2F2;NR1D1;SMARCA2;TNFSF4;SNAI1;SNAI2;CPEB3;VSX2;CDKN1C;MESP1;FOXE1;ZNF491;CITED2;BHLHE41;TCF21;BMI1;GLI3;GLI2;DMBX1;SHH;SCML2…
negative regulation of neuron death (GO:1901215)	37/98	0.00269152	0.0619395	1.85907	11.0013	GRN;LRRK2;GBA;SIX1;NDNF;SLC30A10;NTF4;INPP5A;GPNMB;FGF20;PTK2B;CD34;NTRK1;FOXB1;NTRK2;MEF2C;UNC5B;BDNF;TGFB3;WFS1;F2R;FZD9;HLA-F;NGF;TNFRSF1B;ISL1;MT3;POU4F1;TOX3;REST;RASA1;CLCF1;BCL2;ADAM8;RETREG1;ATF4;LGMN
endoderm formation (GO:0001706)	17/36	0.00270883	0.0620726	2.73881	16.1898	DUSP4;EOMES;DUSP5;DUSP2;DUSP1;MMP2;LAMB1;INHBA;COL4A2;LHX1;TBX20;COL6A1;COL8A1;ITGA5;SOX7;MIXL1;NODAL
regulation of cytosolic calcium ion concentration (GO:0051480)	52/148	0.00274855	0.0627158	1.6614	9.79675	GLP1R;RYR2;ADRA1D;ADRA1B;SLC8A1;CALB2;SCGN;EDNRA;C1QTNF1;PLCE1;PDGFRA;EDN1;TRPC5;EDN2;TRPC6;AVPR1B;TRPC3;TMEM178A;TRPC4;GPR32;F2R;WNT5A;SLC35G1;TACR1;ADCYAP1;CCKBR;AGTR1;CALCA;CALCB;PTGER3;LPAR1;CXCR4;LPAR3;CACNA1C;ADCY8;ADCY5;TBXA2R;P2RY1;TAC4;DRD2;TAC1;CCR10;SMAD3;CAV3;CAV2;FZD9;ATP2B4;SLC8B1;HCRTR2;KISS1;NMUR2;ACKR3
cell surface receptor signaling pathway involved in heart development (GO:0061311)	10/17	0.00277203	0.0627201	4.37016	25.7323	ACVR1;BMP4;DLL4;HEYL;BMP2;HEY1;NOG;HEY2;SNAI1;SNAI2
positive regulation of stem cell differentiation (GO:2000738)	10/17	0.00277203	0.0627201	4.37016	25.7323	TGFB2;TCF15;TACSTD2;GATA4;LTBP3;SOX9;SP7;TBX5;SOX6;SOX5
blood circulation (GO:0008015)	22/51	0.00291721	0.0657289	2.32298	13.5595	HCN4;UTS2R;GUCY1B1;ACE;EDN3;EPO;NPR1;STAT1;MYOF;SGCZ;ADCY6;NPPB;DLL4;HTR7;CYB5R3;ACTC1;CXCL12;ADORA2A;COL4A3;AGTR1;LPA;SGCG
cAMP biosynthetic process (GO:0006171)	7/10	0.00321773	0.0713064	7.13547	40.951	ADCY9;ADCY4;ADCY1;ADCY8;ADCY7;ADCY6;ADCY5
mesenchymal to epithelial transition (GO:0060231)	7/10	0.00321773	0.0713064	7.13547	40.951	BMP4;SALL1;PAX8;WT1;SIX2;GATA3;PAX2
myelin assembly (GO:0032288)	7/10	0.00321773	0.0713064	7.13547	40.951	ABCA2;CNTNAP1;TENM4;EPB41L3;PMP22;TPPP;NCMAP
positive regulation of skeletal muscle tissue development (GO:0048643)	7/10	0.00321773	0.0713064	7.13547	40.951	MYOG;MEF2C;MYOD1;MYF6;DLL1;LMOD3;MYF5
regulation of cell population proliferation (GO:0042127)	221/764	0.00342723	0.0756379	1.25451	7.12059	VIPR1;ADARB1;TCL1A;RPS6KA2;CYP1B1;FBXO5;SOX9;IER5;JUNB;SOX7;CER1;TNS2;CLEC11A;RUNX1;BTC;CLDN5;TIAM1;SFRP1;GAREM1;ADGRB1;AGTR1;TSPYL5;BEX4;PDGFA;TGFA;GATA3;ZBTB7C;JAG2;STAT5A;JUN;TSLP;EGR4;THAP12;ALOX15B;SMARCA2;FOSL1;TNFSF4;WNK2;SPDYA;NOX4;GSDME;LGMN;BTG3;PTPRU;SLC35F6;TGFB1I1;AREG;SHH;ESM1;TSPO;CTSH;JAK2;MYOG;IL10;IL11;EDN1;EDN2;AVPR1B;EDN3;IL15;TESC;WNT9A;GAB2;PROX1;OSMR;ECRG4;KAT2B;CCKBR;KIT;R…
cardiac epithelial to mesenchymal transition (GO:0060317)	11/20	0.0035032	0.0757619	3.73918	21.1416	BMP4;TGFBR3;HEYL;OLFM1;TGFB2;BMP2;HEY1;HEY2;SNAI1;SNAI2;TBX3
gastrulation (GO:0007369)	11/20	0.0035032	0.0757619	3.73918	21.1416	EOMES;MESP1;NR4A3;GSC;LHX1;TASOR;GPC3;WNT8B;MEGF8;CER1;MIXL1
mesoderm formation (GO:0001707)	11/20	0.0035032	0.0757619	3.73918	21.1416	EOMES;KDM6B;MESP2;MESP1;ITGA3;ITGB4;ITGA2;ITGB3;MSGN1;TBX20;SNAI1
regulation of smooth muscle contraction (GO:0006940)	11/20	0.0035032	0.0757619	3.73918	21.1416	CHRM2;CHRM3;CHRNA3;MYOCD;KCNB2;SPHK1;F2R;NMU;NMUR2;PLCE1;ADRB2
regulation of osteoblast differentiation (GO:0045667)	32/83	0.0034621	0.0757619	1.92242	10.8922	FBN2;CHRD;TWIST2;TWIST1;LRP3;RANBP3L;SUFU;FBXO5;SOX9;IL6R;TP63;WNT4;ACVR1;MEF2C;PTCH1;WNT7B;NOG;NPNT;SMAD6;BMP7;BMP4;NELL1;BMP2;REST;BAMBI;SMOC1;SNAI2;PPARG;PRKD1;BMPR1B;ATF4;LTF
regulation of potassium ion transport (GO:0043266)	15/31	0.00355011	0.0764693	2.86912	16.184	DPP10;KCNH2;KCNIP1;ACTN2;KCNIP2;FHL1;KCNIP4;CACNA1D;KCNA5;ANK3;ADRA2A;PTK2B;KCNN2;DRD1;DRD2
regulation of epithelial cell proliferation (GO:0050678)	35/93	0.0036679	0.0786919	1.84915	10.3703	CDKN1C;ZBED9;GRN;TGFA;NOD2;EGFR;SOX2;DUSP10;FGF9;SCN5A;SOX9;B2M;NKX3-1;TBX1;OSR2;TCF7L2;CDKN2B;TGFB2;DAB2IP;LAMB1;NR1D1;MCC;RUNX3;SGPP2;PAX2;TGFBR3;BMP4;FGF16;NR4A1;SFRP1;NR4A3;FGF18;PRKD1;NODAL;FGF10
cellular response to vascular endothelial growth factor stimulus (GO:0035924)	16/34	0.00374232	0.0796538	2.72054	15.2025	MAP2K3;NRP1;RAMP2;FLT1;EGR3;FLT4;SPHK1;DAB2IP;HSPB1;VEGFC;DLL4;ERN1;NR4A1;MAPKAPK2;GAS1;PRKD1
striated muscle tissue development (GO:0014706)	16/34	0.00374232	0.0796538	2.72054	15.2025	MYOG;ZBTB18;SVIL;MEF2C;SIX1;BMP7;SGCZ;RBP4;MYOD1;MYF6;PGM5;MSC;BVES;MYOZ2;SGCG;MYF5
lens fiber cell development (GO:0070307)	6/8	0.0039192	0.0808616	9.17292	50.8351	BFSP1;WNT5B;WNT7B;WNT7A;PROX1;ATF4
neuron fate specification (GO:0048665)	6/8	0.0039192	0.0808616	9.17292	50.8351	ISL2;ASCL1;DLL1;ISL1;POU3F2;POU4F1
postsynapse organization (GO:0099173)	6/8	0.0039192	0.0808616	9.17292	50.8351	ARF1;CHRNA7;WNT5A;WNT7A;ARHGAP39;LGMN
regulation of collateral sprouting (GO:0048670)	6/8	0.0039192	0.0808616	9.17292	50.8351	PTPRS;BDNF;DCC;ULK2;FGF13;NGF
regulation of skeletal muscle fiber development (GO:0048742)	6/8	0.0039192	0.0808616	9.17292	50.8351	MYOG;MYOD1;MYF6;HDAC9;LMOD3;MYF5
vascular associated smooth muscle cell differentiation (GO:0035886)	6/8	0.0039192	0.0808616	9.17292	50.8351	MESP1;EFEMP2;RAMP2;HEY2;GATA6;HES1
vascular associated smooth muscle contraction (GO:0014829)	6/8	0.0039192	0.0808616	9.17292	50.8351	ACTA2;EDN1;EDNRA;EDN2;EDN3;SLC8A1
sprouting angiogenesis (GO:0002040)	22/52	0.00389496	0.0808616	2.24539	12.4576	NRP1;CCBE1;RAMP2;EGR3;FLT4;VEGFC;NRARP;SEMA3E;DLL1;ROBO1;EFNB2;BMP4;NR4A1;ESM1;BMPER;ADGRA2;OTULIN;RSPO3;PTK2B;SLIT2;E2F7;E2F8
positive regulation of ossification (GO:0045778)	18/40	0.00395172	0.0809126	2.50449	13.8588	FBN2;ACVR1;OSR2;MEF2C;TGFB2;PKDCC;TGFB3;ZBTB16;WNT5A;FZD9;BMP7;SLC8A1;BMP4;NELL1;BMP2;ALOX5;BMPR1B;WNT4
negative regulation of cell projection organization (GO:0031345)	21/49	0.00395155	0.0809126	2.29626	12.7067	MINAR1;EPHA4;KANK1;PTPRS;DCC;WNT3A;PAQR3;STMN2;LPAR1;CRMP1;RTN4RL2;CBFA2T2;GRIN2B;MT3;ADCY6;EFNB2;RTN4RL1;DPYSL3;RAB29;RAPGEF2;ZNF365
heart looping (GO:0001947)	19/43	0.00398609	0.0813072	2.42349	13.3897	EOMES;MESP1;NDRG4;MEF2C;MICAL2;GATA4;FOXN4;TBR1;PKD2;DLL1;TBX3;SHH;SMO;SOX18;ZIC3;TBX21;TBX20;HAND1;BBS5
neuron projection development (GO:0031175)	58/171	0.00401662	0.0816207	1.57446	8.68681	CNTNAP2;CNTNAP1;CTNND2;NRK;LRRK2;RASGRF1;STMN2;PTPRM;PPP1R9B;SAMD14;GRM7;TMEM108;EPHB2;EPHB1;NEFH;SH3GL2;EPHB3;ZNF365;EPHA4;UNC5A;EPHA8;NGF;ADCYAP1;SHTN1;ARC;GPRIN1;RAPGEF2;MAPT;SGK1;SHANK3;GAS7;SHANK1;NYAP1;GBA;STMND1;PRDM12;NTF4;MAP2;NPY;EPB41L3;MICALL2;PACSIN1;BDNF;WHRN;DAB2IP;DTNBP1;WNT7A;LAMB1;BMP7;POU4F1;DCLK1;MYO16;TAOK3;NEDD4;TAOK2;CNTN4;ATXN10;LRP12
sodium ion transmembrane transport (GO:0035725)	33/87	0.00407561	0.0825082	1.87237	10.3032	HCN4;SLC24A2;SLC24A4;SLC24A3;ATP1A3;ATP12A;PKD2;SLC6A1;SLC5A2;SLC6A20;SLC4A4;SLC6A2;NALCN;SLC6A3;SLC8A1;ASIC4;SCN5A;ASIC2;SCN3B;ASIC3;SCN1B;ASIC1;SLC12A2;SLC6A15;SLC6A11;ATP1B2;SLC9A2;ATP4A;SLC9A5;KCNK1;SCN4B;HCN2;SCN2B
regulation of cysteine-type endopeptidase activity (GO:2000116)	12/23	0.00410508	0.0827935	3.33768	18.3423	SOX2;NGFR;EPHA7;IFI16;DELE1;NGF;GRIN2B;MT3;TTBK1;GRIN1;PSMB9;LTF
negative regulation of neuron apoptotic process (GO:0043524)	28/71	0.0041524	0.0834354	1.99451	10.938	GRN;SIX1;NDNF;SLC30A10;NTF4;FGF20;PTK2B;NTRK1;FOXB1;NTRK2;MEF2C;UNC5B;BDNF;TGFB3;WFS1;F2R;FZD9;NGF;ISL1;MT3;POU4F1;TOX3;RASA1;CLCF1;BCL2;ADAM8;RETREG1;LGMN
epithelial tube branching involved in lung morphogenesis (GO:0060441)	5/6	0.00434554	0.0838736	15.2861	83.1352	BMP4;NKX2-1;CTSH;CELSR1;FGF10
mesenchymal cell differentiation involved in kidney development (GO:0072161)	5/6	0.00434554	0.0838736	15.2861	83.1352	STAT1;SIX2;TCF21;PAX2;WNT4
mesodermal cell fate commitment (GO:0001710)	5/6	0.00434554	0.0838736	15.2861	83.1352	EYA2;SIX2;TRIM15;KLF4;PAX2
metanephric collecting duct development (GO:0072205)	5/6	0.00434554	0.0838736	15.2861	83.1352	BMP4;SHH;PTCH1;WNT7B;PAX2
norepinephrine biosynthetic process (GO:0042421)	5/6	0.00434554	0.0838736	15.2861	83.1352	MOXD1;HAND2;DBH;GATA3;INSM1
peripheral nervous system neuron development (GO:0048935)	5/6	0.00434554	0.0838736	15.2861	83.1352	ISL2;ISL1;POU4F1;RUNX3;RUNX1
positive regulation of skeletal muscle fiber development (GO:0048743)	5/6	0.00434554	0.0838736	15.2861	83.1352	MYOG;MYOD1;MYF6;LMOD3;MYF5
positive regulation of vascular endothelial growth factor signaling pathway (GO:1900748)	5/6	0.00434554	0.0838736	15.2861	83.1352	CCBE1;SMOC2;MYO1C;JCAD;ROBO1
regulation of epinephrine secretion (GO:0014060)	5/6	0.00434554	0.0838736	15.2861	83.1352	CRH;CARTPT;ADRA2C;ADRA2B;ADRA2A
regulation of ventricular cardiac muscle cell membrane depolarization (GO:0060373)	5/6	0.00434554	0.0838736	15.2861	83.1352	CAV3;GPD1L;SCN5A;SCN3B;SMAD7
response to heparin (GO:0071503)	5/6	0.00434554	0.0838736	15.2861	83.1352	EGR1;SFRP1;SLIT2;SOX9;GPIHBP1
negative regulation of cell population proliferation (GO:0008285)	116/379	0.00470007	0.0903923	1.35552	7.26581	ATP8A2;ADARB1;ETS1;SOX2;RPS6KA2;CYP1B1;IL12B;TNFRSF8;CCN3;SOX9;B2M;SOX7;CER1;TNS2;ENPP7;MINAR1;CD300A;IGFBP3;F2R;WNT5A;RUNX3;RBP4;SFRP1;ADGRB1;COL4A3;ROR2;NDRG4;GATA6;GATA3;SCIN;NACC2;SMYD2;IGFBP6;DRD2;ZBTB7C;TFAP2B;TGFB2;TGFB3;VDR;THAP12;INHBA;MCC;SMAD6;ALOX15B;SMARCA2;BMP4;BMP2;WNK2;NOX4;BMPR1B;NODAL;GSDME;TP73;CDKN1C;BTG3;PTPRU;TGFB1I1;CHD5;CXCL1;PKD2;DUSP10;SPEG;JAK2;ADAMTS8;NKX3-1;IL10;MYOG;…
positive regulation of excitatory postsynaptic potential (GO:2000463)	10/18	0.00486671	0.092605	3.82363	20.3621	RIMS1;CUX2;RELN;CHRNA7;NRXN1;WNT7A;PTK2B;SHANK3;GRIN1;SHANK1
positive regulation of myoblast differentiation (GO:0045663)	10/18	0.00486671	0.092605	3.82363	20.3621	MYOG;RIPOR2;MEF2C;RANBP3L;IGFBP3;MYOD1;BOC;MYF6;PLCB1;MYF5
positive regulation of synaptic transmission, glutamatergic (GO:0051968)	10/18	0.00486671	0.092605	3.82363	20.3621	CACNG7;RELN;TSHZ3;NRXN1;PTK2B;DRD1;CACNG2;CACNG3;SHANK3;CACNG4
sensory perception of mechanical stimulus (GO:0050954)	33/88	0.00500301	0.0948634	1.8382	9.73828	CLIC5;RIPOR2;SPTBN4;CEMIP;COL11A2;CACNA1D;LRP2;GRM7;PIEZO2;HOXA1;CRYM;CCDC50;PDZD7;TBX1;EYA1;HOMER2;WFS1;WHRN;SLC52A3;PAX3;LHFPL4;LHFPL3;TSPEAR;POU3F4;COL1A1;TMIE;COL2A1;KCNQ1;COL4A3;SNAI2;ATP6V1B1;GSDME;SLC26A5
atrial cardiac muscle cell action potential (GO:0086014)	8/13	0.00515321	0.0963542	4.89324	25.7782	KCNJ5;CACNB2;KCNQ1;KCNA5;KCNN2;CACNA1C;SCN5A;SCN3B
cranial nerve development (GO:0021545)	8/13	0.00515321	0.0963542	4.89324	25.7782	ATOH7;SALL1;TIFAB;CHD7;ISL1;POU4F1;NEUROG1;PAX2
positive regulation of sodium ion transport (GO:0010765)	8/13	0.00515321	0.0963542	4.89324	25.7782	AHCYL1;CNKSR3;ANK3;GPD1L;SCN5A;SCN3B;SCN4B;SCN1B
semaphorin-plexin signaling pathway involved in neuron projection guidance (GO:1902285)	8/13	0.00515321	0.0963542	4.89324	25.7782	NRP1;NRP2;PLXND1;PLXNA2;PLXNA1;SEMA3F;PLXNC1;PLXNA4
negative regulation of transcription by RNA polymerase II (GO:0000122)	198/684	0.00521284	0.0969634	1.25457	6.59483	SOX2;SOX3;SOX1;SOX18;MYB;SOX9;MYOZ2;MEF2C;ESX1;SOX14;ISL1;SOX10;RUNX3;RUNX1;TRIB3;ZFPM2;ZFPM1;ATF3;ATF4;URI1;SHOX2;GATA6;TWIST1;GATA3;PRDM12;PRDM16;NKX2-1;ZBTB7A;JUN;ZNF141;BCL11A;PDE2A;NR0B1;NR1D1;NR2F2;SMARCA2;SNAI1;SNAI2;CPEB3;VSX2;FOXE1;ZNF491;CITED2;BHLHE41;TCF21;BMI1;GLI3;GLI2;SHH;HEY1;SUFU;HEY2;BATF3;EDN1;ZHX2;NOG;EN1;PROX1;ZHX1;RIPPLY3;RIPPLY2;RARA;PPARG;PPARA;JDP2;MDFI;SP100;NFIX;ASCL1;P…
positive regulation of neurogenesis (GO:0050769)	28/72	0.0052218	0.0969634	1.94905	10.2421	ROBO2;CHODL;SMARCD3;PLXND1;RGS14;AMIGO1;LRP2;ROBO1;CUX2;CUX1;RASSF10;SLITRK1;PLXNA2;PLXNA1;PLXNC1;SLIT2;DRD2;PLXNA4;NGFR;NTRK2;METRN;OPRM1;NGF;TIAM1;IL1RAPL1;NEURL1;OBSL1;SHANK3
regulation of muscle cell differentiation (GO:0051147)	16/35	0.00533534	0.0983933	2.57718	13.4874	MYOG;MEF2C;MYOCD;MEGF10;HDAC9;MAPK12;MAPK11;CDH2;MYOD1;BOC;MYF6;BNIP2;CTNNA2;CAMK1;TCF3;MYF5
regulation of trans-synaptic signaling (GO:0099177)	16/35	0.00533534	0.0983933	2.57718	13.4874	PXK;IQSEC2;BDNF;GRID1;CACNA1B;GRIK3;LRRC4;GRIK4;GRIK2;NGF;NTF4;ABR;ARC;RELN;NRG3;LRRC4C
positive regulation of cation transmembrane transport (GO:1904064)	18/41	0.00544279	0.0990692	2.39544	12.4885	KCNH2;KCNJ4;GABBR2;KCNJ5;KCNJ6;KCNJ10;ACTN2;KCNJ12;KCNJ9;AMIGO1;ANK3;GNG2;KCNQ1;KCNMA1;KCNN1;KCNN2;KCNN4;KCNJ2
regulation of cell development (GO:0060284)	18/41	0.00544279	0.0990692	2.39544	12.4885	HES7;HES6;GRN;SIGLEC15;HELT;BHLHE41;ASCL1;DLL1;HDAC9;ARNTL;HEYL;HEY1;ADGRA2;HEY2;BHLHE40;HES1;HES5;WNT3
embryonic organ morphogenesis (GO:0048562)	19/44	0.00541645	0.0990692	2.3264	12.1399	FBN2;ACVR1;TBX1;MESP1;RYR2;OSR2;PDGFRA;FOXE1;FOXF1;SIX1;TCF21;NEUROD1;RBP4;EFEMP1;SIX2;TBX20;HES1;MEGF8;FBN1
calcium ion transport (GO:0006816)	41/115	0.00544559	0.0990692	1.69806	8.85193	SLC24A2;RYR2;RAMP2;SLC24A4;RAMP3;SLC24A3;CHRNA4;CHRNA7;CACNA1B;ITPR1;ATP2A3;CACNA1D;CACNA1C;ATP2C2;PKD2;CACNA1E;NALCN;SLC8A1;RYR3;CACNA1G;CACNG6;CACNA1I;CACNG7;CRACR2A;CRACR2B;KCNN4;CACNG3;CASR;TRPC5;TRPC6;TRPC3;TRPA1;TRPC4;ATP2B4;MCOLN2;CACNB2;CACNB3;NMUR2;NMUR1;GAS6;RAMP1
chondroitin sulfate biosynthetic process (GO:0030206)	11/21	0.00573098	0.102871	3.36503	17.3699	CSGALNACT1;BCAN;CHPF;CHST11;NCAN;CSGALNACT2;CHST15;CSPG5;CHST13;CHSY3;CHST3
epithelial cell development (GO:0002064)	11/21	0.00573098	0.102871	3.36503	17.3699	ACTA2;BFSP1;WNT5B;RILPL2;RILPL1;WNT7B;SIX3;DACT2;WNT7A;PDZD7;EXPH5
long-term synaptic potentiation (GO:0060291)	11/21	0.00573098	0.102871	3.36503	17.3699	SLC24A2;MPP2;ARC;GRIN2A;RGS14;TSHZ3;PTK2B;GRIN2C;GRIN2B;CRHR2;GRIN2D
regulation of dendritic spine development (GO:0060998)	11/21	0.00573098	0.102871	3.36503	17.3699	CAMK2B;MEF2C;PTPRS;NEURL1;FOXO6;CAMK1;KIF1A;CPEB3;SHANK3;PPFIA2;SHANK1
negative regulation of cellular process (GO:0048523)	166/566	0.00583539	0.104397	1.27686	6.56795	RIPOR2;ATP8A2;PLXND1;EPO;ARHGDIG;ADARB1;ETS1;NPPB;RPS6KA2;CYP1B1;TNFRSF8;SIRPA;CCN3;PLXNC1;FBXO5;EPHB2;SOX7;PDE8A;CER1;TNS2;ENPP7;MINAR1;DSCAM;IGFBP3;F2R;RUNX3;SFRP1;ADAM15;ADGRB1;COL4A3;GMNC;PRTN3;PRKD1;ROR2;LRPAP1;NPR1;GATA3;NPAS2;SCIN;NACC2;PLXNA2;SMYD2;PLXNA1;IGFBP6;DRD2;PLXNA4;ATG5;ZBTB7C;TFAP2B;TGFB2;SMAD3;WFS1;TGFB3;VDR;THAP12;PARP16;INHBA;SMAD6;ALOX15B;SMARCA2;BMP7;MT3;HOPX;ESR2;BMP4;NR4A…
cellular response to hormone stimulus (GO:0032870)	29/76	0.00618816	0.110342	1.88982	9.60994	ROBO2;RAMP2;URI1;THRB;RAMP3;ATP1A3;NR3C1;GHR;SOCS2;CYP11A1;CTSH;SLIT3;SOST;SLIT2;CTSB;NKX3-1;NCOA1;MEF2C;LMO2;ARID5A;ADRA2A;SFRP1;NR4A3;PAX8;WT1;KLF9;RARA;MGARP;RAMP1
mammary gland development (GO:0030879)	12/24	0.00638652	0.11313	3.05934	15.4606	FOXB1;TGFB3;ERBB4;WNT7B;NRG1;JAK2;WNT2;TBX3;WNT3;APLN;GLI2;WNT4
regulation of axon extension involved in axon guidance (GO:0048841)	12/24	0.00638652	0.11313	3.05934	15.4606	SEMA6B;NRP1;SEMA5B;SEMA6C;SEMA7A;DSCAM;SEMA3D;SEMA6D;SEMA3E;SEMA4F;SEMA3F;MEGF8
neurotransmitter transport (GO:0006836)	28/73	0.00651169	0.114969	1.90561	9.59314	GLS2;NRXN1;CHAT;SLC1A1;STXBP2;SLC1A2;SLC1A3;SLC1A6;SLC6A2;CPLX1;SLC6A3;RIMS1;GRM4;SLC17A6;SLC17A7;PPFIA4;SLC18A2;PPFIA2;GABRA2;PTPRN2;SLC32A1;SYT1;SLC6A15;GAD1;GAD2;SLC29A4;APBA1;STX1A
dendritic spine morphogenesis (GO:0060997)	9/16	0.00677241	0.117265	3.93234	19.6417	ARC;CTNND2;WNT7A;EPHB2;EPHB1;SHANK3;EPHB3;SHANK1;ZNF365
mesenchyme development (GO:0060485)	9/16	0.00677241	0.117265	3.93234	19.6417	BMP4;MESP1;BMP2;WNT11;FOXF1;GATA4;PKD2;BMP7;ISL1
regulation of neurotransmitter transport (GO:0051588)	9/16	0.00677241	0.117265	3.93234	19.6417	RIMS1;MEF2C;MCTP1;CPLX2;SNCAIP;MCTP2;CPLX1;CPLX4;CPLX3
regulation of systemic arterial blood pressure by hormone (GO:0001990)	9/16	0.00677241	0.117265	3.93234	19.6417	EDN1;ENPEP;ACE;EDN2;AVPR1B;EDN3;RASL10B;AGTR1;ECE1
retrograde axonal transport (GO:0008090)	9/16	0.00677241	0.117265	3.93234	19.6417	DYNC1H1;DLG2;DST;MAP1A;TMEM108;NEFL;HAP1;KIF1A;MGARP
glycosaminoglycan metabolic process (GO:0030203)	22/54	0.00667481	0.117265	2.10478	10.5437	HS3ST3B1;HGSNAT;HS3ST3A1;HPSE2;IDUA;B3GAT2;FUCA1;SDC3;XYLT2;XYLT1;HS3ST6;HS6ST1;GNS;HS6ST2;HS3ST2;EXT1;NAGLU;HAS1;GPC3;PXYLP1;HPSE;AGRN
dendritic spine organization (GO:0097061)	13/27	0.00685726	0.1176	2.84101	14.1552	ARF1;ITGA3;CHRNA7;CTNND2;WNT7A;ARC;EPHB2;EPHB1;SHANK3;EPHB3;ZNF365;LGMN;SHANK1
modulation of excitatory postsynaptic potential (GO:0098815)	13/27	0.00685726	0.1176	2.84101	14.1552	CHRNA7;LRRK2;NRXN1;WNT7A;GRIN1;RIMS1;CUX2;RELN;TMEM108;PTK2B;SHANK3;CBLN1;SHANK1
positive regulation of striated muscle cell differentiation (GO:0051155)	13/27	0.00685726	0.1176	2.84101	14.1552	MYOG;MESP1;EDN1;MEF2C;MYOCD;WNT3A;NRG1;PROX1;LMOD3;EFNB2;MYOD1;MYF6;MYF5
atrial septum morphogenesis (GO:0060413)	7/11	0.00696695	0.11835	5.35125	26.5774	ACVR1;TGFB2;HEY2;TBX20;GATA4;ISL1;ZFPM1
midbrain dopaminergic neuron differentiation (GO:1904948)	7/11	0.00696695	0.11835	5.35125	26.5774	FZD1;NR4A2;LMX1A;WNT3A;WNT5A;WNT9B;WNT2
positive regulation of myelination (GO:0031643)	7/11	0.00696695	0.11835	5.35125	26.5774	EGR2;MYRF;TENM4;ITGAX;TPPP;TNFRSF1B;NCMAP
positive regulation of macromolecule metabolic process (GO:0010604)	116/384	0.00734264	0.123902	1.32978	6.5346	PID1;ETS1;FGF3;ACTG1;FGF4;FGF5;RIMS1;CDH3;FGF9;LAMP3;SOX9;EPHB2;BVES;OSR2;MEF2C;WNT5A;MITF;ANK3;POU3F1;TICAM1;POU3F3;OVOL2;CLDN5;OLFM1;SMO;DGKQ;PKP1;ATF4;CHRNA7;TWIST1;TTBK1;TASOR;NKX2-1;PLCG2;FGF20;MBIP;DRD1;WNT3;EGR1;SMAD3;VDR;WFS1;WNT3A;PDE2A;INHBA;BMP7;MT3;BMP4;FGF17;FGF16;BMP2;FGF19;FGF18;FGF10;CITED2;PCSK9;PIK3CD;ARRB1;ECE1;VSIR;ROBO1;C1QTNF1;HEY1;HEY2;ITGAX;CTSH;CD34;NKX3-1;FOXD1;TESC;NOG;…
potassium ion import across plasma membrane (GO:1990573)	18/42	0.00736277	0.123902	2.29547	11.2738	HCN4;KCNH2;KCNJ4;SLC12A2;KCNJ5;KCNJ6;KCNJ10;KCNJ8;KCNJ12;KCNJ9;ATP1A3;ABCC9;ATP1B2;KCNJ18;ATP12A;ATP4A;KCNJ2;HCN2
regulation of nervous system development (GO:0051960)	18/42	0.00736277	0.123902	2.29547	11.2738	HES7;HES6;TENM4;HELT;BHLHE41;ASCL1;TNFRSF1B;DLL1;ARNTL;HEYL;GBX2;HEY1;GBX1;HEY2;BHLHE40;HES1;HES5;WNT3
positive regulation of bone mineralization (GO:0030501)	16/36	0.00743656	0.123981	2.44816	11.9993	FBN2;ACVR1;OSR2;MEF2C;PKDCC;TGFB3;FZD9;BMP7;SLC8A1;BMP4;NELL1;BMP2;ALOX5;BMPR1B;WNT4;LTF
regulation of ossification (GO:0030278)	16/36	0.00743656	0.123981	2.44816	11.9993	ACVR1;MEF2C;TGFB2;ZBTB16;WNT5A;TWIST1;KREMEN2;SMAD6;BMP4;BMP2;SFRP1;ANKH;S1PR1;SOST;SOX9;NOTUM
regulation of sodium ion transport (GO:0002028)	16/36	0.00743656	0.123981	2.44816	11.9993	SPTBN4;AHCYL1;ATP2B4;ANK3;NKAIN1;NKAIN3;NEDD4;WNK2;CNKSR3;SCN5A;GPD1L;DRD2;SCN3B;FGF12;SCN4B;SCN1B
endocardial cushion morphogenesis (GO:0003203)	10/19	0.00802392	0.13295	3.39856	16.3992	ACVR1;BMP4;HEYL;TGFB2;BMP2;HEY1;NOG;TBX20;SOX9;ISL1
heart trabecula morphogenesis (GO:0061384)	10/19	0.00802392	0.13295	3.39856	16.3992	DLL4;TGFBR3;TGFB2;RBP4;HEY1;NOG;ADGRG6;S1PR1;NRG1;BMP7
negative regulation of neuron projection development (GO:0010977)	23/58	0.00823232	0.135985	2.01185	9.65624	MINAR1;EPHA4;KANK1;NGFR;PTPRS;DCC;BCL11A;WNT3A;MCF2;PAQR3;STMN2;LPAR1;CRMP1;RTN4RL2;CBFA2T2;MT3;ADCY6;EFNB2;EFNA1;RTN4RL1;DPYSL3;RAB29;ZNF365
sensory perception of sound (GO:0007605)	33/91	0.00890807	0.146697	1.74278	8.22729	CLIC5;RIPOR2;SPTBN4;CEMIP;COL11A2;CACNA1D;LRP2;GRM7;HOXA1;CRYM;CCDC50;PDZD7;TBX1;EYA1;HOMER2;WFS1;WHRN;SLC52A3;PAX3;LHFPL4;LHFPL3;TSPEAR;POU3F4;COL1A1;TMIE;COL2A1;KCNQ1;COL4A3;KIT;SNAI2;ATP6V1B1;GSDME;SLC26A5
positive regulation of neural precursor cell proliferation (GO:2000179)	11/22	0.00893624	0.146712	3.05892	14.4309	DLL4;DISP3;SMARCD3;RASSF10;FZD9;LRP2;PROX1;INSM1;DRD2;TOX;NES
cellular response to forskolin (GO:1904322)	6/9	0.00930233	0.147788	6.11488	28.6023	ADCY1;ADCY8;ADCY6;CFTR;GNAI1;ADCY5
epithelial cell apoptotic process (GO:1904019)	6/9	0.00930233	0.147788	6.11488	28.6023	IL10;RYR2;GSN;COL4A3;SIX3;DAB2IP
hepoxilin biosynthetic process (GO:0051122)	6/9	0.00930233	0.147788	6.11488	28.6023	ALOX5;ALOX15;ALOX12;ALOX12B;ALOX15B;ALOXE3
hepoxilin metabolic process (GO:0051121)	6/9	0.00930233	0.147788	6.11488	28.6023	ALOX5;ALOX15;ALOX12;ALOX12B;ALOX15B;ALOXE3
mesodermal cell differentiation (GO:0048333)	6/9	0.00930233	0.147788	6.11488	28.6023	BMP4;KDM6B;ITGA3;ITGB4;ITGA2;ITGB3
negative regulation of platelet aggregation (GO:0090331)	6/9	0.00930233	0.147788	6.11488	28.6023	C1QTNF1;SERPINE2;ADAMTS18;PRKCD;ALOX12;PRKG1
neuronal ion channel clustering (GO:0045161)	6/9	0.00930233	0.147788	6.11488	28.6023	CNTNAP2;SPTBN4;KCNIP2;CNTN2;NRCAM;AGRN
response to forskolin (GO:1904321)	6/9	0.00930233	0.147788	6.11488	28.6023	ADCY1;ADCY8;ADCY6;CFTR;GNAI1;ADCY5
sensory organ morphogenesis (GO:0090596)	6/9	0.00930233	0.147788	6.11488	28.6023	TBX1;COL5A1;INTU;WDPCP;GLI3;STRA6
aorta development (GO:0035904)	8/14	0.00944086	0.147788	4.07743	19.0119	ROBO2;TBX1;TFAP2B;EFEMP2;PDE2A;PKD2;ADAMTS9;ROBO1
cAMP metabolic process (GO:0046058)	8/14	0.00944086	0.147788	4.07743	19.0119	ADCY9;PDE4D;ADCY4;ADCY1;ADCY8;ADCY7;ADCY6;ADCY5
cardiac left ventricle morphogenesis (GO:0003214)	8/14	0.00944086	0.147788	4.07743	19.0119	RYR2;NPY5R;FOXF1;NPY2R;HAND1;HEY2;CPE;TBX5
genitalia development (GO:0048806)	8/14	0.00944086	0.147788	4.07743	19.0119	SHH;TIFAB;WT1;CHD7;WNT5A;NEUROG1;TBX3;STRA6
regulation of protein kinase C signaling (GO:0090036)	8/14	0.00944086	0.147788	4.07743	19.0119	CD40;DGKD;MC1R;WNT11;FLT4;ULK4;WNT5A;GPD1L
sequestering of extracellular ligand from receptor (GO:0035581)	8/14	0.00944086	0.147788	4.07743	19.0119	FBN2;BMP2;NRROS;NOG;LTBP1;CER1;DAND5;FBN1
synaptic membrane adhesion (GO:0099560)	8/14	0.00944086	0.147788	4.07743	19.0119	LRFN5;PTPRS;SLITRK2;SLITRK1;SLITRK3;LRRC4;LRRC4C;LRRC4B
negative regulation of actin filament polymerization (GO:0030837)	12/25	0.00956083	0.148372	2.82382	13.131	KANK1;SCIN;GSN;TMSB4Y;PRKCD;HIP1R;SLIT2;SSH2;TMSB10;SSH3;KANK4;KANK3
peripheral nervous system development (GO:0007422)	12/25	0.00956083	0.148372	2.82382	13.131	NTF4;GSTM3;EGR2;ADGRB2;BDNF;ADGRG6;ADGRB1;PMP22;ASIC2;GFRA3;NGF;SOX10
positive regulation of vascular endothelial growth factor production (GO:0010575)	12/25	0.00956083	0.148372	2.82382	13.131	C3;CCBE1;FLT4;CYP1B1;GATA4;RORA;HPSE;SULF1;ISL1;NODAL;SULF2;ATF4
regulation of JNK cascade (GO:0046328)	37/105	0.0098292	0.152098	1.66692	7.70515	FLT4;ULK4;NOD2;DUSP15;EGFR;KLHL31;RASSF2;DUSP10;MECOM;MBIP;SIRPA;PTK2B;EPHB1;MAP3K5;ANKRD6;DACT1;GADD45B;WNT7B;TNFRSF19;DAB2IP;WNT7A;MAPK8IP2;WNT16;TPD52L1;MTURN;GADD45G;HIPK2;EDAR;TGFBR3;SH3RF3;TAOK3;TRAF3;FGF19;TAOK2;LTBR;PLCB1;ZMYND11
positive regulation of cell communication (GO:0010647)	13/28	0.00995083	0.153101	2.65144	12.2234	EDN1;NMB;CLSTN2;EDN3;SYT1;CLSTN1;GATA3;GRIK2;ANK3;CARTPT;RIMS1;NMU;WLS
positive regulation of cytosolic calcium ion concentration involved in phospholipase C-activating G protein-coupled signaling pathway (GO:0051482)	13/28	0.00995083	0.153101	2.65144	12.2234	CALCA;F2R;GPR55;LPAR1;OPRL1;GPR20;HTR2C;GPR4;AGTR1;DRD1;DRD2;GPR157;F2RL3
proteoglycan biosynthetic process (GO:0030166)	14/31	0.0101537	0.154457	2.51964	11.5649	CHST8;CSGALNACT1;HS3ST3B1;CANT1;B3GAT2;GLCE;CSGALNACT2;XYLT2;XYLT1;EXT1;CHST11;PXYLP1;CHST13;BMPR1B
neural crest cell migration (GO:0001755)	16/37	0.0101515	0.154457	2.33143	10.7016	SEMA6B;TBX1;NRP1;SEMA5B;SEMA6C;SEMA7A;SEMA3D;SEMA6D;SEMA3E;SEMA4F;SEMA3F;SOX10;SHH;ERBB4;RADIL;PITX2
positive regulation of signaling receptor activity (GO:2000273)	16/37	0.0101515	0.154457	2.33143	10.7016	IL10;NRP1;EDN1;TGFA;ADRB2;ADRA2C;AREG;ADRA2B;ADRA2A;BTC;ARC;RELN;EPHB2;JAK2;SHANK3;HBEGF
skeletal muscle tissue development (GO:0007519)	16/37	0.0101515	0.154457	2.33143	10.7016	MYOG;ZBTB18;SVIL;EGR2;MEF2C;CAV2;SIX1;TCF21;LMOD3;ACTA1;MYOD1;MYF6;MSC;BVES;MYOZ2;MYF5
negative regulation of epithelial cell proliferation (GO:0050680)	27/72	0.0104613	0.158688	1.83718	8.37767	CDKN1C;PTPRM;GATA3;ROBO1;SOX2;DUSP10;ALOX5;ATOH8;SOX9;B2M;NKX3-1;CDKN2B;TGFB2;CAV2;STAT1;VDR;DAB2IP;NR2F2;MCC;SULF1;RUNX3;TGFBR3;SFRP1;NFIB;KLF9;SNAI2;SCG2
enzyme linked receptor protein signaling pathway (GO:0007167)	47/140	0.0109312	0.16535	1.54881	6.99465	EPHB6;PTPRT;RET;GUCY2C;PTPRU;SHC3;FLT1;GUCY2D;EPHA10;NPR1;FLT3;FLT4;ACVR1B;EGFR;NPPB;NTF4;NPPC;ERBB4;PTK2B;EPHB2;JAK2;EPHB1;JAK3;EPHB3;EPHA5;NTRK1;EPHA4;PDGFRA;NTRK2;EPHA7;EPHA6;YES1;SYK;EPHA8;BDNF;TNK1;INSRR;NGF;MERTK;GFRA2;FGR;CD8B;CD8A;KIT;ROR2;FGFR3;EPHA3
positive regulation of cytosolic calcium ion concentration (GO:0007204)	49/147	0.0109983	0.165899	1.53245	6.91139	GLP1R;RYR2;GPR20;HTR2C;ADRA1D;ADRA1B;SLC8A1;JPH4;EDNRA;C1QTNF1;JPH3;PLCE1;PDGFRA;EDN1;EDN2;AVPR1B;TRPC3;GPR32;F2R;TACR1;ADCYAP1;CACNB3;CCKBR;AGTR1;CALCA;PTGER3;LPAR1;OPRL1;CXCR4;LPAR3;CACNA1C;ADCY8;ADCY5;TBXA2R;P2RY1;TAC4;DRD1;DRD2;TAC1;CCR10;GPR157;CAV3;GPR55;GPR4;GRIN1;KISS1;NMUR2;ACKR3;F2RL3
synapse assembly (GO:0007416)	26/69	0.011062	0.166393	1.85129	8.33866	GABRB2;PLXND1;NRXN1;LRRC4;CDH2;LRRTM3;SLITRK1;RAB29;NRCAM;DRD1;DRD2;FZD1;GABRA2;FARP1;DSCAM;BDNF;WNT3A;WNT5A;LGI2;WNT7A;POU4F1;CBLN4;FGF13;OBSL1;SHANK3;SDK2
positive regulation of angiogenesis (GO:0045766)	40/116	0.0111559	0.167338	1.61251	7.2495	CD40;GRN;RAMP2;FLT1;HSPB6;CHRNA7;GATA6;TWIST1;HSPB1;PIK3CD;GATA4;ETS1;DLL1;BMPER;ITGAX;CYP1B1;CTSH;CD34;JAK1;PRKCB;SPHK1;WNT5A;VEGFC;PRKCA;KLF4;ISL1;F3;RUNX1;RHOB;HIPK2;SMOC2;PKM;ADM2;ADAM12;NINJ1;FGF18;PRKD1;ANGPTL4;ITGA5;NODAL
aorta morphogenesis (GO:0035909)	9/17	0.0112728	0.167691	3.44057	15.4322	TBX1;DLL4;TFAP2B;EFEMP2;HEY1;HEY2;PROX1;ADAMTS9;MYLK
mesenchyme morphogenesis (GO:0072132)	9/17	0.0112728	0.167691	3.44057	15.4322	ACVR1;HEYL;TGFB2;BMP2;HEY1;NOG;TBX20;SOX9;ISL1
pharyngeal system development (GO:0060037)	9/17	0.0112728	0.167691	3.44057	15.4322	TBX1;BMP4;TGFB2;PTCH1;NOG;HES1;GATA3;BMP7;ISL1
atrioventricular valve formation (GO:0003190)	5/7	0.0121086	0.170248	7.64255	33.733	OLFM1;HEY1;DCHS1;GATA4;ZFPM1
AV node cell action potential (GO:0086016)	5/7	0.0121086	0.170248	7.64255	33.733	CACNB2;CACNA1C;SCN5A;SCN4B;CACNA1G
cardiac pacemaker cell development (GO:0060926)	5/7	0.0121086	0.170248	7.64255	33.733	SHOX2;TBX5;ISL1;TBX18;TBX3
coronary vasculature development (GO:0060976)	5/7	0.0121086	0.170248	7.64255	33.733	BMP4;MESP1;GATA6;GPC3;APLN
dendrite arborization (GO:0140059)	5/7	0.0121086	0.170248	7.64255	33.733	NRP1;CHRNA7;TAOK2;PHACTR1;ZNF365
lipoxin biosynthetic process (GO:2001301)	5/7	0.0121086	0.170248	7.64255	33.733	HPGD;ALOX5;ALOX15;ALOX12;ALOX15B
metanephric nephron tubule development (GO:0072234)	5/7	0.0121086	0.170248	7.64255	33.733	PAX8;WNT7B;PKD2;PAX2;POU3F3
negative regulation of meiotic nuclear division (GO:0045835)	5/7	0.0121086	0.170248	7.64255	33.733	NANOS2;DMRT1;FBXO5;TRIP13;FBXO43
norepinephrine metabolic process (GO:0042415)	5/7	0.0121086	0.170248	7.64255	33.733	MOXD1;RNF180;DBH;GATA3;INSM1
nucleobase catabolic process (GO:0046113)	5/7	0.0121086	0.170248	7.64255	33.733	DPYSL5;DPYS;DPYSL2;DPYSL3;CRMP1
positive regulation of cardiac muscle cell differentiation (GO:2000727)	5/7	0.0121086	0.170248	7.64255	33.733	BMP4;EFNB2;MEF2C;MYOCD;WNT3A
regulation of atrial cardiac muscle cell membrane depolarization (GO:0060371)	5/7	0.0121086	0.170248	7.64255	33.733	SCN5A;SCN3B;TBX5;SCN1B;SCN2B
regulation of cortisol biosynthetic process (GO:2000064)	5/7	0.0121086	0.170248	7.64255	33.733	BMP2;REST;DGKQ;DKK3;WNT4
regulation of male gonad development (GO:2000018)	5/7	0.0121086	0.170248	7.64255	33.733	NR5A1;CITED2;WT1;SOX9;WNT4
tachykinin receptor signaling pathway (GO:0007217)	5/7	0.0121086	0.170248	7.64255	33.733	GRK5;TAC4;TACR3;TACR1;TAC1
neuron migration (GO:0001764)	20/50	0.0118926	0.170248	2.04044	9.04289	NRP1;NTRK2;MEF2C;AUTS2;NAV1;NDNF;CCK;CELSR1;POMGNT2;NR4A2;TUBB2B;SOX1;RELN;RAPGEF2;NRCAM;ASTN2;FGF13;MDGA1;LRP12;ASTN1
ERBB signaling pathway (GO:0038127)	25/66	0.0116877	0.170248	1.86679	8.30574	PTPRR;DGKD;SHC3;TGFA;PIK3R1;SLC30A10;AREG;EGFR;EFEMP1;ERBB4;REPS2;PLCE1;PTK2B;SOX9;FAM83B;PTPN18;MATK;ERBIN;NRG1;PRKCA;NRG2;BTC;GAREM1;CDC37;HBEGF
regulation of BMP signaling pathway (GO:0030510)	28/76	0.0120437	0.170248	1.78615	7.8934	CHRD;LRP2;PCSK6;FSTL3;BMPER;TBX20;SOST;ZNF423;CER1;HES5;TFAP2B;FOXD1;ITGA3;NOG;SMAD9;SMAD6;SULF1;HIPK2;SMAD7;BMP4;TWSG1;BMP2;BAMBI;VWC2;PPARG;BMPR1B;DAND5;RNF165
regulation of epithelial to mesenchymal transition (GO:0010717)	28/76	0.0120437	0.170248	1.78615	7.8934	FOXA1;PHLDB1;TGFB1I1;LEF1;TWIST1;LDLRAD4;GATA3;SPRED2;GLIPR2;NKX2-1;TGFB2;SMAD3;TGFB3;DAB2IP;IL17RD;TBX5;OVOL2;SMAD7;COL1A1;EFNA1;OLFM1;TIAM1;SFRP1;BMP2;BAMBI;SNAI1;PHLDB2;EPHA3
positive regulation of protein serine/threonine kinase activity (GO:0071902)	37/106	0.011585	0.170248	1.64265	7.323	CEMIP;CD40;FLT1;RALB;FLT3;DIRAS1;LRRK2;DIRAS2;PDGFA;ADRB2;NOD2;PKD2;EGFR;PIK3R5;ROBO1;TCL1B;CCND3;TCL1A;CCND2;CCND1;EDN1;EDN3;WNT5A;ATP2B4;DAB2IP;PARP16;PROX1;TPD52L1;IRGM;ADRA2A;FGF18;KIT;SPDYA;RAPGEF2;ADAM8;CAMK1;LTF
negative regulation of cell migration (GO:0030336)	48/144	0.0117505	0.170248	1.53234	6.80952	PTPRT;PTPRU;KANK1;NDRG4;PTPRR;MCTP1;CITED2;NEXMIF;CHRD;TACSTD2;ADARB1;LDLRAD4;ROBO1;SHH;DACH1;DUSP10;ACVR1C;WNT11;PIP5KL1;HAS1;DPYSL3;NKX2-1;CYP1B1;SLIT2;DRD2;EPHA4;NGFR;LIMCH1;IGFBP3;NOG;DAB2IP;MITF;ATP1B2;MCC;PODN;SULF1;TBX5;ALOX15B;SMAD7;RHOB;CLDN5;SFRP1;TMEFF2;ADAM15;DLC1;EVL;PHLDB2;NODAL
cellular monovalent inorganic cation homeostasis (GO:0030004)	10/20	0.0125447	0.174556	3.0585	13.3915	SLC12A2;TFAP2B;ATP4A;LACC1;KCNMA1;ATP1A3;ATP1B2;ATP12A;SLC8A1;KCNJ2
hepaticobiliary system development (GO:0061008)	10/20	0.0125447	0.174556	3.0585	13.3915	TGFBR3;NKX2-8;PHF2;CITED2;ARID5B;COBL;PCSK9;PROX1;PKD2;WNT4
negative regulation of osteoclast differentiation (GO:0045671)	10/20	0.0125447	0.174556	3.0585	13.3915	MAFB;TMEM178A;GPR55;CARTPT;TLR4;GPR137B;TLR3;FSTL3;FBN1;LTF
regulation of tissue remodeling (GO:0034103)	10/20	0.0125447	0.174556	3.0585	13.3915	CST3;GPNMB;IL15;FLT4;HAND2;LEPR;IL12B;SYT7;THBS4;RUNX1
atrial cardiac muscle cell membrane repolarization (GO:0099624)	4/5	0.0148423	0.175661	12.2264	51.4766	KCNJ5;KCNQ1;KCNA5;KCNN2
BMP signaling pathway involved in heart development (GO:0061312)	4/5	0.0148423	0.175661	12.2264	51.4766	ACVR1;BMP4;BMP2;NOG
camera-type eye photoreceptor cell differentiation (GO:0060219)	4/5	0.0148423	0.175661	12.2264	51.4766	DSCAM;SOX9;PROM1;SDK2
cannabinoid signaling pathway (GO:0038171)	4/5	0.0148423	0.175661	12.2264	51.4766	DAGLA;CNR2;CNR1;ALOX15B
cardiac cell fate commitment (GO:0060911)	4/5	0.0148423	0.175661	12.2264	51.4766	ACVR1;MESP1;WT1;ISL1
cellular response to brain-derived neurotrophic factor stimulus (GO:1990416)	4/5	0.0148423	0.175661	12.2264	51.4766	NTRK2;TMEM108;MAPT;SH3GL2
cellular response to cGMP (GO:0071321)	4/5	0.0148423	0.175661	12.2264	51.4766	HCN4;PDE2A;RAPGEF2;HCN2
cellular response to heparin (GO:0071504)	4/5	0.0148423	0.175661	12.2264	51.4766	EGR1;SFRP1;SLIT2;SOX9
G protein-coupled opioid receptor signaling pathway (GO:0038003)	4/5	0.0148423	0.175661	12.2264	51.4766	OPRL1;OPRK1;OPRM1;ADCY8
gamma-aminobutyric acid metabolic process (GO:0009448)	4/5	0.0148423	0.175661	12.2264	51.4766	ALDH5A1;GAD1;GAD2;ABAT
gastro-intestinal system smooth muscle contraction (GO:0014831)	4/5	0.0148423	0.175661	12.2264	51.4766	HTR1D;PTGER3;SULF1;SULF2
heparin metabolic process (GO:0030202)	4/5	0.0148423	0.175661	12.2264	51.4766	CSGALNACT1;SLC10A7;IDUA;GLCE
lung morphogenesis (GO:0060425)	4/5	0.0148423	0.175661	12.2264	51.4766	BMP4;WNT7B;NKX2-1;TCF21
membrane depolarization during AV node cell action potential (GO:0086045)	4/5	0.0148423	0.175661	12.2264	51.4766	CACNB2;CACNA1C;SCN5A;CACNA1G
membrane depolarization during SA node cell action potential (GO:0086046)	4/5	0.0148423	0.175661	12.2264	51.4766	HCN4;CACNA1D;SCN5A;CACNA1G
membrane repolarization during atrial cardiac muscle cell action potential (GO:0098914)	4/5	0.0148423	0.175661	12.2264	51.4766	KCNJ5;KCNQ1;KCNA5;KCNN2
metanephric distal tubule development (GO:0072235)	4/5	0.0148423	0.175661	12.2264	51.4766	PAX8;PKD2;PAX2;POU3F3
metanephric epithelium development (GO:0072207)	4/5	0.0148423	0.175661	12.2264	51.4766	PAX8;WT1;WNT7B;PAX2
metanephric mesenchymal cell differentiation (GO:0072162)	4/5	0.0148423	0.175661	12.2264	51.4766	STAT1;TCF21;PAX2;WNT4
middle ear morphogenesis (GO:0042474)	4/5	0.0148423	0.175661	12.2264	51.4766	TBX1;OSR2;GSC;NOG
negative regulation of cardiac muscle cell proliferation (GO:0060044)	4/5	0.0148423	0.175661	12.2264	51.4766	RBP4;NOG;TBX5;TP73
negative regulation of collateral sprouting (GO:0048671)	4/5	0.0148423	0.175661	12.2264	51.4766	PTPRS;DCC;ULK2;FGF13
negative regulation of vascular endothelial cell proliferation (GO:1905563)	4/5	0.0148423	0.175661	12.2264	51.4766	MEF2C;FLT1;COL4A3;PPARG
nephric duct development (GO:0072176)	4/5	0.0148423	0.175661	12.2264	51.4766	WNT11;LHX1;GATA3;PKD2
nephron tubule formation (GO:0072079)	4/5	0.0148423	0.175661	12.2264	51.4766	PAX8;SIX1;SOX9;PAX2
peripheral nervous system neuron differentiation (GO:0048934)	4/5	0.0148423	0.175661	12.2264	51.4766	ISL2;POU4F1;RUNX3;RUNX1
positive regulation of AMPA receptor activity (GO:2000969)	4/5	0.0148423	0.175661	12.2264	51.4766	ARC;RELN;ADRB2;SHANK3
positive regulation of smooth muscle cell differentiation (GO:0051152)	4/5	0.0148423	0.175661	12.2264	51.4766	MYOCD;OLFM2;SHH;KIT
prostaglandin transport (GO:0015732)	4/5	0.0148423	0.175661	12.2264	51.4766	ABCC4;NOS2;SLCO3A1;SLCO2A1
pulmonary artery morphogenesis (GO:0061156)	4/5	0.0148423	0.175661	12.2264	51.4766	BMP4;HEY2;LRP2;STRA6
regulation of circadian sleep/wake cycle (GO:0042749)	4/5	0.0148423	0.175661	12.2264	51.4766	PER3;ADRB1;NR1D1;HCRTR2
regulation of glomerular mesangial cell proliferation (GO:0072124)	4/5	0.0148423	0.175661	12.2264	51.4766	BMP4;PDGFA;BMP7;IL6R
regulation of kidney development (GO:0090183)	4/5	0.0148423	0.175661	12.2264	51.4766	BMP4;FOXD1;SIX2;SOX9
regulation of nodal signaling pathway involved in determination of lateral mesoderm left/right asymmetry (GO:1900175)	4/5	0.0148423	0.175661	12.2264	51.4766	SHH;CER1;DAND5;NODAL
regulation of systemic arterial blood pressure by endothelin (GO:0003100)	4/5	0.0148423	0.175661	12.2264	51.4766	EDN1;EDN2;EDN3;ECE1
regulation of type B pancreatic cell apoptotic process (GO:2000674)	4/5	0.0148423	0.175661	12.2264	51.4766	CAST;NEUROD1;TCF7L2;WFS1
renal tubule development (GO:0061326)	4/5	0.0148423	0.175661	12.2264	51.4766	MEF2C;COL4A1;STAT1;PKD2
response to cGMP (GO:0070305)	4/5	0.0148423	0.175661	12.2264	51.4766	HCN4;PDE2A;RAPGEF2;HCN2
SA node cell to atrial cardiac muscle cell signaling (GO:0086018)	4/5	0.0148423	0.175661	12.2264	51.4766	HCN4;SCN5A;SCN3B;CACNA1G
salivary gland development (GO:0007431)	4/5	0.0148423	0.175661	12.2264	51.4766	TGFB2;TGFB3;FGF10;NKX3-1
calcium ion-regulated exocytosis of neurotransmitter (GO:0048791)	7/12	0.0131826	0.175661	4.28071	18.5306	SYT5;RIMS1;UNC13C;SYT2;SYT1;DOC2B;SYT7
cardiocyte differentiation (GO:0035051)	7/12	0.0131826	0.175661	4.28071	18.5306	KDM6B;MESP1;BMP2;MYOCD;TGFB2;GATA6;NRG1
catecholamine biosynthetic process (GO:0042423)	7/12	0.0131826	0.175661	4.28071	18.5306	PNMT;MOXD1;TGFB2;GCH1;DBH;GATA3;INSM1
cGMP metabolic process (GO:0046068)	7/12	0.0131826	0.175661	4.28071	18.5306	GUCY2C;NPPB;NPPC;GUCY1B1;GUCY2D;NPR1;PDE2A
megakaryocyte differentiation (GO:0030219)	7/12	0.0131826	0.175661	4.28071	18.5306	IL11;CDKN2B;THPO;TAL1;KIT;ZFPM1;ZNF385A
positive regulation of branching involved in ureteric bud morphogenesis (GO:0090190)	7/12	0.0131826	0.175661	4.28071	18.5306	PAX8;SMO;LHX1;NOG;SIX1;SOX9;PAX2
positive regulation of cardiocyte differentiation (GO:1905209)	7/12	0.0131826	0.175661	4.28071	18.5306	EFNB2;MEF2C;MYOCD;TGFB2;WNT3A;GATA4;TBX5
regulation of astrocyte differentiation (GO:0048710)	7/12	0.0131826	0.175661	4.28071	18.5306	EPHA4;BMP2;SERPINE2;CLCF1;NOG;HES1;HES5
regulation of hemopoiesis (GO:1903706)	7/12	0.0131826	0.175661	4.28071	18.5306	LGALS3;GFI1B;MAFB;CBFB;PRKCB;IL17D;RUNX1
smooth muscle cell differentiation (GO:0051145)	7/12	0.0131826	0.175661	4.28071	18.5306	BMP4;MEF2C;MYOCD;HEY1;HEY2;GATA6;TBX18
artery development (GO:0060840)	11/23	0.0133648	0.175661	2.80382	12.0989	ROBO2;TBX1;NRP1;EFEMP2;PDE2A;HES1;HOXA1;PKD2;ROBO1;SMAD7;STRA6
positive regulation of morphogenesis of an epithelium (GO:1905332)	11/23	0.0133648	0.175661	2.80382	12.0989	BMP4;WNT5B;PAX8;SMO;LHX1;NOG;ITGAX;PIK3CD;SIX1;SOX9;PAX2
regulation of neural precursor cell proliferation (GO:2000177)	11/23	0.0133648	0.175661	2.80382	12.0989	DLL4;DISP3;RASSF10;TAFA3;LRRK2;SIX3;FZD9;PROX1;INSM1;TOX;NES
proteoglycan metabolic process (GO:0006029)	12/26	0.0138328	0.175661	2.62194	11.2238	CHST8;CSGALNACT1;CANT1;CHST11;CSGALNACT2;XYLT1;CHST13;HPSE;SULF1;BMPR1B;HS3ST4;SULF2
regulation of synapse organization (GO:0050807)	12/26	0.0138328	0.175661	2.62194	11.2238	CAMK2B;ARHGAP22;EPHA4;MEF2C;SLITRK2;WNT3A;NEDD4;WNT5A;IL1RAPL1;ABHD17C;CTNNA2;MDGA1
regulation of calcium ion transmembrane transporter activity (GO:1901019)	13/29	0.0140309	0.175661	2.48556	10.6046	CAMK2D;AHNAK;CAV3;PDE4D;HPCA;ADRA2A;JPH4;CACNB2;CACNB3;JPH3;CACNB4;JSRP1;DMD
hematopoietic progenitor cell differentiation (GO:0002244)	14/32	0.0140247	0.175661	2.3795	10.1532	FLT1;ACE;FLT3;FLT4;TMEM190;INHBA;MLLT3;FSTL3;BMP4;SHH;SFRP1;KIT;SP7;MIXL1
skeletal muscle organ development (GO:0060538)	14/32	0.0140247	0.175661	2.3795	10.1532	MYOG;ZBTB18;SVIL;MEF2C;SIX1;TCF21;WT1;MYOD1;MYF6;MSC;BVES;MYOZ2;STRA6;MYF5
embryonic skeletal system development (GO:0048706)	15/35	0.0138654	0.175661	2.29468	9.81748	OSR2;PDGFRA;NOG;WNT5A;SIX1;XYLT1;WNT9A;SULF1;PCSK5;SULF2;COL1A1;KIAA1217;RBP4;WNT11;MEGF8
peptidyl-tyrosine dephosphorylation (GO:0035335)	15/35	0.0138654	0.175661	2.29468	9.81748	PTPRT;DUSP4;DUSP5;PTPN18;DUSP2;PTPRS;DUSP1;DUSP18;DUSP8;DUSP6;DUSP7;PTPRB;DUSP10;UBASH3B;TNS2
regulation of ion transmembrane transport (GO:0034765)	15/35	0.0138654	0.175661	2.29468	9.81748	KCNH2;KCNJ4;CHRM3;KCNJ5;KCNJ6;AHCYL1;KCNJ10;KCNJ8;KCNJ12;KCNJ9;KCNJ18;KCNQ1;NEDD4;AKAP9;KCNJ2
regulation of regulated secretory pathway (GO:1903305)	15/35	0.0138654	0.175661	2.29468	9.81748	SYT5;SYT2;SYT1;LRRK2;DTNBP1;SEPTIN5;SYT15;SYT13;SYT9;SYT7;SYT17;SYT6;RIMS1;RIMS4;SYT10
positive regulation of cell junction assembly (GO:1901890)	22/57	0.0136999	0.175661	1.92398	8.25459	CNTNAP2;NRP1;CLSTN2;BDNF;NRXN1;IRX3;CLSTN1;WNT7A;IL1RAP;TBX5;PPM1F;CLDN5;SFRP1;CUX2;SLITRK2;IL1RAPL1;SYNDIG1;NPHP4;EPHB2;EPHB1;EPHB3;LRRC4B
sodium ion transport (GO:0006814)	32/90	0.0135416	0.175661	1.68962	7.26873	HCN4;SLC24A2;SLC24A4;SLC24A3;PKD2;SLC6A1;SLC5A2;SLC6A20;SLC4A4;SLC6A2;NALCN;SLC6A3;SLC8A1;ASIC4;SCN5A;ASIC2;SCN3B;ASIC3;SCN1B;ASIC1;SLC12A2;SLC6A15;SLC4A11;SLC6A11;SLC9B2;SLC5A8;SGK1;FGF13;KCNK1;SCN4B;HCN2;SCN2B
negative regulation of cell motility (GO:2000146)	39/114	0.0138896	0.175661	1.59294	6.81239	PTPRT;PTPRU;KANK1;MCTP1;CITED2;CCDC125;CHRD;TACSTD2;ADARB1;LDLRAD4;GATA3;ROBO1;SHH;DACH1;DUSP10;WNT11;PIP5KL1;DPYSL3;SPOCK3;NKX2-1;CYP1B1;SLIT2;DRD2;EPHA4;NGFR;LIMCH1;NOG;MITF;PODN;SULF1;TBX5;ALOX15B;SMAD7;RHOB;CLDN5;SFRP1;TMEFF2;ADAM15;DLC1
regulation of cell differentiation (GO:0045595)	51/156	0.0143023	0.175661	1.48858	6.32251	PHLDB1;MEGF10;PLEKHB1;SIX1;LGALS3;RPS6KA3;SHH;HEY1;HEY2;EDN3;PRKCB;NGF;ISL1;RUNX3;RUNX1;TIAM1;PHLDB2;EPHA3;ATF4;CASZ1;CBFB;CEBPD;LTBP4;GATA3;DLL1;NEUROD1;NTF4;SCIN;ALOX5;PRAME;HES5;TCFL5;TBX1;TFAP2B;ZFHX3;BDNF;NR1D1;KLF4;ALOX15B;HOPX;SMAD7;REST;MAFB;BCL6B;SMOC1;SNAI2;PDCD2;ANP32B;CAMK1;INSM1;BMPR1B
cell-cell adhesion via plasma-membrane adhesion molecules (GO:0098742)	55/170	0.0140889	0.175661	1.46596	6.24846	PTPRT;ROBO2;PTPRS;TENM4;LRRC4;PTPRM;CELSR2;PVR;CDH8;FGFRL1;CDH7;ICAM1;ROBO1;CDH6;CDH4;ALCAM;CDH3;CDH2;ACVR1;DSCAM;CLDN11;CLDN5;CLDN10;PALLD;CDH10;CDH11;IL1RAPL1;OBSL1;AMIGO1;IGSF21;SLITRK2;CDH20;SLITRK1;CDH22;SLITRK3;LRRC4C;LRRC4B;MPZL2;TGFB2;CADM1;CNTN6;PCDHGC3;IGSF11;LRFN5;SELL;CD6;CNTN2;ADGRL1;DCHS1;CNTN4;FAT4;SDK2;NECTIN2;CBLN1;NECTIN1
positive regulation of phosphorylation (GO:0042327)	78/253	0.014833	0.175661	1.36716	5.75699	EPHB6;RET;NRP1;CD40;FLT1;FLT3;FLT4;ITGB3;LRRK2;ZBTB20;ARRB1;SLC4A4;FGF3;FGF4;FGF5;CCND3;CCND2;CCND1;FGF9;LEPR;SOX9;RSPO1;EPHB2;EPHB1;PDE8A;EPHB3;NKX3-1;EPHA5;EPHA4;PDGFRA;EPHA7;EPHA6;DSCAM;EPHA8;LIMCH1;AKTIP;INSRR;KIT;GAPDHS;FAM20A;ROR2;GAS6;EPHA3;PFKFB3;RALB;EPHA10;CHRNA7;PELI2;EFNA5;EGFR;C3;GPNMB;THPO;ERBB4;P2RY1;FGF20;NIBAN1;NTRK1;TBX1;NTRK2;WNT3A;RARRES2;VEGFC;MERTK;MT3;IRGM;BMP4;EFNA1;FGF17;…
hemopoiesis (GO:0030097)	33/94	0.0150382	0.177589	1.65673	6.95359	L3MBTL1;FLT1;WNT2B;FLT3;FLT4;BMI1;DLL1;FSTL3;LYL1;MECOM;IFI16;AHSP;CD34;IL10;WNT10B;TGFB2;ZBTB16;WNT5A;TMEM190;TET2;INHBA;RUNX3;RUNX1;TGFBR3;BMP4;SFRP1;MEIS1;TAL1;KIT;TOX;ZFPM1;MIXL1;ATF4
positive regulation of multicellular organismal process (GO:0051240)	103/345	0.0154675	0.18226	1.30638	5.44631	NPPB;GRB10;LEPR;IL12B;FBXO5;SOX9;SOX6;SOX5;ACVR1;GHSR;PRKCH;ACSL1;F2R;WNT5A;DIO2;EBF2;HLA-G;TLE6;TIAM1;ADCYAP1;OLFM1;SMO;PLA2R1;LRPAP1;EPAS1;NPR1;TWIST1;ADRB1;ADRB2;TBXA2R;PRDM16;OTX2;TP53BP1;NKX6-1;ABCA1;TGFB2;SMAD3;CADM1;TGFB3;VDR;ZBTB16;ESRRB;ESRRG;INHBB;INHBA;GADD45G;COL1A1;BMP4;BMP2;BAMBI;TNFSF4;LHX1;SNAI1;GNAS;BMPR1B;NODAL;ITK;MESP1;TGFB1I1;PIK3CD;SIX1;ADRA1D;YBX2;DBH;ADRA1B;GHR;SHH;GLIPR2;…
G protein-coupled glutamate receptor signaling pathway (GO:0007216)	8/15	0.015903	0.186169	3.49471	14.4724	GRM3;GRM5;DAGLA;GRM4;GRM7;HOMER2;GRM8;GRIK3
membrane repolarization during cardiac muscle cell action potential (GO:0086013)	8/15	0.015903	0.186169	3.49471	14.4724	KCNH2;KCNJ5;KCNJ8;KCNIP2;KCNQ1;KCNA5;KCNN2;KCNJ2
regulation of non-canonical Wnt signaling pathway (GO:2000050)	8/15	0.015903	0.186169	3.49471	14.4724	TIAM1;SFRP1;SPEF1;WNT5B;DAAM2;GPC3;RSPO3;DACT1
positive regulation of nervous system development (GO:0051962)	18/45	0.016547	0.193287	2.04001	8.36722	CLSTN2;RGS14;BDNF;NRXN1;CLSTN1;WNT7A;IL1RAP;LRP2;OPRM1;CUX2;RASSF10;SLITRK2;IL1RAPL1;SYNDIG1;EPHB2;EPHB1;EPHB3;LRRC4B
muscle organ development (GO:0007517)	22/58	0.0170412	0.19863	1.87042	7.61655	CHODL;TBX1;MEF2C;MEF2B;EGR3;CAV3;FHL1;TCF21;ZBTB42;MAPK12;EVC;MYOD1;ITGA11;SPEG;DMD;MKX;SOX6;BVES;VAMP5;SGCG;HBEGF;MYF5
positive regulation of neuron projection development (GO:0010976)	31/88	0.017141	0.199361	1.66531	6.77161	RET;CAMK2B;NDRG4;STMN2;NDNF;CUX2;RELN;DPYSL3;PTK2B;ALKAL2;SCN1B;PACSIN1;FZD1;NTRK1;NTRK2;CAMK1D;BDNF;WNT5A;DAB2IP;ZNF804A;COBL;ATP1B2;CBFA2T2;BMP7;LRRC7;RAPGEF2;PRKD1;ROR2;CAMK1;TOX;EPHA3
embryonic axis specification (GO:0000578)	9/18	0.017679	0.202556	3.05808	12.3405	MESP2;MESP1;RIPPLY2;PTCH1;TASOR;COBL;WNT7A;SMAD6;TBX3
positive regulation of glial cell differentiation (GO:0045687)	9/18	0.017679	0.202556	3.05808	12.3405	EGR2;BMP2;SERPINE2;TENM4;CLCF1;CXCR4;HES1;TNFRSF1B;ZNF365
positive regulation of nervous system process (GO:0031646)	9/18	0.017679	0.202556	3.05808	12.3405	RIMS1;EGR2;MYRF;TENM4;ITGAX;CARTPT;TPPP;TNFRSF1B;NCMAP
regulation of cartilage development (GO:0061035)	9/18	0.017679	0.202556	3.05808	12.3405	BMP4;BMP2;SCIN;WNT11;ZBTB16;SOX9;BMPR1B;SOX6;SOX5
regulation of presynapse assembly (GO:1905606)	9/18	0.017679	0.202556	3.05808	12.3405	LRFN5;SLITRK2;WNT3A;SLITRK1;IL1RAPL1;SLITRK3;WNT7A;MDGA1;LRRC4B
regulation of presynapse organization (GO:0099174)	9/18	0.017679	0.202556	3.05808	12.3405	LRFN5;SLITRK2;WNT3A;SLITRK1;IL1RAPL1;SLITRK3;WNT7A;MDGA1;LRRC4B
synaptic transmission, glutamatergic (GO:0035249)	9/18	0.017679	0.202556	3.05808	12.3405	GRIA2;UNC13C;GRID1;GRIK3;GRIK4;SLC17A6;SLC17A7;GRIK2;CDH8
regulation of ion transmembrane transporter activity (GO:0032412)	16/39	0.0178781	0.204402	2.12841	8.5651	CHRM3;AHCYL1;TRPC6;CAV3;FHL1;CACNA1D;NEDD4;PPIF;FXYD6;GPD1L;SCN3B;FGF12;SCN4B;SCN1B;PTPN3;SCN2B
cellular response to acetylcholine (GO:1905145)	6/10	0.0184293	0.204935	4.58585	18.3151	CHRM3;CHRNA3;CHRNA7;ATP2B4;LYPD1;LY6H
cGMP biosynthetic process (GO:0006182)	6/10	0.0184293	0.204935	4.58585	18.3151	GUCY2C;NPPB;NPPC;GUCY1B1;GUCY2D;NPR1
chondroitin sulfate proteoglycan metabolic process (GO:0050654)	6/10	0.0184293	0.204935	4.58585	18.3151	CSGALNACT1;B3GAT2;CSGALNACT2;XYLT2;PXYLP1;XYLT1
forelimb morphogenesis (GO:0035136)	6/10	0.0184293	0.204935	4.58585	18.3151	OSR2;TFAP2B;WNT7A;CACNA1C;TBX5;TBX3
lung epithelium development (GO:0060428)	6/10	0.0184293	0.204935	4.58585	18.3151	BMP4;WNT7B;FOXJ1;ASCL1;FGF10;STRA6
negative regulation of cAMP-mediated signaling (GO:0043951)	6/10	0.0184293	0.204935	4.58585	18.3151	RNF157;PDE11A;CDC34;PDE4D;PDE2A;PDE3B
negative regulation of receptor binding (GO:1900121)	6/10	0.0184293	0.204935	4.58585	18.3151	IL10;ADAM15;NOG;ATP2A3;PCSK9;B2M
negative regulation of sodium ion transmembrane transport (GO:1902306)	6/10	0.0184293	0.204935	4.58585	18.3151	CAMK2D;HECW2;NEDD4;PRKCE;HECW1;PCSK9
negative regulation of sodium ion transmembrane transporter activity (GO:2000650)	6/10	0.0184293	0.204935	4.58585	18.3151	CAMK2D;HECW2;NEDD4;PRKCE;HECW1;PCSK9
neuron projection fasciculation (GO:0106030)	6/10	0.0184293	0.204935	4.58585	18.3151	EPHA4;AMIGO1;NRCAM;CNTN4;EPHB2;EPHB3
positive regulation of behavior (GO:0048520)	6/10	0.0184293	0.204935	4.58585	18.3151	MEF2C;NR4A3;CRH;AGRP;NPAS2;STRA6
positive regulation of mesenchymal cell proliferation (GO:0002053)	6/10	0.0184293	0.204935	4.58585	18.3151	TBX1;SHH;STAT1;CHRD;PDGFA;SOX9
Wnt signaling pathway involved in midbrain dopaminergic neuron differentiation (GO:1904953)	6/10	0.0184293	0.204935	4.58585	18.3151	FZD1;WNT3A;WNT5A;WNT9B;WNT2;WNT3
cyclic-nucleotide-mediated signaling (GO:0019935)	15/36	0.0184574	0.204935	2.18527	8.72421	GLP1R;EPHA5;GUCY1B1;PDE4D;PDE2A;HTR2C;ADCY1;NUDT4;NPPB;ADCYAP1;GAL;DGKQ;ADGRG6;RAPGEF2;SOX9
acetylcholine receptor signaling pathway (GO:0095500)	10/21	0.0187389	0.206067	2.78027	11.0576	CHRM2;CHRM3;CHRNA3;CHRM1;CHRNA7;LYPD1;RGS10;AGRN;LY6H;PLCB1
linoleic acid metabolic process (GO:0043651)	10/21	0.0187389	0.206067	2.78027	11.0576	CYP2J2;ACSL1;ELOVL5;ALOX5;ALOX15;ELOVL3;ALOX12;ALOX12B;ALOX15B;ALOXE3
negative regulation of ion transmembrane transporter activity (GO:0032413)	10/21	0.0187389	0.206067	2.78027	11.0576	CAMK2D;CAV3;ACTN2;EPO;PRKCE;HECW2;NEDD4;HECW1;PCSK9;ADRA2A
regulation of cardiac muscle cell proliferation (GO:0060043)	10/21	0.0187389	0.206067	2.78027	11.0576	TGFBR3;MEF2C;RBP4;ERBB4;NOG;TBX20;TBX5;ZFPM2;RUNX1;TP73
positive regulation of epithelial cell proliferation (GO:0050679)	41/123	0.0187507	0.206067	1.53158	6.09037	ZBED9;NRP1;NRP2;GRN;FLT4;ITGB3;TGFA;PIK3CD;NRARP;REG3G;NOD2;AREG;EGFR;THBS4;CDH3;FGF9;SOX9;SCN5A;PPP1R16B;STAT5A;TBX1;OSR2;TCF7L2;EGR3;WNT5A;VEGFC;WNT7A;PRKCA;LAMB1;PROX1;F3;PAX2;BMP4;NR4A1;SFRP1;BMP2;NR4A3;PRKD1;SCG2;NODAL;FGF10
regulation of neurotransmitter secretion (GO:0046928)	14/33	0.0189382	0.207532	2.25412	8.94112	CHRNA3;MEF2C;MCTP1;LRRK2;DTNBP1;SEPTIN5;CPLX2;SNCAIP;CPLX1;CPLX4;CPLX3;RIMS1;RIMS4;MCTP2
plasma membrane bounded cell projection morphogenesis (GO:0120039)	20/52	0.0189997	0.207532	1.91266	7.58049	CNTNAP2;CNTNAP1;NYAP1;BDNF;LRRK2;NRK;DAB2IP;DTNBP1;NGF;BMP7;DCLK1;MYO16;NTF4;SHTN1;TAOK3;EPB41L3;TAOK2;SGK1;GAS7;PACSIN1
positive regulation of developmental growth (GO:0048639)	20/52	0.0189997	0.207532	1.91266	7.58049	CPNE9;GHSR;MACF1;SEMA7A;SYT2;SYT1;BDNF;ISLR2;RASAL1;NGF;DLL1;NTN1;SYT17;GHR;RNF157;RIMS1;SHTN1;MAPT;PLCB1;AGRN
axon extension (GO:0048675)	11/24	0.0192695	0.208441	2.58797	10.2205	CYFIP1;NRP1;SEMA5B;NRP2;ALCAM;AUTS2;SLIT1;ULK2;SLIT3;SEMA3F;SLIT2
cardiac muscle cell differentiation (GO:0055007)	11/24	0.0192695	0.208441	2.58797	10.2205	ACVR1;KDM6B;MESP1;MEF2C;MYOCD;BMP2;WT1;IRX3;SHOX2;NRG1;SLC8A1
cellular response to catecholamine stimulus (GO:0071870)	11/24	0.0192695	0.208441	2.58797	10.2205	RYR2;GNG2;NR4A3;LRRK2;KCNQ1;APLP1;ATP2B4;PDE4B;DRD1;ADCY6;ATF4
chondroitin sulfate metabolic process (GO:0030204)	13/30	0.0192764	0.208441	2.33919	9.23717	CSGALNACT1;CHPF;IDUA;NCAN;CSGALNACT2;NDNF;BCAN;CHST11;CHST15;CSPG5;CHST13;CHSY3;CHST3
regulation of transcription, DNA-templated (GO:0006355)	594/2244	0.0192711	0.208441	1.11319	4.39614	ZNF292;RAX;SOX21;ELK3;SOX18;CREB3L1;MYB;NKX1-2;NKX1-1;HOXA1;JUNB;PKNOX2;HES7;ZNF287;HES6;NKX2-8;MEF2C;MEF2B;PRKCB;ESX1;SOX14;ISL1;SOX10;DKK3;ISL2;ZSCAN20;RFX4;HOXB1;ATF3;SKAP1;ATF4;ZNF276;URI1;ZNF395;CRABP2;SHOX2;GATA6;GATA4;GATA3;PRDM16;ALX3;NKX2-1;ALX4;ZBTB7A;NKX2-4;NKX2-3;ZBTB7C;NKX2-2;FZD1;ABCA2;JUN;AFAP1L2;FZD2;ZNF141;FZD4;SNAI3;ZNF32;NFATC2;NR0B1;NR2F2;NR1D1;PBX1;FOSL2;FOSL1;COL1A1;TNFSF4;H…
camera-type eye development (GO:0043010)	12/27	0.0194132	0.208663	2.44698	9.64552	FBN2;EFEMP1;WT1;CYP1B1;CACNA1C;PITX2;PRSS56;NES;HES5;PAX2;STRA6;FBN1
negative regulation of protein polymerization (GO:0032272)	12/27	0.0194132	0.208663	2.44698	9.64552	KANK1;MAP2;PRKCD;STMN2;HIP1R;TBCD;SLIT2;SSH2;SSH3;TUBB4A;KANK4;KANK3
regulation of vascular endothelial growth factor production (GO:0010574)	12/27	0.0194132	0.208663	2.44698	9.64552	C3;CCBE1;FLT4;CYP1B1;GATA4;RORA;HPSE;SULF1;ISL1;NODAL;SULF2;ATF4
ephrin receptor signaling pathway (GO:0048013)	29/82	0.0195431	0.209641	1.67521	6.59216	EPHB6;EPHA10;ARHGEF28;EFNA5;KALRN;ACTG1;EFNB2;EFNB1;EPHB2;EPHB1;ANKS1B;EPHB3;ACTR3;EPHA5;ACTR2;EPHA4;EPHA7;EPHA6;YES1;EPHA8;MMP2;GRIN2B;GRIN1;EFNA1;TIAM1;EFNA3;EFNA2;RASA1;EPHA3
cellular response to peptide hormone stimulus (GO:0071375)	36/106	0.0197279	0.211203	1.57499	6.18298	INSIG2;PDE3B;ADCY4;PCSK9;PIK3R1;SLC2A4;ADCY1;SLC30A10;ADCY8;ADCY7;HDAC9;CRHR1;ADCY6;ADCY5;CYP11A1;PRKAR2A;PKLR;GCGR;PRKCD;MYO5A;INHBB;OTOP1;NFKB1;TSHR;NR4A2;NR4A1;KAT2B;ADCY9;RAB31;NR4A3;PKM;TRIB3;PPARG;MGARP;CPEB2;LPIN2
regulation of neurogenesis (GO:0050767)	23/62	0.0197709	0.211243	1.80502	7.08209	HES7;HES6;RGS14;HELT;WNT3A;BHLHE41;WNT7A;OPRM1;LRP2;HOOK3;ASCL1;DLL1;ARNTL;HEYL;REST;HEY1;RASSF10;HEY2;BHLHE40;HES1;B2M;HES5;WNT3
cell morphogenesis involved in differentiation (GO:0000904)	26/72	0.019876	0.211945	1.73021	6.77937	NRP1;LAMC3;ITGB3;PIK3R1;RELN;DACT2;MICALL2;ITGB7;BVES;EPHB3;NTNG2;MEF2C;ATRNL1;TBCD;LAMB1;PROX1;SRCIN1;EFNA1;ATRN;TMEFF2;RILPL2;RILPL1;RADIL;ATF4;VAMP3;MEGF9
regulation of transcription by RNA polymerase II (GO:0006357)	584/2206	0.0200901	0.213805	1.1131	4.34946	PID1;ZNF292;RAX;SOX21;ELK3;SOX18;CREB3L1;MYB;NKX1-2;NKX1-1;HOXA1;IER5;JUNB;PKNOX2;HES7;ZNF287;HES6;NKX2-8;MEF2C;MEF2B;PRKCB;ESX1;SOX14;ISL1;SOX10;ISL2;ZSCAN20;TFR2;RFX4;PRKD1;HOXB1;MAML3;ATF3;SKAP1;ATF4;ZNF276;URI1;ZNF395;SHOX2;GATA6;GATA4;GATA3;PRDM12;GALR3;PRDM16;ALX3;NKX2-1;ALX4;ZBTB7A;NKX2-4;NKX2-3;ZBTB7C;NKX2-2;ABCA2;JUN;ZNF141;ZNF32;NFATC2;NR0B1;NR2F2;NR1D1;PBX1;FOSL2;FOSL1;SNAI1;SNAI2;CPEB…
second-messenger-mediated signaling (GO:0019932)	31/89	0.0202329	0.2149	1.63649	6.38302	CHRM3;RYR2;DGKD;GUCY1B1;MCTP1;LRRK2;CXCR4;NDNF;GPR62;NUDT4;PPP1R9B;NEUROD1;SAMD14;HRH1;INPP5A;PLCG2;PLCE1;CCR10;EDN1;EDN2;EDN3;NOS2;SPHK1;MAFA;RCAN1;DDAH1;AGTR1;ACKR3;NMUR2;NMUR1;MCTP2
regulation of neuron death (GO:1901214)	30/86	0.0216311	0.229298	1.64014	6.28768	LRRK2;CHRNA7;CTSZ;GBA;PCSK9;FAIM2;EFNB2;GRM4;INPP5A;GPNMB;TRIM2;RAB29;ZNF746;CD34;EPHB1;MAP3K5;EGR1;MEF2C;EGLN3;EGLN2;DCC;WNT5A;RRAS2;HLA-F;TNFRSF1B;GRIN2B;REST;RILPL1;SARM1;MAPT
regulation of cell-cell adhesion (GO:0022407)	17/43	0.0220971	0.233777	2.00051	7.62656	PTPRR;EPHA7;MEGF10;CITED2;EFNA5;CELSR2;FUT4;FSTL3;SMAD7;DPP4;ADAM8;CD47;B4GALNT2;MDGA1;ADA;NODAL;EPHB3
cellular potassium ion homeostasis (GO:0030007)	7/13	0.0225502	0.23464	3.56703	13.5262	SLC12A2;ATP4A;KCNMA1;ATP1A3;ATP1B2;ATP12A;KCNJ2
central nervous system projection neuron axonogenesis (GO:0021952)	7/13	0.0225502	0.23464	3.56703	13.5262	EPHB6;EPHA4;SPTBN4;NFIB;EPHB2;EPHB1;GLI2
muscle tissue development (GO:0060537)	7/13	0.0225502	0.23464	3.56703	13.5262	BMP4;SHH;CSRP1;SMO;PTCH1;PGM5;STRA6
negative regulation of macrophage derived foam cell differentiation (GO:0010745)	7/13	0.0225502	0.23464	3.56703	13.5262	ABCA1;CETP;ABCA5;ITGB3;PPARG;PPARA;ABCG1
regulation of receptor signaling pathway via STAT (GO:1904892)	7/13	0.0225502	0.23464	3.56703	13.5262	PTPRT;TSLP;MGAT5;HES1;IL7R;JAK2;JAK3
regulation of response to stress (GO:0080134)	7/13	0.0225502	0.23464	3.56703	13.5262	IL10;DYRK3;MLC1;OPRM1;ADCY8;CORO2B;STOX1
regulation of T cell differentiation in thymus (GO:0033081)	7/13	0.0225502	0.23464	3.56703	13.5262	BMP4;SHH;CAMK4;FOXJ1;ADAM8;TOX;GLI2
peptidyl-tyrosine modification (GO:0018212)	21/56	0.0222679	0.23464	1.83616	6.98586	NTRK1;EPHA4;PDGFRA;FLT1;PKDCC;SYK;FLT3;FLT4;EGFR;TTBK1;FGR;EFEMP1;RELN;ERBB4;KIT;PTK2B;EPHB2;JAK2;JAK3;FGFR3;EPHA3
cell-cell junction assembly (GO:0007043)	24/66	0.0225707	0.23464	1.74897	6.63054	CNTNAP1;RAMP2;CTNND2;TBCD;PRKCA;CDH8;ACTG1;CDH7;SMAD7;CDH6;CLDN11;CLDN5;ARVCF;GJB2;GJD3;CDH2;CDH20;CDH10;GJB6;CDH11;CDH22;EPB41L3;PKP1;DCHS1
positive regulation of JNK cascade (GO:0046330)	26/73	0.0238018	0.24696	1.69328	6.32948	FLT4;NOD2;DUSP15;RASSF2;MBIP;PTK2B;ANKRD6;MAP3K5;GADD45B;WNT7B;TNFRSF19;DAB2IP;WNT7A;WNT16;TPD52L1;MTURN;GADD45G;HIPK2;EDAR;SH3RF3;TAOK3;TRAF3;FGF19;TAOK2;LTBR;PLCB1
negative regulation of endothelial cell proliferation (GO:0001937)	15/37	0.0241206	0.249308	2.0858	7.76895	NGFR;MEF2C;FLT1;CAV2;STAT1;PTPRM;NR2F2;SULF1;DLL4;ALOX5;ATOH8;COL4A3;IL12B;PPARG;SCG2
negative regulation of G1/S transition of mitotic cell cycle (GO:2000134)	15/37	0.0241206	0.249308	2.0858	7.76895	CDKN2B;CDKN2C;PRMT2;FHL1;FAM107A;PKD2;KLF4;MYO16;GFI1B;SLFN11;GPNMB;TFDP3;NACC2;E2F7;DACT1
glycosaminoglycan biosynthetic process (GO:0006024)	33/97	0.0241795	0.249438	1.57876	5.87654	CEMIP;HS3ST3A1;CHPF;NCAN;SDC3;XYLT2;XYLT1;HS6ST1;HS6ST2;ACAN;CHST11;HAS1;CHST15;GPC3;CHST13;ST3GAL6;CHSY3;ST3GAL1;CSGALNACT1;HS3ST3B1;SLC10A7;GLCE;CSGALNACT2;HS3ST6;HS3ST2;EXT1;BCAN;B3GNT4;CSPG5;CHST1;PXYLP1;AGRN;CHST3
antigen processing and presentation of exogenous peptide antigen via MHC class I, TAP-independent (GO:0002480)	5/8	0.0257577	0.254038	5.0947	18.6416	HLA-C;LNPEP;HLA-F;B2M;HLA-G
cellular response to angiotensin (GO:1904385)	5/8	0.0257577	0.254038	5.0947	18.6416	AHCYL1;PRKCD;AGTR1;SLC30A10;NFKB1
commissural neuron axon guidance (GO:0071679)	5/8	0.0257577	0.254038	5.0947	18.6416	NRP1;SMO;NFIB;NCAM1;EPHB2
kidney epithelium development (GO:0072073)	5/8	0.0257577	0.254038	5.0947	18.6416	SALL1;PAX8;WT1;WNT7B;PAX2
kidney mesenchyme development (GO:0072074)	5/8	0.0257577	0.254038	5.0947	18.6416	WT1;SIX2;SIX1;PKD2;PAX2
negative regulation of glial cell apoptotic process (GO:0034351)	5/8	0.0257577	0.254038	5.0947	18.6416	PRKCH;PRKCD;PRKCA;GAS6;DLL1
neurotransmitter receptor diffusion trapping (GO:0099628)	5/8	0.0257577	0.254038	5.0947	18.6416	CACNG7;CACNG2;CACNG3;CACNG4;GPHN
peptidyl-proline hydroxylation to 4-hydroxy-L-proline (GO:0018401)	5/8	0.0257577	0.254038	5.0947	18.6416	EGLN1;EGLN3;EGLN2;P4HA2;P4HA3
positive regulation of astrocyte differentiation (GO:0048711)	5/8	0.0257577	0.254038	5.0947	18.6416	BMP2;SERPINE2;CLCF1;HES1;TTBK1
postsynaptic neurotransmitter receptor diffusion trapping (GO:0098970)	5/8	0.0257577	0.254038	5.0947	18.6416	CACNG7;CACNG2;CACNG3;CACNG4;GPHN
pyrimidine nucleobase catabolic process (GO:0006208)	5/8	0.0257577	0.254038	5.0947	18.6416	DPYSL5;DPYS;DPYSL2;DPYSL3;CRMP1
regulation of cardiac muscle cell action potential involved in regulation of contraction (GO:0098909)	5/8	0.0257577	0.254038	5.0947	18.6416	HCN4;CAMK2D;CAV3;AKAP9;FGF13
regulation of dopamine receptor signaling pathway (GO:0060159)	5/8	0.0257577	0.254038	5.0947	18.6416	CAV2;LRRK2;PALM;DTNBP1;DRD2
thyroid gland development (GO:0030878)	5/8	0.0257577	0.254038	5.0947	18.6416	TBX1;FOXE1;PAX8;NKX2-1;SIX1
glycosphingolipid biosynthetic process (GO:0006688)	8/16	0.0250337	0.254038	3.05766	11.2752	ST8SIA2;ST8SIA3;ST8SIA4;ST3GAL5;ST8SIA5;ST8SIA6;A4GALT;ST6GALNAC5
negative regulation of platelet activation (GO:0010544)	8/16	0.0250337	0.254038	3.05766	11.2752	PDGFRA;C1QTNF1;SERPINE2;ADAMTS18;PRKCD;PDGFA;ALOX12;PRKG1
neuron cell-cell adhesion (GO:0007158)	8/16	0.0250337	0.254038	3.05766	11.2752	RET;NRXN1;NINJ2;NRXN3;CNTN4;NCAM2;ASTN2;ASTN1
positive regulation of myeloid leukocyte cytokine production involved in immune response (GO:0061081)	8/16	0.0250337	0.254038	3.05766	11.2752	SEMA7A;NR4A3;CAMK4;WNT5A;KIT;PLCG2;TICAM1;HLA-G
sympathetic nervous system development (GO:0048485)	8/16	0.0250337	0.254038	3.05766	11.2752	NTRK1;NRP1;TFAP2B;NRP2;GATA3;SEMA3F;INSM1;ASCL1
B cell receptor signaling pathway (GO:0050853)	14/34	0.0250482	0.254038	2.14127	7.89476	ITK;MEF2C;SYK;PRKCB;RFTN1;PIK3CD;NFATC2;LIME1;IGLL5;IGLL1;PLCG2;BCL2;CD38;SH2B2
regulation of myoblast differentiation (GO:0045661)	14/34	0.0250482	0.254038	2.14127	7.89476	MYOG;RIPOR2;MEF2C;IGFBP3;DLL1;TBX3;BMP4;RANBP3L;MYOD1;BOC;MYF6;SOX9;PLCB1;MYF5
homophilic cell adhesion via plasma membrane adhesion molecules (GO:0007156)	22/60	0.0256092	0.254038	1.77174	6.49307	PTPRT;ROBO2;DSCAM;CADM1;CNTN6;AMIGO1;PTPRM;CELSR2;PVR;ROBO1;IGSF11;IGSF21;CDH4;CDH2;PALLD;CNTN2;CNTN4;OBSL1;NECTIN2;SDK2;MPZL2;NECTIN1
negative regulation of cell cycle (GO:0045786)	28/80	0.024735	0.254038	1.64832	6.09801	CDKN1C;BTG3;PPP1R13B;HPGD;GATA3;NPPC;HHEX;BRINP2;CAMK2N1;RPS6KA2;BRINP3;NKX3-1;IL10;MYOCD;SMAD3;DUSP1;INHBA;NR2F2;RUNX3;ALOX15B;BMP7;RHOB;BMP4;NR4A1;BMP2;GAS1;GMNC;PTPN3
regulation of protein phosphorylation (GO:0001932)	80/266	0.0251038	0.254038	1.31886	4.85965	ROPN1B;CD40;PID1;FLT4;ITGB3;LRRK2;HSPB1;ARRB1;FGF3;FGF4;KLHL31;FGF5;CCND3;GRM5;CCND2;BMPER;CCND1;FGF9;PIP5KL1;LEPR;PLCE1;SIRPA;ROPN1L;SOX9;RSPO1;EPHB2;PDE8A;SH3GL2;NKX3-1;EPHA7;LIMCH1;IGFBP3;AKTIP;PAQR3;PPP2R5C;FGR;TERF2IP;FAM20A;GAS6;ATF3;ROPN1;ATF4;SPTBN4;RALB;CHRNA7;PELI2;PDGFA;PRR5L;EFNA5;EGFR;C3;GPNMB;THPO;ERBB4;P2RY1;FGF20;SLIT2;ECT2;NIBAN1;NTRK1;TBX1;NTRK2;WNT3A;RARRES2;DAB2IP;VEGFC;BMP7;M…
regulation of macrophage derived foam cell differentiation (GO:0010743)	13/31	0.025865	0.254392	2.20909	8.07392	ABCA1;CETP;PRKCH;ABCA5;ITGB3;ALOX15B;NFKB1;AGTR1;PPARG;APOB;PPARA;ABCG1;PF4
regulation of kinase activity (GO:0043549)	32/94	0.025888	0.254392	1.58019	5.77398	CDKN1C;EPHB6;RET;FLT1;EPHA10;FLT3;FLT4;NLRC5;EGFR;ERBB4;PLCE1;EPHB2;ECT2;EPHB1;EPHB3;EPHA5;NTRK1;EPHA4;PDGFRA;NTRK2;EPHA7;EPHA6;EPHA8;INSRR;MERTK;FGR;KIT;MAPT;ROR2;FGFR3;EPHA3;HLA-DRB1
activin receptor signaling pathway (GO:0032924)	9/19	0.0263686	0.256308	2.75209	10.0055	ACVR1;SMAD3;ACVR1C;HJV;INHBB;INHBA;ACVR1B;CFC1;GDF7
cellular response to glucagon stimulus (GO:0071377)	9/19	0.0263686	0.256308	2.75209	10.0055	ADCY9;GCGR;PRKAR2A;ADCY4;ADCY1;ADCY8;ADCY7;ADCY6;ADCY5
heparan sulfate proteoglycan biosynthetic process (GO:0015012)	9/19	0.0263686	0.256308	2.75209	10.0055	CSGALNACT1;HS3ST3B1;EXT1;GLCE;XYLT2;XYLT1;HS6ST1;HS6ST2;HS6ST3
long-term memory (GO:0007616)	9/19	0.0263686	0.256308	2.75209	10.0055	NTF4;ARC;RGS14;CAMK4;RASGRF1;SLC2A4;CPEB3;SGK1;SHANK1
N-glycan processing (GO:0006491)	9/19	0.0263686	0.256308	2.75209	10.0055	MAN2A2;ST8SIA2;MGAT4A;ST8SIA3;MAN1C1;ST8SIA4;ST8SIA5;MAN1A1;ST8SIA6
regulation of leukocyte chemotaxis (GO:0002688)	9/19	0.0263686	0.256308	2.75209	10.0055	CAMK1D;EDN2;EDN3;MTUS1;PTK2B;SLIT2;PRSS56;SLC8B1;IL6R
epithelial to mesenchymal transition (GO:0001837)	18/47	0.0264463	0.256601	1.89907	6.89864	EOMES;TGFB2;LEF1;NOG;WNT5A;BMP7;TBX3;TGFBR3;HEYL;OLFM1;BMP2;HEY1;HEY2;TASOR;SNAI1;SNAI2;SOX9;WNT4
regulation of sodium ion transmembrane transport (GO:1902305)	12/28	0.02651	0.256756	2.29389	8.32737	CAMK2D;CAV3;ATP2B4;FXYD6;SCN5A;GPD1L;SCN3B;FGF12;SCN4B;SCN1B;PTPN3;SCN2B
cellular response to nerve growth factor stimulus (GO:1990090)	10/22	0.0269078	0.258286	2.54841	9.21337	NTRK1;NTF4;NTRK2;BDNF;STMN2;TMEM108;RAPGEF2;MAPT;NGF;SH3GL2
peptidyl-threonine dephosphorylation (GO:0035970)	10/22	0.0269078	0.258286	2.54841	9.21337	DUSP4;DUSP5;DUSP2;DUSP10;DUSP1;DUSP18;DUSP8;DUSP6;PPM1F;DUSP7
cAMP-mediated signaling (GO:0019933)	11/25	0.0268978	0.258286	2.40296	8.6884	GLP1R;EPHA5;ADCYAP1;GAL;PDE4D;DGKQ;ADGRG6;PDE2A;RAPGEF2;ADCY1;SOX9
peptide catabolic process (GO:0043171)	11/25	0.0268978	0.258286	2.40296	8.6884	ENPEP;ADAMTS13;ACE;XPNPEP1;CPQ;LVRN;CTSH;ECE1;LNPEP;TPP1;TRHDE
regulation of cAMP-mediated signaling (GO:0043949)	11/25	0.0268978	0.258286	2.40296	8.6884	RASD2;RNF157;PDE11A;CDC34;PRKAR2A;PDE4D;PDE3B;PDE2A;RAPGEF2;GPR62;GNAI1
vascular transport (GO:0010232)	29/84	0.0272086	0.260709	1.61407	5.81748	SLC24A3;SLC1A1;ATP2A3;SLC1A2;SLC1A3;LRP3;SLC2A4;LRP2;SLC4A3;SLC6A1;SLC6A20;SLC4A4;SLC7A2;LEPR;SLC38A3;SLC19A1;SLC12A2;ABCC4;ABCA2;SLC13A3;AVPR1B;KCNJ8;ATP2B4;SLC16A12;ABCC9;ATP1B2;SLC7A5;SLCO3A1;SLC29A4
regulation of bone mineralization (GO:0030500)	21/57	0.0272659	0.260794	1.78503	6.4299	ACVR1;FBN2;OSR2;MEF2C;PKDCC;TGFB3;FZD9;TWIST1;BMP7;SLC8A1;BMP4;NELL1;BMP2;ANKH;ALOX5;S1PR1;PTK2B;BCOR;NOTUM;BMPR1B;WNT4
regulation of cell motility (GO:2000145)	43/133	0.0276586	0.264081	1.46333	5.25016	BEX4;MACF1;PLXND1;SERPINE2;CCDC125;TACSTD2;TWIST1;GATA3;NTN1;FGF3;EGFR;AMOT;FGF4;FGF5;FGF9;ERBB4;TMSB4Y;SPOCK3;FGF20;PLXNA2;MGAT3;PLXNA1;PLXNC1;TMSB10;PLXNA4;CAVIN1;NRG1;NRG2;SRCIN1;RHOB;BTC;FGF17;FGF16;SST;FGF19;SPATA13;FGF18;AMOTL2;SGK3;AMOTL1;SGK1;FGF10;HBEGF
neurogenesis (GO:0022008)	17/44	0.0279353	0.26578	1.92629	6.892	GCM2;MESP1;TGFB2;DAGLA;LPAR1;CXCR4;PCSK9;SIX1;PRDM12;ASCL1;NEUROD1;DCHS1;FAT4;HAP1;MAPT;EPHB1;WNT2
positive regulation of osteoblast differentiation (GO:0045669)	17/44	0.0279353	0.26578	1.92629	6.892	FBN2;ACVR1;MEF2C;WNT7B;LRP3;NPNT;BMP7;BMP4;NELL1;BMP2;FBXO5;PRKD1;BMPR1B;IL6R;TP63;WNT4;LTF
acylglycerol metabolic process (GO:0006639)	16/41	0.0294548	0.279251	1.95788	6.90131	CETP;PNLIPRP2;DGKE;DGKD;DGAT2;CAV3;DGAT1;DGKA;ABHD6;DGKZ;LMF1;DGKQ;DGKK;DGKI;MGLL;DGKH
positive regulation of biomineral tissue development (GO:0070169)	16/41	0.0294548	0.279251	1.95788	6.90131	FBN2;ACVR1;OSR2;MEF2C;PKDCC;TGFB3;FZD9;BMP7;SLC8A1;BMP4;NELL1;BMP2;ALOX5;FBXO5;BMPR1B;WNT4
regulation of anatomical structure morphogenesis (GO:0022603)	40/123	0.0298887	0.282866	1.47582	5.18055	PHLDB1;BRSK2;CHRNA3;SP100;PID1;PLXND1;FLT4;LRRK2;FITM2;EFNA5;ETS1;DLL1;LFNG;BMPER;CDH2;GPNMB;ADGRA2;KIF13B;KIF1A;LRRC4C;LZTS1;PDZD8;EPHB3;PPFIA2;HTATIP2;EGLN1;TBX1;EPHA4;MEF2C;WTIP;SRCIN1;ARC;SFRP1;HECW2;NEDD4;HECW1;SARM1;MAPT;PHLDB2;SHANK3
positive regulation of vasculature development (GO:1904018)	34/102	0.0302043	0.285351	1.53082	5.35753	CD40;GRN;RAMP2;FLT1;HSPB6;CHRNA7;GATA6;TWIST1;HSPB1;PIK3CD;GATA4;ETS1;ITGAX;CYP1B1;CTSH;CD34;PRKCB;SPHK1;WNT5A;VEGFC;PRKCA;ISL1;F3;RUNX1;RHOB;HIPK2;SMOC2;ADM2;ADAM12;NINJ1;FGF18;PRKD1;ANGPTL4;NODAL
cell differentiation in spinal cord (GO:0021515)	6/11	0.032184	0.296258	3.66844	12.6058	LHX1;DBX1;FOXN4;SOX6;ISL1;MDGA1
central nervous system myelination (GO:0022010)	6/11	0.032184	0.296258	3.66844	12.6058	ABCA2;CNTNAP1;MYRF;TENM4;SOX10;HES5
hematopoietic stem cell proliferation (GO:0071425)	6/11	0.032184	0.296258	3.66844	12.6058	WNT10B;WNT2B;MECOM;WNT5A;CD34;RUNX1
inhibitory synapse assembly (GO:1904862)	6/11	0.032184	0.296258	3.66844	12.6058	GABRA2;GABRB2;LGI2;WNT5A;CBLN4;FGF13
negative regulation of homotypic cell-cell adhesion (GO:0034111)	6/11	0.032184	0.296258	3.66844	12.6058	C1QTNF1;SERPINE2;ADAMTS18;PRKCD;ALOX12;PRKG1
negative regulation of nuclear division (GO:0051784)	6/11	0.032184	0.296258	3.66844	12.6058	BMP4;NANOS2;DMRT1;FBXO5;FBXO43;BMP7
Notch signaling involved in heart development (GO:0061314)	6/11	0.032184	0.296258	3.66844	12.6058	DLL4;HEYL;HEY1;HEY2;SNAI1;SNAI2
positive regulation of bone resorption (GO:0045780)	6/11	0.032184	0.296258	3.66844	12.6058	MC4R;SYK;ADAM8;PRKCA;TNFRSF11A;DEF8
positive regulation of chondrocyte differentiation (GO:0032332)	6/11	0.032184	0.296258	3.66844	12.6058	PKDCC;ZBTB16;SOX9;BMPR1B;SOX6;SOX5
regulation of amyloid precursor protein biosynthetic process (GO:0042984)	6/11	0.032184	0.296258	3.66844	12.6058	NECAB2;ABCA2;BACE2;NECAB1;SOAT1;ITM2A
regulation of cardiac muscle cell differentiation (GO:2000725)	6/11	0.032184	0.296258	3.66844	12.6058	EFNB2;BMP2;MEF2C;MYOCD;WNT3A;SOX6
regulation of long-term neuronal synaptic plasticity (GO:0048169)	6/11	0.032184	0.296258	3.66844	12.6058	CAMK2B;SYNGR1;NETO1;NEURL1;DRD2;SHANK3
regulation of mesenchymal cell proliferation (GO:0010464)	6/11	0.032184	0.296258	3.66844	12.6058	TBX1;STAT1;WNT5A;CHRD;PDGFA;SOX9
skeletal muscle cell differentiation (GO:0035914)	6/11	0.032184	0.296258	3.66844	12.6058	MYOG;EGR2;MEGF10;MYOD1;MYF6;MYF5
vasoconstriction (GO:0042310)	6/11	0.032184	0.296258	3.66844	12.6058	ACTA2;EDN1;EDNRA;EDN2;EDN3;SLC8A1
negative regulation of cell cycle G1/S phase transition (GO:1902807)	14/35	0.0325034	0.297166	2.03917	6.98703	CDKN2B;CDKN2C;PRMT2;FHL1;FAM107A;PKD2;KLF4;MYO16;GFI1B;SLFN11;GPNMB;TFDP3;E2F7;DACT1
negative regulation of epithelial cell migration (GO:0010633)	14/35	0.0325034	0.297166	2.03917	6.98703	PTPRR;SP100;TACSTD2;DAB2IP;PTPRM;NR2F2;MCC;DLL4;DUSP10;DNAJA4;ADGRB1;EVL;SLIT2;ADAMTS9
regulation of phosphatidylinositol 3-kinase activity (GO:0043551)	14/35	0.0325034	0.297166	2.03917	6.98703	PDGFRA;FLT1;FLT3;EPHA8;DAB2IP;NOD2;PIK3R1;FGR;PIK3IP1;WDR91;KIT;PTK2B;PRKD1;FGFR3
semaphorin-plexin signaling pathway (GO:0071526)	14/35	0.0325034	0.297166	2.03917	6.98703	SEMA6B;NRP1;SEMA5B;SEMA6C;NRP2;SEMA7A;PLXND1;SEMA3D;SEMA6D;SEMA3E;SEMA4F;SEMA3F;PLXNA2;PLXNA4
amylin receptor signaling pathway (GO:0097647)	4/6	0.0358357	0.299187	6.1128	20.3484	RAMP2;RAMP3;ADM;RAMP1
cardiac ventricle formation (GO:0003211)	4/6	0.0358357	0.299187	6.1128	20.3484	MESP1;MEF2C;HAND1;TBX5
cellular response to magnesium ion (GO:0071286)	4/6	0.0358357	0.299187	6.1128	20.3484	KCNA1;ANK3;FBP1;RYR3
chondrocyte development (GO:0002063)	4/6	0.0358357	0.299187	6.1128	20.3484	SOX9;BMPR1B;SULF1;SULF2
ear development (GO:0043583)	4/6	0.0358357	0.299187	6.1128	20.3484	TBX1;ECE1;GATA3;STRA6
embryonic skeletal joint development (GO:0072498)	4/6	0.0358357	0.299187	6.1128	20.3484	OSR2;COL2A1;NOG;WNT9A
guanine nucleotide transmembrane transport (GO:1903790)	4/6	0.0358357	0.299187	6.1128	20.3484	SLC17A9;LRRC8C;LRRC8D;SLC19A1
heparan sulfate proteoglycan biosynthetic process, enzymatic modification (GO:0015015)	4/6	0.0358357	0.299187	6.1128	20.3484	HS3ST3B1;HS6ST1;HS6ST2;HS6ST3
imitative learning (GO:0098596)	4/6	0.0358357	0.299187	6.1128	20.3484	CNTNAP2;NRXN1;SHANK3;STRA6
magnesium ion homeostasis (GO:0010960)	4/6	0.0358357	0.299187	6.1128	20.3484	TFAP2B;KCNA1;ANK3;CNNM2
negative regulation of cardiac muscle tissue growth (GO:0055022)	4/6	0.0358357	0.299187	6.1128	20.3484	RBP4;NOG;TBX5;TP73
negative regulation of establishment of protein localization to mitochondrion (GO:1903748)	4/6	0.0358357	0.299187	6.1128	20.3484	LMAN1;SIAH3;LRRK2;MAPT
negative regulation of morphogenesis of an epithelium (GO:1905331)	4/6	0.0358357	0.299187	6.1128	20.3484	BMP4;TACSTD2;SULF1;NKD1
negative regulation of relaxation of muscle (GO:1901078)	4/6	0.0358357	0.299187	6.1128	20.3484	TIFAB;PDE4D;PDE4B;NEUROG1
nephric duct morphogenesis (GO:0072178)	4/6	0.0358357	0.299187	6.1128	20.3484	LHX1;GPC3;GATA3;PAX2
neurotransmitter loading into synaptic vesicle (GO:0098700)	4/6	0.0358357	0.299187	6.1128	20.3484	SLC32A1;SLC17A6;SLC17A7;SLC18A2
neurotransmitter-gated ion channel clustering (GO:0072578)	4/6	0.0358357	0.299187	6.1128	20.3484	LHFPL4;SHANK3;GPHN;SHISA7
positive regulation of animal organ morphogenesis (GO:0110110)	4/6	0.0358357	0.299187	6.1128	20.3484	BMP2;SIX1;GATA3;CD34
positive regulation of epithelial cell differentiation involved in kidney development (GO:2000698)	4/6	0.0358357	0.299187	6.1128	20.3484	PAX8;LHX1;PROM1;PAX2
positive regulation of gonad development (GO:1905941)	4/6	0.0358357	0.299187	6.1128	20.3484	NR5A1;CITED2;WT1;SOX9
positive regulation of heart rate by epinephrine-norepinephrine (GO:0001996)	4/6	0.0358357	0.299187	6.1128	20.3484	PDE4D;ADRA1D;ADRB1;ADRA1B
positive regulation of kidney development (GO:0090184)	4/6	0.0358357	0.299187	6.1128	20.3484	BMP4;FOXD1;NOG;SOX9
positive regulation of male gonad development (GO:2000020)	4/6	0.0358357	0.299187	6.1128	20.3484	NR5A1;CITED2;WT1;SOX9
positive regulation of natural killer cell mediated cytotoxicity directed against tumor cell target (GO:0002860)	4/6	0.0358357	0.299187	6.1128	20.3484	IL12B;CD226;PVR;NECTIN2
positive regulation of natural killer cell mediated immune response to tumor cell (GO:0002857)	4/6	0.0358357	0.299187	6.1128	20.3484	IL12B;CD226;PVR;NECTIN2
regulation of digestive system process (GO:0044058)	4/6	0.0358357	0.299187	6.1128	20.3484	KCNQ1;OPRK1;SGK1;FGF10
regulation of immunoglobulin mediated immune response (GO:0002889)	4/6	0.0358357	0.299187	6.1128	20.3484	IL10;TNFSF4;CD226;NECTIN2
regulation of resting membrane potential (GO:0060075)	4/6	0.0358357	0.299187	6.1128	20.3484	ATP1A3;KCNK1;NALCN;KCNJ2
regulation of saliva secretion (GO:0046877)	4/6	0.0358357	0.299187	6.1128	20.3484	TIFAB;OPRK1;NEUROG1;FGF10
regulation of superoxide metabolic process (GO:0090322)	4/6	0.0358357	0.299187	6.1128	20.3484	GCH1;SYK;BMP7;FBLN5
regulation of type B pancreatic cell proliferation (GO:0061469)	4/6	0.0358357	0.299187	6.1128	20.3484	NR4A1;NR4A3;NR1D1;SGPP2
response to catecholamine (GO:0071869)	4/6	0.0358357	0.299187	6.1128	20.3484	GNG2;NR4A3;DRD1;ADCY6
skeletal muscle thin filament assembly (GO:0030240)	4/6	0.0358357	0.299187	6.1128	20.3484	ACTA1;ACTC1;PROX1;LMOD3
taurine metabolic process (GO:0019530)	4/6	0.0358357	0.299187	6.1128	20.3484	GHR;STAT5A;CDO1;CSAD
tongue development (GO:0043586)	4/6	0.0358357	0.299187	6.1128	20.3484	TBX1;WNT10A;INTU;WDPCP
trigeminal nerve development (GO:0021559)	4/6	0.0358357	0.299187	6.1128	20.3484	TIFAB;ISL1;NEUROG1;POU4F1
ventricular compact myocardium morphogenesis (GO:0003223)	4/6	0.0358357	0.299187	6.1128	20.3484	DSP;TGFBR3;NOG;LRP2
vocal learning (GO:0042297)	4/6	0.0358357	0.299187	6.1128	20.3484	CNTNAP2;NRXN1;SHANK3;STRA6
atrial septum development (GO:0003283)	7/14	0.0356596	0.299187	3.05725	10.1921	TGFB2;HEY2;TBX20;GATA4;ISL1;ZFPM1;DAND5
atrioventricular valve development (GO:0003171)	7/14	0.0356596	0.299187	3.05725	10.1921	ACVR1;HEYL;TGFB2;BMP2;TBX20;SLIT3;ZFPM1
monoacylglycerol metabolic process (GO:0046462)	7/14	0.0356596	0.299187	3.05725	10.1921	FAAH;DGAT2;DGAT1;MOGAT3;ABHD6;MGLL;ABHD12B
negative regulation of secretion (GO:0051048)	7/14	0.0356596	0.299187	3.05725	10.1921	VAMP8;TIFAB;PTGER3;NRG1;SPX;NEUROG1;VAMP3
pancreas development (GO:0031016)	7/14	0.0356596	0.299187	3.05725	10.1921	TCF7L2;FOXF1;ZIC3;PROX1;NKX6-1;PTF1A;ISL1
substrate-dependent cell migration (GO:0006929)	7/14	0.0356596	0.299187	3.05725	10.1921	NRP1;SHTN1;EPHA8;ITGA2;ITGA11;VEGFC;NTN1
intrinsic apoptotic signaling pathway in response to endoplasmic reticulum stress (GO:0070059)	12/29	0.0353188	0.299187	2.15882	7.21765	ERN1;ERN2;BRSK2;TMEM117;ATP2A3;ITPR1;DAB2IP;BCL2;TRIB3;BBC3;MAP3K5;ATF4
negative regulation of epithelial to mesenchymal transition (GO:0010719)	12/29	0.0353188	0.299187	2.15882	7.21765	FOXA1;EFNA1;SPRED2;SFRP1;NKX2-1;DAB2IP;GATA3;LDLRAD4;IL17RD;TBX5;OVOL2;SMAD7
negative regulation of myeloid leukocyte differentiation (GO:0002762)	12/29	0.0353188	0.299187	2.15882	7.21765	MAFB;TMEM178A;GPR55;RARA;CARTPT;INHBA;TLR4;ZFPM1;GPR137B;TLR3;FSTL3;FBN1
ERBB2 signaling pathway (GO:0038128)	13/32	0.0339663	0.299187	2.09268	7.07826	PTPN18;PTPRR;ERBIN;MATK;NRG1;PRKCA;PIK3R1;NRG2;EGFR;BTC;ERBB4;CDC37;HBEGF
liver development (GO:0001889)	13/32	0.0339663	0.299187	2.09268	7.07826	PHF2;NKX2-8;CITED2;PCSK9;ARID5B;COBL;PROX1;PKD2;TGFBR3;ZIC3;E2F7;E2F8;WNT4
membrane depolarization (GO:0051899)	13/32	0.0339663	0.299187	2.09268	7.07826	KCNH2;CHRNA4;CACNA1B;CACNA1E;CACNA1G;CACNA1I;CACNB3;CACNB4;SCN5A;CACNG2;SCN3B;CACNG4;SCN1B
neural crest cell development (GO:0014032)	17/45	0.0348496	0.299187	1.85737	6.23465	SEMA6B;TBX1;SEMA5B;SEMA6C;SEMA7A;SEMA3D;SEMA6D;SEMA3E;NRG1;SEMA4F;SEMA3F;SOX10;SHH;CDH2;ERBB4;SNAI2;RADIL
substrate adhesion-dependent cell spreading (GO:0034446)	18/48	0.0328111	0.299187	1.83565	6.27238	NRP1;NTNG2;LAMC3;ATRNL1;ITGB3;LAMB1;PIK3R1;SRCIN1;EFNA1;ATRN;TMEFF2;MICALL2;ITGB7;RADIL;BVES;EPHB3;MEGF9;VAMP3
fat cell differentiation (GO:0045444)	21/58	0.0330691	0.299187	1.73667	5.92059	IL11;TCF7L2;TFAP2B;EGR2;PID1;WNT5B;INHBB;METRNL;KLF4;SMAD6;PSMB8;NR4A2;NR4A1;MAFB;NR4A3;FAM120B;ZNF516;PRDM16;PPARG;ALOXE3;ZBTB7A
cell-cell junction organization (GO:0045216)	28/82	0.0341057	0.299187	1.58706	5.36154	CTNND2;PVR;CDH8;CDH7;CDH6;CDH4;ARVCF;CDH3;CDH2;CDH20;CDH22;DSP;TGFB2;SMAD3;CADM1;TGFB3;F2R;CLDN5;CDH10;CDH11;PKP1;PRTN3;DCHS1;LIMS2;NECTIN2;SDK2;NECTIN1;TJP2
regulation of endothelial cell migration (GO:0010594)	30/89	0.0345105	0.299187	1.55643	5.23972	NRP1;NRP2;GRN;SP100;FLT4;ITGB3;PIK3CD;PTPRM;GATA3;ETS1;DLL4;BMPER;ATOH8;PTK2B;SLIT2;ADAMTS9;EDN1;WNT5A;DAB2IP;PRKCA;PROX1;NR2F2;FOXP1;RHOB;BMP4;SMOC2;DNAJA4;ADGRB1;PRKD1;RIN2
positive regulation of protein modification process (GO:0031401)	65/214	0.0329451	0.299187	1.33686	4.5626	CD40;FLT4;ITGB3;LRRK2;ARRB1;FGF3;FGF4;FGF5;CCND3;CCND2;CCND1;FGF9;LEPR;SOX9;RSPO1;PDE8A;NKX3-1;PPP1R16B;LIMCH1;AKTIP;PRKCD;TERF2IP;FAM20A;GAS6;TRABD2B;TRABD2A;CDCA2;NNMT;RALB;CHRNA7;GBA;PELI2;EFNA5;EGFR;ARNTL;C3;GPNMB;THPO;ERBB4;P2RY1;FGF20;NIBAN1;NTRK1;TBX1;NTRK2;ACE;WNT3A;RARRES2;ASPSCR1;VEGFC;MT3;IRGM;BMP4;EFNA1;FGF17;FGF16;BMP2;SLCO3A1;DLC1;FGF19;FGF18;CAMK1;RAMP1;HLA-DRB1;FGF10
cellular response to drug (GO:0035690)	11/26	0.0364788	0.302679	2.24261	7.42534	KCNH2;MEF2C;REST;KCNQ1;PDE4B;HTR1B;GAS6;FBP1;PPM1F;CERS1;NKX3-1
glial cell development (GO:0021782)	11/26	0.0364788	0.302679	2.24261	7.42534	NRROS;MYRF;MXRA8;CSPG5;TPPP;DLL1;ZNF488;MT3;SOX10;HES5;TLR2
regulation of chondrocyte differentiation (GO:0032330)	11/26	0.0364788	0.302679	2.24261	7.42534	PKDCC;EFEMP1;SCIN;ZBTB16;SNAI2;SOX9;WNT9A;SOX6;BMPR1B;NKX3-2;SOX5
regulation of regulatory T cell differentiation (GO:0045589)	11/26	0.0364788	0.302679	2.24261	7.42534	LAG3;DUSP10;CR1;CBFB;TNFRSF18;IRF1;TNFSF4;NFATC2;HLA-G;VSIR;RUNX1
positive regulation of kinase activity (GO:0033674)	37/114	0.0366921	0.30398	1.4712	4.8626	EPHB6;RET;FLT1;EPHA10;FLT3;FLT4;PRKAG2;EGFR;RASSF2;RELN;ERBB4;PTK2B;EPHB2;EPHB1;EPHB3;EPHA5;MAP2K3;NTRK1;EPHA4;PDGFRA;NTRK2;EPHA7;EPHA6;EPHA8;INSRR;MERTK;ADCYAP1;EEF1A2;KIT;SPDYA;RAPGEF2;ROR2;MAPT;GAS6;FGFR3;EPHA3;HLA-DRB1
activation of protein kinase A activity (GO:0034199)	8/17	0.0372656	0.304053	2.71774	8.94052	ADCY9;PRKAR2A;ADCY4;ADCY1;ADCY8;ADCY7;ADCY6;ADCY5
positive regulation of collagen metabolic process (GO:0010714)	8/17	0.0372656	0.304053	2.71774	8.94052	BMP4;TGFB3;CREB3L1;F2R;VIM;VSIR;RUNX1;WNT4
purine ribonucleotide transport (GO:0015868)	8/17	0.0372656	0.304053	2.71774	8.94052	ABCC4;SLC17A9;ABCC6;LRRC8C;LRRC8D;SLC25A42;SLC25A4;SLC19A1
pyrimidine-containing compound catabolic process (GO:0072529)	8/17	0.0372656	0.304053	2.71774	8.94052	DPYSL5;DPYS;DPYSL2;NT5C1A;DPYSL3;TET2;CRMP1;UPP2
regulation of cellular response to growth factor stimulus (GO:0090287)	8/17	0.0372656	0.304053	2.71774	8.94052	TFAP2B;TWSG1;ITGA3;OTX2;SLIT2;PCSK6;SULF1;FSTL3
stabilization of membrane potential (GO:0030322)	8/17	0.0372656	0.304053	2.71774	8.94052	KCNK6;KCNK7;KCNK12;KCNK13;CHCHD10;KCNK1;KCNN4;KCNK3
calcium ion transmembrane import into cytosol (GO:0097553)	16/42	0.036976	0.304053	1.88245	6.20735	SLC24A2;RYR2;F2R;ITPR1;ATP2B4;HTR2C;PKD2;GRIN2C;GRIN2B;RYR3;SLC8A1;GRIN1;GRIN2D;GRIN2A;PLCG2;DRD2
positive regulation of protein tyrosine kinase activity (GO:0061098)	16/42	0.036976	0.304053	1.88245	6.20735	EPHA4;NTRK2;ACE;BDNF;TGFA;AREG;SRCIN1;ADRA2A;BTC;EFNA1;GRM5;RELN;DOK7;NOX4;GAS6;HBEGF
transport across blood-brain barrier (GO:0150104)	29/86	0.0370052	0.304053	1.55723	5.13372	SLC24A3;SLC1A1;ATP2A3;SLC1A2;SLC1A3;LRP3;SLC2A4;LRP2;SLC4A3;SLC6A1;SLC6A20;SLC4A4;SLC7A2;LEPR;SLC38A3;SLC19A1;SLC12A2;ABCC4;ABCA2;SLC13A3;AVPR1B;KCNJ8;ATP2B4;SLC16A12;ABCC9;ATP1B2;SLC7A5;SLCO3A1;SLC29A4
regulation of heart contraction (GO:0008016)	31/93	0.037194	0.304053	1.5305	5.0378	HCN4;KCNG2;RYR2;CAMK2D;AHCYL1;NPR1;CELF2;ATP2A3;ITPR1;ATP1A3;RYR3;SLC8A1;NPPC;TMEM65;CYP2J2;TGFB2;CAV3;KCNIP2;KCNJ12;PDE4D;ATP2B4;ABCC9;FOXN4;ATP1B2;TNNI3K;APLN;SMAD7;DES;KCNQ1;RNF207;FXYD6
dopaminergic neuron differentiation (GO:0071542)	9/20	0.037679	0.304657	2.50174	8.20232	FOXA1;NR4A2;SHH;LMX1A;WNT9B;EN1;OTX2;LMX1B;WNT2
energy reserve metabolic process (GO:0006112)	9/20	0.037679	0.304657	2.50174	8.20232	PID1;PPP1R3C;GFPT2;GFPT1;LEPR;PRKAG2;PHKA1;MT3;MRAP2
mesoderm development (GO:0007498)	9/20	0.037679	0.304657	2.50174	8.20232	HES7;TBX1;MESP1;TCF15;SECTM1;IKZF1;JAK2;IKZF3;TBX3
negative regulation of axon extension involved in axon guidance (GO:0048843)	9/20	0.037679	0.304657	2.50174	8.20232	SEMA6B;SEMA5B;SEMA6C;SEMA7A;SEMA3D;SEMA6D;SEMA3E;SEMA4F;SEMA3F
positive regulation of cyclin-dependent protein kinase activity (GO:1904031)	9/20	0.037679	0.304657	2.50174	8.20232	CCND3;CCND2;CCND1;SPDYA;PROX1;PKD2;EGFR;TTBK1;STOX1
positive regulation of heart contraction (GO:0045823)	9/20	0.037679	0.304657	2.50174	8.20232	RYR2;EDN1;TGFB2;EDN2;EDN3;KCNQ1;ADM;SCN3B;APLN
peptidyl-tyrosine phosphorylation (GO:0018108)	24/69	0.0383886	0.309929	1.63205	5.32047	NTRK1;ITK;EPHA4;PDGFRA;FLT1;PKDCC;SYK;FLT3;IL15;FLT4;EGFR;TTBK1;GHR;FGR;EFEMP1;RELN;ERBB4;KIT;PTK2B;EPHB2;JAK2;JAK3;FGFR3;EPHA3
neuron development (GO:0048666)	45/143	0.0387226	0.312157	1.4062	4.57203	CNTNAP2;ATP8A2;TENM4;RASGRF1;GBA;STMN2;PTPRM;STMND1;PRDM12;ASCL1;HS6ST1;GLI2;PPP1R9B;SAMD14;MAP2;NPY;TMEM108;MICALL2;SH3GL2;EPHA5;NTRK2;MEF2C;SRRM4;TGFB2;UNC5A;EPHA8;TBCD;DTNBP1;LAMB1;POU3F2;RUNX3;POU4F1;PBX1;RUNX1;ADCYAP1;ISL2;GPRIN1;NEDD4;RAPGEF2;CNTN4;MAPT;ATXN10;INSM1;LRP12;VSX1
regulation of MAP kinase activity (GO:0043405)	32/97	0.0398647	0.320884	1.50696	4.85581	CD40;FLT1;RGS14;FLT3;DIRAS1;LRRK2;DIRAS2;GBA;PDGFA;NOD2;EGFR;PIK3R5;ROBO1;EDN1;CAV3;EDN3;CD300A;DUSP1;PAQR3;PRKCD;DAB2IP;TPD52L1;BMP7;LIME1;ADRA2A;DUSP7;BMP4;FGF16;FGF18;KIT;ADAM8;TRIB3
adherens junction organization (GO:0034332)	18/49	0.0402384	0.322927	1.77631	5.70718	RAMP2;CADM1;TBCD;PVR;CDH8;CDH7;SMAD7;CDH6;CDH4;CDH3;CDH2;CDH20;CDH10;CDH11;CDH22;DCHS1;NECTIN2;NECTIN1
aminoglycan biosynthetic process (GO:0006023)	18/49	0.0402384	0.322927	1.77631	5.70718	HS3ST3B1;B3GALNT1;HS3ST3A1;SDC3;XYLT2;XYLT1;HS3ST6;HS6ST1;HS6ST2;HS3ST2;EXT1;B3GNT9;B3GNT6;HAS1;B3GNT4;GPC3;PXYLP1;AGRN
positive regulation of cell cycle (GO:0045787)	23/66	0.0411585	0.329819	1.63668	5.22154	FOXA1;ZBED9;TGFB2;CITED2;CCDC57;SPHK1;USP2;PRKCA;PROX1;PKD2;MEIS2;EGFR;TBX3;SMOC2;CCND3;CCND2;RPS15A;CCND1;TAL1;RARA;SPDYA;NKX3-1;LGMN
Rho protein signal transduction (GO:0007266)	20/56	0.0425569	0.340299	1.69969	5.36576	ROPN1B;NGFR;PLEKHG5;ARHGDIG;ARHGAP29;CELSR1;ARHGAP6;RHOD;NTN1;ADRA2A;RHOB;EPS8;SHTN1;COL1A2;AGTR1;ARHGEF3;CDC42EP1;EPS8L1;ARHGEF1;RHOU
negative regulation of cellular response to growth factor stimulus (GO:0090288)	27/80	0.0425927	0.340299	1.55904	4.92044	CHRD;LRP2;FSTL3;HHEX;BMPER;CREB3L1;SOST;SLIT2;CER1;NOG;ATP2B4;DAB2IP;SMAD9;SHISA2;SMAD6;SULF1;APLN;HIPK2;SMAD7;SULF2;BMP2;BAMBI;NEDD4;VWC2;PPARG;BMPR1B;DAND5
negative regulation of angiogenesis (GO:0016525)	29/87	0.0427993	0.341443	1.53028	4.82227	NPR1;PDE3B;PTPRM;SEMA3E;ISM1;THBS4;AMOT;NPPB;HHEX;CREB3L1;ALOX5;E2F2;ADAMTS9;MINAR1;SLC12A2;TGFB2;STAT1;ATP2B4;DAB2IP;KLF4;SULF1;HLA-G;CLDN5;EFNA3;COL4A2;ADGRB1;COL4A3;PPARG;PF4
regulation of sprouting angiogenesis (GO:1903670)	13/33	0.0437346	0.348389	1.98792	6.22142	PPP1R16B;KLF4;DLL1;FGF16;PKM;BMPER;ALOX5;CREB3L1;FGF18;E2F2;ITGA5;ADAMTS9;JAK1
regulation of MAPK cascade (GO:0043408)	51/166	0.0443977	0.353149	1.35823	4.2303	BCAR3;RET;FLT1;FLT3;NRK;WWC1;FLT4;ULK4;ADRA1D;ADRA1B;SOX2;GRM4;LBH;EPHB1;IL11;EPHA7;GPR37;AVPR1B;SYK;EPHA8;DUSP1;F2R;ADRA2C;ADRA2B;ADRA2A;TGFBR3;KIT;ROR2;JCAD;PELI2;LPAR1;PDGFA;ALOX12B;ADRB2;EGFR;THPO;PLCG2;PAK5;NTRK1;TBX1;NTRK2;CAV3;CAV2;DAB2IP;BMP2;TAOK3;TAOK2;FGFR3;HLA-DRB1;FGF10;GSDME
associative learning (GO:0008306)	5/9	0.0463268	0.356386	3.82077	11.7375	MAP1A;DRD2;SLC6A1;LGMN;SHANK1
collagen-activated signaling pathway (GO:0038065)	5/9	0.0463268	0.356386	3.82077	11.7375	COL1A1;COL4A2;UBASH3B;ITGA2;ITGA11
embryonic forelimb morphogenesis (GO:0035115)	5/9	0.0463268	0.356386	3.82077	11.7375	OSR2;WNT7A;CACNA1C;TBX5;TBX3
endothelial cell chemotaxis (GO:0035767)	5/9	0.0463268	0.356386	3.82077	11.7375	NR4A1;NRP1;EGR3;PLEKHG5;CCN3
epithelial to mesenchymal transition involved in endocardial cushion formation (GO:0003198)	5/9	0.0463268	0.356386	3.82077	11.7375	BMP4;HEYL;HEY2;SNAI1;SNAI2
mitral valve morphogenesis (GO:0003183)	5/9	0.0463268	0.356386	3.82077	11.7375	ACVR1;EFNA1;DCHS1;SMAD6;ZFPM1
negative regulation of pathway-restricted SMAD protein phosphorylation (GO:0060394)	5/9	0.0463268	0.356386	3.82077	11.7375	SNX25;NOG;LDLRAD4;SMAD6;SMAD7
pericardium development (GO:0060039)	5/9	0.0463268	0.356386	3.82077	11.7375	DLL4;BMP2;TBX20;TBX5;BMP7
positive regulation of blood pressure (GO:0045777)	5/9	0.0463268	0.356386	3.82077	11.7375	GLP1R;ACE;TBXA2R;SPX;CARTPT
positive regulation of protein kinase C signaling (GO:0090037)	5/9	0.0463268	0.356386	3.82077	11.7375	CD40;MC1R;WNT11;FLT4;WNT5A
positive regulation of smooth muscle contraction (GO:0045987)	5/9	0.0463268	0.356386	3.82077	11.7375	MYOCD;SPHK1;F2R;NMU;SPX
regulation of cellular response to oxidative stress (GO:1900407)	5/9	0.0463268	0.356386	3.82077	11.7375	GCH1;AIFM2;ALOX5;BMP7;FBLN5
regulation of glucan biosynthetic process (GO:0010962)	5/9	0.0463268	0.356386	3.82077	11.7375	PPP1R3G;PPP1R3C;PPP1R3B;PPP1R3E;PPP1R3D
regulation of nephron tubule epithelial cell differentiation (GO:0072182)	5/9	0.0463268	0.356386	3.82077	11.7375	PAX8;LHX1;GATA3;PROM1;PAX2
regulation of tumor necrosis factor superfamily cytokine production (GO:1903555)	5/9	0.0463268	0.356386	3.82077	11.7375	MAPKAPK2;SIRPA;CD47;FOXP1;LTF
regulation of Wnt signaling pathway, planar cell polarity pathway (GO:2000095)	5/9	0.0463268	0.356386	3.82077	11.7375	SPEF1;RSPO3;MLLT3;NKD1;DACT1
response to leptin (GO:0044321)	5/9	0.0463268	0.356386	3.82077	11.7375	NR4A3;CCND1;LEPR;LRP2;NR1D1
semaphorin-plexin signaling pathway involved in axon guidance (GO:1902287)	5/9	0.0463268	0.356386	3.82077	11.7375	PLXND1;PLXNA2;PLXNA1;PLXNC1;PLXNA4
sympathetic ganglion development (GO:0061549)	5/9	0.0463268	0.356386	3.82077	11.7375	NRP1;NRP2;INSM1;SEMA3F;ASCL1
ion homeostasis (GO:0050801)	12/30	0.0460138	0.356386	2.03875	6.27692	HCN4;UNC80;CAMK2D;SLC30A2;P2RY2;WNK2;FHL1;SLC4A10;SLC4A11;SLC4A3;RHCG;SLC4A4
negative regulation of Notch signaling pathway (GO:0045746)	12/30	0.0460138	0.356386	2.03875	6.27692	DLL4;LFNG;TSPAN15;HEY1;NEURL1;ARRB1;NRARP;DLL1;ZBTB7A;EGFR;DLK1;DLK2
positive regulation of lipid kinase activity (GO:0090218)	12/30	0.0460138	0.356386	2.03875	6.27692	FGR;PDGFRA;FLT1;FLT3;EPHA8;EEF1A2;KIT;PTK2B;NOD2;PRKD1;DGKZ;FGFR3
regulation of vasoconstriction (GO:0019229)	12/30	0.0460138	0.356386	2.03875	6.27692	CHRM3;ACE;AVPR1B;TBXA2R;F2R;FGG;AGTR1;ADM;ADRA1D;ECE1;ADRA1B;SMTNL2
ion transport (GO:0006811)	37/116	0.0469824	0.360913	1.43376	4.38442	HCN4;SLC24A2;CHRNA3;GABRB1;SLC24A4;SLC24A3;CHRNA4;CHRNA7;SLC1A1;SLC1A2;SLC1A3;SLC1A6;SLC8A1;PANX2;GLRA1;PIEZO2;KCNN1;TSPO;SLC17A6;KCNN2;CNGA3;SLC17A7;KCNN4;SLC12A2;SLC15A1;TRPC6;SLC32A1;TRPA1;ATP11B;SLC8B1;GRIN1;SLC9A2;ANO1;SLC5A8;SLC9A5;GLRB;PLP2
Notch signaling pathway (GO:0007219)	21/60	0.0473564	0.363268	1.64739	5.02464	JAG2;PLXND1;STAT1;WWC1;DTX1;NRARP;ASCL1;DLL1;PBX1;DLL4;KAT2B;HEYL;BMP2;HEY1;HEY2;SNAI1;SNAI2;HES1;MAML3;ZNF423;HES5
positive regulation of mitotic cell cycle (GO:0045931)	11/27	0.0482114	0.368776	2.10231	6.37453	FOXA1;SMOC2;CCDC57;TAL1;SPHK1;USP2;HES1;PRKCA;MEIS2;NKX3-1;LGMN
regulation of cardiac muscle cell contraction (GO:0086004)	11/27	0.0482114	0.368776	2.10231	6.37453	HCN4;DSP;RYR2;CAMK2D;CAV3;PDE4D;AKAP9;PDE4B;CACNA1C;SCN5A;FGF13
synaptic vesicle exocytosis (GO:0016079)	15/40	0.0488112	0.372306	1.83514	5.54174	SYT5;UNC13C;SYT2;SYT1;DOC2B;CPLX2;CPLX1;CPLX4;STX11;SYT7;CPLX3;RIMS1;SYT10;STX2;STX1A
chloride transmembrane transport (GO:1902476)	18/50	0.0488098	0.372306	1.72069	5.19618	GABRA2;GABRQ;SLC12A2;GABRB2;GABRP;GABRB1;GABRA5;SLC1A1;SLC1A3;SLC6A1;ANO4;GABRG3;ANO2;ANO1;GLRA1;GLRB;GABRD;CFTR
negative regulation of cellular macromolecule biosynthetic process (GO:2000113)	152/547	0.0490129	0.373316	1.18091	3.56124	ZBTB21;IKZF1;NR3C1;ELK3;DACH1;SALL1;SOX18;CREB3L1;MYB;DPF3;KMT5A;SOX9;SOX7;TP63;ENPP7;NANOS2;TLE2;MSX2;SFMBT1;ZBTB38;SFMBT2;ESX1;WNT5A;ARID5A;SOX14;ARID5B;KCTD1;TBR1;FOXP2;POU3F3;DKK3;FOXP1;HIC2;ERN2;SFRP1;SLFN11;ZNF318;GMNC;TRIB3;ZFPM2;L3MBTL1;CALCA;TSHZ3;GATA6;TWIST2;TWIST1;GATA3;ATXN1;NACC2;PRDM16;NKX2-1;ZNF423;ZBTB7A;WNT4;ZBTB18;TFAP2B;JUN;UBE2I;CBX4;ATP8B1;VDR;ZBTB16;NR0B1;NR1D1;NR2F2;SMARCA…
sphingolipid biosynthetic process (GO:0030148)	25/74	0.049099	0.373444	1.56117	4.70525	PPM1L;GBA;ALOX12B;CLN8;SMPD2;ALDH3B2;ST3GAL5;ST8SIA5;A4GALT;ALOXE3;ELOVL5;SPHK1;ELOVL3;SPNS2;ST8SIA3;ELOVL7;SGPP2;SGPP1;FA2H;PRKD3;PRKD1;DEGS2;PLPP2;CERS1;ST6GALNAC5
lipid translocation (GO:0034204)	10/24	0.0502227	0.381452	2.18406	6.53316	ABCA1;ATP8A2;ATP8B3;SLC66A2;TMEM30B;ATP8B1;ABCB4;ABCA4;ATP10A;ATP11B
ATP transport (GO:0015867)	6/12	0.0511855	0.385502	3.05683	9.08581	CR1;SLC17A9;ABCC6;CD47;SLC25A42;SLC25A4
cell differentiation in hindbrain (GO:0021533)	6/12	0.0511855	0.385502	3.05683	9.08581	AGTPBP1;LHX1;NOG;FAIM2;PROX1;CBLN1
ganglion development (GO:0061548)	6/12	0.0511855	0.385502	3.05683	9.08581	NRP1;NRP2;UNC5C;INSM1;SEMA3F;ASCL1
mesoderm morphogenesis (GO:0048332)	6/12	0.0511855	0.385502	3.05683	9.08581	EOMES;MESP2;MESP1;MSGN1;SNAI1;TBX3
negative regulation of vascular permeability (GO:0043116)	6/12	0.0511855	0.385502	3.05683	9.08581	CLDN5;RAMP2;DDAH1;PDE2A;SLIT2;SH3GL2
regulation of CD4-positive, alpha-beta T cell differentiation (GO:0043370)	6/12	0.0511855	0.385502	3.05683	9.08581	CBFB;IRF4;TNFSF4;RUNX3;HLA-DRB1;RUNX1
embryonic cranial skeleton morphogenesis (GO:0048701)	7/15	0.0529466	0.387112	2.67491	7.86016	TBX1;PDGFRA;IRX5;LHX1;SIX1;TWIST1;HOXA1
ganglioside biosynthetic process (GO:0001574)	7/15	0.0529466	0.387112	2.67491	7.86016	ST8SIA2;ST8SIA3;ST8SIA4;ST3GAL5;ST8SIA6;ST3GAL1;ST6GALNAC5
lipoxygenase pathway (GO:0019372)	7/15	0.0529466	0.387112	2.67491	7.86016	HPGD;ALOX5;ALOX15;ALOX12;ALOX12B;ALOX15B;ALOXE3
negative regulation of androgen receptor signaling pathway (GO:0060766)	7/15	0.0529466	0.387112	2.67491	7.86016	HEYL;SFRP1;FOXH1;TCF21;ZBTB7A;NODAL;FOXP1
negative regulation of chondrocyte differentiation (GO:0032331)	7/15	0.0529466	0.387112	2.67491	7.86016	EFEMP1;RFLNB;SNAI2;WNT9A;SOX9;NKX3-2;RFLNA
neurotrophin TRK receptor signaling pathway (GO:0048011)	7/15	0.0529466	0.387112	2.67491	7.86016	NTRK1;NTF4;NGFR;NTRK2;BDNF;HAP1;NGF
vitamin D metabolic process (GO:0042359)	7/15	0.0529466	0.387112	2.67491	7.86016	CYP24A1;VDR;CYP11A1;CYP2R1;CYP1A1;LRP2;LGMN
adenine nucleotide transport (GO:0051503)	8/18	0.0529349	0.387112	2.44581	7.18748	ABCC4;SLC17A9;ABCC6;LRRC8C;LRRC8D;SLC25A42;SLC25A4;SLC19A1
cellular response to glucocorticoid stimulus (GO:0071385)	8/18	0.0529349	0.387112	2.44581	7.18748	REST;BCL2L11;KLF9;FAM107A;NR3C1;SSTR2;ISL1;SSTR5
intermediate filament organization (GO:0045109)	8/18	0.0529349	0.387112	2.44581	7.18748	DSP;BFSP1;DES;NEFL;PKP1;VIM;GFAP;MTM1
positive regulation of cartilage development (GO:0061036)	8/18	0.0529349	0.387112	2.44581	7.18748	BMP4;BMP2;PKDCC;ZBTB16;SOX9;BMPR1B;SOX6;SOX5
positive regulation of CREB transcription factor activity (GO:0032793)	8/18	0.0529349	0.387112	2.44581	7.18748	EPHA5;CAMK1D;CRTC3;RELN;LPAR5;ADCY1;PRKD1;ADCY8
regulation of platelet aggregation (GO:0090330)	8/18	0.0529349	0.387112	2.44581	7.18748	C1QTNF1;SERPINE2;SYK;ADAMTS18;PRKCD;ALOX12;PRKCA;PRKG1
sodium ion import across plasma membrane (GO:0098719)	8/18	0.0529349	0.387112	2.44581	7.18748	HCN4;SLC12A2;SLC9A2;SLC9A5;SLC5A2;SLC6A1;SLC8A1;HCN2
ventricular cardiac muscle cell action potential (GO:0086005)	8/18	0.0529349	0.387112	2.44581	7.18748	KCNH2;RYR2;CAV3;KCNJ8;KCNQ1;GPD1L;SCN5A;SCN3B
cellular response to estradiol stimulus (GO:0071392)	9/21	0.0518841	0.387112	2.29311	6.78471	MYOG;FAM210B;SFRP1;RAMP3;MYOD1;NRIP1;SSTR2;POU4F1;EGFR
negative regulation of peptidyl-serine phosphorylation (GO:0033137)	9/21	0.0518841	0.387112	2.29311	6.78471	MLXIPL;RASSF2;PDE4D;PAQR3;CNKSR3;DMD;GPD1L;PPM1F;SMAD7
response to glucagon (GO:0033762)	9/21	0.0518841	0.387112	2.29311	6.78471	ADCY9;GCGR;PRKAR2A;ADCY4;ADCY1;ADCY8;ADCY7;ADCY6;ADCY5
sensory perception of pain (GO:0019233)	9/21	0.0518841	0.387112	2.29311	6.78471	TRPA1;CHRNA4;KCNA2;OPRL1;OPRK1;OPRM1;PRDM12;ALOXE3;RETREG1
negative regulation of epithelial cell apoptotic process (GO:1904036)	14/37	0.051985	0.387112	1.8616	5.50438	CAST;IL10;IL11;TCF7L2;RAMP2;WFS1;FGG;NDNF;GATA3;ICAM1;NEUROD1;GAS6;PPARA;SCG2
epidermal growth factor receptor signaling pathway (GO:0007173)	17/47	0.0522795	0.387112	1.73331	5.11527	DGKD;SHC3;ERBIN;TGFA;PIK3R1;SLC30A10;AREG;EGFR;BTC;EFEMP1;GAREM1;REPS2;PLCE1;PTK2B;SOX9;FAM83B;HBEGF
negative regulation of blood vessel morphogenesis (GO:2000181)	26/78	0.0529808	0.387112	1.52996	4.49475	NPR1;PDE3B;PTPRM;SEMA3E;ISM1;THBS4;AMOT;NPPB;HHEX;ALOX5;WNT4;MINAR1;TGFB2;STAT1;ATP2B4;DAB2IP;KLF4;SULF1;HLA-G;CLDN5;EFNA3;COL4A2;ADGRB1;COL4A3;PPARG;PF4
regulation of ERK1 and ERK2 cascade (GO:0070372)	70/238	0.0531806	0.388045	1.27656	3.74551	NRP1;PTPRR;FLT4;HTR2C;ARRB1;ICAM1;FGF4;SPRED2;DUSP10;BMPER;GLIPR2;TIMP3;SIRPA;EPHB2;EPHB1;PDE8A;DUSP4;PDGFRA;EPHA7;SYK;F2R;FGG;PRKCA;OPRM1;NPNT;DUSP26;MTURN;DUSP6;TGFBR3;ADCYAP1;GAREM1;HAND2;CNKSR3;RAPGEF2;ROR2;GAS6;TLR4;NECAB2;NDRG4;SEMA7A;RAMP3;RGS14;CHRNA7;ALOX15;PDGFA;GATA4;NOD2;SLC30A10;EGFR;GPNMB;THPO;CAMK2N1;ERBB4;P2RY1;PTK2B;ALKAL2;CCL25;NTRK1;NTRK2;GPR55;DAB2IP;MT3;BMP2;WNK2;FGF19;ACKR3;…
regulation of canonical Wnt signaling pathway (GO:0060828)	74/253	0.0535944	0.390536	1.26668	3.70671	PTPRU;CTNND2;LRRK2;LRRK1;NRARP;GLI3;SOX2;FRAT1;HHEX;CDH3;ADGRA2;TMEM88;FAM53B;PSMD1;DACT3;SOX9;RSPO1;SOST;SOX7;WLS;ANKRD6;DACT1;TLE4;TLE3;TLE2;NOG;WNT5A;KREMEN1;KREMEN2;TMEM170B;TLE6;DKK3;SHISA6;SFRP1;PSMA1;DAAM2;HECW1;AMER1;KANK1;AMER3;PRICKLE1;MLLT3;EGFR;NKD1;ARNTL;NKD2;WNT11;FRZB;GPC3;NPHP4;IGFBP6;TCF7L2;FZD4;WNT3A;SIAH2;AMFR;FZD9;DAB2IP;MCC;PSMB8;NFKB1;BICC1;UBAC2;PSMB9;COL1A1;BMP2;BAMBI;WNK2…
cardiac muscle contraction (GO:0060048)	13/34	0.0553023	0.400812	1.89313	5.48049	KCNH2;RYR2;CAMK2D;GSN;GAA;SLC8A1;KCNQ1;DMD;SCN5A;SCN3B;SCN4B;SCN1B;SCN2B
regulation of cell adhesion mediated by integrin (GO:0033628)	13/34	0.0553023	0.400812	1.89313	5.48049	RET;TGFB2;SYK;EPHA8;NEXMIF;TESC;PDE3B;DPP4;EFNA1;PLAU;CYP1B1;SNAI2;ADA
regulation of transmembrane transport (GO:0034762)	13/34	0.0553023	0.400812	1.89313	5.48049	KCNJ4;KCNJ5;KCNJ6;KCNJ10;KCNJ8;KCNJ12;KCNJ9;PRKCB;KCNJ18;NEDD4;BCL2;TRIB3;KCNJ2
ventricular cardiac muscle tissue morphogenesis (GO:0055010)	13/34	0.0553023	0.400812	1.89313	5.48049	DSP;RYR2;TGFB2;NOG;NRG1;LRP2;PROX1;ISL1;SMAD7;DLL4;TGFBR3;HAND1;ZFPM2
cellular response to organic cyclic compound (GO:0071407)	46/150	0.0554275	0.401179	1.35426	3.91743	HCN4;GABRB2;URI1;GABRB1;RAMP3;ABCB4;LRRK2;SLC1A1;MTRNR2L5;ATP1A3;RORA;ADCY1;NR3C1;PKD2;ADCY8;RYR3;ADCY6;EGFR;GNAI1;ADCY5;HRH1;GNG2;P2RY2;NRIP1;P2RY1;CYP1B1;DRD1;NKX3-1;MYOG;EGR1;MEF2C;PDE2A;SSTR2;POU4F1;FAM210B;SFRP1;NR4A3;WT1;KCNQ1;MYOD1;AKAP9;CYP1A1;RAPGEF2;MGARP;CFTR;HCN2
positive regulation of ERK1 and ERK2 cascade (GO:0070374)	52/172	0.0557273	0.402808	1.32699	3.83139	NRP1;FLT4;HTR2C;ARRB1;FGF4;ICAM1;BMPER;GLIPR2;PDE8A;PDGFRA;F2R;FGG;PRKCA;OPRM1;NPNT;MTURN;ADCYAP1;GAREM1;HAND2;RAPGEF2;ROR2;GAS6;NECAB2;NDRG4;SEMA7A;RAMP3;CHRNA7;ALOX15;PDGFA;GATA4;TNFRSF11A;NOD2;SLC30A10;EGFR;THPO;GPNMB;ERBB4;P2RY1;PTK2B;ALKAL2;CCL25;NTRK1;NTRK2;GPR55;MT3;BMP2;FGF19;ACKR3;FGFR3;HLA-DRB1;NODAL;FGF10
negative regulation of axon extension (GO:0030517)	12/31	0.0587393	0.422312	1.93131	5.47459	SEMA6B;SEMA5B;SEMA6C;SEMA7A;PTPRS;SEMA3D;MAP2;SEMA6D;SEMA3E;SEMA4F;SEMA3F;MT3
renal water homeostasis (GO:0003091)	12/31	0.0587393	0.422312	1.93131	5.47459	TFAP2B;ADCY9;WFS1;PRKAR2A;MYO5B;ADCY4;ADCY1;AVP;ADCY8;ADCY7;ADCY6;ADCY5
sensory perception (GO:0007600)	18/51	0.0585972	0.422312	1.66844	4.73347	TRPA1;CHRNA4;WHRN;CHRNA7;KCNA2;OPRL1;OPRK1;OPRM1;PRDM12;TMEM150C;TTC8;GNAL;ADORA2A;GNAS;ALOXE3;ASIC3;RETREG1;NTSR2
cellular calcium ion homeostasis (GO:0006874)	42/136	0.0586647	0.422312	1.36783	3.87906	GCM2;SLC24A2;RYR2;CALCA;CD40;CAMK2D;SLC24A4;CALCB;SLC24A3;CHRNA7;ATP2A3;HTR2C;PTH1R;ATP2C2;ADCY8;SLC8A1;CALB2;SCGN;STC2;PDZD8;CASR;EDN1;TRPC5;SLC10A7;EDN2;TRPC6;CAV3;EDN3;TRPC3;TMEM178A;CAV2;WFS1;TRPC4;FZD9;ATP2B4;SLC35G1;SLC8B1;HCRTR2;CXCL12;PACS2;BCL2;KCTD17
heart contraction (GO:0060047)	15/41	0.0599783	0.430644	1.76444	4.96472	KCNH2;RYR2;ACE;GAA;SGCZ;SLC8A1;ACTC1;KCNQ1;DMD;SCN5A;SCN3B;SCN4B;SCN1B;SGCG;SCN2B
regulation of insulin secretion involved in cellular response to glucose stimulus (GO:0061178)	11/28	0.0622535	0.445792	1.97851	5.49342	EPHA5;ANO1;BRSK2;NR1D1;ADCY8;EFNA5;ADRA2A;C2CD2L;CFTR;HLA-DRB1;ADCY5
regulation of postsynapse organization (GO:0099175)	11/28	0.0622535	0.445792	1.97851	5.49342	ARHGAP22;EPHA4;ARC;LRRK2;WNT5A;IL1RAPL1;ABHD17C;KIF1A;SRCIN1;SHANK3;PPFIA2
purine ribonucleotide biosynthetic process (GO:0009152)	17/48	0.0629557	0.450221	1.67729	4.63824	GUCY2C;GUCY1B1;GUCY2D;NPR1;ADCY4;ADCY1;AK5;AMPD3;ADCY8;ADCY7;ADCY6;ADCY5;PAPSS1;NPPB;NPPC;ADCY9;IMPDH1
adenylate cyclase-activating dopamine receptor signaling pathway (GO:0007191)	4/7	0.067472	0.457603	4.07493	10.9862	GNAL;GNG2;GNAS;DRD1
adenylate cyclase-inhibiting serotonin receptor signaling pathway (GO:0007198)	4/7	0.067472	0.457603	4.07493	10.9862	HTR1E;HTR1F;HTR1D;HTR1B
axon ensheathment in central nervous system (GO:0032291)	4/7	0.067472	0.457603	4.07493	10.9862	CNTNAP1;MYRF;SOX10;HES5
calcitonin family receptor signaling pathway (GO:0097646)	4/7	0.067472	0.457603	4.07493	10.9862	RAMP2;RAMP3;ADM;RAMP1
cellular response to monoamine stimulus (GO:0071868)	4/7	0.067472	0.457603	4.07493	10.9862	GNG2;NR4A3;DRD1;ADCY6
cellular response to prostaglandin E stimulus (GO:0071380)	4/7	0.067472	0.457603	4.07493	10.9862	SFRP1;GNG2;TNFSF4;ADCY6
complement activation, alternative pathway (GO:0006957)	4/7	0.067472	0.457603	4.07493	10.9862	C3;CFD;CR2;CR1
cyclic nucleotide transport (GO:0070729)	4/7	0.067472	0.457603	4.07493	10.9862	ABCC4;LRRC8C;LRRC8D;SLC19A1
detection of stimulus involved in sensory perception of pain (GO:0062149)	4/7	0.067472	0.457603	4.07493	10.9862	ANO1;KCNA1;PRDM12;EPHB1
heart trabecula formation (GO:0060347)	4/7	0.067472	0.457603	4.07493	10.9862	TGFBR3;RBP4;HEY1;ADGRG6
hindlimb morphogenesis (GO:0035137)	4/7	0.067472	0.457603	4.07493	10.9862	OSR2;TFAP2B;WNT7A;AFF3
inhibitory postsynaptic potential (GO:0060080)	4/7	0.067472	0.457603	4.07493	10.9862	GLRA1;CHRNA4;INSYN1;INSYN2A
intermediate filament bundle assembly (GO:0045110)	4/7	0.067472	0.457603	4.07493	10.9862	NEFL;PKP1;NEFM;NEFH
maintenance of synapse structure (GO:0099558)	4/7	0.067472	0.457603	4.07493	10.9862	CHCHD10;ERC1;CBLN2;CBLN1
marginal zone B cell differentiation (GO:0002315)	4/7	0.067472	0.457603	4.07493	10.9862	LFNG;DOCK11;PTK2B;DLL1
monoacylglycerol catabolic process (GO:0052651)	4/7	0.067472	0.457603	4.07493	10.9862	FAAH;ABHD6;MGLL;ABHD12B
negative regulation of cardiocyte differentiation (GO:1905208)	4/7	0.067472	0.457603	4.07493	10.9862	BMP2;HEY2;SOX6;EGFR
negative regulation of catecholamine secretion (GO:0033604)	4/7	0.067472	0.457603	4.07493	10.9862	CRH;ADRA2C;ADRA2B;ADRA2A
negative regulation of MyD88-independent toll-like receptor signaling pathway (GO:0034128)	4/7	0.067472	0.457603	4.07493	10.9862	SARM1;TICAM1;TLR4;TLR3
negative regulation of steroid metabolic process (GO:0045939)	4/7	0.067472	0.457603	4.07493	10.9862	ABCA2;BMP2;NR0B1;WNT4
neuron projection arborization (GO:0140058)	4/7	0.067472	0.457603	4.07493	10.9862	CHRNA7;PHACTR1;LRP2;ZNF365
nodal signaling pathway (GO:0038092)	4/7	0.067472	0.457603	4.07493	10.9862	ACVR1C;SMAD3;ACVR1B;CFC1
nose development (GO:0043584)	4/7	0.067472	0.457603	4.07493	10.9862	CHD7;PROX1;GLI3;STRA6
nucleotide-binding oligomerization domain containing 2 signaling pathway (GO:0070431)	4/7	0.067472	0.457603	4.07493	10.9862	LACC1;OTULIN;NOD2;IRGM
pharyngeal arch artery morphogenesis (GO:0061626)	4/7	0.067472	0.457603	4.07493	10.9862	BMP4;TGFB2;NOG;HES1
platelet dense granule organization (GO:0060155)	4/7	0.067472	0.457603	4.07493	10.9862	ABCA1;F2R;DTNBP1;F2RL3
positive regulation of interleukin-5 production (GO:0032754)	4/7	0.067472	0.457603	4.07493	10.9862	TSLP;PDE4D;RARA;GATA3
positive regulation of mast cell activation (GO:0033005)	4/7	0.067472	0.457603	4.07493	10.9862	NR4A3;TSLP;CD226;NECTIN2
positive regulation of synaptic plasticity (GO:0031915)	4/7	0.067472	0.457603	4.07493	10.9862	NEUROD2;ADCY8;CPLX2;EPHB2
regulation of aldosterone biosynthetic process (GO:0032347)	4/7	0.067472	0.457603	4.07493	10.9862	BMP2;REST;DKK3;WNT4
regulation of atrial cardiac muscle cell membrane repolarization (GO:0060372)	4/7	0.067472	0.457603	4.07493	10.9862	KCNQ1;CACNA1D;KCNA5;SCN5A
regulation of cGMP-mediated signaling (GO:0010752)	4/7	0.067472	0.457603	4.07493	10.9862	PDE11A;PDE10A;PDE2A;RUNDC3A
regulation of glial cell apoptotic process (GO:0034350)	4/7	0.067472	0.457603	4.07493	10.9862	PRKCH;PRKCD;PRKCA;DLL1
regulation of muscle organ development (GO:0048634)	4/7	0.067472	0.457603	4.07493	10.9862	MTPN;TIFAB;SFMBT1;NEUROG1
regulation of natural killer cell mediated cytotoxicity directed against tumor cell target (GO:0002858)	4/7	0.067472	0.457603	4.07493	10.9862	IL12B;CD226;PVR;NECTIN2
regulation of norepinephrine secretion (GO:0014061)	4/7	0.067472	0.457603	4.07493	10.9862	ADRA2C;ADRA2B;ADRA2A;STX1A
regulation of transforming growth factor beta2 production (GO:0032909)	4/7	0.067472	0.457603	4.07493	10.9862	TGFB2;CDH3;SMAD3;GATA6
type B pancreatic cell development (GO:0003323)	4/7	0.067472	0.457603	4.07493	10.9862	BMP4;CDH2;NKX6-1;DLL1
vascular associated smooth muscle cell development (GO:0097084)	4/7	0.067472	0.457603	4.07493	10.9862	EFEMP2;RAMP2;HEY2;HES1
divalent inorganic cation homeostasis (GO:0072507)	10/25	0.0657727	0.457603	2.03832	5.5474	TFAP2B;WFS1;KCNA1;ANK3;FAM20A;CNNM2;MT3;SLC8A1;GRIN1;ATP6V1B1
positive regulation of MAP kinase activity (GO:0043406)	23/69	0.0658542	0.457603	1.52963	4.16108	CD40;EDN1;FLT1;EDN3;FLT3;DIRAS1;LRRK2;DIRAS2;DAB2IP;PDGFA;FZD10;NOD2;TNFRSF11A;TPD52L1;ADRA2A;EGFR;ROBO1;PIK3R5;TAOK3;KIT;FGF18;ADAM8;MAP3K5
positive regulation of epithelial cell migration (GO:0010634)	30/94	0.067762	0.458992	1.43436	3.86094	NRP1;NRP2;GRN;FLT4;ITGB3;PIK3CD;GATA3;ETS1;PPM1F;GLIPR2;ATOH8;PLCG2;CTSH;PTK2B;SOX9;EDN1;TGFB2;IQSEC1;PRKCE;WNT5A;PRKCA;PROX1;FOXP1;RHOB;BMP4;SMOC2;PRKD1;MAPRE2;RIN2;FGF10
amino acid import (GO:0043090)	9/22	0.0691754	0.46332	2.11657	5.6536	SLC22A4;SLC7A5;SLC1A1;SFXN3;SLC1A3;SH3BP4;SFXN1;SLC6A1;SLC6A20
membrane lipid metabolic process (GO:0006643)	9/22	0.0691754	0.46332	2.11657	5.6536	CERKL;ARV1;SPHK1;MGST2;CYP1B1;ALOX12B;ST3GAL6;TEX2;ALOXE3
positive regulation of axon extension (GO:0045773)	9/22	0.0691754	0.46332	2.11657	5.6536	MACF1;NRP1;SHTN1;SEMA7A;DSCAM;ISLR2;MAPT;MEGF8;NTN1
positive regulation of dendritic spine development (GO:0060999)	9/22	0.0691754	0.46332	2.11657	5.6536	CAMK2B;CUX2;RELN;NEURL1;FOXO6;CAMK1;CPEB3;SHANK3;SHANK1
regulation of cardiac muscle cell membrane repolarization (GO:0099623)	9/22	0.0691754	0.46332	2.11657	5.6536	KCNH2;CAV3;KCNQ1;AKAP9;CACNA1D;KCNA5;SCN5A;SCN4B;SCN1B
regulation of voltage-gated calcium channel activity (GO:1901385)	9/22	0.0691754	0.46332	2.11657	5.6536	CACNB2;CACNB3;CACNB4;AHNAK;HPCA;PDE4B;DMD;DRD2;CRHR1
regulation of blood circulation (GO:1903522)	13/35	0.0687745	0.46332	1.80696	4.83708	CYP2J2;KCNG2;CAMK2D;ACE;CAV3;KCNIP2;KCNJ12;CELF2;ECE1;FOXN4;DES;KCNQ1;AGTR1
smoothened signaling pathway (GO:0007224)	13/35	0.0687745	0.46332	1.80696	4.83708	EVC2;DHH;PTCH1;GLI3;GLI2;HIPK2;DISP2;DISP3;SHH;TMEM17;PTCHD1;SMO;HES5
calcium ion transmembrane transport (GO:0070588)	28/87	0.0689429	0.46332	1.45208	3.88355	SLC24A2;SLC24A4;SLC24A3;ATP2A3;CACNA1D;ATP2C2;CACNA1C;PKD2;NALCN;RYR3;SLC8A1;CACNA1G;GRIN2A;TRPC5;TRPC6;TRPC3;TRPA1;TRPC4;ATP2B4;SLC35G1;GRIN2C;GRIN2B;MCOLN2;SLC8B1;GRIN1;GRIN2D;CACNB3;GAS6
cellular response to lipid (GO:0071396)	64/219	0.0693675	0.46403	1.26457	3.37431	RET;PID1;RORA;CXCL1;FZD10;NR3C1;PDK4;PDE4B;SIRPA;SOX9;NKX3-1;IL10;MYOG;MEF2C;WNT5B;TESC;WNT5A;WNT9B;WNT9A;TICAM1;SSTR2;TNFRSF1B;PAX2;FAM210B;SFRP1;ADAM15;MYOD1;MGARP;TLR4;CFTR;EPHA3;URI1;RAMP3;ABCB4;WNT8B;ATP1A3;ADCY1;NOD2;ADCY8;ADCY6;EGFR;GNAI1;ADCY5;BRINP2;WNT11;NRIP1;PTK2B;BRINP3;WNT2;WNT3;TBX1;WNT10B;FZD4;WNT3A;WNT7B;DEFA5;DAB2IP;NR1D1;POU4F1;IRGM;NFKB1;TNFSF4;VIM;PF4
negative regulation of BMP signaling pathway (GO:0030514)	18/52	0.0696611	0.465416	1.61926	4.31388	NOG;CHRD;SMAD9;LRP2;SMAD6;FSTL3;HIPK2;SMAD7;BMP2;BMPER;BAMBI;VWC2;PPARG;SOST;BMPR1B;CER1;DAND5;FBN1
positive regulation of cell adhesion (GO:0045785)	26/80	0.0699123	0.466515	1.4731	3.91919	RET;MEGF10;CITED2;ALOX15;CHRD;NDNF;FBLN2;PPM1F;FSTL3;IL12B;JAK2;PRSS2;EPHA4;TGFB2;ZFHX3;SYK;TNFRSF18;PRKCA;DUSP26;NPNT;RHOD;SMAD7;CXCL12;ADAM8;CD47;NODAL
regulation of hydrolase activity (GO:0051336)	24/73	0.0705936	0.470478	1.49842	3.97204	EPHA5;EPHA4;NTRK2;PPP1R17;CFAP73;PLXND1;DAB2IP;ARHGAP27;EFNA5;ADAP1;RAP1GAP;RASIP1;GPR137B;CFAP100;FGD5;CHN2;PLXNA2;PLXNA1;PLXNC1;BVES;PRKG1;EPHA3;PLXNA4;EPHB3
negative regulation of nervous system development (GO:0051961)	8/19	0.0722558	0.478595	2.22331	5.84185	ROBO2;REST;WNT3A;SLIT1;WNT7A;HOOK3;B2M;TLR2
regulation of bicellular tight junction assembly (GO:2000810)	8/19	0.0722558	0.478595	2.22331	5.84185	CLDN5;PRKCH;MYO1C;CBFB;SNAI1;SNAI2;NPHP4;RUNX1
regulation of collagen biosynthetic process (GO:0032965)	8/19	0.0722558	0.478595	2.22331	5.84185	BMP4;CIITA;TGFB3;CREB3L1;F2R;VIM;RUNX1;WNT4
regulation of oligodendrocyte differentiation (GO:0048713)	8/19	0.0722558	0.478595	2.22331	5.84185	SOX1;TENM4;DAAM2;CXCR4;HES1;TNFRSF1B;HES5;ZNF365
regulation of vascular endothelial growth factor signaling pathway (GO:1900746)	8/19	0.0722558	0.478595	2.22331	5.84185	CCBE1;SMOC2;MYO1C;DAB2IP;IL12B;DLL1;JCAD;ROBO1
negative regulation of chemotaxis (GO:0050922)	12/32	0.0736032	0.479173	1.83463	4.78667	ROBO2;SEMA6B;SEMA5B;SEMA6C;SEMA7A;SEMA3D;SEMA6D;SEMA3E;SEMA4F;SEMA3F;SLIT2;ROBO1
amino sugar metabolic process (GO:0006040)	5/10	0.0742244	0.479173	3.05641	7.94869	CSGALNACT1;GFPT2;GFPT1;B4GALNT2;ST3GAL1
cellular response to interleukin-4 (GO:0071353)	5/10	0.0742244	0.479173	3.05641	7.94869	RUFY4;LEF1;TCF7;GATA3;JAK3
G protein-coupled serotonin receptor signaling pathway (GO:0098664)	5/10	0.0742244	0.479173	3.05641	7.94869	HTR1E;HTR1F;HTR1D;HTR1B;HTR2C
I-kappaB phosphorylation (GO:0007252)	5/10	0.0742244	0.479173	3.05641	7.94869	DAB2IP;ERC1;TLR4;TLR3;TLR2
muscle cell migration (GO:0014812)	5/10	0.0742244	0.479173	3.05641	7.94869	MEGF10;ITGB3;SIX1;CCN3;THBS4
nerve growth factor signaling pathway (GO:0038180)	5/10	0.0742244	0.479173	3.05641	7.94869	NTF4;NTRK1;BDNF;RAPGEF2;NGF
positive regulation of circadian rhythm (GO:0042753)	5/10	0.0742244	0.479173	3.05641	7.94869	CRH;NKX2-1;RORA;ARNTL2;ARNTL
positive regulation of receptor recycling (GO:0001921)	5/10	0.0742244	0.479173	3.05641	7.94869	RAMP3;RAB29;ECE1;BVES;VAMP3
positive regulation of vascular endothelial growth factor receptor signaling pathway (GO:0030949)	5/10	0.0742244	0.479173	3.05641	7.94869	PRKCB;ITGB3;GRB10;ITGA5;MT3
receptor guanylyl cyclase signaling pathway (GO:0007168)	5/10	0.0742244	0.479173	3.05641	7.94869	GUCY2C;NPPB;NPPC;GUCY2D;NPR1
regulation of long-term synaptic depression (GO:1900452)	5/10	0.0742244	0.479173	3.05641	7.94869	ARC;MAPT;ADCY8;SHANK3;CBLN1
regulation of urine volume (GO:0035809)	5/10	0.0742244	0.479173	3.05641	7.94869	NPPB;TFAP2B;NPR1;ADM;ADCY6
renal filtration (GO:0097205)	5/10	0.0742244	0.479173	3.05641	7.94869	ITGA3;MCAM;SULF1;CD34;SULF2
response to interleukin-4 (GO:0070670)	5/10	0.0742244	0.479173	3.05641	7.94869	RUFY4;LEF1;TCF7;GATA3;JAK3
response to laminar fluid shear stress (GO:0034616)	5/10	0.0742244	0.479173	3.05641	7.94869	ABCA1;KLF4;SMAD6;ASS1;SMAD7
secretory granule organization (GO:0033363)	5/10	0.0742244	0.479173	3.05641	7.94869	ABCA1;F2R;DTNBP1;LYST;F2RL3
toxin transport (GO:1901998)	5/10	0.0742244	0.479173	3.05641	7.94869	RAB40B;ANTXRL;RAB29;SLC29A4;ANTXR2
basement membrane organization (GO:0071711)	7/16	0.0746566	0.479173	2.37754	6.16938	NTNG2;RAMP2;FLRT2;COL4A1;LAMB1;NID1;NID2
cellular response to corticosteroid stimulus (GO:0071384)	7/16	0.0746566	0.479173	2.37754	6.16938	REST;BCL2L11;FAM107A;NR3C1;SSTR2;ISL1;SSTR5
motor neuron axon guidance (GO:0008045)	7/16	0.0746566	0.479173	2.37754	6.16938	EPHA4;LHX1;SLIT1;SLIT2;NTN1;NTN3;RNF165
positive regulation of collagen biosynthetic process (GO:0032967)	7/16	0.0746566	0.479173	2.37754	6.16938	BMP4;TGFB3;CREB3L1;F2R;VIM;RUNX1;WNT4
positive regulation of vasoconstriction (GO:0045907)	7/16	0.0746566	0.479173	2.37754	6.16938	AVPR1B;TBXA2R;F2R;FGG;ADRA1D;ADRA1B;SMTNL2
regulation of activin receptor signaling pathway (GO:0032925)	7/16	0.0746566	0.479173	2.37754	6.16938	ACVR1;ACVR1B;CER1;NODAL;FSTL3;SMAD7;DACT1
regulation of systemic arterial blood pressure (GO:0003073)	7/16	0.0746566	0.479173	2.37754	6.16938	NPPB;ACE;KLK1;DDAH1;ADM;SPX;DRD2
determination of left/right symmetry (GO:0007368)	15/42	0.0727573	0.479173	1.69897	4.45238	TBX1;DNAH11;CITED2;FOXJ1;PKD2;DLL1;CFC1;ENKUR;SHH;SMO;ZIC3;PITX2;MEGF8;CER1;DAND5
cellular response to interleukin-15 (GO:0071350)	6/13	0.0757301	0.480904	2.61997	6.76103	STAT5A;IL15RA;IL15;PLCB1;JAK3;JAK1
embryonic appendage morphogenesis (GO:0035113)	6/13	0.0757301	0.480904	2.61997	6.76103	MBNL1;TGFB2;SHH;PTCH1;TBX5;MEGF8
interleukin-15-mediated signaling pathway (GO:0035723)	6/13	0.0757301	0.480904	2.61997	6.76103	STAT5A;IL15RA;IL15;PLCB1;JAK3;JAK1
lipid oxidation (GO:0034440)	6/13	0.0757301	0.480904	2.61997	6.76103	ALOX5;ALOX15;ALOX12;ALOX12B;ALOX15B;PLA2G7
pathway-restricted SMAD protein phosphorylation (GO:0060389)	6/13	0.0757301	0.480904	2.61997	6.76103	ACVR1;TGFBR3;TGFB2;BMP2;GDF7;SMAD7
plasma membrane repair (GO:0001778)	6/13	0.0757301	0.480904	2.61997	6.76103	AHNAK2;MYOF;DYSF;SYTL4;SYT7;ARL8B
positive regulation of calcium ion-dependent exocytosis (GO:0045956)	6/13	0.0757301	0.480904	2.61997	6.76103	CACNA1I;SYT1;SYT10;DOC2B;STX1A;CACNA1G
inorganic cation import across plasma membrane (GO:0098659)	25/77	0.0751908	0.480904	1.47081	3.80606	HCN4;SLC24A2;ATP1A3;ATP12A;SLC6A1;SLC5A2;SLC8A1;KCNJ2;KCNH2;KCNJ4;SLC12A2;KCNJ5;KCNJ6;KCNJ10;KCNJ8;KCNJ12;KCNJ9;ATP2B4;ABCC9;ATP1B2;KCNJ18;SLC9A2;ATP4A;SLC9A5;HCN2
MAPK cascade (GO:0000165)	86/303	0.075674	0.480904	1.21421	3.13425	RET;FLT3;NRK;LRRK2;RASGRF1;AREG;FGF3;FGF4;FGF5;FGF9;RASGEF1A;PSMD1;CTSH;NEFL;MAP3K8;SOX9;JAK2;JAK3;JAK1;MAP3K5;DUSP5;PDGFRA;MEF2C;ACTN2;PAQR3;GFRA1;NRG1;NRG2;GFRA3;IL17RD;GFRA2;DUSP6;DUSP7;GFRA4;BTC;PSMA1;LRRC7;RASA1;KIT;MAPKAPK2;RAPGEF2;AVP;SCG2;SHANK3;HBEGF;CAMK2B;SPTBN4;SPTBN5;SHC3;PDGFA;TGFA;CSF2RB;RASAL1;PIK3R1;ABHD17C;RASAL3;EGFR;ERBB4;FGF20;MBP;NCAM1;RALGDS;SPTBN2;DAB2IP;GRIN2B;MT3;PSMB8;N…
regulation of signal transduction (GO:0009966)	58/198	0.0774437	0.491206	1.26852	3.24514	HHIP;LRRK2;RORA;LFNG;RGS3;UBASH3B;FRRS1L;TMEM108;PLCE1;RSPO3;RGS6;ACVR1;ITGA3;IGFBP3;GLRX2;MAPK8IP2;OVOL2;RUNX1;ADCYAP1;DGKQ;GAS1;VWA2;PRKD1;SIK2;PLCB1;MGLL;SP100;INTU;CBFB;RGS14;CHRNA7;RGS16;ALOX15;DTX1;GATA3;DLL1;SOCS2;GRK3;IGFBPL1;GRK5;GRK4;GRK7;GNG7;RGS20;OTX2;NCAM1;IGFBP6;TCF7L1;CAV3;PTCH1;AMFR;DTNBP1;TSPEAR;SULF1;KAZALD1;TSPAN15;RGS12;RGS11
endothelial cell migration (GO:0043542)	14/39	0.0782647	0.494086	1.71245	4.36273	NRP1;STARD13;EGR3;PLXND1;STAT1;PLEKHG5;DPP4;NR4A1;ADGRA2;SOX18;CYP1B1;CCN3;PRSS3;SCG2
odontogenesis (GO:0042476)	14/39	0.0782647	0.494086	1.71245	4.36273	TBX1;OSR2;TGFB2;WNT10A;TGFB3;LAMB1;INHBA;GLI2;BMP4;BMP2;COL1A2;SCN5A;BCOR;PITX2
regulation of dendrite development (GO:0050773)	14/39	0.0782647	0.494086	1.71245	4.36273	CHRNA3;CAMK1D;BCL11A;DCC;DAB2IP;COBL;BMP7;HECW2;NEDD4;HECW1;SARM1;CSMD3;LZTS1;PACSIN1
metal ion transport (GO:0030001)	28/88	0.078138	0.494086	1.42778	3.63981	RYR2;RAMP2;RAMP3;CHRNA4;CHRNA7;ATP2A3;CACNA1B;ITPR1;CACNA1D;CACNA1C;LRP2;PKD2;CACNA1E;RYR3;SLC8A1;CACNG6;CACNG7;NIPAL1;KCNN4;CACNG3;TRPC5;TRPC3;TRPC4;MT3;CACNB3;NMUR2;NMUR1;RAMP1
regulation of neuronal synaptic plasticity (GO:0048168)	11/29	0.0787136	0.496338	1.86847	4.74954	CAMK2B;SYNGR1;ARC;MCTP1;NETO1;SLC4A10;GRIK2;DRD2;EPHB2;SHISA7;SHISA6
positive regulation of stress-activated MAPK cascade (GO:0032874)	31/99	0.0800713	0.504308	1.3949	3.52189	FLT4;NOD2;DUSP15;RASSF2;MBIP;PTK2B;MAP3K5;ANKRD6;TGFB2;GADD45B;SPHK1;WNT7B;TNFRSF19;DAB2IP;WNT7A;WNT16;TPD52L1;MTURN;GADD45G;HIPK2;EDAR;SH3RF3;BMP2;TAOK3;STK25;TRAF3;FGF19;HAND2;TAOK2;LTBR;PLCB1
negative regulation of Wnt signaling pathway (GO:0030178)	56/191	0.0803576	0.505521	1.27005	3.20213	PTPRU;GLI3;SOX2;TMEM88;GRB10;PSMD1;DACT3;SOX9;SOST;CER1;ANKRD6;DACT1;TLE4;RNF43;TLE3;TLE2;WNT5A;NOG;KREMEN1;SHISA2;KREMEN2;TMEM170B;TLE6;DKK3;SHISA6;SFRP1;PSMA1;HECW1;TRABD2B;MDFI;TRABD2A;AMER1;PRICKLE1;APCDD1;MLLT3;NKD1;NKD2;WNT11;FRZB;WIF1;NPHP4;IGFBP6;TCF7L2;WWOX;FZD4;SIAH2;AMFR;DAB2IP;MCC;BICC1;PSMB8;UBAC2;PSMB9;BMP2;SNAI2;NOTUM
regulation of endothelial cell proliferation (GO:0001936)	29/92	0.0820748	0.515721	1.40836	3.52108	NRP1;NRP2;FLT4;ITGB3;PIK3CD;PTPRM;NRARP;THBS4;ALOX5;ATOH8;PPP1R16B;STAT5A;EGR3;CAV2;STAT1;WNT5A;VEGFC;PRKCA;PROX1;NR2F2;SULF1;F3;BMP4;FGF16;NR4A1;BMP2;FGF18;PRKD1;SCG2
negative regulation of cell development (GO:0010721)	10/26	0.0840814	0.527099	1.9108	4.73109	REST;CAV3;WNT3A;RFLNB;WNT7A;HOOK3;B2M;RFLNA;FBN1;LTF
regulation of potassium ion transmembrane transporter activity (GO:1901016)	10/26	0.0840814	0.527099	1.9108	4.73109	KCNG1;NETO1;CAV3;KCNS1;ACTN2;NEDD4;FHL1;AKAP9;CACNA1D;ATP1B2
regulation of osteoclast differentiation (GO:0045670)	13/36	0.0842234	0.527376	1.72828	4.27625	TMEM178A;GPR55;CARTPT;POU4F1;GPR137B;FSTL3;MAFB;UBASH3B;CAMK4;IL12B;TLR4;TLR3;FBN1
positive regulation of T cell differentiation (GO:0045582)	15/43	0.0872024	0.544131	1.63819	3.9964	CR1;LEF1;GATA3;HLA-G;GLI3;VSIR;GLI2;SHH;DUSP10;TNFSF4;IL12B;TNFSF9;ADAM8;IL12RB1;HLA-DRB1
signal release from synapse (GO:0099643)	15/43	0.0872024	0.544131	1.63819	3.9964	PTPRN2;SLC32A1;SYT1;NRXN1;GAD1;STXBP2;GAD2;CPLX2;CPLX1;CPLX4;CPLX3;RIMS1;GRM4;SYT10;STX1A
cellular response to BMP stimulus (GO:0071773)	23/71	0.0871166	0.544131	1.4657	3.57706	ACVR1;TGFB2;SMAD3;TGFB3;BMP8A;SMAD9;RGMB;SMAD6;BMP7;RGMA;GDF7;SMAD7;TGFBR3;BMP4;SFRP1;BMP2;HJV;SOX9;VSTM2A;BMPR1B;MEGF8;CER1;NODAL
positive regulation of cellular process (GO:0048522)	169/625	0.089065	0.55511	1.13666	2.74888	VIPR1;ANKLE1;EPO;MLC1;ETS1;NCMAP;FGF3;FGF4;FGF5;RPS6KA3;TCL1A;CDH3;CCND2;FGF9;CCND1;CHP2;IL12B;SIRPA;FBXO5;SOX9;IER5;PRSS2;IL6R;IL13RA1;EPHA4;IL15RA;OSR2;PDGFRA;SLC30A2;CLEC11A;PRKCD;F2R;WNT5A;MATK;PRKCA;TMEM250;ISL1;POU3F2;POU3F3;BTC;CLDN5;TIAM1;SFRP1;GAREM1;SLFN11;MAP1A;ADAM8;PRTN3;TSPYL5;ZBED9;CHRNA7;CHRD;PDGFA;TGFA;REG3G;TNFRSF11A;NEUROD1;DPP4;EFNB2;GRK5;THPO;FGF20;TPPP;WNT2;TFAP2B;EGR2;TGFB2…
negative regulation of smoothened signaling pathway (GO:0045879)	9/23	0.0896503	0.555676	1.96526	4.73988	HHIP;PTCH1;GPR161;RFX4;SUFU;GPC3;KIF7;MEGF8;GLI3
regulation of interferon-gamma-mediated signaling pathway (GO:0060334)	9/23	0.0896503	0.555676	1.96526	4.73988	SOCS3;STAT1;CDC37;NLRC5;PPARG;OTOP1;JAK2;IRGM;JAK1
regulation of interleukin-4 production (GO:0032673)	9/23	0.0896503	0.555676	1.96526	4.73988	SLC7A5;SYK;IRF4;TNFSF4;LEF1;RARA;GATA3;ZFPM1;HLA-DRB1
positive regulation of gene expression (GO:0010628)	132/482	0.0896717	0.555676	1.15609	2.78804	PID1;ETS1;FGF3;FGF4;ACTG1;FGF5;RIMS1;CDH3;FGF9;LAMP3;SOX9;EPHB2;OSR2;MEF2C;WNT5A;MITF;ANK3;TICAM1;POU3F1;POU3F3;OVOL2;ERN1;CLDN5;OLFM1;SMO;TFR2;DGKQ;PRR16;PKP1;PLA2R1;ATF4;TWIST1;PIK3R1;PLD1;TTBK1;NKX2-1;PLCG2;MBIP;FGF20;DRD1;WNT3;NIBAN1;EGR1;SMAD3;CADM1;VDR;WNT3A;PDE2A;INHBA;BMP7;MT3;BMP4;FGF17;FGF16;BMP2;TNFSF4;FGF19;BCL3;FGF18;HNRNPD;CPEB3;FGF10;ITK;PHF2;CITED2;ELAVL4;PIK3CD;VSIR;ROBO1;C1QTNF1…
cell-matrix adhesion (GO:0007160)	31/100	0.0896046	0.555676	1.37459	3.31599	COL13A1;ITGB4;ITGB3;LYPD3;LYPD5;NID2;THSD1;FBLN5;ADAMTS13;ITGB7;MADCAM1;ADAMTS9;CD34;PPFIA2;TMEM8B;CD96;ACTN2;ITGA3;ITGA2;FGG;NPNT;RHOD;TIAM1;FERMT1;BCAM;ADAM15;DLC1;ITGA11;TAOK2;VWA2;HPSE
muscle cell development (GO:0055001)	12/33	0.090671	0.561222	1.74715	4.19406	RAMP2;EFEMP2;MEGF10;CAV3;MYOD1;HEY2;MYOF;DYSF;DMD;HES1;SGCZ;SLC8A1
ADP transport (GO:0015866)	3/5	0.0999874	0.569152	4.58367	10.5549	SLC17A9;SLC25A42;SLC25A4
amacrine cell differentiation (GO:0035881)	3/5	0.0999874	0.569152	4.58367	10.5549	NEUROD1;FOXN4;PTF1A
antifungal humoral response (GO:0019732)	3/5	0.0999874	0.569152	4.58367	10.5549	RARRES2;FAM3A;LTF
cardiac muscle cell proliferation (GO:0060038)	3/5	0.0999874	0.569152	4.58367	10.5549	TGFBR3;NDRG4;TGFB2
[truncated: 4,511 more rows]

## Sheet: E-GO_MolFxn-H3K27me3WTnotmut
GO Term	Overlap	p-value	Adjusted p-value	Odds Ratio	Combined Score	Genes
[truncated: 1,090 more rows]

## Sheet: F-GO_CellComp_H3K27me3WTnotmut
GO Term	Overlap	p-value	Adjusted p-value	Odds Ratio	Combined Score	Genes
[truncated: 429 more rows]

[truncated: 4 more sheets: G-Genes-H3K27me3-mutnotWT, H-GO_BiolProc_H3K27me3-mutnotWT, I-GO_MolFxn-H3K27me3-mutnotWT, J-GO_CellCmpH3K27me3-mutnotWT  ]
