# Supplementary material for: The H3K27M mutation alters stem cell growth, epigenetic regulation, and differentiation potential
Source: BMC Biol. 2022 May 30;20:124. doi: 10.1186/s12915-022-01324-0 (PMC9153095; doi:10.1186/s12915-022-01324-0)
Supplement: Supplementary file 9 — Additional file 9: Table S5. Analysis of differential DNA methylation in H3K27M mutant versus WT cells. (A) DNA methylation peaks gained in the H3K27M mutant versus WT samples at day 0. (B-D) GO terms associated with day 0 H3K27M mutant gained peak-associated genes. (E) DNA methylation peaks lost in the mutant vs WT samples at day 0. (F-H) GO terms associated with day 0 mutant lost peak-associated genes. (I) DNA methylation peaks gained in the mutant vs WT samples at day 5. (J-L) GO terms associated with day 5 mutant gained peak-associated genes. (M) DNA methylation peaks lost in the mutant vs WT samples at day 5. (N-P) GO terms associated with day 5 mutant lost peak-associated genes. [file 12915_2022_1324_MOESM9_ESM.xlsx]

## Sheet: A-Peak_mutd0vswtd0_gain
Chromosome	Start	End	Gene Name	C1_day0.counts.mean	wt_day0.counts.mean	Annotation/Location
chr19	14196151	14196450	ADGRL1	25.125	8.25	gene_body
chr19	14196751	14196900	ADGRL1	12.75	2.75	gene_body
chr16	31540501	31540650	AHSP	10.3	1.3	Promoter (1-2kb)
chr16	31541101	31541400	AHSP	11	1.5	Promoter (1-2kb)
chr1	150266101	150266850	APH1A	13.85	1.15	gene_body
chrX	70272901	70273500	ARR3	11.1875	0.875	gene_body
chr17	4612351	4612950	ARRB2	15.4	1.8	Promoter (<=1kb)
chr13	25506001	25506450	ATP8A2	11.6667	1.25	gene_body
chr19	51161101	51161250	C19orf81	19.5	4.3	3' UTR
chr19	6711001	6711300	C3	20.5	5.5	gene_body
chr9	132083251	132083400	C9orf106	20.5	5	Promoter (<=1kb)
chr19	51227251	51227550	CD33	10.5	1.75	gene_body
chr19	6586951	6587250	CD70	13	1.25	gene_body
chr19	6590251	6590400	CD70	14.75	2.25	gene_body
chr2	219818401	219818550	CDK5R2	27.3	11	Distal Intergenic
chr19	8273401	8273550	CERS4	13.5	3	Promoter (<=1kb)
chr3	113418001	113418300	CFAP44	19	5.75	gene_body
chr16	75467851	75468000	CFDP1	19.5	3	Promoter (<=1kb)
chr5	180525001	180525300	CNOT6	7.875	0	gene_body
chr5	180525901	180526200	CNOT6	11.875	1.625	gene_body
chr5	180531151	180531300	CNOT6	17.5	4.5	gene_body
chr12	54346201	54346350	COPZ1	7	0	gene_body
chr12	54348901	54349050	COPZ1	11	2	gene_body
chr4	74863801	74864700	CXCL5	21.8	3.1	Promoter (<=1kb)
chr5	140174851	140175000	CYSTM1	13.25	3	gene_body
chr5	140186701	140187000	CYSTM1	8.625	0.125	gene_body
chr5	140187151	140187300	CYSTM1	10.75	1	gene_body
chr8	7015951	7016400	DEFA3	23.25	6.16667	gene_body
chr21	40759501	40760100	DSCAM	10.6875	1.0625	gene_body
chr21	37477201	37477650	DYRK1A	15.25	3.16667	gene_body
chr15	40268851	40269150	EIF2AK4	17.6	4.8	Exon (uc001zkm.1/440275, exon 12 of 39)
chr12	96251851	96252000	ELK3	26.75	10.5	gene_body
chr11	62608201	62608350	EML3	14.5	2	gene_body
chr16	10713151	10713450	EMP2	19.4	3.9	Distal Intergenic
chr8	143859001	143859300	EPPK1	15.875	2.25	gene_body
chr2	29033851	29034150	FAM179A	11.25	2.125	gene_body
chr9	69382051	69382200	FAM189A2	10.75	2	gene_body
chr17	6796951	6797850	FBXO39	22.5833	5.20833	gene_body
chr4	152329051	152329350	FBXW7	25.625	7.875	gene_body
chr5	161039101	161039250	GABRB2	7.5	0.8	Distal Intergenic
chr19	51280951	51281100	GPR32	15.3	3.3	Distal Intergenic
chr14	31344751	31345200	HEATR5A	11.9167	1.75	gene_body
chr6	26055151	26055300	HIST1H1C	9.8	1.5	Promoter (1-2kb)
chr15	45571201	45571650	HMGN2P46	17	2.83333	gene_body
chr12	54376051	54376200	HOXC10	6.8	0	Promoter (2-3kb)
chr12	54366901	54367050	HOXC11	10.3	0.5	Promoter (<=1kb)
chr12	54345001	54345300	HOXC12	11.9	1.5	Distal Intergenic
chr12	54355201	54355650	HOXC12	7.3	0	Downstream (<1kb)
chr12	54321151	54321750	HOXC13	9.3	0.8	Distal Intergenic
chr12	54322051	54322350	HOXC13	7.3	0.5	Distal Intergenic
chr12	54331951	54332550	HOXC13	9.8	0.6	Promoter (<=1kb)
chr12	54329401	54330150	HOXC13	10.5	0.9	Promoter (2-3kb)
chr12	54338701	54339000	HOXC13-AS	12.6	1.6	3' UTR
chr12	54333001	54333300	HOXC13-AS	12.8	2.5	Promoter (<=1kb)
chr6	114746701	114746850	HS3ST5	17.5	4.3	Distal Intergenic
chr14	102554851	102555000	HSP90AA1	30	9.3	Promoter (<=1kb)
chr1	146644801	146644950	HYDIN2	9	1.25	gene_body
chr19	51321151	51321600	IGLON5	20.1667	3	gene_body
chr19	51321751	51321900	IGLON5	17.25	3.25	gene_body
chr16	31342501	31342650	ITGAM	11.8	2.8	Exon (uc002ebq.3/3684, exon 29 of 30)
chr4	6123601	6123750	JAKMIP1	16.75	5.25	gene_body
chr5	147699751	147700050	JAKMIP2	16	1.5	gene_body
chr6	15209251	15209550	JARID2	10.8	1.5	Distal Intergenic
chr19	51003601	51003750	JOSD2	23	5.8	Distal Intergenic
chr2	64479901	64480800	LINC00309	12.9	0.5	Distal Intergenic
chr2	64481851	64482300	LINC00309	10.9	0.5	Distal Intergenic
chr1	144534001	144534150	LINC00623	20.5	4.3	Intron (uc010oxn.2/728841, intron 15 of 18)
chr4	189203701	189204300	LINC01060	17.3	1.7	Distal Intergenic
chr5	124071001	124071150	LINC01170	7.75	0.5	gene_body
chr9	44164051	44164200	LINC01189	13	1.5	Distal Intergenic
chr6	28784401	28785600	LINC01623	10	0.5	Distal Intergenic
chr5	126179851	126180150	LMNB1	13.6	2.9	Distal Intergenic
chr1	149223601	149223900	LOC388692	15.5	2.4	Distal Intergenic
chr1	149224651	149224800	LOC388692	13.5	1.5	Distal Intergenic
chr1	149298751	149298900	LOC388692	18	4	Distal Intergenic
chr1	149299051	149299200	LOC388692	18	2.5	Distal Intergenic
chr4	9002851	9003150	LOC650293	15.1	3.4	Distal Intergenic
chr19	51054901	51055350	LRRC4B	17.1	2.4	Intron (uc002pss.3/94030, intron 2 of 2)
chr2	33010501	33010650	LTBP1	9	1.5	gene_body
chr7	20160751	20161050	MACC1	10.125	2	gene_body
chrX	75648001	75648450	MAGEE1	9.6	0.7	Promoter (<=1kb)
chrX	75648601	75649050	MAGEE1	15.3	2.1	Promoter (<=1kb)
chr11	64951801	64951950	MAJIN	6.5	0.25	gene_body
chr11	65244751	65245200	MALAT1	9.8	0.4	Distal Intergenic
chr11	122427151	122427600	MIR100HG	11.5	2	gene_body
chr20	62570101	62570250	MIR1-1HG	20.75	4.5	gene_body
chr7	25992451	25992600	MIR148A	12.8	3	Promoter (2-3kb)
chr6	27115651	27115800	MIR3143	9.3	1.8	Promoter (<=1kb)
chrX	76266751	76266900	MIR384	8.3	0.8	Distal Intergenic
chr9	90025951	90026550	MIR4290HG	16.3125	2.875	gene_body
chr12	6756451	6756600	MLF2	9.75	1	gene_body
chr8	144161851	144162150	MROH1	18.75	3	gene_body
chr1	148555801	148556250	NBPF14	10.5	0.75	gene_body
chr1	148598551	148598700	NBPF14	10.5	1.5	gene_body
chr1	148605301	148605450	NBPF14	6	0.25	gene_body
chr10	5459101	5459250	NET1	15	4.8	Intron (uc001iia.4/10276, intron 1 of 11)
chr4	85404001	85404450	NKX6-1	24	4.6	Distal Intergenic
chrY	14533051	14533650	NLGN4Y	12.1875	2.25	gene_body
chr2	157184251	157184400	NR4A2	13	1.5	Promoter (<=1kb)
chr17	46719901	46720500	NSF	14.125	1.6875	gene_body
chr1	17230651	17230950	PADI1	7.875	0.625	gene_body
chr2	194035801	194035950	PCGEM1	23.8	9.5	Distal Intergenic
chr2	208908751	208908900	PLEKHM3	10	1.8	Distal Intergenic
chr12	132673951	132674250	POLE	21.375	4.875	gene_body
chr12	132674401	132674700	POLE	14.25	2.125	gene_body
chr7	75928501	75928650	POR	13	3.75	gene_body
chr6	5086351	5086500	PPP1R3G	7	0.75	gene_body
chr2	241172701	241172850	PPP1R7	9.25	0.75	gene_body
chr2	241173301	241173450	PPP1R7	11.75	3.25	gene_body
chr9	66343501	66343800	PTGER4P2-CDK2AP2P2	19.4	5.3	Distal Intergenic
chr8	140714551	140714700	PTK2	11	1	gene_body
chr8	140714851	140715000	PTK2	9.75	1	gene_body
chr8	143820451	143820600	PUF60	21.25	3	gene_body
chr12	50015701	50015850	RACGAP1	10.5	2	gene_body
chr17	17743051	17743350	RAI1	8.5	1.375	gene_body
chr16	11348551	11348700	RMI2	10.75	2.25	gene_body
chr11	8705251	8705400	RPL27A	16	4	gene_body
chr12	56509651	56509950	RPL41	13	2.4	Promoter (<=1kb)
chr1	39024901	39025050	RRAGC	15.8	2.8	Distal Intergenic
chr8	143808001	143808450	SCRIB	16.3333	3.16667	gene_body
chr8	143808751	143809050	SCRIB	18.5	2.875	gene_body
chr8	143809201	143809650	SCRIB	16.9167	3.25	gene_body
chr1	38461501	38462100	SF3A3	13.6	0.4	Downstream (<1kb)
chr19	51183001	51183150	SHANK1	11.8	1.5	Intron (uc002psw.1/50944, intron 3 of 8)
chr19	38885101	38885400	SIRT2	22.5	5.375	gene_body
chr14	60973201	60973950	SIX6	10.6	0.9	Promoter (1-2kb)
chr14	60974251	60974400	SIX6	12.3	2.5	Promoter (1-2kb)
chr19	49939651	49939800	SLC17A7	9.3	0.3	Promoter (1-2kb)
chr14	36741451	36741600	SLC25A21	11.75	2.5	gene_body
chr2	241035451	241035750	SNED1	24.25	6.125	gene_body
chr14	64854001	64854450	SPTB	12.75	1.66667	gene_body
chr20	644551	644700	SRXN1	28.3	8	3' UTR
chr5	147251701	147252900	STK32A	13.3438	1.59375	gene_body
chr5	147253051	147253500	STK32A	10.5	1.83333	gene_body
chrX	79277701	79278150	TBX22	7.9	0.3	Promoter (<=1kb)
chr7	98246251	98246400	TECPR1	16.5	3	gene_body
chr7	98246851	98247000	TECPR1	11.75	1.5	gene_body
chr7	98247301	98247600	TECPR1	13.75	2.5	gene_body
chr10	68688001	68688150	TET1	10.5	2	gene_body
chr17	75455101	75455250	TMEM94	24.25	10.25	gene_body
chr19	6530701	6531000	TNFSF9	15	1.625	gene_body
chr19	6531301	6531600	TNFSF9	13.5	2.5	gene_body
chr8	9756751	9757050	TNKS	8	0.5	gene_body
chr7	22861351	22861500	TOMM7	10.5	2.3	Promoter (<=1kb)
chr19	6502201	6502350	TUBB4A	13.5	0.5	gene_body
chr15	54270451	54271050	UNC13C	9.375	0.375	gene_body
chr12	123380101	123380550	VPS37B	16.1	2.3	Promoter (<=1kb)
chr19	51339601	51339750	VSIG10L	26	6.25	gene_body
chr2	219762451	219762600	WNT10A	15	4.8	Distal Intergenic
chr17	46805551	46806000	WNT3	19.1667	4.08333	gene_body
chr11	102188101	102188400	YAP1	15	3.125	gene_body
chr4	188917501	188918250	ZFP42	8.5	0.3	Promoter (<=1kb)
chr3	147098401	147098550	ZIC4	26.3	9.8	Distal Intergenic
chr4	107551	107850	ZNF718	10.3	1.3	Intron (uc003fzt.4/255403, intron 3 of 3)
chr4	235801	236250	ZNF876P	14.75	3.58333	gene_body
Sum of counts				2199.04	410.819

## Sheet: B-GO_Biol_Proc_mutd0vswtd0_gain
GO Term	Overlap	p-value	Adjusted p-value	Odds Ratio	Combined Score	Genes
visual system development (GO:0150063)	3/41	0.00213626	0.287489	12.8367	78.9291	C3;SIX6;ITGAM
regulation of nervous system development (GO:0051960)	3/42	0.00229017	0.287489	12.5069	76.0313	YAP1;WNT3;SIRT2
G protein-coupled receptor internalization (GO:0002031)	2/7	0.000797239	0.287489	64.6179	461.007	ARRB2;ARR3
amyloid-beta formation (GO:0034205)	2/9	0.00135554	0.287489	46.151	304.76	APH1A;DYRK1A
synapse pruning (GO:0098883)	2/9	0.00135554	0.287489	46.151	304.76	C3;ITGAM
regulation of attachment of spindle microtubules to kinetochore (GO:0051988)	2/10	0.00168751	0.287489	40.3801	257.807	RACGAP1;SIRT2
positive regulation of receptor recycling (GO:0001921)	2/10	0.00168751	0.287489	40.3801	257.807	NSF;SCRIB
desensitization of G protein-coupled receptor signaling pathway (GO:0002029)	2/11	0.00205409	0.287489	35.8916	222.094	ARRB2;ARR3
negative regulation of microtubule polymerization (GO:0031115)	2/12	0.00245484	0.287489	32.3008	194.118	DYRK1A;TUBB4A
mRNA splice site selection (GO:0006376)	2/30	0.0150363	0.303353	11.5256	48.3761	SF3A3;PUF60
positive regulation of protein targeting to mitochondrion (GO:1903955)	2/31	0.0160082	0.303353	11.1276	46.0086	FBXW7;TOMM7
positive regulation of proteolysis involved in cellular protein catabolic process (GO:1903052)	2/31	0.0160082	0.303353	11.1276	46.0086	FBXW7;PTK2
negative regulation of microtubule polymerization or depolymerization (GO:0031111)	2/32	0.0170064	0.303353	10.7561	43.8221	DYRK1A;TUBB4A
intra-Golgi vesicle-mediated transport (GO:0006891)	2/32	0.0170064	0.303353	10.7561	43.8221	NSF;COPZ1
neuron projection extension (GO:1990138)	2/33	0.0180304	0.303353	10.4086	41.7978	HSP90AA1;EIF2AK4
regulation of activated T cell proliferation (GO:0046006)	2/34	0.01908	0.303353	10.0828	39.9191	TNFSF9;SCRIB
positive regulation of telomerase activity (GO:0051973)	2/34	0.01908	0.303353	10.0828	39.9191	HSP90AA1;TNKS
negative regulation of fat cell differentiation (GO:0045599)	2/36	0.0212541	0.303353	9.48876	36.5432	YAP1;SIRT2
regulation of defense response to virus by host (GO:0050691)	2/36	0.0212541	0.303353	9.48876	36.5432	HSP90AA1;EIF2AK4
membrane assembly (GO:0071709)	2/36	0.0212541	0.303353	9.48876	36.5432	NLGN4Y;EMP2
positive regulation of signaling (GO:0023056)	2/38	0.0235261	0.303353	8.9607	33.5995	NSF;SCRIB
regulation of protein targeting to mitochondrion (GO:1903214)	2/39	0.0246978	0.303353	8.71808	32.266	FBXW7;TOMM7
regulation of microtubule polymerization (GO:0031113)	2/40	0.0258931	0.303353	8.48823	31.0141	DYRK1A;TUBB4A
regulation of cell development (GO:0060284)	2/41	0.0271114	0.303353	8.27017	29.8371	YAP1;WNT3
nucleic acid-templated transcription (GO:0097659)	2/42	0.0283524	0.303353	8.06301	28.7288	NR4A2;RRAGC
regulation of ubiquitin-dependent protein catabolic process (GO:2000058)	2/42	0.0283524	0.303353	8.06301	28.7288	FBXW7;PTK2
regulation of cell-substrate adhesion (GO:0010810)	2/43	0.0296159	0.303353	7.86595	27.6838	EMP2;PTK2
positive regulation of cell division (GO:0051781)	2/44	0.0309015	0.303353	7.67828	26.697	RACGAP1;SIRT2
intracellular steroid hormone receptor signaling pathway (GO:0030518)	2/44	0.0309015	0.303353	7.67828	26.697	YAP1;DEFA3
positive regulation of receptor-mediated endocytosis (GO:0048260)	2/44	0.0309015	0.303353	7.67828	26.697	C3;ARRB2
regulation of telomerase activity (GO:0051972)	2/46	0.0335378	0.303353	7.32853	24.881	HSP90AA1;TNKS
spliceosomal complex assembly (GO:0000245)	2/46	0.0335378	0.303353	7.32853	24.881	SF3A3;PUF60
regulation of wound healing (GO:0061041)	2/47	0.0348878	0.303353	7.16531	24.044	EPPK1;PTK2
cellular response to ionizing radiation (GO:0071479)	2/48	0.0362587	0.303353	7.00919	23.25	YAP1;NET1
receptor internalization (GO:0031623)	2/49	0.0376501	0.303353	6.85971	22.4959	ARRB2;ARR3
regulation of epithelial cell migration (GO:0010632)	2/51	0.0404933	0.303353	6.57906	21.0965	EMP2;PTK2
protein targeting to mitochondrion (GO:0006626)	2/55	0.0464129	0.303353	6.0813	18.6707	HSP90AA1;TOMM7
peptidyl-tyrosine modification (GO:0018212)	2/56	0.0479397	0.303353	5.96838	18.1308	DYRK1A;PTK2
positive regulation of establishment of protein localization to mitochondrion (GO:1903749)	2/56	0.0479397	0.303353	5.96838	18.1308	FBXW7;TOMM7
sensory organ development (GO:0007423)	2/56	0.0479397	0.303353	5.96838	18.1308	SIX6;WNT10A
mitochondrial transport (GO:0006839)	2/56	0.0479397	0.303353	5.96838	18.1308	HSP90AA1;TOMM7
canonical Wnt signaling pathway (GO:0060070)	3/68	0.0088891	0.303353	7.49433	35.3952	NR4A2;WNT10A;WNT3
synapse assembly (GO:0007416)	3/69	0.0092514	0.303353	7.3804	34.5623	NLGN4Y;GABRB2;DSCAM
negative regulation of supramolecular fiber organization (GO:1902904)	3/72	0.0103896	0.303353	7.05845	32.2355	DYRK1A;TUBB4A;SHANK1
positive regulation of ubiquitin-dependent protein catabolic process (GO:2000060)	3/79	0.0133495	0.303353	6.40606	27.6504	FBXW7;SIRT2;PTK2
retrograde vesicle-mediated transport, Golgi to endoplasmic reticulum (GO:0006890)	3/85	0.0162309	0.303353	5.93553	24.4594	NSF;RACGAP1;COPZ1
Wnt signaling pathway (GO:0016055)	3/92	0.02	0.303353	5.46675	21.3861	NR4A2;WNT10A;WNT3
negative regulation of CREB transcription factor activity (GO:0032792)	1/5	0.0308647	0.303353	40.0625	139.343	EIF2AK4
negative regulation of heterochromatin assembly (GO:0031452)	1/5	0.0308647	0.303353	40.0625	139.343	TET1
camera-type eye photoreceptor cell differentiation (GO:0060219)	1/5	0.0308647	0.303353	40.0625	139.343	DSCAM
caveola assembly (GO:0070836)	1/5	0.0308647	0.303353	40.0625	139.343	EMP2
regulation of hippocampal neuron apoptotic process (GO:0110089)	1/5	0.0308647	0.303353	40.0625	139.343	ITGAM
regulation of microglial cell mediated cytotoxicity (GO:1904149)	1/5	0.0308647	0.303353	40.0625	139.343	ITGAM
regulation of neutrophil degranulation (GO:0043313)	1/5	0.0308647	0.303353	40.0625	139.343	ITGAM
regulation of postsynaptic density organization (GO:1905874)	1/5	0.0308647	0.303353	40.0625	139.343	LRRC4B
positive regulation of attachment of spindle microtubules to kinetochore (GO:0051987)	1/5	0.0308647	0.303353	40.0625	139.343	SIRT2
positive regulation of axon extension involved in axon guidance (GO:0048842)	1/5	0.0308647	0.303353	40.0625	139.343	DSCAM
establishment of monopolar cell polarity (GO:0061162)	1/5	0.0308647	0.303353	40.0625	139.343	SCRIB
establishment of T cell polarity (GO:0001768)	1/5	0.0308647	0.303353	40.0625	139.343	SCRIB
regulation of triglyceride metabolic process (GO:0090207)	1/5	0.0308647	0.303353	40.0625	139.343	C3
hemoglobin metabolic process (GO:0020027)	1/5	0.0308647	0.303353	40.0625	139.343	AHSP
histone citrullination (GO:0036414)	1/5	0.0308647	0.303353	40.0625	139.343	PADI1
positive regulation of macrophage proliferation (GO:0120041)	1/5	0.0308647	0.303353	40.0625	139.343	PTK2
positive regulation of oxidative stress-induced neuron death (GO:1903223)	1/5	0.0308647	0.303353	40.0625	139.343	FBXW7
mammary gland duct morphogenesis (GO:0060603)	1/5	0.0308647	0.303353	40.0625	139.343	SCRIB
positive regulation of translation in response to stress (GO:0032056)	1/5	0.0308647	0.303353	40.0625	139.343	EIF2AK4
protein citrullination (GO:0018101)	1/5	0.0308647	0.303353	40.0625	139.343	PADI1
protein sulfation (GO:0006477)	1/6	0.0369233	0.303353	32.0484	105.725	HS3ST5
aminophospholipid transport (GO:0015917)	1/6	0.0369233	0.303353	32.0484	105.725	ATP8A2
cellular response to cold (GO:0070417)	1/6	0.0369233	0.303353	32.0484	105.725	EIF2AK4
regulation of excitatory synapse assembly (GO:1904889)	1/6	0.0369233	0.303353	32.0484	105.725	LRRC4B
regulation of glomerular filtration (GO:0003093)	1/6	0.0369233	0.303353	32.0484	105.725	EMP2
regulation of hepatocyte proliferation (GO:2000345)	1/6	0.0369233	0.303353	32.0484	105.725	FBXW7
negative regulation of triglyceride metabolic process (GO:0090209)	1/6	0.0369233	0.303353	32.0484	105.725	FBXW7
neuroblast proliferation (GO:0007405)	1/6	0.0369233	0.303353	32.0484	105.725	RACGAP1
neurotransmitter loading into synaptic vesicle (GO:0098700)	1/6	0.0369233	0.303353	32.0484	105.725	SLC17A7
neurotransmitter receptor transport, endosome to postsynaptic membrane (GO:0098887)	1/6	0.0369233	0.303353	32.0484	105.725	SCRIB
contact inhibition (GO:0060242)	1/6	0.0369233	0.303353	32.0484	105.725	YAP1
regulation of macrophage proliferation (GO:0120040)	1/6	0.0369233	0.303353	32.0484	105.725	PTK2
plasma membrane raft assembly (GO:0044854)	1/6	0.0369233	0.303353	32.0484	105.725	EMP2
positive regulation of autophagy of mitochondrion in response to mitochondrial depolarization (GO:1904925)	1/6	0.0369233	0.303353	32.0484	105.725	TOMM7
establishment of lymphocyte polarity (GO:0001767)	1/6	0.0369233	0.303353	32.0484	105.725	SCRIB
renal system process involved in regulation of blood volume (GO:0001977)	1/6	0.0369233	0.303353	32.0484	105.725	EMP2
heparan sulfate proteoglycan biosynthetic process, enzymatic modification (GO:0015015)	1/6	0.0369233	0.303353	32.0484	105.725	HS3ST5
maintenance of DNA repeat elements (GO:0043570)	1/6	0.0369233	0.303353	32.0484	105.725	RMI2
tongue development (GO:0043586)	1/6	0.0369233	0.303353	32.0484	105.725	WNT10A
membrane raft assembly (GO:0001765)	1/6	0.0369233	0.303353	32.0484	105.725	EMP2
positive regulation of tau-protein kinase activity (GO:1902949)	1/6	0.0369233	0.303353	32.0484	105.725	HSP90AA1
type B pancreatic cell proliferation (GO:0044342)	1/6	0.0369233	0.303353	32.0484	105.725	NKX6-1
mRNA 3'-splice site recognition (GO:0000389)	1/6	0.0369233	0.303353	32.0484	105.725	SF3A3
bleb assembly (GO:0032060)	1/7	0.0429443	0.303353	26.7056	84.0654	EMP2
regulation of cytoplasmic mRNA processing body assembly (GO:0010603)	1/7	0.0429443	0.303353	26.7056	84.0654	CNOT6
regulation of defense response to bacterium (GO:1900424)	1/7	0.0429443	0.303353	26.7056	84.0654	SIRT2
regulation of dopamine metabolic process (GO:0042053)	1/7	0.0429443	0.303353	26.7056	84.0654	ITGAM
cellular response to histamine (GO:0071420)	1/7	0.0429443	0.303353	26.7056	84.0654	GABRB2
negative regulation of striated muscle tissue development (GO:0045843)	1/7	0.0429443	0.303353	26.7056	84.0654	SIRT2
neurotransmitter receptor transport, endosome to plasma membrane (GO:0099639)	1/7	0.0429443	0.303353	26.7056	84.0654	SCRIB
Notch receptor processing, ligand-dependent (GO:0035333)	1/7	0.0429443	0.303353	26.7056	84.0654	APH1A
complement activation, alternative pathway (GO:0006957)	1/7	0.0429443	0.303353	26.7056	84.0654	C3
detection of muscle stretch (GO:0035995)	1/7	0.0429443	0.303353	26.7056	84.0654	PTK2
regulation of oxidative stress-induced neuron intrinsic apoptotic signaling pathway (GO:1903376)	1/7	0.0429443	0.303353	26.7056	84.0654	FBXW7
positive regulation by symbiont of host autophagy (GO:0075044)	1/7	0.0429443	0.303353	26.7056	84.0654	EIF2AK4
regulation of transforming growth factor beta activation (GO:1901388)	1/7	0.0429443	0.303353	26.7056	84.0654	LTBP1
positive regulation of histone H3-K9 methylation (GO:0051574)	1/7	0.0429443	0.303353	26.7056	84.0654	JARID2
positive regulation of integrin-mediated signaling pathway (GO:2001046)	1/7	0.0429443	0.303353	26.7056	84.0654	EMP2
positive regulation of intracellular estrogen receptor signaling pathway (GO:0033148)	1/7	0.0429443	0.303353	26.7056	84.0654	YAP1
positive regulation of mitophagy in response to mitochondrial depolarization (GO:0098779)	1/7	0.0429443	0.303353	26.7056	84.0654	TOMM7
intermediate filament bundle assembly (GO:0045110)	1/7	0.0429443	0.303353	26.7056	84.0654	EPPK1
synaptic vesicle docking (GO:0016081)	1/7	0.0429443	0.303353	26.7056	84.0654	UNC13C
maintenance of protein location in extracellular region (GO:0071694)	1/7	0.0429443	0.303353	26.7056	84.0654	LTBP1
type B pancreatic cell development (GO:0003323)	1/7	0.0429443	0.303353	26.7056	84.0654	NKX6-1
negative regulation by host of viral genome replication (GO:0044828)	1/7	0.0429443	0.303353	26.7056	84.0654	EIF2AK4
regulation of apoptotic cell clearance (GO:2000425)	1/8	0.048928	0.303353	22.8894	69.0666	C3
negative regulation of keratinocyte proliferation (GO:0010839)	1/8	0.048928	0.303353	22.8894	69.0666	EPPK1
negative regulation of neural precursor cell proliferation (GO:2000178)	1/8	0.048928	0.303353	22.8894	69.0666	SIRT2
cellular response to epinephrine stimulus (GO:0071872)	1/8	0.048928	0.303353	22.8894	69.0666	SIRT2
cellular response to hepatocyte growth factor stimulus (GO:0035729)	1/8	0.048928	0.303353	22.8894	69.0666	SIRT2
chromatin silencing at telomere (GO:0006348)	1/8	0.048928	0.303353	22.8894	69.0666	SIRT2
regulation of meiotic nuclear division (GO:0040020)	1/8	0.048928	0.303353	22.8894	69.0666	SIRT2
peptidyl-lysine deacetylation (GO:0034983)	1/8	0.048928	0.303353	22.8894	69.0666	SIRT2
peptidyl-serine autophosphorylation (GO:0036289)	1/8	0.048928	0.303353	22.8894	69.0666	DYRK1A
regulation of osteoclast development (GO:2001204)	1/8	0.048928	0.303353	22.8894	69.0666	FBXW7
positive regulation of adaptive immune response (GO:0002821)	1/8	0.048928	0.303353	22.8894	69.0666	EIF2AK4
positive regulation of apoptotic cell clearance (GO:2000427)	1/8	0.048928	0.303353	22.8894	69.0666	C3
regulation of striated muscle tissue development (GO:0016202)	1/8	0.048928	0.303353	22.8894	69.0666	SIRT2
positive regulation of chromosome segregation (GO:0051984)	1/8	0.048928	0.303353	22.8894	69.0666	SIRT2
positive regulation of execution phase of apoptosis (GO:1900119)	1/8	0.048928	0.303353	22.8894	69.0666	SIRT2
positive regulation of fibroblast migration (GO:0010763)	1/8	0.048928	0.303353	22.8894	69.0666	PTK2
response to epinephrine (GO:0071871)	1/8	0.048928	0.303353	22.8894	69.0666	SIRT2
response to hepatocyte growth factor (GO:0035728)	1/8	0.048928	0.303353	22.8894	69.0666	SIRT2
positive regulation of intracellular steroid hormone receptor signaling pathway (GO:0033145)	1/8	0.048928	0.303353	22.8894	69.0666	YAP1
positive regulation of isomerase activity (GO:0010912)	1/8	0.048928	0.303353	22.8894	69.0666	ITGAM
positive regulation of meiotic nuclear division (GO:0045836)	1/8	0.048928	0.303353	22.8894	69.0666	SIRT2
positive regulation of membrane invagination (GO:1905155)	1/8	0.048928	0.303353	22.8894	69.0666	C3
T cell mediated cytotoxicity (GO:0001913)	1/8	0.048928	0.303353	22.8894	69.0666	EMP2
mitotic spindle elongation (GO:0000022)	1/8	0.048928	0.303353	22.8894	69.0666	RACGAP1
mitotic spindle midzone assembly (GO:0051256)	1/8	0.048928	0.303353	22.8894	69.0666	RACGAP1
progesterone receptor signaling pathway (GO:0050847)	1/8	0.048928	0.303353	22.8894	69.0666	YAP1
amyloid precursor protein catabolic process (GO:0042987)	2/14	0.00335715	0.303353	26.9146	153.324	APH1A;DYRK1A
regulation of histone methylation (GO:0031060)	2/14	0.00335715	0.303353	26.9146	153.324	TET1;JARID2
regulation of triglyceride biosynthetic process (GO:0010866)	2/15	0.00385785	0.303353	24.843	138.069	C3;FBXW7
mammary gland epithelium development (GO:0061180)	2/15	0.00385785	0.303353	24.843	138.069	SCRIB;WNT3
T cell mediated immunity (GO:0002456)	2/16	0.004391	0.303353	23.0674	125.214	CD70;EMP2
amyloid-beta metabolic process (GO:0050435)	2/17	0.00495621	0.303353	21.5285	114.254	APH1A;DYRK1A
regulation of receptor recycling (GO:0001919)	2/17	0.00495621	0.303353	21.5285	114.254	NSF;SCRIB
synaptic transmission, glutamatergic (GO:0035249)	2/18	0.00555304	0.303353	20.1819	104.813	UNC13C;SLC17A7
long-term memory (GO:0007616)	2/19	0.00618109	0.303353	18.9938	96.6073	EIF2AK4;SHANK1
regulation of lipid storage (GO:0010883)	2/22	0.00824849	0.303353	16.1423	77.4462	C3;FBXW7
regulation of monooxygenase activity (GO:0032768)	2/24	0.00977548	0.303353	14.6733	67.9063	HSP90AA1;POR
positive regulation of neuron apoptotic process (GO:0043525)	2/24	0.00977548	0.303353	14.6733	67.9063	ITGAM;FBXW7
positive regulation of histone methylation (GO:0031062)	2/26	0.0114178	0.303353	13.4492	60.1526	TET1;JARID2
negative regulation of protein polymerization (GO:0032272)	2/27	0.0122813	0.303353	12.9106	56.8024	DYRK1A;TUBB4A
positive regulation of defense response to virus by host (GO:0002230)	2/28	0.0131724	0.303353	12.4134	53.7454	HSP90AA1;EIF2AK4
protein ADP-ribosylation (GO:0006471)	2/29	0.0140909	0.303353	11.953	50.9465	TNKS;SIRT2
regulation of cell population proliferation (GO:0042127)	10/764	0.0215948	0.303353	2.20517	8.45749	YAP1;CNOT6;ATP8A2;TET1;EMP2;PTK2;HOXC10;CXCL5;CD33;SIRT2
positive regulation of transcription, DNA-templated (GO:0045893)	13/1183	0.0337371	0.303353	1.85565	6.28911	YAP1;TNKS;MACC1;DYRK1A;TET1;HOXC13;HOXC11;HOXC10;SIRT2;ELK3;NR4A2;RAI1;NKX6-1
positive regulation of cellular metabolic process (GO:0031325)	3/105	0.0281726	0.303353	4.76688	17.0149	NSF;SCRIB;ARRB2
regulation of protein ubiquitination (GO:0031396)	3/109	0.0309934	0.303353	4.58607	15.9319	HSP90AA1;FBXW7;ARRB2
cellular response to transforming growth factor beta stimulus (GO:0071560)	3/114	0.0347206	0.303353	4.37838	14.7132	WNT10A;ARRB2;PTK2
cellular response to molecule of bacterial origin (GO:0071219)	3/115	0.0354927	0.303353	4.33907	14.4857	DEFA3;CXCL5;SIRT2
macroautophagy (GO:0016236)	3/120	0.0394854	0.303353	4.15259	13.4204	TOMM7;VPS37B;TECPR1
synapse organization (GO:0050808)	3/126	0.0445647	0.303353	3.94882	12.284	UNC13C;DSCAM;LRRC4B
regulation of phosphorylation (GO:0042325)	4/125	0.00788142	0.303353	5.3969	26.1385	DSCAM;EMP2;PTK2;SIRT2
cell-cell adhesion via plasma-membrane adhesion molecules (GO:0098742)	4/170	0.0220788	0.303353	3.92492	14.9663	ITGAM;DSCAM;ADGRL1;LRRC4B
neuron differentiation (GO:0030182)	4/174	0.0237993	0.303353	3.83179	14.3236	NR4A2;WNT10A;ATP8A2;WNT3
generation of neurons (GO:0048699)	5/202	0.0088337	0.303353	4.16201	19.6829	NR4A2;YAP1;WNT10A;RACGAP1;WNT3
positive regulation of protein modification process (GO:0031401)	5/214	0.0111476	0.303353	3.92065	17.6293	C3;HSP90AA1;PPP1R7;DYRK1A;PTK2
central nervous system development (GO:0007417)	5/268	0.0266537	0.303353	3.1071	11.2627	C3;NR4A2;ITGAM;ZIC4;JARID2
cellular macromolecule biosynthetic process (GO:0034645)	6/314	0.0141259	0.303353	3.20315	13.6446	NR4A2;RPL41;RMI2;RRAGC;RPL27A;POLE
positive regulation of cell population proliferation (GO:0008284)	7/474	0.0294528	0.303353	2.46536	8.69031	YAP1;CNOT6;TET1;EMP2;PTK2;HOXC10;CXCL5
peptidyl-threonine phosphorylation (GO:0018107)	2/60	0.0542256	0.308143	5.55565	16.1925	TNKS;DYRK1A
positive regulation of DNA biosynthetic process (GO:2000573)	2/61	0.0558405	0.308143	5.46121	15.757	HSP90AA1;TNKS
regulation of neurogenesis (GO:0050767)	2/62	0.0574721	0.308143	5.36992	15.3389	YAP1;WNT3
antimicrobial humoral immune response mediated by antimicrobial peptide (GO:0061844)	2/64	0.0607846	0.308143	5.19617	14.5515	DEFA3;CXCL5
regulation of cell-matrix adhesion (GO:0001952)	2/65	0.062465	0.308143	5.11343	14.1803	EMP2;PTK2
regulation of protein localization (GO:0032880)	2/66	0.0641611	0.308143	5.03328	13.8232	HSP90AA1;FBXW7
ERBB signaling pathway (GO:0038127)	2/66	0.0641611	0.308143	5.03328	13.8232	HSP90AA1;PTK2
positive regulation of T cell proliferation (GO:0042102)	2/66	0.0641611	0.308143	5.03328	13.8232	CD70;TNFSF9
peptidyl-threonine modification (GO:0018210)	2/67	0.0658726	0.308143	4.9556	13.4794	TNKS;DYRK1A
vascular endothelial growth factor receptor signaling pathway (GO:0048010)	2/67	0.0658726	0.308143	4.9556	13.4794	HSP90AA1;PTK2
actin-mediated cell contraction (GO:0070252)	1/9	0.0548745	0.308143	20.0272	58.1331	EMP2
associative learning (GO:0008306)	1/9	0.0548745	0.308143	20.0272	58.1331	SHANK1
regulation of glucan biosynthetic process (GO:0010962)	1/9	0.0548745	0.308143	20.0272	58.1331	PPP1R3G
neurotransmitter receptor transport to postsynaptic membrane (GO:0098969)	1/9	0.0548745	0.308143	20.0272	58.1331	SCRIB
Notch receptor processing (GO:0007220)	1/9	0.0548745	0.308143	20.0272	58.1331	APH1A
development of primary female sexual characteristics (GO:0046545)	1/9	0.0548745	0.308143	20.0272	58.1331	ZFP42
peripheral nervous system axon ensheathment (GO:0032292)	1/9	0.0548745	0.308143	20.0272	58.1331	SIRT2
regulation of protein deacetylation (GO:0090311)	1/9	0.0548745	0.308143	20.0272	58.1331	DYRK1A
Schwann cell development (GO:0014044)	1/9	0.0548745	0.308143	20.0272	58.1331	SIRT2
intestinal epithelial cell differentiation (GO:0060575)	1/9	0.0548745	0.308143	20.0272	58.1331	YAP1
positive regulation of phagocytosis, engulfment (GO:0060100)	1/9	0.0548745	0.308143	20.0272	58.1331	C3
positive regulation of synapse maturation (GO:0090129)	1/9	0.0548745	0.308143	20.0272	58.1331	ADGRL1
postsynaptic membrane assembly (GO:0097104)	1/9	0.0548745	0.308143	20.0272	58.1331	NLGN4Y
protein poly-ADP-ribosylation (GO:0070212)	1/10	0.0607842	0.308143	17.8011	49.8506	TNKS
regulation of epithelial cell apoptotic process (GO:1904035)	1/10	0.0607842	0.308143	17.8011	49.8506	YAP1
cellular response to leucine starvation (GO:1990253)	1/10	0.0607842	0.308143	17.8011	49.8506	EIF2AK4
negative regulation of transcription from RNA polymerase II promoter in response to stress (GO:0097201)	1/10	0.0607842	0.308143	17.8011	49.8506	SIRT2
neuron remodeling (GO:0016322)	1/10	0.0607842	0.308143	17.8011	49.8506	C3
regulation of phagocytosis, engulfment (GO:0060099)	1/10	0.0607842	0.308143	17.8011	49.8506	C3
ectoderm development (GO:0007398)	1/10	0.0607842	0.308143	17.8011	49.8506	ITGAM
regulation of tau-protein kinase activity (GO:1902947)	1/10	0.0607842	0.308143	17.8011	49.8506	HSP90AA1
regulation of type B pancreatic cell development (GO:2000074)	1/10	0.0607842	0.308143	17.8011	49.8506	NKX6-1
response to histamine (GO:0034776)	1/10	0.0607842	0.308143	17.8011	49.8506	GABRB2
histone H4 deacetylation (GO:0070933)	1/10	0.0607842	0.308143	17.8011	49.8506	SIRT2
presynaptic membrane assembly (GO:0097105)	1/10	0.0607842	0.308143	17.8011	49.8506	NLGN4Y
Wnt signaling pathway involved in midbrain dopaminergic neuron differentiation (GO:1904953)	1/10	0.0607842	0.308143	17.8011	49.8506	WNT3
rDNA heterochromatin assembly (GO:0000183)	1/11	0.0666572	0.308143	16.0202	43.3857	SIRT2
B cell mediated immunity (GO:0019724)	1/11	0.0666572	0.308143	16.0202	43.3857	CD70
negative regulation of natural killer cell mediated immunity (GO:0002716)	1/11	0.0666572	0.308143	16.0202	43.3857	ARRB2
regulation of coagulation (GO:0050818)	1/11	0.0666572	0.308143	16.0202	43.3857	HS3ST5
complement receptor mediated signaling pathway (GO:0002430)	1/11	0.0666572	0.308143	16.0202	43.3857	GPR32
regulation of synapse maturation (GO:0090128)	1/11	0.0666572	0.308143	16.0202	43.3857	ADGRL1
positive regulation of epidermal growth factor-activated receptor activity (GO:0045741)	1/11	0.0666572	0.308143	16.0202	43.3857	FBXW7
hepatocyte growth factor receptor signaling pathway (GO:0048012)	1/11	0.0666572	0.308143	16.0202	43.3857	SIRT2
positive regulation of lipid localization (GO:1905954)	1/11	0.0666572	0.308143	16.0202	43.3857	C3
inhibitory synapse assembly (GO:1904862)	1/11	0.0666572	0.308143	16.0202	43.3857	GABRB2
synaptic transmission, GABAergic (GO:0051932)	1/11	0.0666572	0.308143	16.0202	43.3857	GABRB2
tetrahydrobiopterin metabolic process (GO:0046146)	1/11	0.0666572	0.308143	16.0202	43.3857	HSP90AA1
midbrain dopaminergic neuron differentiation (GO:1904948)	1/11	0.0666572	0.308143	16.0202	43.3857	NR4A2
positive regulation of viral release from host cell (GO:1902188)	1/11	0.0666572	0.308143	16.0202	43.3857	VPS37B
postsynapse assembly (GO:0099068)	1/11	0.0666572	0.308143	16.0202	43.3857	NLGN4Y
presynaptic membrane organization (GO:0097090)	1/11	0.0666572	0.308143	16.0202	43.3857	NLGN4Y
negative regulation of activated T cell proliferation (GO:0046007)	1/11	0.0666572	0.308143	16.0202	43.3857	SCRIB
positive regulation of transcription by RNA polymerase II (GO:0045944)	10/908	0.058343	0.308143	1.83761	5.22141	NR4A2;YAP1;TNKS;MACC1;TET1;NKX6-1;HOXC11;HOXC10;SIRT2;ELK3
receptor-mediated endocytosis (GO:0006898)	3/143	0.0606131	0.308143	3.46633	9.71699	HSP90AA1;ITGAM;ARRB2
positive regulation of intracellular protein transport (GO:0090316)	3/148	0.0657826	0.308143	3.34596	9.10569	ITGAM;FBXW7;TOMM7
positive regulation of transferase activity (GO:0051347)	3/148	0.0657826	0.308143	3.34596	9.10569	HSP90AA1;FBXW7;TNKS
axonogenesis (GO:0007409)	4/240	0.0639132	0.308143	2.75095	7.56573	HSP90AA1;DSCAM;SPTB;PTK2
peptidyl-tyrosine phosphorylation (GO:0018108)	2/69	0.0693411	0.309346	4.80718	12.829	DYRK1A;PTK2
protein localization to synapse (GO:0035418)	1/12	0.0724938	0.309346	14.563	38.2171	SHANK1
negative regulation of cilium assembly (GO:1902018)	1/12	0.0724938	0.309346	14.563	38.2171	YAP1
calcium ion-regulated exocytosis of neurotransmitter (GO:0048791)	1/12	0.0724938	0.309346	14.563	38.2171	UNC13C
cellular response to growth hormone stimulus (GO:0071378)	1/12	0.0724938	0.309346	14.563	38.2171	PTK2
regulation of feeding behavior (GO:0060259)	1/12	0.0724938	0.309346	14.563	38.2171	EIF2AK4
regulation of glycogen metabolic process (GO:0070873)	1/12	0.0724938	0.309346	14.563	38.2171	PPP1R3G
regulation of histone H3-K9 methylation (GO:0051570)	1/12	0.0724938	0.309346	14.563	38.2171	JARID2
regulation of keratinocyte migration (GO:0051547)	1/12	0.0724938	0.309346	14.563	38.2171	EPPK1
eye photoreceptor cell differentiation (GO:0001754)	1/12	0.0724938	0.309346	14.563	38.2171	DSCAM
positive regulation of leukocyte proliferation (GO:0070665)	1/12	0.0724938	0.309346	14.563	38.2171	PTK2
positive regulation of myeloid leukocyte mediated immunity (GO:0002888)	1/12	0.0724938	0.309346	14.563	38.2171	ITGAM
lysine catabolic process (GO:0006554)	1/12	0.0724938	0.309346	14.563	38.2171	SLC25A21
lysine metabolic process (GO:0006553)	1/12	0.0724938	0.309346	14.563	38.2171	SLC25A21
presynapse organization (GO:0099172)	1/12	0.0724938	0.309346	14.563	38.2171	NLGN4Y
morphogenesis of a polarized epithelium (GO:0001738)	1/12	0.0724938	0.309346	14.563	38.2171	SCRIB
protein auto-ADP-ribosylation (GO:0070213)	1/12	0.0724938	0.309346	14.563	38.2171	TNKS
negative regulation by host of viral process (GO:0044793)	1/12	0.0724938	0.309346	14.563	38.2171	EIF2AK4
positive regulation of protein kinase activity (GO:0045860)	3/154	0.0722443	0.309346	3.21203	8.44025	HSP90AA1;EMP2;PTK2
Fc-gamma receptor signaling pathway involved in phagocytosis (GO:0038096)	2/71	0.0728685	0.309691	4.66737	12.2243	HSP90AA1;PTK2
negative regulation of epithelial cell proliferation (GO:0050680)	2/72	0.0746536	0.311007	4.60046	11.9377	FBXW7;EPPK1
Fc-gamma receptor signaling pathway (GO:0038094)	2/72	0.0746536	0.311007	4.60046	11.9377	HSP90AA1;PTK2
peptidyl-serine phosphorylation (GO:0018105)	3/156	0.0744595	0.311007	3.16972	8.23335	TNKS;DYRK1A;STK32A
positive regulation of signal transduction (GO:0009967)	4/252	0.0735803	0.311007	2.61624	6.82675	C3;YAP1;EMP2;SHANK1
positive regulation of phosphorylation (GO:0042327)	4/253	0.0744179	0.311007	2.6056	6.76949	C3;HSP90AA1;DSCAM;PTK2
negative regulation of cell adhesion (GO:0007162)	2/73	0.0764527	0.311964	4.53544	11.661	DSCAM;PTK2
cellular response to amino acid starvation (GO:0034198)	2/74	0.0782655	0.311964	4.47222	11.3937	RRAGC;EIF2AK4
Fc receptor mediated stimulatory signaling pathway (GO:0002431)	2/74	0.0782655	0.311964	4.47222	11.3937	HSP90AA1;PTK2
response to amino acid starvation (GO:1990928)	2/75	0.0800918	0.311964	4.41074	11.1353	RRAGC;EIF2AK4
positive regulation of immune response (GO:0050778)	2/75	0.0800918	0.311964	4.41074	11.1353	ITGAM;EIF2AK4
regulation of T cell proliferation (GO:0042129)	2/76	0.0819313	0.311964	4.35091	10.8854	CD70;TNFSF9
pteridine-containing compound metabolic process (GO:0042558)	1/13	0.0782942	0.311964	13.3488	34.0031	HSP90AA1
negative regulation of histone methylation (GO:0031061)	1/13	0.0782942	0.311964	13.3488	34.0031	JARID2
central nervous system neuron axonogenesis (GO:0021955)	1/13	0.0782942	0.311964	13.3488	34.0031	HSP90AA1
lymphocyte mediated immunity (GO:0002449)	1/13	0.0782942	0.311964	13.3488	34.0031	CD70
myelination in peripheral nervous system (GO:0022011)	1/13	0.0782942	0.311964	13.3488	34.0031	SIRT2
negative regulation of coagulation (GO:0050819)	1/14	0.0840586	0.311964	12.3213	30.5106	HS3ST5
negative regulation of DNA damage response, signal transduction by p53 class mediator (GO:0043518)	1/14	0.0840586	0.311964	12.3213	30.5106	DYRK1A
regulation of DNA methylation-dependent heterochromatin assembly (GO:0090308)	1/14	0.0840586	0.311964	12.3213	30.5106	TET1
negative regulation of translational initiation (GO:0045947)	1/14	0.0840586	0.311964	12.3213	30.5106	EIF2AK4
regulation of integrin-mediated signaling pathway (GO:2001044)	1/14	0.0840586	0.311964	12.3213	30.5106	EMP2
neuromuscular process controlling balance (GO:0050885)	1/14	0.0840586	0.311964	12.3213	30.5106	SHANK1
pancreas development (GO:0031016)	1/14	0.0840586	0.311964	12.3213	30.5106	NKX6-1
polarized epithelial cell differentiation (GO:0030859)	1/14	0.0840586	0.311964	12.3213	30.5106	SCRIB
regulation of vasculogenesis (GO:2001212)	1/14	0.0840586	0.311964	12.3213	30.5106	EMP2
positive regulation of leukocyte degranulation (GO:0043302)	1/14	0.0840586	0.311964	12.3213	30.5106	ITGAM
positive regulation of long-term synaptic potentiation (GO:1900273)	1/14	0.0840586	0.311964	12.3213	30.5106	EIF2AK4
positive regulation of macrophage chemotaxis (GO:0010759)	1/14	0.0840586	0.311964	12.3213	30.5106	PTK2
sequestering of extracellular ligand from receptor (GO:0035581)	1/14	0.0840586	0.311964	12.3213	30.5106	LTBP1
positive regulation of protein deacetylation (GO:0090312)	1/14	0.0840586	0.311964	12.3213	30.5106	DYRK1A
sulfate transport (GO:0008272)	1/14	0.0840586	0.311964	12.3213	30.5106	RACGAP1
synaptic membrane adhesion (GO:0099560)	1/14	0.0840586	0.311964	12.3213	30.5106	LRRC4B
positive regulation of superoxide anion generation (GO:0032930)	1/14	0.0840586	0.311964	12.3213	30.5106	ITGAM
positive regulation of transmembrane transport (GO:0034764)	1/14	0.0840586	0.311964	12.3213	30.5106	C3
protein autophosphorylation (GO:0046777)	3/159	0.0778384	0.311964	3.10829	7.93584	DYRK1A;EIF2AK4;PTK2
cellular component assembly (GO:0022607)	4/261	0.0812917	0.311964	2.52346	6.33315	YAP1;NLGN4Y;EPPK1;SHANK1
regulation of fat cell differentiation (GO:0045598)	2/80	0.0894174	0.312329	4.12695	9.96428	YAP1;SIRT2
negative regulation of leukocyte mediated cytotoxicity (GO:0001911)	1/15	0.0897872	0.312329	11.4407	27.5756	ARRB2
central nervous system neuron development (GO:0021954)	1/15	0.0897872	0.312329	11.4407	27.5756	HSP90AA1
peptidyl-arginine modification (GO:0018195)	1/15	0.0897872	0.312329	11.4407	27.5756	PADI1
peptidyl-tyrosine autophosphorylation (GO:0038083)	1/15	0.0897872	0.312329	11.4407	27.5756	DYRK1A
electron transport chain (GO:0022900)	1/15	0.0897872	0.312329	11.4407	27.5756	POR
endoderm development (GO:0007492)	1/15	0.0897872	0.312329	11.4407	27.5756	HOXC11
placenta development (GO:0001890)	1/15	0.0897872	0.312329	11.4407	27.5756	PTK2
establishment of apical/basal cell polarity (GO:0035089)	1/15	0.0897872	0.312329	11.4407	27.5756	SCRIB
regulation of superoxide anion generation (GO:0032928)	1/15	0.0897872	0.312329	11.4407	27.5756	ITGAM
response to muscle stretch (GO:0035994)	1/15	0.0897872	0.312329	11.4407	27.5756	PTK2
histone H3 deacetylation (GO:0070932)	1/15	0.0897872	0.312329	11.4407	27.5756	SIRT2
integrated stress response signaling (GO:0140467)	1/15	0.0897872	0.312329	11.4407	27.5756	EIF2AK4
membrane raft organization (GO:0031579)	1/15	0.0897872	0.312329	11.4407	27.5756	EMP2
modulation by host of viral genome replication (GO:0044827)	1/15	0.0897872	0.312329	11.4407	27.5756	EIF2AK4
myoblast differentiation (GO:0045445)	1/15	0.0897872	0.312329	11.4407	27.5756	PLEKHM3
protein localization to cell-cell junction (GO:0150105)	1/15	0.0897872	0.312329	11.4407	27.5756	SCRIB
protein localization to chromosome, telomeric region (GO:0070198)	1/15	0.0897872	0.312329	11.4407	27.5756	TNKS
peptidyl-serine modification (GO:0018209)	3/169	0.0895745	0.312329	2.91956	7.04399	TNKS;DYRK1A;STK32A
ephrin receptor signaling pathway (GO:0048013)	2/82	0.0932341	0.315402	4.02337	9.54603	APH1A;PTK2
regulation of Notch signaling pathway (GO:0008593)	2/83	0.09516	0.315402	3.9735	9.34646	YAP1;FBXW7
regulation of osteoblast differentiation (GO:0045667)	2/83	0.09516	0.315402	3.9735	9.34646	YAP1;PTK2
regulation of cell cycle G2/M phase transition (GO:1902749)	2/85	0.0990459	0.315402	3.87736	8.96513	HSP90AA1;TUBB4A
positive regulation of protein catabolic process (GO:0045732)	2/85	0.0990459	0.315402	3.87736	8.96513	NSF;HSP90AA1
positive regulation of proteasomal protein catabolic process (GO:1901800)	2/86	0.101006	0.315402	3.83101	8.7829	FBXW7;SIRT2
regulation of endothelial cell migration (GO:0010594)	2/89	0.106948	0.315402	3.69835	8.26732	EMP2;PTK2
SCF-dependent proteasomal ubiquitin-dependent protein catabolic process (GO:0031146)	2/89	0.106948	0.315402	3.69835	8.26732	FBXW7;FBXO39
transforming growth factor beta receptor signaling pathway (GO:0007179)	2/89	0.106948	0.315402	3.69835	8.26732	ARRB2;PTK2
SRP-dependent cotranslational protein targeting to membrane (GO:0006614)	2/90	0.10895	0.315402	3.65613	8.10516	RPL41;RPL27A
T cell activation (GO:0042110)	2/92	0.112983	0.315402	3.57453	7.79432	SCRIB;EIF2AK4
regulation of epithelial cell proliferation (GO:0050678)	2/93	0.115014	0.315402	3.53507	7.6453	YAP1;EPPK1
cytoplasmic translation (GO:0002181)	2/93	0.115014	0.315402	3.53507	7.6453	RPL41;RPL27A
visual perception (GO:0007601)	2/93	0.115014	0.315402	3.53507	7.6453	SIX6;ARR3
cotranslational protein targeting to membrane (GO:0006613)	2/94	0.117054	0.315402	3.49647	7.50033	RPL41;RPL27A
negative regulation of anoikis (GO:2000811)	1/16	0.0954803	0.315402	10.6774	25.0795	PTK2
negative regulation of histone modification (GO:0031057)	1/16	0.0954803	0.315402	10.6774	25.0795	JARID2
negative regulation of natural killer cell mediated cytotoxicity (GO:0045953)	1/16	0.0954803	0.315402	10.6774	25.0795	ARRB2
negative regulation of telomere maintenance (GO:0032205)	1/16	0.0954803	0.315402	10.6774	25.0795	TNKS
neuron cell-cell adhesion (GO:0007158)	1/16	0.0954803	0.315402	10.6774	25.0795	NLGN4Y
regulation of leukocyte activation (GO:0002694)	1/16	0.0954803	0.315402	10.6774	25.0795	CD33
dendrite self-avoidance (GO:0070593)	1/16	0.0954803	0.315402	10.6774	25.0795	DSCAM
dendritic spine morphogenesis (GO:0060997)	1/16	0.0954803	0.315402	10.6774	25.0795	SHANK1
regulation of phosphate metabolic process (GO:0019220)	1/16	0.0954803	0.315402	10.6774	25.0795	SIRT2
negative regulation of peptidyl-threonine phosphorylation (GO:0010801)	1/17	0.101138	0.315402	10.0096	22.9346	SIRT2
cellular response to gamma radiation (GO:0071480)	1/17	0.101138	0.315402	10.0096	22.9346	YAP1
DNA biosynthetic process (GO:0071897)	1/17	0.101138	0.315402	10.0096	22.9346	POLE
regulation of stem cell proliferation (GO:0072091)	1/17	0.101138	0.315402	10.0096	22.9346	YAP1
regulation of transferase activity (GO:0051338)	1/17	0.101138	0.315402	10.0096	22.9346	EMP2
sulfation (GO:0051923)	1/17	0.101138	0.315402	10.0096	22.9346	HS3ST5
positive regulation of telomere capping (GO:1904355)	1/17	0.101138	0.315402	10.0096	22.9346	TNKS
vasculature development (GO:0001944)	1/17	0.101138	0.315402	10.0096	22.9346	FBXW7
alternative mRNA splicing, via spliceosome (GO:0000380)	1/18	0.106761	0.315402	9.4203	21.0748	PUF60
amyloid precursor protein metabolic process (GO:0042982)	1/18	0.106761	0.315402	9.4203	21.0748	APH1A
negative regulation of double-strand break repair via homologous recombination (GO:2000042)	1/18	0.106761	0.315402	9.4203	21.0748	RMI2
regulation of adaptive immune response (GO:0002819)	1/18	0.106761	0.315402	9.4203	21.0748	EIF2AK4
negative regulation of interleukin-8 production (GO:0032717)	1/18	0.106761	0.315402	9.4203	21.0748	CD33
regulation of cellular protein catabolic process (GO:1903362)	1/18	0.106761	0.315402	9.4203	21.0748	HSP90AA1
regulation of chromosome segregation (GO:0051983)	1/18	0.106761	0.315402	9.4203	21.0748	RMI2
negative regulation of signal transduction by p53 class mediator (GO:1901797)	1/18	0.106761	0.315402	9.4203	21.0748	DYRK1A
neuron maturation (GO:0042551)	1/18	0.106761	0.315402	9.4203	21.0748	C3
DNA strand elongation involved in DNA replication (GO:0006271)	1/18	0.106761	0.315402	9.4203	21.0748	POLE
regulation of presynapse assembly (GO:1905606)	1/18	0.106761	0.315402	9.4203	21.0748	LRRC4B
regulation of presynapse organization (GO:0099174)	1/18	0.106761	0.315402	9.4203	21.0748	LRRC4B
positive chemotaxis (GO:0050918)	1/18	0.106761	0.315402	9.4203	21.0748	SCRIB
regulation of telomere maintenance via telomere lengthening (GO:1904356)	1/18	0.106761	0.315402	9.4203	21.0748	TNKS
regulation of transforming growth factor beta production (GO:0071634)	1/18	0.106761	0.315402	9.4203	21.0748	LTBP1
positive regulation of excitatory postsynaptic potential (GO:2000463)	1/18	0.106761	0.315402	9.4203	21.0748	SHANK1
interleukin-6-mediated signaling pathway (GO:0070102)	1/18	0.106761	0.315402	9.4203	21.0748	YAP1
intermediate filament organization (GO:0045109)	1/18	0.106761	0.315402	9.4203	21.0748	EPPK1
intracellular estrogen receptor signaling pathway (GO:0030520)	1/18	0.106761	0.315402	9.4203	21.0748	DEFA3
positive regulation of phosphoprotein phosphatase activity (GO:0032516)	1/18	0.106761	0.315402	9.4203	21.0748	CD33
presynapse assembly (GO:0099054)	1/18	0.106761	0.315402	9.4203	21.0748	NLGN4Y
negative regulation of calcium ion transport (GO:0051926)	1/19	0.112349	0.315402	8.89651	19.4491	CD33
aspartate family amino acid catabolic process (GO:0009068)	1/19	0.112349	0.315402	8.89651	19.4491	SLC25A21
regulation of autophagy of mitochondrion (GO:1903146)	1/19	0.112349	0.315402	8.89651	19.4491	FBXW7
regulation of glucose transmembrane transport (GO:0010827)	1/19	0.112349	0.315402	8.89651	19.4491	C3
neuromuscular process (GO:0050905)	1/19	0.112349	0.315402	8.89651	19.4491	SHANK1
regulation of lymphocyte proliferation (GO:0050670)	1/19	0.112349	0.315402	8.89651	19.4491	TNFSF9
regulation of mitotic spindle assembly (GO:1901673)	1/19	0.112349	0.315402	8.89651	19.4491	EML3
detection of mechanical stimulus (GO:0050982)	1/19	0.112349	0.315402	8.89651	19.4491	PTK2
diol metabolic process (GO:0034311)	1/19	0.112349	0.315402	8.89651	19.4491	HSP90AA1
establishment or maintenance of apical/basal cell polarity (GO:0035088)	1/19	0.112349	0.315402	8.89651	19.4491	SCRIB
excitatory postsynaptic potential (GO:0060079)	1/19	0.112349	0.315402	8.89651	19.4491	ARRB2
positive regulation of cellular protein catabolic process (GO:1903364)	1/19	0.112349	0.315402	8.89651	19.4491	HSP90AA1
positive regulation of G protein-coupled receptor signaling pathway (GO:0045745)	1/19	0.112349	0.315402	8.89651	19.4491	C3
heparan sulfate proteoglycan biosynthetic process (GO:0015012)	1/19	0.112349	0.315402	8.89651	19.4491	HS3ST5
positive regulation of macrophage migration (GO:1905523)	1/19	0.112349	0.315402	8.89651	19.4491	PTK2
positive regulation of oxidoreductase activity (GO:0051353)	1/19	0.112349	0.315402	8.89651	19.4491	POR
postsynaptic membrane organization (GO:0001941)	1/19	0.112349	0.315402	8.89651	19.4491	NLGN4Y
adaptive immune response based on somatic recombination of immune receptors built from immunoglobulin superfamily domains (GO:0002460)	1/20	0.117902	0.315402	8.42784	18.0179	CD70
negative regulation of osteoclast differentiation (GO:0045671)	1/20	0.117902	0.315402	8.42784	18.0179	FBXW7
regulation of granulocyte chemotaxis (GO:0071622)	1/20	0.117902	0.315402	8.42784	18.0179	PTK2
dopaminergic neuron differentiation (GO:0071542)	1/20	0.117902	0.315402	8.42784	18.0179	NR4A2
early endosome to late endosome transport (GO:0045022)	1/20	0.117902	0.315402	8.42784	18.0179	EMP2
regulation of programmed necrotic cell death (GO:0062098)	1/20	0.117902	0.315402	8.42784	18.0179	HSP90AA1
regulation of protein modification by small protein conjugation or removal (GO:1903320)	1/20	0.117902	0.315402	8.42784	18.0179	HSP90AA1
positive regulation of activated T cell proliferation (GO:0042104)	1/20	0.117902	0.315402	8.42784	18.0179	TNFSF9
positive regulation of epithelial cell differentiation (GO:0030858)	1/20	0.117902	0.315402	8.42784	18.0179	NKX6-1
growth hormone receptor signaling pathway (GO:0060396)	1/20	0.117902	0.315402	8.42784	18.0179	PTK2
toll-like receptor 4 signaling pathway (GO:0034142)	1/20	0.117902	0.315402	8.42784	18.0179	ITGAM
post-transcriptional gene silencing by RNA (GO:0035194)	1/20	0.117902	0.315402	8.42784	18.0179	CNOT6
modulation by symbiont of entry into host (GO:0052372)	1/20	0.117902	0.315402	8.42784	18.0179	HS3ST5
nuclear-transcribed mRNA catabolic process (GO:0000956)	3/171	0.0920064	0.315402	2.88451	6.88215	RPL41;CNOT6;RPL27A
protein stabilization (GO:0050821)	3/179	0.102004	0.315402	2.75228	6.28276	HSP90AA1;FBXW7;AHSP
endoplasmic reticulum to Golgi vesicle-mediated transport (GO:0006888)	3/185	0.109774	0.315402	2.66074	5.87844	NSF;SPTB;COPZ1
regulation of mitotic cell cycle phase transition (GO:1901990)	3/188	0.113744	0.315402	2.61719	5.68927	HSP90AA1;TUBB4A;SIRT2
negative regulation of cell differentiation (GO:0045596)	3/191	0.117767	0.315402	2.57503	5.50812	YAP1;EIF2AK4;SIRT2
positive regulation of macromolecule metabolic process (GO:0010604)	5/384	0.0932825	0.315402	2.14336	5.08431	NSF;YAP1;SCRIB;ARRB2;WNT3
cytokine-mediated signaling pathway (GO:0019221)	7/621	0.0947333	0.315402	1.86091	4.3856	YAP1;HSP90AA1;ITGAM;CD70;TNFSF9;CXCL5;LMNB1
positive regulation of cellular process (GO:0048522)	7/625	0.0971685	0.315402	1.84849	4.30939	CNOT6;TET1;EMP2;PTK2;HOXC10;CXCL5;SIRT2
ciliary basal body-plasma membrane docking (GO:0097711)	2/95	0.119104	0.317009	3.45869	7.35927	HSP90AA1;TUBB4A
sensory perception of light stimulus (GO:0050953)	2/95	0.119104	0.317009	3.45869	7.35927	SIX6;ARR3
purinergic nucleotide receptor signaling pathway (GO:0035590)	1/21	0.12342	0.31728	8.00605	16.7499	C3
regulation of anoikis (GO:2000209)	1/21	0.12342	0.31728	8.00605	16.7499	PTK2
calcium-mediated signaling using intracellular calcium source (GO:0035584)	1/21	0.12342	0.31728	8.00605	16.7499	ADGRL1
regulation of cell-substrate junction assembly (GO:0090109)	1/21	0.12342	0.31728	8.00605	16.7499	PTK2
regulation of dendritic spine development (GO:0060998)	1/21	0.12342	0.31728	8.00605	16.7499	SHANK1
negative regulation of response to wounding (GO:1903035)	1/21	0.12342	0.31728	8.00605	16.7499	EPPK1
regulation of fibroblast migration (GO:0010762)	1/21	0.12342	0.31728	8.00605	16.7499	PTK2
nuclear-transcribed mRNA poly(A) tail shortening (GO:0000289)	1/21	0.12342	0.31728	8.00605	16.7499	CNOT6
heparan sulfate proteoglycan metabolic process (GO:0030201)	1/21	0.12342	0.31728	8.00605	16.7499	HS3ST5
response to progesterone (GO:0032570)	1/21	0.12342	0.31728	8.00605	16.7499	YAP1
positive regulation of lipid storage (GO:0010884)	1/21	0.12342	0.31728	8.00605	16.7499	C3
innate immune response in mucosa (GO:0002227)	1/21	0.12342	0.31728	8.00605	16.7499	DEFA3
negative regulation of macromolecule metabolic process (GO:0010605)	3/194	0.121843	0.31728	2.5342	5.33455	YAP1;FBXW7;TET1
cellular protein metabolic process (GO:0044267)	5/417	0.120737	0.31728	1.96835	4.16136	APH1A;C3;RPL41;RPL27A;LTBP1
RNA splicing (GO:0008380)	2/98	0.125306	0.318186	3.3501	6.95816	SF3A3;RRAGC
negative regulation of lipid biosynthetic process (GO:0051055)	1/22	0.128905	0.318186	7.62442	15.62	FBXW7
regulation of chromosome organization (GO:0033044)	1/22	0.128905	0.318186	7.62442	15.62	RMI2
regulation of execution phase of apoptosis (GO:1900117)	1/22	0.128905	0.318186	7.62442	15.62	SIRT2
chaperone-mediated protein complex assembly (GO:0051131)	1/22	0.128905	0.318186	7.62442	15.62	HSP90AA1
regulation of macrophage chemotaxis (GO:0010758)	1/22	0.128905	0.318186	7.62442	15.62	PTK2
positive regulation of axon extension (GO:0045773)	1/22	0.128905	0.318186	7.62442	15.62	DSCAM
female gonad development (GO:0008585)	1/22	0.128905	0.318186	7.62442	15.62	ZFP42
positive regulation of dendritic spine development (GO:0060999)	1/22	0.128905	0.318186	7.62442	15.62	SHANK1
regulation of viral release from host cell (GO:1902186)	1/22	0.128905	0.318186	7.62442	15.62	VPS37B
homologous chromosome segregation (GO:0045143)	1/22	0.128905	0.318186	7.62442	15.62	MAJIN
positive regulation of peptidase activity (GO:0010952)	1/22	0.128905	0.318186	7.62442	15.62	APH1A
membrane protein intracellular domain proteolysis (GO:0031293)	1/22	0.128905	0.318186	7.62442	15.62	APH1A
microglial cell activation (GO:0001774)	1/22	0.128905	0.318186	7.62442	15.62	ITGAM
ubiquitin-dependent protein catabolic process via the multivesicular body sorting pathway (GO:0043162)	1/22	0.128905	0.318186	7.62442	15.62	VPS37B
protein localization to cell junction (GO:1902414)	1/22	0.128905	0.318186	7.62442	15.62	SHANK1
chemical synaptic transmission (GO:0007268)	4/306	0.125394	0.318186	2.14252	4.4485	NLGN4Y;UNC13C;GABRB2;SLC17A7
positive regulation of apoptotic process (GO:0043065)	4/310	0.129729	0.319472	2.11408	4.31761	APH1A;NET1;SCRIB;SIRT2
blood vessel endothelial cell migration (GO:0043534)	1/23	0.134355	0.319564	7.27749	14.6079	EMP2
negative regulation of reactive oxygen species metabolic process (GO:2000378)	1/23	0.134355	0.319564	7.27749	14.6079	SIRT2
cilium-dependent cell motility (GO:0060285)	1/23	0.134355	0.319564	7.27749	14.6079	CFAP44
regulation of mononuclear cell migration (GO:0071675)	1/23	0.134355	0.319564	7.27749	14.6079	PTK2
regulation of necroptotic process (GO:0060544)	1/23	0.134355	0.319564	7.27749	14.6079	HSP90AA1
regulation of telomere capping (GO:1904353)	1/23	0.134355	0.319564	7.27749	14.6079	TNKS
positive regulation of receptor internalization (GO:0002092)	1/23	0.134355	0.319564	7.27749	14.6079	ARRB2
membrane protein ectodomain proteolysis (GO:0006509)	1/23	0.134355	0.319564	7.27749	14.6079	APH1A
protein deacylation (GO:0035601)	1/23	0.134355	0.319564	7.27749	14.6079	SIRT2
regulation of axon extension involved in axon guidance (GO:0048841)	1/24	0.139771	0.319564	6.96073	13.697	DSCAM
axon extension (GO:0048675)	1/24	0.139771	0.319564	6.96073	13.697	HSP90AA1
negative regulation of neuron differentiation (GO:0045665)	1/24	0.139771	0.319564	6.96073	13.697	EIF2AK4
cellular response to catecholamine stimulus (GO:0071870)	1/24	0.139771	0.319564	6.96073	13.697	SIRT2
neuromuscular junction development (GO:0007528)	1/24	0.139771	0.319564	6.96073	13.697	UNC13C
regulation of keratinocyte proliferation (GO:0010837)	1/24	0.139771	0.319564	6.96073	13.697	EPPK1
nucleotide-excision repair, DNA gap filling (GO:0006297)	1/24	0.139771	0.319564	6.96073	13.697	POLE
response to gamma radiation (GO:0010332)	1/24	0.139771	0.319564	6.96073	13.697	YAP1
heterochromatin assembly (GO:0031507)	1/24	0.139771	0.319564	6.96073	13.697	SIRT2
immune response-activating cell surface receptor signaling pathway (GO:0002429)	1/24	0.139771	0.319564	6.96073	13.697	GPR32
lipid translocation (GO:0034204)	1/24	0.139771	0.319564	6.96073	13.697	ATP8A2
lymphocyte activation involved in immune response (GO:0002285)	1/24	0.139771	0.319564	6.96073	13.697	EIF2AK4
positive regulation of protein targeting to membrane (GO:0090314)	1/24	0.139771	0.319564	6.96073	13.697	ITGAM
mammary gland development (GO:0030879)	1/24	0.139771	0.319564	6.96073	13.697	WNT3
positive regulation of viral life cycle (GO:1903902)	1/24	0.139771	0.319564	6.96073	13.697	VPS37B
protein insertion into mitochondrial membrane (GO:0051204)	1/24	0.139771	0.319564	6.96073	13.697	HSP90AA1
protein kinase B signaling (GO:0043491)	1/24	0.139771	0.319564	6.96073	13.697	SIRT2
cellular response to chemical stress (GO:0062197)	2/101	0.131584	0.319564	3.24809	6.5875	SRXN1;SIRT2
positive regulation of cell cycle process (GO:0090068)	2/101	0.131584	0.319564	3.24809	6.5875	RACGAP1;SIRT2
regulation of protein catabolic process (GO:0042176)	2/102	0.133692	0.319564	3.21545	6.47017	NSF;SIRT2
protein targeting to ER (GO:0045047)	2/103	0.135809	0.319564	3.18345	6.35579	RPL41;RPL27A
cellular response to organonitrogen compound (GO:0071417)	2/103	0.135809	0.319564	3.18345	6.35579	GABRB2;RRAGC
axon guidance (GO:0007411)	3/203	0.134375	0.319564	2.41906	4.85533	DSCAM;SPTB;PTK2
proteasomal protein catabolic process (GO:0010498)	3/205	0.13722	0.319564	2.39486	4.75661	FBXW7;ARRB2;SIRT2
regulation of protein kinase B signaling (GO:0051896)	3/207	0.140084	0.319587	2.37114	4.6605	HSP90AA1;ARRB2;PTK2
regulation of cell cycle process (GO:0010564)	2/106	0.142202	0.32302	3.09115	6.02931	RMI2;RACGAP1
proteasome-mediated ubiquitin-dependent protein catabolic process (GO:0043161)	4/321	0.141966	0.32302	2.03958	3.98159	FBXW7;FBXO39;ARRB2;SIRT2
mitotic cell cycle phase transition (GO:0044772)	3/209	0.14297	0.324064	2.34788	4.56692	HSP90AA1;POLE;TUBB4A
regulation of AMPA receptor activity (GO:2000311)	1/25	0.145154	0.324137	6.67036	12.8735	SHANK1
negative regulation of ion transport (GO:0043271)	1/25	0.145154	0.324137	6.67036	12.8735	CD33
chemical synaptic transmission, postsynaptic (GO:0099565)	1/25	0.145154	0.324137	6.67036	12.8735	ARRB2
regulation of spindle assembly (GO:0090169)	1/25	0.145154	0.324137	6.67036	12.8735	EML3
RNA splicing, via transesterification reactions (GO:0000375)	1/25	0.145154	0.324137	6.67036	12.8735	SF3A3
positive regulation of vascular endothelial growth factor production (GO:0010575)	1/25	0.145154	0.324137	6.67036	12.8735	C3
cellular response to oxygen-containing compound (GO:1901701)	4/323	0.144239	0.324137	2.02658	3.92403	RRAGC;DEFA3;WNT3;CXCL5
DNA replication (GO:0006260)	2/108	0.1465	0.32645	3.03252	5.82465	RMI2;POLE
negative regulation of cell development (GO:0010721)	1/26	0.150504	0.32911	6.40323	12.1262	FBXW7
regulation of actin filament bundle assembly (GO:0032231)	1/26	0.150504	0.32911	6.40323	12.1262	SHANK1
negative regulation of interleukin-1 beta production (GO:0032691)	1/26	0.150504	0.32911	6.40323	12.1262	CD33
regulation of glycogen biosynthetic process (GO:0005979)	1/26	0.150504	0.32911	6.40323	12.1262	PPP1R3G
negative regulation of telomere maintenance via telomere lengthening (GO:1904357)	1/26	0.150504	0.32911	6.40323	12.1262	TNKS
regulation of myelination (GO:0031641)	1/26	0.150504	0.32911	6.40323	12.1262	SIRT2
regulation of viral life cycle (GO:1903900)	1/26	0.150504	0.32911	6.40323	12.1262	HS3ST5
hippo signaling (GO:0035329)	1/26	0.150504	0.32911	6.40323	12.1262	YAP1
nervous system development (GO:0007399)	5/447	0.148617	0.32911	1.83192	3.49234	YAP1;DSCAM;DYRK1A;ZIC4;JARID2
cellular protein localization (GO:0034613)	4/329	0.151145	0.329827	1.98856	3.75741	NSF;RRAGC;EMP2;COPZ1
negative regulation of plasma membrane bounded cell projection assembly (GO:0120033)	1/27	0.15582	0.330356	6.15664	11.4455	YAP1
cellular lipid catabolic process (GO:0044242)	1/27	0.15582	0.330356	6.15664	11.4455	SIRT2
regulation of epidermal growth factor-activated receptor activity (GO:0007176)	1/27	0.15582	0.330356	6.15664	11.4455	FBXW7
dendritic spine organization (GO:0097061)	1/27	0.15582	0.330356	6.15664	11.4455	SHANK1
regulation of vascular endothelial growth factor production (GO:0010574)	1/27	0.15582	0.330356	6.15664	11.4455	C3
regulation of vasculature development (GO:1901342)	1/27	0.15582	0.330356	6.15664	11.4455	EMP2
positive regulation of nitric oxide biosynthetic process (GO:0045429)	1/27	0.15582	0.330356	6.15664	11.4455	HSP90AA1
positive regulation of nuclear division (GO:0051785)	1/27	0.15582	0.330356	6.15664	11.4455	SIRT2
modulation of excitatory postsynaptic potential (GO:0098815)	1/27	0.15582	0.330356	6.15664	11.4455	SHANK1
presynaptic endocytosis (GO:0140238)	1/27	0.15582	0.330356	6.15664	11.4455	NLGN4Y
negative regulation of actin filament bundle assembly (GO:0032232)	1/27	0.15582	0.330356	6.15664	11.4455	SHANK1
receptor clustering (GO:0043113)	1/28	0.161103	0.330356	5.92832	10.8234	SCRIB
regulation of DNA damage response, signal transduction by p53 class mediator (GO:0043516)	1/28	0.161103	0.330356	5.92832	10.8234	DYRK1A
cellular response to acid chemical (GO:0071229)	1/28	0.161103	0.330356	5.92832	10.8234	RRAGC
cellular response to interleukin-6 (GO:0071354)	1/28	0.161103	0.330356	5.92832	10.8234	YAP1
regulation of multicellular organismal development (GO:2000026)	1/28	0.161103	0.330356	5.92832	10.8234	RACGAP1
response to ketone (GO:1901654)	1/28	0.161103	0.330356	5.92832	10.8234	YAP1
positive regulation of monooxygenase activity (GO:0032770)	1/28	0.161103	0.330356	5.92832	10.8234	POR
positive regulation of nitric oxide metabolic process (GO:1904407)	1/28	0.161103	0.330356	5.92832	10.8234	HSP90AA1
positive regulation of phosphatidylinositol 3-kinase activity (GO:0043552)	1/28	0.161103	0.330356	5.92832	10.8234	PTK2
sulfur compound transport (GO:0072348)	1/28	0.161103	0.330356	5.92832	10.8234	RACGAP1
T cell activation involved in immune response (GO:0002286)	1/28	0.161103	0.330356	5.92832	10.8234	EIF2AK4
positive regulation of response to wounding (GO:1903036)	1/28	0.161103	0.330356	5.92832	10.8234	PTK2
positive regulation of synapse assembly (GO:0051965)	1/28	0.161103	0.330356	5.92832	10.8234	LRRC4B
mucosal immune response (GO:0002385)	1/28	0.161103	0.330356	5.92832	10.8234	DEFA3
protein localization to cell surface (GO:0034394)	1/28	0.161103	0.330356	5.92832	10.8234	EMP2
protein-containing complex subunit organization (GO:0043933)	2/112	0.155174	0.330356	2.92166	5.44365	YAP1;SHANK1
nuclear-transcribed mRNA catabolic process, nonsense-mediated decay (GO:0000184)	2/113	0.157358	0.330356	2.89519	5.35386	RPL41;RPL27A
histone modification (GO:0016570)	2/114	0.159548	0.330356	2.86919	5.26614	PADI1;SIRT2
cellular response to lipid (GO:0071396)	3/219	0.157685	0.330356	2.23805	4.13402	DEFA3;WNT3;CXCL5
transcription, DNA-templated (GO:0006351)	3/221	0.160684	0.330356	2.21729	4.05391	NR4A2;RRAGC;ARRB2
regulation of DNA biosynthetic process (GO:2000278)	1/29	0.166354	0.334263	5.7163	10.253	TNKS
negative regulation of wound healing (GO:0061045)	1/29	0.166354	0.334263	5.7163	10.253	EPPK1
regulation of protein targeting to membrane (GO:0090313)	1/29	0.166354	0.334263	5.7163	10.253	ITGAM
positive regulation of dephosphorylation (GO:0035306)	1/29	0.166354	0.334263	5.7163	10.253	PPP1R7
regulation of ubiquitin-protein transferase activity (GO:0051438)	1/29	0.166354	0.334263	5.7163	10.253	FBXW7
homologous chromosome pairing at meiosis (GO:0007129)	1/29	0.166354	0.334263	5.7163	10.253	MAJIN
lipid catabolic process (GO:0016042)	1/29	0.166354	0.334263	5.7163	10.253	SIRT2
telomere maintenance via telomerase (GO:0007004)	1/29	0.166354	0.334263	5.7163	10.253	HSP90AA1
negative regulation of cytoskeleton organization (GO:0051494)	1/30	0.171572	0.334263	5.51891	9.72848	SHANK1
negative regulation of gene expression, epigenetic (GO:0045814)	1/30	0.171572	0.334263	5.51891	9.72848	JARID2
negative regulation of interleukin-1 production (GO:0032692)	1/30	0.171572	0.334263	5.51891	9.72848	CD33
negative regulation of Notch signaling pathway (GO:0045746)	1/30	0.171572	0.334263	5.51891	9.72848	FBXW7
regulation of long-term synaptic potentiation (GO:1900271)	1/30	0.171572	0.334263	5.51891	9.72848	EIF2AK4
regulation of natural killer cell mediated cytotoxicity (GO:0042269)	1/30	0.171572	0.334263	5.51891	9.72848	ARRB2
plasma membrane invagination (GO:0099024)	1/30	0.171572	0.334263	5.51891	9.72848	ITGAM
positive regulation of endopeptidase activity (GO:0010950)	1/30	0.171572	0.334263	5.51891	9.72848	APH1A
Golgi to plasma membrane protein transport (GO:0043001)	1/30	0.171572	0.334263	5.51891	9.72848	NSF
positive regulation of lipid kinase activity (GO:0090218)	1/30	0.171572	0.334263	5.51891	9.72848	PTK2
RNA-dependent DNA biosynthetic process (GO:0006278)	1/30	0.171572	0.334263	5.51891	9.72848	HSP90AA1
positive regulation of phosphate metabolic process (GO:0045937)	1/30	0.171572	0.334263	5.51891	9.72848	DSCAM
synaptic vesicle cycle (GO:0099504)	1/30	0.171572	0.334263	5.51891	9.72848	SLC17A7
primary neural tube formation (GO:0014020)	1/30	0.171572	0.334263	5.51891	9.72848	SCRIB
morphogenesis of an epithelium (GO:0002009)	1/30	0.171572	0.334263	5.51891	9.72848	WNT10A
multivesicular body assembly (GO:0036258)	1/30	0.171572	0.334263	5.51891	9.72848	VPS37B
cytosolic transport (GO:0016482)	2/116	0.163945	0.334263	2.81857	5.0966	HEATR5A;EMP2
tumor necrosis factor-mediated signaling pathway (GO:0033209)	2/116	0.163945	0.334263	2.81857	5.0966	CD70;TNFSF9
negative regulation of response to external stimulus (GO:0032102)	2/118	0.168364	0.334263	2.76969	4.93456	EPPK1;SIRT2
cellular response to lipopolysaccharide (GO:0071222)	2/120	0.172803	0.336041	2.72247	4.77959	DEFA3;CXCL5
negative regulation of DNA binding (GO:0043392)	1/31	0.176757	0.336893	5.33468	9.24489	TNKS
regulation of developmental growth (GO:0048638)	1/31	0.176757	0.336893	5.33468	9.24489	EPPK1
negative regulation of response to biotic stimulus (GO:0002832)	1/31	0.176757	0.336893	5.33468	9.24489	SIRT2
negative regulation of response to DNA damage stimulus (GO:2001021)	1/31	0.176757	0.336893	5.33468	9.24489	DYRK1A
phospholipid translocation (GO:0045332)	1/31	0.176757	0.336893	5.33468	9.24489	ATP8A2
positive regulation of Rho protein signal transduction (GO:0035025)	1/31	0.176757	0.336893	5.33468	9.24489	NET1
positive regulation of RNA splicing (GO:0033120)	1/31	0.176757	0.336893	5.33468	9.24489	DYRK1A
tube closure (GO:0060606)	1/31	0.176757	0.336893	5.33468	9.24489	SCRIB
positive regulation of ubiquitin-protein transferase activity (GO:0051443)	1/31	0.176757	0.336893	5.33468	9.24489	FBXW7
multivesicular body organization (GO:0036257)	1/31	0.176757	0.336893	5.33468	9.24489	VPS37B
regulation of autophagy (GO:0010506)	3/231	0.175929	0.336893	2.11896	3.68206	RRAGC;FBXW7;SIRT2
negative regulation of double-strand break repair (GO:2000780)	1/32	0.18191	0.339953	5.16233	8.79786	RMI2
B cell proliferation (GO:0042100)	1/32	0.18191	0.339953	5.16233	8.79786	CD70
regulation of cellular biosynthetic process (GO:0031326)	1/32	0.18191	0.339953	5.16233	8.79786	C3
regulation of intracellular estrogen receptor signaling pathway (GO:0033146)	1/32	0.18191	0.339953	5.16233	8.79786	YAP1
ERBB2 signaling pathway (GO:0038128)	1/32	0.18191	0.339953	5.16233	8.79786	HSP90AA1
establishment or maintenance of epithelial cell apical/basal polarity (GO:0045197)	1/32	0.18191	0.339953	5.16233	8.79786	SCRIB
gene silencing by miRNA (GO:0035195)	1/32	0.18191	0.339953	5.16233	8.79786	CNOT6
response to amino acid (GO:0043200)	1/32	0.18191	0.339953	5.16233	8.79786	RRAGC
positive regulation of glucose transmembrane transport (GO:0010828)	1/32	0.18191	0.339953	5.16233	8.79786	C3
positive regulation of telomere maintenance (GO:0032206)	1/32	0.18191	0.339953	5.16233	8.79786	TNKS
ubiquitin-dependent protein catabolic process (GO:0006511)	4/354	0.181207	0.339953	1.84416	3.15003	FBXW7;ARRB2;VPS37B;SIRT2
protein targeting (GO:0006605)	2/125	0.183982	0.341403	2.61114	4.42045	TOMM7;VPS37B
cellular response to oxidative stress (GO:0034599)	2/125	0.183982	0.341403	2.61114	4.42045	SRXN1;SIRT2
gene expression (GO:0010467)	4/356	0.183696	0.341403	1.83349	3.1068	NR4A2;RPL41;RRAGC;RPL27A
neutrophil degranulation (GO:0043312)	5/481	0.183189	0.341403	1.69809	2.88206	C3;HSP90AA1;ITGAM;CYSTM1;CD33
exonucleolytic catabolism of deadenylated mRNA (GO:0043928)	1/33	0.187032	0.344654	5.00076	8.38366	CNOT6
positive regulation of histone modification (GO:0031058)	1/33	0.187032	0.344654	5.00076	8.38366	TET1
positive regulation of telomere maintenance via telomerase (GO:0032212)	1/33	0.187032	0.344654	5.00076	8.38366	TNKS
autophagosome maturation (GO:0097352)	1/34	0.192121	0.344654	4.84897	7.99901	TECPR1
regulation of cell adhesion mediated by integrin (GO:0033628)	1/34	0.192121	0.344654	4.84897	7.99901	PTK2
cellular response to amino acid stimulus (GO:0071230)	1/34	0.192121	0.344654	4.84897	7.99901	RRAGC
central nervous system neuron differentiation (GO:0021953)	1/34	0.192121	0.344654	4.84897	7.99901	NR4A2
neural tube closure (GO:0001843)	1/34	0.192121	0.344654	4.84897	7.99901	SCRIB
phosphatidylinositol 3-kinase signaling (GO:0014065)	1/34	0.192121	0.344654	4.84897	7.99901	SIRT2
epithelial tube morphogenesis (GO:0060562)	1/34	0.192121	0.344654	4.84897	7.99901	SCRIB
positive regulation of DNA binding (GO:0043388)	1/34	0.192121	0.344654	4.84897	7.99901	SIRT2
positive regulation of epidermal growth factor receptor signaling pathway (GO:0045742)	1/34	0.192121	0.344654	4.84897	7.99901	FBXW7
response to steroid hormone (GO:0048545)	1/34	0.192121	0.344654	4.84897	7.99901	YAP1
positive regulation of protein dephosphorylation (GO:0035307)	1/34	0.192121	0.344654	4.84897	7.99901	PPP1R7
synaptic vesicle recycling (GO:0036465)	1/34	0.192121	0.344654	4.84897	7.99901	NLGN4Y
protein localization to chromosome (GO:0034502)	1/34	0.192121	0.344654	4.84897	7.99901	TNKS
negative regulation of epithelial cell migration (GO:0010633)	1/35	0.197179	0.344654	4.70612	7.64106	EPPK1
base-excision repair, gap-filling (GO:0006287)	1/35	0.197179	0.344654	4.70612	7.64106	POLE
negative regulation of organelle assembly (GO:1902116)	1/35	0.197179	0.344654	4.70612	7.64106	YAP1
cellular response to hydrogen peroxide (GO:0070301)	1/35	0.197179	0.344654	4.70612	7.64106	NET1
negative regulation of T cell proliferation (GO:0042130)	1/35	0.197179	0.344654	4.70612	7.64106	SCRIB
cellular response to virus (GO:0098586)	1/35	0.197179	0.344654	4.70612	7.64106	HSP90AA1
regulation of lipid biosynthetic process (GO:0046890)	1/35	0.197179	0.344654	4.70612	7.64106	C3
nuclear-transcribed mRNA catabolic process, exonucleolytic (GO:0000291)	1/35	0.197179	0.344654	4.70612	7.64106	CNOT6
regulation of mitotic spindle organization (GO:0060236)	1/35	0.197179	0.344654	4.70612	7.64106	EML3
regulation of phosphatidylinositol 3-kinase activity (GO:0043551)	1/35	0.197179	0.344654	4.70612	7.64106	PTK2
regulation of postsynaptic membrane potential (GO:0060078)	1/35	0.197179	0.344654	4.70612	7.64106	ARRB2
regulation of protein polymerization (GO:0032271)	1/35	0.197179	0.344654	4.70612	7.64106	HSP90AA1
regulation of TORC1 signaling (GO:1903432)	1/35	0.197179	0.344654	4.70612	7.64106	RRAGC
regulation of trans-synaptic signaling (GO:0099177)	1/35	0.197179	0.344654	4.70612	7.64106	NLGN4Y
positive regulation of reproductive process (GO:2000243)	1/35	0.197179	0.344654	4.70612	7.64106	SIRT2
G2/M transition of mitotic cell cycle (GO:0000086)	2/130	0.195263	0.344654	2.50851	4.09742	HSP90AA1;TUBB4A
anterograde trans-synaptic signaling (GO:0098916)	3/244	0.19632	0.344654	2.00333	3.26144	NLGN4Y;UNC13C;GABRB2
neutrophil activation involved in immune response (GO:0002283)	5/485	0.187442	0.344654	1.68359	2.81881	C3;HSP90AA1;ITGAM;CYSTM1;CD33
neutrophil mediated immunity (GO:0002446)	5/488	0.190656	0.344654	1.67288	2.77244	C3;HSP90AA1;ITGAM;CYSTM1;CD33
cell cycle G2/M phase transition (GO:0044839)	2/131	0.197531	0.344697	2.48894	4.03672	HSP90AA1;TUBB4A
regulation of cell cycle G1/S phase transition (GO:1902806)	1/36	0.202205	0.344861	4.57143	7.3073	FBXW7
regulation of embryonic development (GO:0045995)	1/36	0.202205	0.344861	4.57143	7.3073	RACGAP1
cellular response to heat (GO:0034605)	1/36	0.202205	0.344861	4.57143	7.3073	HSP90AA1
dendrite morphogenesis (GO:0048813)	1/36	0.202205	0.344861	4.57143	7.3073	SHANK1
regulation of receptor internalization (GO:0002090)	1/36	0.202205	0.344861	4.57143	7.3073	ARRB2
establishment of protein localization to plasma membrane (GO:0061951)	1/36	0.202205	0.344861	4.57143	7.3073	NSF
positive regulation of interferon-beta production (GO:0032728)	1/36	0.202205	0.344861	4.57143	7.3073	HSP90AA1
macrophage activation (GO:0042116)	1/36	0.202205	0.344861	4.57143	7.3073	ITGAM
telomere maintenance via telomere lengthening (GO:0010833)	1/36	0.202205	0.344861	4.57143	7.3073	HSP90AA1
membrane fusion (GO:0061025)	1/36	0.202205	0.344861	4.57143	7.3073	NSF
positive regulation of telomere maintenance via telomere lengthening (GO:1904358)	1/36	0.202205	0.344861	4.57143	7.3073	TNKS
regulation of cell adhesion (GO:0030155)	2/133	0.202075	0.344861	2.45069	3.91895	DSCAM;PTK2
transmembrane receptor protein serine/threonine kinase signaling pathway (GO:0007178)	2/133	0.202075	0.344861	2.45069	3.91895	ARRB2;PTK2
protein phosphorylation (GO:0006468)	5/496	0.199322	0.344861	1.64494	2.65302	TNKS;DYRK1A;EIF2AK4;STK32A;PTK2
negative regulation of epithelial cell apoptotic process (GO:1904036)	1/37	0.2072	0.351108	4.44422	6.99551	YAP1
phagocytosis, engulfment (GO:0006911)	1/37	0.2072	0.351108	4.44422	6.99551	ITGAM
positive regulation of cytokinesis (GO:0032467)	1/37	0.2072	0.351108	4.44422	6.99551	RACGAP1
positive regulation of signaling receptor activity (GO:2000273)	1/37	0.2072	0.351108	4.44422	6.99551	FBXW7
ribonucleoprotein complex assembly (GO:0022618)	2/136	0.208913	0.353442	2.39546	3.7509	HSP90AA1;PUF60
regulation of apoptotic signaling pathway (GO:2001233)	1/38	0.212165	0.356085	4.32389	6.70373	NR4A2
DNA replication initiation (GO:0006270)	1/38	0.212165	0.356085	4.32389	6.70373	POLE
positive regulation of cell development (GO:0010720)	1/38	0.212165	0.356085	4.32389	6.70373	NKX6-1
lymphocyte proliferation (GO:0046651)	1/38	0.212165	0.356085	4.32389	6.70373	CD70
synaptic vesicle endocytosis (GO:0048488)	1/38	0.212165	0.356085	4.32389	6.70373	NLGN4Y
negative regulation of cell population proliferation (GO:0008285)	4/379	0.213079	0.357051	1.71901	2.65775	ATP8A2;EPPK1;CD33;SIRT2
negative regulation of cellular metabolic process (GO:0031324)	1/39	0.217098	0.357533	4.20989	6.43021	SIRT2
regulation of cellular component biogenesis (GO:0044087)	1/39	0.217098	0.357533	4.20989	6.43021	HSP90AA1
regulation of exit from mitosis (GO:0007096)	1/39	0.217098	0.357533	4.20989	6.43021	SIRT2
odontogenesis (GO:0042476)	1/39	0.217098	0.357533	4.20989	6.43021	WNT10A
regulation of nitric-oxide synthase activity (GO:0050999)	1/39	0.217098	0.357533	4.20989	6.43021	HSP90AA1
regulation of peptidyl-threonine phosphorylation (GO:0010799)	1/39	0.217098	0.357533	4.20989	6.43021	SIRT2
endothelial cell migration (GO:0043542)	1/39	0.217098	0.357533	4.20989	6.43021	EMP2
regulation of receptor-mediated endocytosis (GO:0048259)	1/39	0.217098	0.357533	4.20989	6.43021	C3
regulation of viral entry into host cell (GO:0046596)	1/39	0.217098	0.357533	4.20989	6.43021	HS3ST5
membrane protein proteolysis (GO:0033619)	1/39	0.217098	0.357533	4.20989	6.43021	APH1A
regulation of cellular component organization (GO:0051128)	2/139	0.215776	0.357533	2.34265	3.59249	NET1;HSP90AA1
neuron projection morphogenesis (GO:0048812)	2/140	0.218068	0.358012	2.32556	3.5417	EIF2AK4;SHANK1
transcription initiation from RNA polymerase II promoter (GO:0006367)	2/140	0.218068	0.358012	2.32556	3.5417	NR4A2;YAP1
negative regulation of protein kinase B signaling (GO:0051898)	1/40	0.222001	0.359983	4.10174	6.17342	ARRB2
regulation of nitric oxide biosynthetic process (GO:0045428)	1/40	0.222001	0.359983	4.10174	6.17342	HSP90AA1
positive regulation of catalytic activity (GO:0043085)	1/40	0.222001	0.359983	4.10174	6.17342	APH1A
response to organonitrogen compound (GO:0010243)	1/40	0.222001	0.359983	4.10174	6.17342	RRAGC
stem cell differentiation (GO:0048863)	1/40	0.222001	0.359983	4.10174	6.17342	JARID2
synaptic vesicle exocytosis (GO:0016079)	1/40	0.222001	0.359983	4.10174	6.17342	UNC13C
positive regulation of wound healing (GO:0090303)	1/40	0.222001	0.359983	4.10174	6.17342	PTK2
regulation of small GTPase mediated signal transduction (GO:0051056)	2/141	0.220362	0.359983	2.30871	3.49188	NET1;RACGAP1
chromatin organization (GO:0006325)	2/142	0.222659	0.360496	2.2921	3.443	JARID2;PADI1
negative regulation of DNA-binding transcription factor activity (GO:0043433)	2/143	0.224958	0.363658	2.27573	3.39503	EIF2AK4;ARRB2
negative regulation of cell-cell adhesion (GO:0022408)	1/41	0.226873	0.364518	3.99899	5.93197	PTK2
carboxylic acid transmembrane transport (GO:1905039)	1/41	0.226873	0.364518	3.99899	5.93197	SLC25A21
regulation of protein dephosphorylation (GO:0035304)	1/41	0.226873	0.364518	3.99899	5.93197	PPP1R7
positive regulation of TOR signaling (GO:0032008)	1/41	0.226873	0.364518	3.99899	5.93197	RRAGC
negative regulation of protein catabolic process (GO:0042177)	1/42	0.231715	0.36988	3.90126	5.70461	SIRT2
ceramide biosynthetic process (GO:0046513)	1/42	0.231715	0.36988	3.90126	5.70461	CERS4
heterophilic cell-cell adhesion via plasma membrane cell adhesion molecules (GO:0007157)	1/42	0.231715	0.36988	3.90126	5.70461	ADGRL1
positive regulation of protein tyrosine kinase activity (GO:0061098)	1/42	0.231715	0.36988	3.90126	5.70461	FBXW7
anion transport (GO:0006820)	1/43	0.236527	0.36988	3.80818	5.49023	SLC17A7
regulation of cell-cell adhesion (GO:0022407)	1/43	0.236527	0.36988	3.80818	5.49023	PTK2
cellular response to retinoic acid (GO:0071300)	1/43	0.236527	0.36988	3.80818	5.49023	WNT3
development of primary male sexual characteristics (GO:0046546)	1/43	0.236527	0.36988	3.80818	5.49023	ZFP42
DNA synthesis involved in DNA repair (GO:0000731)	1/43	0.236527	0.36988	3.80818	5.49023	POLE
DNA-dependent DNA replication maintenance of fidelity (GO:0045005)	1/43	0.236527	0.36988	3.80818	5.49023	POLE
heart looping (GO:0001947)	1/43	0.236527	0.36988	3.80818	5.49023	TBX22
positive regulation of leukocyte mediated cytotoxicity (GO:0001912)	1/43	0.236527	0.36988	3.80818	5.49023	ITGAM
substantia nigra development (GO:0021762)	1/43	0.236527	0.36988	3.80818	5.49023	SIRT2
male gonad development (GO:0008584)	1/43	0.236527	0.36988	3.80818	5.49023	ZFP42
positive regulation of T cell differentiation (GO:0045582)	1/43	0.236527	0.36988	3.80818	5.49023	TNFSF9
regulation of transcription, DNA-templated (GO:0006355)	17/2244	0.235102	0.36988	1.24738	1.80589	YAP1;DYRK1A;ZIC4;HOXC13;HOXC11;HOXC10;SIRT2;ELK3;MLF2;NR4A2;RAI1;SIX6;ZNF718;TBX22;ZFP42;NKX6-1;JARID2
regulation of protein phosphorylation (GO:0001932)	3/266	0.232021	0.36988	1.8337	2.6789	C3;HSP90AA1;PTK2
protein-containing complex assembly (GO:0065003)	3/267	0.233673	0.36988	1.82666	2.65565	NSF;YAP1;SHANK1
regulation of G2/M transition of mitotic cell cycle (GO:0010389)	2/149	0.238784	0.372856	2.18218	3.12531	HSP90AA1;TUBB4A
antibacterial humoral response (GO:0019731)	1/44	0.241309	0.374579	3.71943	5.28783	DEFA3
positive regulation of cell-matrix adhesion (GO:0001954)	1/44	0.241309	0.374579	3.71943	5.28783	EMP2
positive regulation of osteoblast differentiation (GO:0045669)	1/44	0.241309	0.374579	3.71943	5.28783	YAP1
mitotic spindle assembly (GO:0090307)	1/44	0.241309	0.374579	3.71943	5.28783	RACGAP1
cellular response to radiation (GO:0071478)	1/45	0.246061	0.378561	3.63471	5.09651	NET1
positive regulation of chemotaxis (GO:0050921)	1/45	0.246061	0.378561	3.63471	5.09651	DSCAM
positive regulation of nervous system development (GO:0051962)	1/45	0.246061	0.378561	3.63471	5.09651	LRRC4B
positive regulation of Notch signaling pathway (GO:0045747)	1/45	0.246061	0.378561	3.63471	5.09651	YAP1
positive regulation of RNA metabolic process (GO:0051254)	1/45	0.246061	0.378561	3.63471	5.09651	DYRK1A
protein deacetylation (GO:0006476)	1/45	0.246061	0.378561	3.63471	5.09651	SIRT2
transmembrane receptor protein tyrosine kinase signaling pathway (GO:0007169)	4/404	0.246388	0.378561	1.6095	2.25467	APH1A;HSP90AA1;PTK2;SIRT2
regulation of cellular protein localization (GO:1903827)	1/46	0.250784	0.381974	3.55376	4.91544	HSP90AA1
regulation of double-strand break repair via homologous recombination (GO:0010569)	1/46	0.250784	0.381974	3.55376	4.91544	RMI2
negative regulation of tumor necrosis factor production (GO:0032720)	1/46	0.250784	0.381974	3.55376	4.91544	CD33
erythrocyte differentiation (GO:0030218)	1/46	0.250784	0.381974	3.55376	4.91544	AHSP
interleukin-12-mediated signaling pathway (GO:0035722)	1/46	0.250784	0.381974	3.55376	4.91544	LMNB1
positive regulation of organelle assembly (GO:1902117)	1/46	0.250784	0.381974	3.55376	4.91544	CNOT6
negative regulation of cold-induced thermogenesis (GO:0120163)	1/47	0.255477	0.383034	3.47633	4.74388	HOXC10
regulation of DNA binding (GO:0051101)	1/47	0.255477	0.383034	3.47633	4.74388	SIRT2
determination of heart left/right asymmetry (GO:0061371)	1/47	0.255477	0.383034	3.47633	4.74388	TBX22
embryonic heart tube morphogenesis (GO:0003143)	1/47	0.255477	0.383034	3.47633	4.74388	TBX22
regulation of protein localization to nucleus (GO:1900180)	1/47	0.255477	0.383034	3.47633	4.74388	YAP1
epidermal growth factor receptor signaling pathway (GO:0007173)	1/47	0.255477	0.383034	3.47633	4.74388	PTK2
regulation of synapse assembly (GO:0051963)	1/47	0.255477	0.383034	3.47633	4.74388	LRRC4B
regulation of T cell activation (GO:0050863)	1/47	0.255477	0.383034	3.47633	4.74388	TNFSF9
histone deacetylation (GO:0016575)	1/47	0.255477	0.383034	3.47633	4.74388	SIRT2
positive regulation of neuron death (GO:1901216)	1/47	0.255477	0.383034	3.47633	4.74388	ITGAM
regulation of cell differentiation (GO:0045595)	2/156	0.254967	0.383034	2.08225	2.84565	EMP2;PTK2
base-excision repair (GO:0006284)	1/48	0.260141	0.383481	3.4022	4.58116	POLE
negative regulation of mitotic cell cycle (GO:0045930)	1/48	0.260141	0.383481	3.4022	4.58116	SCRIB
cellular response to interleukin-12 (GO:0071349)	1/48	0.260141	0.383481	3.4022	4.58116	LMNB1
negative regulation of tumor necrosis factor superfamily cytokine production (GO:1903556)	1/48	0.260141	0.383481	3.4022	4.58116	CD33
cognition (GO:0050890)	1/48	0.260141	0.383481	3.4022	4.58116	JAKMIP1
regulation of mitochondrion organization (GO:0010821)	1/48	0.260141	0.383481	3.4022	4.58116	FBXW7
establishment of protein localization to mitochondrion (GO:0072655)	1/48	0.260141	0.383481	3.4022	4.58116	TOMM7
positive regulation of endocytosis (GO:0045807)	1/48	0.260141	0.383481	3.4022	4.58116	C3
Golgi to plasma membrane transport (GO:0006893)	1/48	0.260141	0.383481	3.4022	4.58116	NSF
myelination (GO:0042552)	1/48	0.260141	0.383481	3.4022	4.58116	SIRT2
cellular response to growth factor stimulus (GO:0071363)	2/158	0.259597	0.383481	2.05535	2.77189	WNT10A;SIRT2
cellular response to starvation (GO:0009267)	2/158	0.259597	0.383481	2.05535	2.77189	RRAGC;EIF2AK4
negative regulation of catabolic process (GO:0009895)	1/49	0.264777	0.38493	3.33115	4.42666	SIRT2
aminoglycan biosynthetic process (GO:0006023)	1/49	0.264777	0.38493	3.33115	4.42666	HS3ST5
regulation of cellular localization (GO:0060341)	1/49	0.264777	0.38493	3.33115	4.42666	HSP90AA1
regulation of interferon-beta production (GO:0032648)	1/49	0.264777	0.38493	3.33115	4.42666	HSP90AA1
response to glucose (GO:0009749)	1/49	0.264777	0.38493	3.33115	4.42666	NKX6-1
response to hydrogen peroxide (GO:0042542)	1/49	0.264777	0.38493	3.33115	4.42666	NET1
response to unfolded protein (GO:0006986)	1/49	0.264777	0.38493	3.33115	4.42666	HSP90AA1
positive regulation of reactive oxygen species metabolic process (GO:2000379)	1/49	0.264777	0.38493	3.33115	4.42666	ITGAM
mitotic cytokinesis (GO:0000281)	1/49	0.264777	0.38493	3.33115	4.42666	RACGAP1
response to lipopolysaccharide (GO:0032496)	2/159	0.261912	0.38493	2.04215	2.73596	DEFA3;CXCL5
positive regulation of programmed cell death (GO:0043068)	3/286	0.265425	0.385341	1.70237	2.25806	APH1A;NET1;SCRIB
positive regulation of protein kinase B signaling (GO:0051897)	2/161	0.266544	0.386433	2.01626	2.66593	HSP90AA1;PTK2
regulation of complement activation (GO:0030449)	1/50	0.269383	0.387882	3.263	4.27982	C3
chloride transmembrane transport (GO:1902476)	1/50	0.269383	0.387882	3.263	4.27982	GABRB2
neuron migration (GO:0001764)	1/50	0.269383	0.387882	3.263	4.27982	NR4A2
peptide biosynthetic process (GO:0043043)	2/162	0.268859	0.387882	2.00356	2.63181	RPL41;RPL27A
rRNA metabolic process (GO:0016072)	2/162	0.268859	0.387882	2.00356	2.63181	RPL41;RPL27A
negative regulation of protein ubiquitination (GO:0031397)	1/51	0.273961	0.390737	3.19758	4.14013	ARRB2
regulation of protein modification process (GO:0031399)	1/51	0.273961	0.390737	3.19758	4.14013	PTK2
regulation of substrate adhesion-dependent cell spreading (GO:1900024)	1/51	0.273961	0.390737	3.19758	4.14013	PTK2
gonad development (GO:0008406)	1/51	0.273961	0.390737	3.19758	4.14013	ZFP42
mitotic metaphase plate congression (GO:0007080)	1/51	0.273961	0.390737	3.19758	4.14013	EML3
mitotic nuclear membrane organization (GO:0101024)	1/51	0.273961	0.390737	3.19758	4.14013	SIRT2
mitotic nuclear membrane reassembly (GO:0007084)	1/51	0.273961	0.390737	3.19758	4.14013	SIRT2
negative regulation of cellular biosynthetic process (GO:0031327)	1/52	0.27851	0.394026	3.13472	4.00712	FBXW7
amide biosynthetic process (GO:0043604)	1/52	0.27851	0.394026	3.13472	4.00712	CERS4
negative regulation of protein metabolic process (GO:0051248)	1/52	0.27851	0.394026	3.13472	4.00712	SIRT2
regulation of exocytosis (GO:0017157)	1/52	0.27851	0.394026	3.13472	4.00712	NSF
regulation of telomere maintenance via telomerase (GO:0032210)	1/52	0.27851	0.394026	3.13472	4.00712	TNKS
myeloid cell differentiation (GO:0030099)	1/52	0.27851	0.394026	3.13472	4.00712	AHSP
regulation of immune effector process (GO:0002697)	1/53	0.283031	0.398284	3.07429	3.88036	C3
heart morphogenesis (GO:0003007)	1/53	0.283031	0.398284	3.07429	3.88036	PTK2
positive regulation of phagocytosis (GO:0050766)	1/53	0.283031	0.398284	3.07429	3.88036	C3
DNA-templated transcription, initiation (GO:0006352)	2/168	0.28275	0.398284	1.93055	2.43866	NR4A2;YAP1
regulation of alternative mRNA splicing, via spliceosome (GO:0000381)	1/54	0.287524	0.399803	3.01613	3.75945	PUF60
regulation of cyclin-dependent protein kinase activity (GO:1904029)	1/54	0.287524	0.399803	3.01613	3.75945	CDK5R2
regulation of focal adhesion assembly (GO:0051893)	1/54	0.287524	0.399803	3.01613	3.75945	PTK2
regulation of humoral immune response (GO:0002920)	1/54	0.287524	0.399803	3.01613	3.75945	C3
nuclear membrane reassembly (GO:0031468)	1/54	0.287524	0.399803	3.01613	3.75945	SIRT2
regulation of proteasomal protein catabolic process (GO:0061136)	1/54	0.287524	0.399803	3.01613	3.75945	FBXW7
glycosaminoglycan metabolic process (GO:0030203)	1/54	0.287524	0.399803	3.01613	3.75945	HS3ST5
positive regulation of leukocyte chemotaxis (GO:0002690)	1/54	0.287524	0.399803	3.01613	3.75945	PTK2
inorganic anion transport (GO:0015698)	1/54	0.287524	0.399803	3.01613	3.75945	RACGAP1
negative regulation of protein modification by small protein conjugation or removal (GO:1903321)	1/55	0.291989	0.403894	2.96013	3.64403	ARRB2
ceramide metabolic process (GO:0006672)	1/55	0.291989	0.403894	2.96013	3.64403	CERS4
positive regulation of ERK1 and ERK2 cascade (GO:0070374)	2/172	0.291999	0.403894	1.88474	2.32013	FBXW7;ARRB2
regulation of intracellular signal transduction (GO:1902531)	4/437	0.291933	0.403894	1.48432	1.82754	NET1;RMI2;RRAGC;RACGAP1
innate immune response (GO:0045087)	3/302	0.292558	0.404137	1.60996	1.97878	C3;DEFA3;PTK2
rRNA processing (GO:0006364)	2/173	0.294309	0.406024	1.87363	2.29168	RPL41;RPL27A
protein-containing complex disassembly (GO:0032984)	1/56	0.296426	0.406285	2.90616	3.53376	TECPR1
negative regulation of metabolic process (GO:0009892)	1/56	0.296426	0.406285	2.90616	3.53376	HOXC10
chemokine-mediated signaling pathway (GO:0070098)	1/56	0.296426	0.406285	2.90616	3.53376	CXCL5
nuclear-transcribed mRNA catabolic process, deadenylation-dependent decay (GO:0000288)	1/56	0.296426	0.406285	2.90616	3.53376	CNOT6
DNA damage response, signal transduction by p53 class mediator resulting in cell cycle arrest (GO:0006977)	1/56	0.296426	0.406285	2.90616	3.53376	CNOT6
negative regulation of DNA recombination (GO:0045910)	1/57	0.300836	0.410196	2.85412	3.42834	RMI2
regulation of reactive oxygen species metabolic process (GO:2000377)	1/57	0.300836	0.410196	2.85412	3.42834	SIRT2
positive regulation of cell junction assembly (GO:1901890)	1/57	0.300836	0.410196	2.85412	3.42834	LRRC4B
positive regulation of interferon-gamma production (GO:0032729)	1/57	0.300836	0.410196	2.85412	3.42834	SCRIB
regulation of transcription by RNA polymerase II (GO:0006357)	16/2206	0.302165	0.411475	1.18537	1.41863	YAP1;TNKS;MACC1;TET1;ZIC4;HOXC13;HOXC11;HOXC10;SIRT2;ELK3;NR4A2;RAI1;SIX6;TBX22;ZFP42;NKX6-1
receptor metabolic process (GO:0043112)	1/58	0.305218	0.411908	2.8039	3.32747	ARRB2
regulation of calcium ion transport (GO:0051924)	1/58	0.305218	0.411908	2.8039	3.32747	CD33
regulation of neurotransmitter receptor activity (GO:0099601)	1/58	0.305218	0.411908	2.8039	3.32747	SHANK1
eye development (GO:0001654)	1/58	0.305218	0.411908	2.8039	3.32747	SIX6
fat cell differentiation (GO:0045444)	1/58	0.305218	0.411908	2.8039	3.32747	NR4A2
membrane lipid biosynthetic process (GO:0046467)	1/58	0.305218	0.411908	2.8039	3.32747	CERS4
positive regulation of developmental process (GO:0051094)	2/177	0.30354	0.411908	1.83043	2.18231	ADGRL1;SHANK1
negative regulation of immune response (GO:0050777)	2/178	0.305845	0.412226	1.81994	2.15604	GPR32;SIRT2
regulation of immune response (GO:0050776)	2/179	0.308148	0.414271	1.80956	2.13017	C3;CD33
RNA processing (GO:0006396)	2/179	0.308148	0.414271	1.80956	2.13017	SF3A3;RRAGC
negative regulation of autophagy (GO:0010507)	1/59	0.309573	0.4146	2.75542	3.2309	SIRT2
phospholipid transport (GO:0015914)	1/59	0.309573	0.4146	2.75542	3.2309	ATP8A2
regulation of secretion by cell (GO:1903530)	1/59	0.309573	0.4146	2.75542	3.2309	NSF
cellular protein modification process (GO:0006464)	8/1025	0.310952	0.415917	1.26788	1.48104	C3;FBXW7;TNKS;DYRK1A;HS3ST5;EIF2AK4;LTBP1;SIRT2
cellular response to chemokine (GO:1990869)	1/60	0.313901	0.417742	2.70858	3.13837	CXCL5
Notch signaling pathway (GO:0007219)	1/60	0.313901	0.417742	2.70858	3.13837	APH1A
homophilic cell adhesion via plasma membrane adhesion molecules (GO:0007156)	1/60	0.313901	0.417742	2.70858	3.13837	DSCAM
cilium assembly (GO:0060271)	3/314	0.313041	0.417742	1.54689	1.79659	HSP90AA1;TUBB4A;CFAP44
regulation of apoptotic process (GO:0042981)	6/742	0.319279	0.424363	1.31113	1.49691	APH1A;NET1;HSP90AA1;TNFSF9;SCRIB;PTK2
response to retinoic acid (GO:0032526)	1/62	0.322477	0.428073	2.61951	2.96457	WNT3
transcription by RNA polymerase II (GO:0006366)	3/320	0.323302	0.42863	1.51714	1.71311	NR4A2;YAP1;ARRB2
amyloid fibril formation (GO:1990000)	1/63	0.326724	0.428851	2.57713	2.88288	APH1A
cell cycle G1/S phase transition (GO:0044843)	1/63	0.326724	0.428851	2.57713	2.88288	POLE
cellular response to reactive oxygen species (GO:0034614)	1/63	0.326724	0.428851	2.57713	2.88288	NET1
COPII vesicle coating (GO:0048208)	1/63	0.326724	0.428851	2.57713	2.88288	NSF
positive regulation of Ras protein signal transduction (GO:0046579)	1/63	0.326724	0.428851	2.57713	2.88288	NET1
vesicle coating (GO:0006901)	1/63	0.326724	0.428851	2.57713	2.88288	NSF
vesicle targeting, rough ER to cis-Golgi (GO:0048207)	1/63	0.326724	0.428851	2.57713	2.88288	NSF
negative regulation of gene expression (GO:0010629)	3/322	0.326724	0.428851	1.50748	1.68632	YAP1;FBXW7;JARID2
regulation of cilium assembly (GO:1902017)	1/64	0.330945	0.431359	2.5361	2.80442	YAP1
plasma membrane organization (GO:0007009)	1/64	0.330945	0.431359	2.5361	2.80442	NSF
lipid homeostasis (GO:0055088)	1/64	0.330945	0.431359	2.5361	2.80442	FBXW7
protein catabolic process (GO:0030163)	1/64	0.330945	0.431359	2.5361	2.80442	HSP90AA1
regulation of GTPase activity (GO:0043087)	2/189	0.331091	0.431359	1.71193	1.8923	NET1;PTK2
negative regulation of nucleic acid-templated transcription (GO:1903507)	4/464	0.330013	0.431359	1.39526	1.54682	TBX22;JARID2;SIRT2;ELK3
regulation of cellular catabolic process (GO:0031329)	1/65	0.33514	0.434487	2.49635	2.72902	RRAGC
chemical homeostasis (GO:0048878)	1/65	0.33514	0.434487	2.49635	2.72902	FBXW7
inorganic anion transmembrane transport (GO:0098661)	1/65	0.33514	0.434487	2.49635	2.72902	GABRB2
mitotic G1 DNA damage checkpoint signaling (GO:0031571)	1/65	0.33514	0.434487	2.49635	2.72902	CNOT6
ribosome biogenesis (GO:0042254)	2/192	0.337935	0.437572	1.68464	1.82767	RPL41;RPL27A
cellular response to nutrient levels (GO:0031669)	1/66	0.339309	0.438275	2.45782	2.65651	RRAGC
positive regulation of cell death (GO:0010942)	1/66	0.339309	0.438275	2.45782	2.65651	ITGAM
cellular response to tumor necrosis factor (GO:0071356)	2/194	0.342487	0.441297	1.66692	1.78614	CD70;TNFSF9
regulation of programmed cell death (GO:0043067)	2/194	0.342487	0.441297	1.66692	1.78614	HSP90AA1;TNFSF9
anion transmembrane transport (GO:0098656)	1/67	0.343452	0.441462	2.42045	2.58676	SLC25A21
positive regulation of catabolic process (GO:0009896)	1/67	0.343452	0.441462	2.42045	2.58676	NSF
protein localization to membrane (GO:0072657)	2/195	0.344759	0.442602	1.6582	1.76583	SCRIB;EMP2
negative regulation of transforming growth factor beta receptor signaling pathway (GO:0030512)	1/68	0.34757	0.444585	2.38421	2.51961	LTBP1
regulation of translational initiation (GO:0006446)	1/68	0.34757	0.444585	2.38421	2.51961	EIF2AK4
positive regulation of protein localization to nucleus (GO:1900182)	1/68	0.34757	0.444585	2.38421	2.51961	YAP1
negative regulation of cellular catabolic process (GO:0031330)	1/69	0.351661	0.447106	2.34903	2.45494	SIRT2
cell chemotaxis (GO:0060326)	1/69	0.351661	0.447106	2.34903	2.45494	ARRB2
cellular response to decreased oxygen levels (GO:0036294)	1/69	0.351661	0.447106	2.34903	2.45494	SIRT2
positive regulation of protein polymerization (GO:0032273)	1/69	0.351661	0.447106	2.34903	2.45494	HSP90AA1
positive regulation of protein transport (GO:0051222)	1/69	0.351661	0.447106	2.34903	2.45494	CD33
cellular response to light stimulus (GO:0071482)	1/70	0.355727	0.448489	2.31487	2.39262	EIF2AK4
neutrophil chemotaxis (GO:0030593)	1/70	0.355727	0.448489	2.31487	2.39262	CXCL5
COPII-coated vesicle budding (GO:0090114)	1/70	0.355727	0.448489	2.31487	2.39262	NSF
defense response to Gram-positive bacterium (GO:0050830)	1/70	0.355727	0.448489	2.31487	2.39262	DEFA3
establishment of protein localization to membrane (GO:0090150)	1/70	0.355727	0.448489	2.31487	2.39262	VPS37B
positive regulation of cell-substrate adhesion (GO:0010811)	1/70	0.355727	0.448489	2.31487	2.39262	EMP2
wound healing (GO:0042060)	1/70	0.355727	0.448489	2.31487	2.39262	EPPK1
regulation of endopeptidase activity (GO:0052548)	1/71	0.359768	0.449817	2.28168	2.33255	APH1A
regulation of hematopoietic stem cell differentiation (GO:1902036)	1/71	0.359768	0.449817	2.28168	2.33255	YAP1
phosphatidylinositol-mediated signaling (GO:0048015)	1/71	0.359768	0.449817	2.28168	2.33255	SIRT2
positive regulation of cellular protein localization (GO:1903829)	1/71	0.359768	0.449817	2.28168	2.33255	YAP1
regulation of TOR signaling (GO:0032006)	1/71	0.359768	0.449817	2.28168	2.33255	RRAGC
gland development (GO:0048732)	1/71	0.359768	0.449817	2.28168	2.33255	WNT10A
ncRNA processing (GO:0034470)	2/201	0.358339	0.449817	1.60771	1.64996	RPL41;RPL27A
cytoskeleton-dependent cytokinesis (GO:0061640)	1/72	0.363784	0.452156	2.24943	2.27462	RACGAP1
extrinsic apoptotic signaling pathway (GO:0097191)	1/72	0.363784	0.452156	2.24943	2.27462	CD70
response to ionizing radiation (GO:0010212)	1/72	0.363784	0.452156	2.24943	2.27462	NET1
positive regulation of protein secretion (GO:0050714)	1/72	0.363784	0.452156	2.24943	2.27462	CD33
positive regulation of secretion by cell (GO:1903532)	1/72	0.363784	0.452156	2.24943	2.27462	CD33
regulation of hydrolase activity (GO:0051336)	1/73	0.367775	0.452844	2.21808	2.21871	PTK2
neurotransmitter transport (GO:0006836)	1/73	0.367775	0.452844	2.21808	2.21871	SLC17A7
defense response to Gram-negative bacterium (GO:0050829)	1/73	0.367775	0.452844	2.21808	2.21871	DEFA3
regulation of Rho protein signal transduction (GO:0035023)	1/73	0.367775	0.452844	2.21808	2.21871	NET1
granulocyte chemotaxis (GO:0071621)	1/73	0.367775	0.452844	2.21808	2.21871	CXCL5
response to molecule of bacterial origin (GO:0002237)	1/73	0.367775	0.452844	2.21808	2.21871	SIRT2
positive regulation of synaptic transmission (GO:0050806)	1/73	0.367775	0.452844	2.21808	2.21871	EIF2AK4
post-translational protein modification (GO:0043687)	3/345	0.366011	0.452844	1.40444	1.41159	C3;FBXW7;LTBP1
negative regulation of protein binding (GO:0032091)	1/74	0.37174	0.456129	2.18758	2.16474	ARRB2
DNA damage response, signal transduction by p53 class mediator (GO:0030330)	1/74	0.37174	0.456129	2.18758	2.16474	CNOT6
sphingolipid biosynthetic process (GO:0030148)	1/74	0.37174	0.456129	2.18758	2.16474	CERS4
regulation of hematopoietic progenitor cell differentiation (GO:1901532)	1/75	0.375682	0.458297	2.15791	2.11262	YAP1
regulation of transcription from RNA polymerase II promoter in response to hypoxia (GO:0061418)	1/75	0.375682	0.458297	2.15791	2.11262	SIRT2
positive regulation of lymphocyte proliferation (GO:0050671)	1/75	0.375682	0.458297	2.15791	2.11262	CD70
integrin-mediated signaling pathway (GO:0007229)	1/75	0.375682	0.458297	2.15791	2.11262	PTK2
positive regulation of T cell activation (GO:0050870)	1/75	0.375682	0.458297	2.15791	2.11262	CD70
supramolecular fiber organization (GO:0097435)	3/351	0.376214	0.458415	1.3798	1.34889	APH1A;EMP2;EPPK1
regulation of cell division (GO:0051302)	1/76	0.379598	0.460941	2.12903	2.06227	SIRT2
chloride transport (GO:0006821)	1/76	0.379598	0.460941	2.12903	2.06227	GABRB2
regulation of RNA splicing (GO:0043484)	1/76	0.379598	0.460941	2.12903	2.06227	DYRK1A
negative regulation of transcription, DNA-templated (GO:0045892)	7/948	0.381259	0.462425	1.19363	1.15099	NR4A2;YAP1;TBX22;NKX6-1;JARID2;SIRT2;ELK3
cellular response to UV (GO:0034644)	1/77	0.383491	0.46247	2.10091	2.0136	EIF2AK4
neutrophil migration (GO:1990266)	1/77	0.383491	0.46247	2.10091	2.0136	CXCL5
positive regulation of phosphatidylinositol 3-kinase signaling (GO:0014068)	1/77	0.383491	0.46247	2.10091	2.0136	PTK2
positive regulation of protein modification by small protein conjugation or removal (GO:1903322)	1/77	0.383491	0.46247	2.10091	2.0136	FBXW7
positive regulation of type I interferon production (GO:0032481)	1/77	0.383491	0.46247	2.10091	2.0136	HSP90AA1
negative regulation of apoptotic signaling pathway (GO:2001234)	1/78	0.387359	0.465057	2.07352	1.96654	NR4A2
negative regulation of multicellular organismal process (GO:0051241)	2/214	0.387401	0.465057	1.50813	1.43015	HS3ST5;HOXC10
positive regulation of GTPase activity (GO:0043547)	2/214	0.387401	0.465057	1.50813	1.43015	NET1;SCRIB
translation (GO:0006412)	2/214	0.387401	0.465057	1.50813	1.43015	RPL41;RPL27A
regulation of cellular response to heat (GO:1900034)	1/79	0.391203	0.467492	2.04684	1.92102	HSP90AA1
negative regulation of NF-kappaB transcription factor activity (GO:0032088)	1/79	0.391203	0.467492	2.04684	1.92102	ARRB2
regulation of neuron differentiation (GO:0045664)	1/79	0.391203	0.467492	2.04684	1.92102	EIF2AK4
positive regulation of proteasomal ubiquitin-dependent protein catabolic process (GO:0032436)	1/79	0.391203	0.467492	2.04684	1.92102	SIRT2
negative regulation of cell cycle (GO:0045786)	1/80	0.395023	0.470456	2.02082	1.87697	SCRIB
regulation of organelle organization (GO:0033043)	1/80	0.395023	0.470456	2.02082	1.87697	PTK2
skin development (GO:0043588)	1/80	0.395023	0.470456	2.02082	1.87697	WNT10A
positive regulation of nucleic acid-templated transcription (GO:1903508)	4/511	0.396756	0.471988	1.26285	1.16742	YAP1;RAI1;DYRK1A;HOXC13
regulation of interleukin-8 production (GO:0032677)	1/81	0.398819	0.473373	1.99546	1.83433	CD33
phospholipase C-activating G protein-coupled receptor signaling pathway (GO:0007200)	1/81	0.398819	0.473373	1.99546	1.83433	GPR32
regulation of cyclin-dependent protein serine/threonine kinase activity (GO:0000079)	1/82	0.402592	0.475708	1.97073	1.79303	CDK5R2
regulation of G protein-coupled receptor signaling pathway (GO:0008277)	1/82	0.402592	0.475708	1.97073	1.79303	C3
regulation of gene expression, epigenetic (GO:0040029)	1/82	0.402592	0.475708	1.97073	1.79303	JARID2
positive regulation of protein ubiquitination (GO:0031398)	1/82	0.402592	0.475708	1.97073	1.79303	FBXW7
regulation of interleukin-1 beta production (GO:0032651)	1/83	0.406341	0.479064	1.9466	1.75303	CD33
epidermis development (GO:0008544)	1/83	0.406341	0.479064	1.9466	1.75303	WNT10A
regulation of cytokinesis (GO:0032465)	1/84	0.410067	0.48184	1.92305	1.71427	RACGAP1
spindle assembly (GO:0051225)	1/84	0.410067	0.48184	1.92305	1.71427	TNKS
positive regulation of protein phosphorylation (GO:0001934)	3/371	0.409963	0.48184	1.30348	1.1623	C3;HSP90AA1;PTK2
negative regulation of defense response (GO:0031348)	1/85	0.413769	0.484032	1.90006	1.6767	SIRT2
B cell activation (GO:0042113)	1/85	0.413769	0.484032	1.90006	1.6767	CD70
G1/S transition of mitotic cell cycle (GO:0000082)	1/85	0.413769	0.484032	1.90006	1.6767	POLE
Wnt signaling pathway, planar cell polarity pathway (GO:0060071)	1/85	0.413769	0.484032	1.90006	1.6767	ARRB2
regulation of interferon-gamma production (GO:0032649)	1/86	0.417449	0.487255	1.87761	1.64027	SCRIB
regulation of neuron death (GO:1901214)	1/86	0.417449	0.487255	1.87761	1.64027	ITGAM
protein targeting to membrane (GO:0006612)	1/87	0.421106	0.490979	1.85568	1.60493	VPS37B
inflammatory response (GO:0006954)	2/230	0.422364	0.491903	1.40116	1.20764	GPR32;CXCL5
regulation of establishment of planar polarity (GO:0090175)	1/88	0.424739	0.493578	1.83426	1.57064	ARRB2
retrograde transport, endosome to Golgi (GO:0042147)	1/88	0.424739	0.493578	1.83426	1.57064	HEATR5A
negative regulation of transcription by RNA polymerase II (GO:0000122)	5/684	0.425789	0.494253	1.17796	1.00575	NR4A2;YAP1;TBX22;NKX6-1;SIRT2
regulation of cation channel activity (GO:2001257)	1/89	0.428351	0.496134	1.81332	1.53736	SHANK1
protein import (GO:0017038)	1/89	0.428351	0.496134	1.81332	1.53736	HSP90AA1
cellular amino acid catabolic process (GO:0009063)	1/90	0.431939	0.497556	1.79286	1.50505	SLC25A21
negative regulation of translation (GO:0017148)	1/90	0.431939	0.497556	1.79286	1.50505	EIF2AK4
regulation of mRNA splicing, via spliceosome (GO:0048024)	1/90	0.431939	0.497556	1.79286	1.50505	PUF60
positive regulation of autophagy (GO:0010508)	1/90	0.431939	0.497556	1.79286	1.50505	EIF2AK4
positive regulation of binding (GO:0051099)	1/90	0.431939	0.497556	1.79286	1.50505	SIRT2
regulation of stem cell differentiation (GO:2000736)	1/91	0.435506	0.500571	1.77285	1.47368	YAP1
toll-like receptor signaling pathway (GO:0002224)	1/91	0.435506	0.500571	1.77285	1.47368	ITGAM
regulation of ERK1 and ERK2 cascade (GO:0070372)	2/238	0.439466	0.504572	1.35311	1.11252	FBXW7;ARRB2
positive regulation of peptidyl-serine phosphorylation (GO:0033138)	1/93	0.442572	0.507586	1.73413	1.41358	HSP90AA1
regulation of kinase activity (GO:0043549)	1/94	0.446072	0.510489	1.7154	1.3848	EMP2
hemopoiesis (GO:0030097)	1/94	0.446072	0.510489	1.7154	1.3848	AHSP
negative regulation of cellular macromolecule biosynthetic process (GO:2000113)	4/547	0.44727	0.511304	1.17693	0.946952	TBX22;JARID2;SIRT2;ELK3
regulation of cell cycle phase transition (GO:1901987)	1/95	0.449551	0.512799	1.69707	1.35682	FBXW7
mRNA metabolic process (GO:0016071)	1/95	0.449551	0.512799	1.69707	1.35682	SF3A3
regulation of vesicle-mediated transport (GO:0060627)	1/96	0.453008	0.516184	1.67912	1.3296	NSF
protein maturation (GO:0051604)	1/97	0.456443	0.518976	1.66154	1.30313	APH1A
glycosaminoglycan biosynthetic process (GO:0006024)	1/97	0.456443	0.518976	1.66154	1.30313	HS3ST5
antigen processing and presentation of exogenous peptide antigen via MHC class II (GO:0019886)	1/98	0.459856	0.521732	1.64433	1.27738	RACGAP1
regulation of peptidyl-serine phosphorylation (GO:0033135)	1/98	0.459856	0.521732	1.64433	1.27738	HSP90AA1
response to UV (GO:0009411)	1/99	0.463249	0.525016	1.62747	1.25232	EIF2AK4
antigen processing and presentation of peptide antigen via MHC class II (GO:0002495)	1/100	0.46662	0.527183	1.61095	1.22793	RACGAP1
cell-matrix adhesion (GO:0007160)	1/100	0.46662	0.527183	1.61095	1.22793	EMP2
RNA splicing, via transesterification reactions with bulged adenosine as nucleophile (GO:0000377)	2/251	0.466662	0.527183	1.28161	0.976783	SF3A3;PUF60
epithelial cell differentiation (GO:0030855)	1/101	0.469971	0.529727	1.59476	1.20418	SCRIB
positive regulation of protein localization to membrane (GO:1905477)	1/101	0.469971	0.529727	1.59476	1.20418	ITGAM
protein O-linked glycosylation (GO:0006493)	1/102	0.4733	0.529727	1.57889	1.18105	TET1
calcium-mediated signaling (GO:0019722)	1/102	0.4733	0.529727	1.57889	1.18105	ADGRL1
cell junction assembly (GO:0034329)	1/102	0.4733	0.529727	1.57889	1.18105	DSCAM
regulation of proteasomal ubiquitin-dependent protein catabolic process (GO:0032434)	1/102	0.4733	0.529727	1.57889	1.18105	SIRT2
positive regulation of cellular protein metabolic process (GO:0032270)	1/102	0.4733	0.529727	1.57889	1.18105	HSP90AA1
mitotic sister chromatid segregation (GO:0000070)	1/102	0.4733	0.529727	1.57889	1.18105	EML3
negative regulation of cellular process (GO:0048523)	4/566	0.473437	0.529727	1.13603	0.849447	ATP8A2;DSCAM;CD33;SIRT2
antigen processing and presentation of exogenous peptide antigen (GO:0002478)	1/103	0.476609	0.532146	1.56333	1.15852	RACGAP1
chromatin remodeling (GO:0006338)	1/103	0.476609	0.532146	1.56333	1.15852	JARID2
activation of GTPase activity (GO:0090630)	1/105	0.483165	0.538325	1.53311	1.11518	SCRIB
nucleotide-excision repair (GO:0006289)	1/105	0.483165	0.538325	1.53311	1.11518	POLE
protein processing (GO:0016485)	1/106	0.486412	0.538528	1.51843	1.09433	APH1A
cellular response to peptide hormone stimulus (GO:0071375)	1/106	0.486412	0.538528	1.51843	1.09433	NR4A2
chromosome organization (GO:0051276)	1/106	0.486412	0.538528	1.51843	1.09433	PADI1
peptidyl-lysine modification (GO:0018205)	1/106	0.486412	0.538528	1.51843	1.09433	SIRT2
regulation of phosphatidylinositol 3-kinase signaling (GO:0014066)	1/106	0.486412	0.538528	1.51843	1.09433	PTK2
small GTPase mediated signal transduction (GO:0007264)	1/106	0.486412	0.538528	1.51843	1.09433	RRAGC
modulation of chemical synaptic transmission (GO:0050804)	1/109	0.496033	0.548603	1.47603	1.03486	NLGN4Y
regulation of protein kinase activity (GO:0045859)	1/110	0.4992	0.549798	1.46241	1.01601	PTK2
negative regulation of signal transduction (GO:0009968)	2/267	0.499051	0.549798	1.20325	0.836317	NR4A2;FBXW7
protein deubiquitination (GO:0016579)	2/267	0.499051	0.549798	1.20325	0.836317	ARRB2;JOSD2
organelle assembly (GO:0070925)	3/425	0.497842	0.549798	1.13354	0.790612	TNKS;VPS37B;CFAP44
regulation of protein serine/threonine kinase activity (GO:0071900)	1/111	0.502347	0.552687	1.44905	0.997616	CDK5R2
regulation of cytoskeleton organization (GO:0051493)	1/112	0.505475	0.554598	1.43592	0.979666	PTK2
regulation of macroautophagy (GO:0016241)	1/112	0.505475	0.554598	1.43592	0.979666	RRAGC
regulation of nucleic acid-templated transcription (GO:1903506)	3/430	0.505663	0.554598	1.11998	0.763695	ZNF718;TBX22;MLF2
activation of protein kinase activity (GO:0032147)	1/114	0.511672	0.558862	1.41036	0.945044	EMP2
negative regulation of cell motility (GO:2000146)	1/114	0.511672	0.558862	1.41036	0.945044	EPPK1
positive regulation of cellular component organization (GO:0051130)	1/114	0.511672	0.558862	1.41036	0.945044	ADGRL1
positive regulation of kinase activity (GO:0033674)	1/114	0.511672	0.558862	1.41036	0.945044	PTK2
positive regulation of MAPK cascade (GO:0043410)	2/274	0.512826	0.558964	1.17187	0.782595	FBXW7;ARRB2
mRNA splicing, via spliceosome (GO:0000398)	2/274	0.512826	0.558964	1.17187	0.782595	SF3A3;PUF60
positive regulation of protein metabolic process (GO:0051247)	1/115	0.514741	0.560473	1.39792	0.928346	NSF
regulation of protein-containing complex assembly (GO:0043254)	1/116	0.517792	0.561474	1.38569	0.912039	HSP90AA1
ion transport (GO:0006811)	1/116	0.517792	0.561474	1.38569	0.912039	SLC17A7
sphingolipid metabolic process (GO:0006665)	1/116	0.517792	0.561474	1.38569	0.912039	CERS4
protein modification by small protein removal (GO:0070646)	2/276	0.516716	0.561474	1.1632	0.768012	ARRB2;JOSD2
DNA metabolic process (GO:0006259)	2/277	0.518654	0.561831	1.15891	0.760843	RMI2;POLE
plasma membrane bounded cell projection assembly (GO:0120031)	2/278	0.520586	0.563345	1.15465	0.753754	EMP2;CFAP44
adenylate cyclase-activating G protein-coupled receptor signaling pathway (GO:0007189)	1/118	0.523836	0.565121	1.36187	0.880554	ADGRL1
regulation of cellular response to stress (GO:0080135)	1/118	0.523836	0.565121	1.36187	0.880554	HSP90AA1
positive regulation of protein-containing complex assembly (GO:0031334)	1/118	0.523836	0.565121	1.36187	0.880554	HSP90AA1
epithelium development (GO:0060429)	1/122	0.535699	0.577328	1.31658	0.821789	WNT3
regulation of anatomical structure morphogenesis (GO:0022603)	1/123	0.538618	0.57929	1.30572	0.807914	EMP2
positive regulation of epithelial cell proliferation (GO:0050679)	1/123	0.538618	0.57929	1.30572	0.807914	YAP1
non-canonical Wnt signaling pathway (GO:0035567)	1/124	0.54152	0.581224	1.29504	0.794348	ARRB2
regulation of tumor necrosis factor production (GO:0032680)	1/124	0.54152	0.581224	1.29504	0.794348	CD33
regulation of protein secretion (GO:0050708)	1/125	0.544403	0.583724	1.28453	0.78108	CD33
circulatory system development (GO:0072359)	1/126	0.547269	0.5862	1.27419	0.768103	FBXW7
microtubule cytoskeleton organization involved in mitosis (GO:1902850)	1/128	0.552946	0.59168	1.254	0.742989	TNKS
DNA-dependent DNA replication (GO:0006261)	1/129	0.555758	0.594086	1.24414	0.730836	POLE
positive regulation of canonical Wnt signaling pathway (GO:0090263)	1/130	0.558553	0.595262	1.23443	0.718942	TNKS
protein glycosylation (GO:0006486)	1/130	0.558553	0.595262	1.23443	0.718942	TET1
DNA repair (GO:0006281)	2/298	0.558146	0.595262	1.07553	0.627181	RMI2;POLE
cellular response to hypoxia (GO:0071456)	1/131	0.56133	0.5975	1.22488	0.707301	SIRT2
mRNA processing (GO:0006397)	2/300	0.561786	0.5975	1.06821	0.615963	SF3A3;PUF60
regulation of cellular macromolecule biosynthetic process (GO:2000112)	3/468	0.56297	0.598156	1.02644	0.58972	ZNF718;TBX22;MLF2
MAPK cascade (GO:0000165)	2/303	0.567207	0.602051	1.0574	0.599576	SPTB;PTK2
protein localization to plasma membrane (GO:0072659)	1/136	0.574957	0.60905	1.17921	0.652646	EMP2
negative regulation of inflammatory response to antigenic stimulus (GO:0002862)	1/136	0.574957	0.60905	1.17921	0.652646	GPR32
regulation of inflammatory response to antigenic stimulus (GO:0002861)	1/137	0.577632	0.611269	1.17048	0.642382	GPR32
positive regulation of gene expression (GO:0010628)	3/482	0.58306	0.616395	0.995722	0.537157	YAP1;DYRK1A;WNT3
enzyme linked receptor protein signaling pathway (GO:0007167)	1/140	0.585556	0.617794	1.14505	0.61282	PTK2
protein localization to cell periphery (GO:1990778)	1/140	0.585556	0.617794	1.14505	0.61282	EMP2
protein polyubiquitination (GO:0000209)	2/314	0.586673	0.618353	1.01954	0.54371	FBXW7;TNKS
negative regulation of apoptotic process (GO:0043066)	3/485	0.58729	0.618385	0.989371	0.52658	NR4A2;YAP1;PTK2
positive regulation of cellular catabolic process (GO:0031331)	1/141	0.588165	0.618688	1.13681	0.603359	HSP90AA1
neuron development (GO:0048666)	1/143	0.593333	0.623503	1.12068	0.584996	ATP8A2
negative regulation of cell migration (GO:0030336)	1/144	0.595893	0.625569	1.11279	0.576085	EPPK1
positive regulation of cytosolic calcium ion concentration (GO:0007204)	1/147	0.603477	0.632901	1.08976	0.550379	GPR32
regulation of cytosolic calcium ion concentration (GO:0051480)	1/148	0.605974	0.634887	1.08229	0.542139	GPR32
positive regulation of hydrolase activity (GO:0051345)	1/149	0.608455	0.636854	1.07492	0.534057	NET1
cellular response to organic cyclic compound (GO:0071407)	1/150	0.610921	0.6388	1.06766	0.526128	GABRB2
actin filament organization (GO:0007015)	1/152	0.615805	0.642633	1.05341	0.510717	EMP2
negative regulation of protein phosphorylation (GO:0001933)	1/152	0.615805	0.642633	1.05341	0.510717	SIRT2
positive regulation of Wnt signaling pathway (GO:0030177)	1/153	0.618225	0.644519	1.04642	0.503228	TNKS
positive regulation of cytokine production (GO:0001819)	2/335	0.622035	0.647851	0.954223	0.453026	C3;SCRIB
intracellular protein transport (GO:0006886)	2/336	0.62366	0.648902	0.951317	0.449164	NSF;COPZ1
regulation of signal transduction by p53 class mediator (GO:1901796)	1/156	0.625394	0.650064	1.02601	0.481585	RMI2
mitotic spindle organization (GO:0007052)	1/157	0.627753	0.651874	1.01939	0.474634	TNKS
organonitrogen compound biosynthetic process (GO:1901566)	1/158	0.630098	0.653665	1.01284	0.467811	CERS4
protein ubiquitination (GO:0016567)	3/525	0.641047	0.664369	0.911673	0.405378	FBXW7;TNKS;ARRB2
heart development (GO:0007507)	1/164	0.643863	0.666632	0.975262	0.429378	PTK2
adenylate cyclase-modulating G protein-coupled receptor signaling pathway (GO:0007188)	1/165	0.646107	0.667644	0.969266	0.423365	ADGRL1
cellular response to DNA damage stimulus (GO:0006974)	2/350	0.64585	0.667644	0.912391	0.398886	YAP1;RMI2
cellular protein-containing complex assembly (GO:0034622)	1/168	0.652756	0.673854	0.951709	0.405953	HSP90AA1
neuron projection development (GO:0031175)	1/171	0.659281	0.679924	0.934772	0.389431	SHANK1
mitochondrion organization (GO:0007005)	1/175	0.667792	0.687357	0.913098	0.368689	TOMM7
positive regulation of intracellular signal transduction (GO:1902533)	3/546	0.667258	0.687357	0.875464	0.354194	HSP90AA1;RRAGC;PTK2
defense response to bacterium (GO:0042742)	1/176	0.669887	0.68884	0.907834	0.36372	DEFA3
regulation of mitotic cell cycle (GO:0007346)	1/178	0.674037	0.690693	0.897485	0.354031	SCRIB
regulation of translation (GO:0006417)	1/178	0.674037	0.690693	0.897485	0.354031	EIF2AK4
protein transport (GO:0015031)	2/369	0.674311	0.690693	0.864314	0.340595	NSF;COPZ1
regulation of gene expression (GO:0010468)	6/1079	0.672754	0.690693	0.883504	0.350199	YAP1;ZNF718;FBXW7;TBX22;WNT3;MLF2
positive regulation of cellular biosynthetic process (GO:0031328)	1/180	0.678135	0.693937	0.887367	0.344661	HSP90AA1
negative regulation of cytokine production (GO:0001818)	1/182	0.682182	0.697401	0.877473	0.335597	CD33
negative regulation of intracellular signal transduction (GO:1902532)	1/198	0.712794	0.727989	0.805551	0.27273	ARRB2
phosphorylation (GO:0016310)	2/400	0.716765	0.731336	0.795727	0.264983	DYRK1A;EIF2AK4
regulation of angiogenesis (GO:0045765)	1/203	0.721746	0.735706	0.785412	0.256109	EMP2
regulation of cell migration (GO:0030334)	2/408	0.726945	0.74029	0.779727	0.248659	EPPK1;PTK2
protein modification by small protein conjugation (GO:0032446)	2/409	0.728196	0.740848	0.777771	0.246698	FBXW7;ARRB2
negative regulation of inflammatory response (GO:0050728)	1/212	0.737167	0.749252	0.751567	0.229183	GPR32
extracellular structure organization (GO:0043062)	1/216	0.743746	0.755211	0.737434	0.218321	ITGAM
regulation of cell growth (GO:0001558)	1/217	0.745365	0.755399	0.733983	0.215703	NET1
external encapsulating structure organization (GO:0045229)	1/217	0.745365	0.755399	0.733983	0.215703	ITGAM
positive regulation of cell motility (GO:2000147)	1/221	0.751741	0.761129	0.720491	0.205602	PTK2
cilium organization (GO:0044782)	1/228	0.762519	0.7713	0.698025	0.189254	CFAP44
apoptotic process (GO:0006915)	1/231	0.766995	0.775084	0.688815	0.182725	RRAGC
membrane organization (GO:0061024)	1/242	0.782702	0.790199	0.657007	0.160969	ARRB2
positive regulation of DNA-binding transcription factor activity (GO:0051091)	1/246	0.78815	0.794937	0.646149	0.153827	NKX6-1
regulation of canonical Wnt signaling pathway (GO:0060828)	1/253	0.797358	0.803457	0.627976	0.142206	TNKS
positive regulation of cell differentiation (GO:0045597)	1/258	0.803692	0.809065	0.615602	0.134533	YAP1
cellular response to cytokine stimulus (GO:0071345)	2/482	0.807256	0.811878	0.657012	0.140676	HSP90AA1;ITGAM
positive regulation of cell migration (GO:0030335)	1/269	0.816943	0.820837	0.590004	0.11929	PTK2
proteolysis (GO:0006508)	1/287	0.836739	0.839926	0.552363	0.0984552	APH1A
regulation of cell cycle (GO:0051726)	1/296	0.845825	0.848239	0.535265	0.0896266	SIRT2
extracellular matrix organization (GO:0030198)	1/300	0.8497	0.851315	0.527997	0.0859958	ITGAM
positive regulation of multicellular organismal process (GO:0051240)	1/345	0.887171	0.888014	0.457872	0.0548153	NKX6-1
negative regulation of programmed cell death (GO:0043069)	1/381	0.910343	0.910343	0.413731	0.0388633	PTK2

## Sheet: C-GO_Mol_Fxn_mutd0vswtd0_gain
GO Term	Overlap	p-value	Adjusted p-value	Odds Ratio	Combined Score	Genes
frizzled binding (GO:0005109)	2/34	0.01908	0.243813	10.0828	39.9191	WNT10A;WNT3
non-membrane spanning protein tyrosine kinase activity (GO:0004715)	2/35	0.0201547	0.243813	9.77679	38.1717	DYRK1A;PTK2
pentosyltransferase activity (GO:0016763)	2/38	0.0235261	0.243813	8.9607	33.5995	TNKS;SIRT2
tau protein binding (GO:0048156)	2/40	0.0258931	0.243813	8.48823	31.0141	HSP90AA1;DYRK1A
histone demethylase activity (H3-trimethyl-K4 specific) (GO:0034647)	1/5	0.0308647	0.243813	40.0625	139.343	JARID2
complement component C3b binding (GO:0001851)	1/5	0.0308647	0.243813	40.0625	139.343	ITGAM
inorganic phosphate transmembrane transporter activity (GO:0005315)	1/5	0.0308647	0.243813	40.0625	139.343	SLC17A7
single-stranded DNA 3'-5' exodeoxyribonuclease activity (GO:0008310)	1/5	0.0308647	0.243813	40.0625	139.343	POLE
ankyrin repeat binding (GO:0071532)	1/5	0.0308647	0.243813	40.0625	139.343	SHANK1
phosphatidylserine flippase activity (GO:0140346)	1/5	0.0308647	0.243813	40.0625	139.343	ATP8A2
TPR domain binding (GO:0030911)	1/5	0.0308647	0.243813	40.0625	139.343	HSP90AA1
protein-arginine deiminase activity (GO:0004668)	1/5	0.0308647	0.243813	40.0625	139.343	PADI1
NAD-dependent histone deacetylase activity (GO:0017136)	1/5	0.0308647	0.243813	40.0625	139.343	SIRT2
keratin filament binding (GO:1990254)	1/6	0.0369233	0.243813	32.0484	105.725	EPPK1
phosphatidylethanolamine flippase activity (GO:0090555)	1/6	0.0369233	0.243813	32.0484	105.725	ATP8A2
NAD-dependent protein deacetylase activity (GO:0034979)	1/6	0.0369233	0.243813	32.0484	105.725	SIRT2
[heparan sulfate]-glucosamine 3-sulfotransferase 1 activity (GO:0008467)	1/7	0.0429443	0.243813	26.7056	84.0654	HS3ST5
JUN kinase binding (GO:0008432)	1/7	0.0429443	0.243813	26.7056	84.0654	PTK2
sphingosine N-acyltransferase activity (GO:0050291)	1/7	0.0429443	0.243813	26.7056	84.0654	CERS4
aminophospholipid flippase activity (GO:0015247)	1/7	0.0429443	0.243813	26.7056	84.0654	ATP8A2
ubiquitin-protein transferase activator activity (GO:0097027)	1/7	0.0429443	0.243813	26.7056	84.0654	FBXW7
ionotropic glutamate receptor binding (GO:0035255)	2/10	0.00168751	0.243813	40.3801	257.807	NSF;SHANK1
glutamate receptor binding (GO:0035254)	2/17	0.00495621	0.243813	21.5285	114.254	NSF;SHANK1
syntaxin-1 binding (GO:0017075)	2/22	0.00824849	0.243813	16.1423	77.4462	NSF;UNC13C
NAD+ ADP-ribosyltransferase activity (GO:0003950)	2/26	0.0114178	0.243813	13.4492	60.1526	TNKS;SIRT2
sequence-specific DNA binding (GO:0043565)	10/707	0.0132967	0.243813	2.39261	10.3367	NR4A2;SIX6;ZFP42;TET1;ZIC4;HOXC13;HOXC12;HOXC11;HOXC10;ELK3
sequence-specific double-stranded DNA binding (GO:1990837)	10/712	0.0139087	0.243813	2.37495	10.1535	NR4A2;YAP1;SIX6;ZFP42;ZIC4;HOXC13;HOXC12;HOXC11;HOXC10;ELK3
protein phosphatase binding (GO:0019903)	3/123	0.0419861	0.243813	4.04816	12.8343	PPP1R3G;PTK2;CD33
G protein-coupled receptor binding (GO:0001664)	4/143	0.0124715	0.243813	4.69374	20.5788	WNT10A;ARRB2;ARR3;WNT3
cytokine activity (GO:0005125)	4/173	0.0233617	0.243813	3.85466	14.4806	WNT10A;CD70;WNT3;CXCL5
double-stranded DNA binding (GO:0003690)	9/651	0.021077	0.243813	2.32432	8.97089	NR4A2;SIX6;ZFP42;ZIC4;HOXC13;HOXC12;HOXC11;HOXC10;ELK3
oxidoreductase activity, acting on NAD(P)H, heme protein as acceptor (GO:0016653)	1/8	0.048928	0.253274	22.8894	69.0666	POR
cyclin-dependent protein serine/threonine kinase activator activity (GO:0061575)	1/8	0.048928	0.253274	22.8894	69.0666	CDK5R2
glycogen binding (GO:2001069)	1/8	0.048928	0.253274	22.8894	69.0666	PPP1R3G
syntaxin binding (GO:0019905)	2/62	0.0574721	0.255036	5.36992	15.3389	NSF;UNC13C
histone demethylase activity (H3-K4 specific) (GO:0032453)	1/9	0.0548745	0.255036	20.0272	58.1331	JARID2
single-stranded DNA exodeoxyribonuclease activity (GO:0008297)	1/9	0.0548745	0.255036	20.0272	58.1331	POLE
glucocorticoid receptor binding (GO:0035259)	1/9	0.0548745	0.255036	20.0272	58.1331	NR4A2
endopeptidase activator activity (GO:0061133)	1/10	0.0607842	0.255036	17.8011	49.8506	APH1A
3'-5'-exodeoxyribonuclease activity (GO:0008296)	1/11	0.0666572	0.255036	16.0202	43.3857	POLE
hydrolase activity, acting on carbon-nitrogen (but not peptide) bonds, in linear amidines (GO:0016813)	1/11	0.0666572	0.255036	16.0202	43.3857	PADI1
complement receptor activity (GO:0004875)	1/11	0.0666572	0.255036	16.0202	43.3857	GPR32
sodium:phosphate symporter activity (GO:0005436)	1/11	0.0666572	0.255036	16.0202	43.3857	SLC17A7
FMN binding (GO:0010181)	1/11	0.0666572	0.255036	16.0202	43.3857	POR
GABA receptor binding (GO:0050811)	1/11	0.0666572	0.255036	16.0202	43.3857	JAKMIP1
retinoid X receptor binding (GO:0046965)	1/11	0.0666572	0.255036	16.0202	43.3857	NR4A2
poly(A)-specific ribonuclease activity (GO:0004535)	1/12	0.0724938	0.255178	14.563	38.2171	CNOT6
transforming growth factor beta-activated receptor activity (GO:0005024)	1/12	0.0724938	0.255178	14.563	38.2171	LTBP1
glycerophospholipid flippase activity (GO:0140333)	1/12	0.0724938	0.255178	14.563	38.2171	ATP8A2
neurexin family protein binding (GO:0042043)	1/12	0.0724938	0.255178	14.563	38.2171	NLGN4Y
ubiquitin binding (GO:0043130)	2/74	0.0782655	0.255181	4.47222	11.3937	FBXW7;SIRT2
exoribonuclease activity (GO:0004532)	1/13	0.0782942	0.255181	13.3488	34.0031	CNOT6
GABA-gated chloride ion channel activity (GO:0022851)	1/13	0.0782942	0.255181	13.3488	34.0031	GABRB2
NAD+ binding (GO:0070403)	1/13	0.0782942	0.255181	13.3488	34.0031	SIRT2
L-glutamate transmembrane transporter activity (GO:0005313)	1/14	0.0840586	0.268988	12.3213	30.5106	SLC17A7
acidic amino acid transmembrane transporter activity (GO:0015172)	1/15	0.0897872	0.277238	11.4407	27.5756	SLC17A7
heparan sulfate sulfotransferase activity (GO:0034483)	1/15	0.0897872	0.277238	11.4407	27.5756	HS3ST5
CXCR chemokine receptor binding (GO:0045236)	1/17	0.101138	0.280446	10.0096	22.9346	CXCL5
MHC class II protein complex binding (GO:0023026)	1/17	0.101138	0.280446	10.0096	22.9346	HSP90AA1
DNA polymerase binding (GO:0070182)	1/18	0.106761	0.280446	9.4203	21.0748	HSP90AA1
ligand-gated anion channel activity (GO:0099095)	1/18	0.106761	0.280446	9.4203	21.0748	GABRB2
transmembrane receptor protein serine/threonine kinase activity (GO:0004675)	1/18	0.106761	0.280446	9.4203	21.0748	LTBP1
neuropeptide receptor binding (GO:0071855)	1/18	0.106761	0.280446	9.4203	21.0748	SHANK1
retinoic acid receptor binding (GO:0042974)	1/18	0.106761	0.280446	9.4203	21.0748	NR4A2
RNA polymerase II cis-regulatory region sequence-specific DNA binding (GO:0000978)	11/1149	0.104799	0.280446	1.58871	3.58369	NR4A2;SIX6;ZNF718;TBX22;ZFP42;ZIC4;HOXC13;NKX6-1;HOXC11;HOXC10;ELK3
cis-regulatory region sequence-specific DNA binding (GO:0000987)	11/1149	0.104799	0.280446	1.58871	3.58369	NR4A2;SIX6;ZNF718;TBX22;ZFP42;ZIC4;HOXC13;NKX6-1;HOXC11;HOXC10;ELK3
actin binding (GO:0003779)	3/177	0.0994647	0.280446	2.7842	6.4258	SPTB;PTK2;CDK5R2
histone deacetylase activity (GO:0004407)	1/19	0.112349	0.282476	8.89651	19.4491	SIRT2
ankyrin binding (GO:0030506)	1/19	0.112349	0.282476	8.89651	19.4491	SPTB
GABA-A receptor activity (GO:0004890)	1/19	0.112349	0.282476	8.89651	19.4491	GABRB2
histone deacetylase binding (GO:0042826)	2/93	0.115014	0.285105	3.53507	7.6453	HSP90AA1;SIRT2
tau-protein kinase activity (GO:0050321)	1/20	0.117902	0.288204	8.42784	18.0179	DYRK1A
DNA-directed DNA polymerase activity (GO:0003887)	1/21	0.12342	0.289409	8.00605	16.7499	POLE
histone acetyltransferase binding (GO:0035035)	1/21	0.12342	0.289409	8.00605	16.7499	SIRT2
peptidase activator activity (GO:0016504)	1/22	0.128905	0.289409	7.62442	15.62	APH1A
DNA polymerase activity (GO:0034061)	1/22	0.128905	0.289409	7.62442	15.62	POLE
GABA receptor activity (GO:0016917)	1/22	0.128905	0.289409	7.62442	15.62	GABRB2
disordered domain specific binding (GO:0097718)	1/23	0.134355	0.289409	7.27749	14.6079	HSP90AA1
protein phosphatase 1 binding (GO:0008157)	1/23	0.134355	0.289409	7.27749	14.6079	PPP1R3G
gamma-tubulin binding (GO:0043015)	1/23	0.134355	0.289409	7.27749	14.6079	RACGAP1
transforming growth factor beta binding (GO:0050431)	1/24	0.139771	0.289409	6.96073	13.697	LTBP1
methyl-CpG binding (GO:0008327)	1/24	0.139771	0.289409	6.96073	13.697	TET1
cell adhesion mediator activity (GO:0098631)	1/24	0.139771	0.289409	6.96073	13.697	DSCAM
Notch binding (GO:0005112)	1/24	0.139771	0.289409	6.96073	13.697	SNED1
phosphatidylinositol phosphate binding (GO:1901981)	2/102	0.133692	0.289409	3.21545	6.47017	RACGAP1;TECPR1
mRNA 5'-UTR binding (GO:0048027)	1/25	0.145154	0.296368	6.67036	12.8735	RPL41
protein tyrosine kinase activity (GO:0004713)	2/108	0.1465	0.296368	3.03252	5.82465	DYRK1A;PTK2
histone demethylase activity (GO:0032452)	1/28	0.161103	0.308198	5.92832	10.8234	JARID2
tumor necrosis factor receptor superfamily binding (GO:0032813)	1/28	0.161103	0.308198	5.92832	10.8234	TNFSF9
NAD binding (GO:0051287)	1/28	0.161103	0.308198	5.92832	10.8234	SIRT2
phosphatase binding (GO:0019902)	2/114	0.159548	0.308198	2.86919	5.26614	PTK2;CD33
DNA-binding transcription activator activity, RNA polymerase II-specific (GO:0001228)	4/333	0.155818	0.308198	1.96398	3.65116	NR4A2;HOXC11;HOXC10;ELK3
dicarboxylic acid transmembrane transporter activity (GO:0005310)	1/29	0.166354	0.31482	5.7163	10.253	SLC25A21
solute:sodium symporter activity (GO:0015370)	1/30	0.171572	0.32124	5.51891	9.72848	SLC17A7
alpha-tubulin binding (GO:0043014)	1/31	0.176757	0.327466	5.33468	9.24489	RACGAP1
SH2 domain binding (GO:0042169)	1/32	0.18191	0.330064	5.16233	8.79786	PTK2
beta-tubulin binding (GO:0048487)	1/32	0.18191	0.330064	5.16233	8.79786	RACGAP1
2-oxoglutarate-dependent dioxygenase activity (GO:0016706)	1/33	0.187032	0.3325	5.00076	8.38366	TET1
exoribonuclease activity, producing 5'-phosphomonoesters (GO:0016896)	1/33	0.187032	0.3325	5.00076	8.38366	CNOT6
3'-5'-exoribonuclease activity (GO:0000175)	1/34	0.192121	0.334785	4.84897	7.99901	CNOT6
transmitter-gated ion channel activity (GO:0022824)	1/34	0.192121	0.334785	4.84897	7.99901	GABRB2
phosphatidylinositol-3,4,5-trisphosphate binding (GO:0005547)	1/35	0.197179	0.34023	4.70612	7.64106	RACGAP1
oxidoreductase activity, acting on paired donors, with incorporation or reduction of molecular oxygen, NAD(P)H as one donor, and incorporation of one atom of oxygen (GO:0016709)	1/36	0.202205	0.345516	4.57143	7.3073	POR
protein serine/threonine kinase activator activity (GO:0043539)	1/37	0.2072	0.350647	4.44422	6.99551	CDK5R2
protein kinase binding (GO:0019901)	5/506	0.210343	0.352575	1.61128	2.51201	NSF;HSP90AA1;RACGAP1;EMP2;PTK2
signaling receptor complex adaptor activity (GO:0030159)	1/39	0.217098	0.353789	4.20989	6.43021	SHANK1
phosphatidylinositol-3-phosphate binding (GO:0032266)	1/39	0.217098	0.353789	4.20989	6.43021	TECPR1
N-acyltransferase activity (GO:0016410)	1/39	0.217098	0.353789	4.20989	6.43021	CERS4
protein phosphorylated amino acid binding (GO:0045309)	1/42	0.231715	0.360901	3.90126	5.70461	FBXW7
cell-cell adhesion mediator activity (GO:0098632)	1/42	0.231715	0.360901	3.90126	5.70461	DSCAM
RNA polymerase II transcription regulatory region sequence-specific DNA binding (GO:0000977)	11/1359	0.229413	0.360901	1.32618	1.95245	NR4A2;SIX6;ZNF718;TBX22;ZFP42;ZIC4;HOXC13;NKX6-1;HOXC11;HOXC10;ELK3
organic anion transmembrane transporter activity (GO:0008514)	2/144	0.227258	0.360901	2.25959	3.34797	SLC25A21;SLC17A7
ubiquitin protein ligase binding (GO:0031625)	3/265	0.230371	0.360901	1.84079	2.70239	HSP90AA1;FBXW7;ARRB2
cyclin-dependent protein serine/threonine kinase regulator activity (GO:0016538)	1/44	0.241309	0.372547	3.71943	5.28783	CDK5R2
ATP hydrolysis activity (GO:0140603)	1/45	0.246061	0.37658	3.63471	5.09651	HSP90AA1
chemokine activity (GO:0008009)	1/46	0.250784	0.377247	3.55376	4.91544	CXCL5
endopeptidase regulator activity (GO:0061135)	1/46	0.250784	0.377247	3.55376	4.91544	APH1A
3'-5' exonuclease activity (GO:0008408)	1/48	0.260141	0.381541	3.4022	4.58116	CNOT6
ubiquitin-like protein ligase binding (GO:0044389)	3/282	0.25869	0.381541	1.72713	2.3353	HSP90AA1;FBXW7;ARRB2
transcription cis-regulatory region binding (GO:0000976)	5/549	0.259783	0.381541	1.48062	1.99574	YAP1;TBX22;HOXC13;HOXC10;ELK3
exonuclease activity (GO:0004527)	1/49	0.264777	0.381973	3.33115	4.42666	CNOT6
tRNA binding (GO:0000049)	1/49	0.264777	0.381973	3.33115	4.42666	EIF2AK4
chemokine receptor binding (GO:0042379)	1/50	0.269383	0.385459	3.263	4.27982	CXCL5
nuclear receptor coactivator activity (GO:0030374)	1/53	0.283031	0.398508	3.07429	3.88036	CNOT6
L-amino acid transmembrane transporter activity (GO:0015179)	1/53	0.283031	0.398508	3.07429	3.88036	SLC17A7
iron ion binding (GO:0005506)	1/54	0.287524	0.401621	3.01613	3.75945	TET1
flavin adenine dinucleotide binding (GO:0050660)	1/55	0.291989	0.404646	2.96013	3.64403	POR
hydrolase activity, acting on carbon-nitrogen (but not peptide) bonds, in linear amides (GO:0016811)	1/57	0.300836	0.407621	2.85412	3.42834	SIRT2
protein phosphatase regulator activity (GO:0019888)	1/57	0.300836	0.407621	2.85412	3.42834	PPP1R7
receptor ligand activity (GO:0048018)	3/307	0.301084	0.407621	1.58307	1.90027	WNT10A;CD70;WNT3
SH3 domain binding (GO:0017124)	1/62	0.322477	0.42847	2.61951	2.96457	SHANK1
PDZ domain binding (GO:0030165)	1/63	0.326724	0.42847	2.57713	2.88288	NSF
chloride channel activity (GO:0005254)	1/64	0.330945	0.42847	2.5361	2.80442	GABRB2
protein heterodimerization activity (GO:0046982)	2/188	0.328805	0.42847	1.72122	1.91449	NR4A2;RRAGC
GTP binding (GO:0005525)	2/189	0.331091	0.42847	1.71193	1.8923	RRAGC;TUBB4A
kinase binding (GO:0019900)	4/461	0.32576	0.42847	1.40463	1.57543	NSF;RACGAP1;EMP2;PTK2
ribonuclease activity (GO:0004540)	1/66	0.339309	0.435901	2.45782	2.65651	CNOT6
GDP binding (GO:0019003)	1/67	0.343452	0.438026	2.42045	2.58676	RRAGC
anion channel activity (GO:0005253)	1/68	0.34757	0.440088	2.38421	2.51961	GABRB2
zinc ion binding (GO:0008270)	3/336	0.350662	0.440832	1.44307	1.51224	TNKS;TET1;SIRT2
GTPase binding (GO:0051020)	2/201	0.358339	0.447288	1.60771	1.64996	HSP90AA1;RRAGC
protein tyrosine kinase binding (GO:1990782)	1/72	0.363784	0.448379	2.24943	2.27462	HSP90AA1
protein serine/threonine kinase activity (GO:0004674)	3/344	0.364308	0.448379	1.40863	1.42238	DYRK1A;EIF2AK4;STK32A
DNA-binding transcription factor binding (GO:0140297)	2/208	0.374054	0.457177	1.55253	1.52669	YAP1;HOXC13
acyltransferase activity, transferring groups other than amino-acyl groups (GO:0016747)	1/76	0.379598	0.460754	2.12903	2.06227	CERS4
transcription regulatory region nucleic acid binding (GO:0001067)	2/212	0.382965	0.461656	1.52265	1.46146	YAP1;HOXC13
guanyl ribonucleotide binding (GO:0032561)	2/214	0.387401	0.463827	1.50813	1.43015	RRAGC;TUBB4A
amyloid-beta binding (GO:0001540)	1/80	0.395023	0.469757	2.02082	1.87697	ITGAM
G protein-coupled peptide receptor activity (GO:0008528)	1/82	0.402592	0.475545	1.97073	1.79303	GPR32
mRNA 3'-UTR binding (GO:0003730)	1/85	0.413769	0.485489	1.90006	1.6767	RPL41
microtubule binding (GO:0008017)	2/232	0.426665	0.497304	1.38883	1.18295	RACGAP1;EML3
cytokine receptor binding (GO:0005126)	1/105	0.483165	0.559454	1.53311	1.11518	TNFSF9
thiol-dependent deubiquitinase (GO:0004843)	1/106	0.486412	0.559533	1.51843	1.09433	JOSD2
deubiquitinase activity (GO:0101005)	1/112	0.505475	0.577488	1.43592	0.979666	JOSD2
omega peptidase activity (GO:0008242)	1/113	0.508583	0.577488	1.42303	0.962147	JOSD2
protease binding (GO:0002020)	1/118	0.523836	0.583189	1.36187	0.880554	CD70
nuclear receptor binding (GO:0016922)	1/120	0.529804	0.583189	1.33885	0.850498	NR4A2
nucleoside-triphosphatase activity (GO:0017111)	2/278	0.520586	0.583189	1.15465	0.753754	HSP90AA1;RRAGC
G protein-coupled receptor activity (GO:0004930)	2/283	0.530171	0.583189	1.13381	0.719467	GPR32;ADGRL1
transition metal ion binding (GO:0046914)	3/445	0.528748	0.583189	1.08113	0.688944	TNKS;TET1;SIRT2
purine ribonucleoside triphosphate binding (GO:0035639)	3/460	0.551234	0.602592	1.04484	0.622302	HSP90AA1;RRAGC;TUBB4A
tubulin binding (GO:0015631)	2/307	0.57436	0.621819	1.04332	0.578517	RACGAP1;EML3
DNA binding (GO:0003677)	5/811	0.575889	0.621819	0.985784	0.543995	NR4A2;TBX22;TET1;ZIC4;POLE
magnesium ion binding (GO:0000287)	1/146	0.600965	0.641029	1.09733	0.558781	RRAGC
cadherin binding (GO:0045296)	2/322	0.600423	0.641029	0.993648	0.506881	PUF60;SCRIB
metal ion binding (GO:0046872)	3/517	0.630694	0.668688	0.926245	0.426938	RRAGC;TUBB4A;PADI1
calcium ion binding (GO:0005509)	2/348	0.642744	0.677383	0.917759	0.405658	TUBB4A;PADI1
RNA binding (GO:0003723)	8/1406	0.659337	0.690734	0.903709	0.376414	SF3A3;RPL41;HSP90AA1;PUF60;RPL27A;EPPK1;EIF2AK4;JAKMIP1
GTPase activity (GO:0003924)	1/216	0.743746	0.774552	0.737434	0.218321	RRAGC
GTPase regulator activity (GO:0030695)	1/233	0.769932	0.797106	0.682807	0.178522	RACGAP1
DNA-binding transcription repressor activity, RNA polymerase II-specific (GO:0001227)	1/256	0.801183	0.824609	0.620493	0.137543	ELK3
mRNA binding (GO:0003729)	1/263	0.809829	0.828662	0.6037	0.12734	RPL41
ATP binding (GO:0005524)	1/278	0.827122	0.841465	0.570572	0.108297	HSP90AA1
adenyl ribonucleotide binding (GO:0032559)	1/306	0.855333	0.865164	0.517451	0.0808593	HSP90AA1
GTPase activator activity (GO:0005096)	1/336	0.880505	0.885536	0.47039	0.0598619	RACGAP1
protein homodimerization activity (GO:0042803)	2/636	0.910797	0.910797	0.493473	0.0461079	HSP90AA1;DEFA3

## Sheet: D-GO_Cell_Comp_mutd0vswtd0_gain
GO Term	Overlap	p-value	Adjusted p-value	Odds Ratio	Combined Score	Genes
excitatory synapse (GO:0060076)	3/25	0.000495716	0.0594859	22.1904	168.858	NLGN4Y;SLC17A7;SHANK1
asymmetric synapse (GO:0032279)	5/133	0.00149518	0.0897108	6.42806	41.8178	NSF;NLGN4Y;ADGRL1;SCRIB;SHANK1
exocytic vesicle membrane (GO:0099501)	2/41	0.0271114	0.283539	8.27017	29.8371	UNC13C;SLC17A7
synaptic vesicle membrane (GO:0030672)	2/41	0.0271114	0.283539	8.27017	29.8371	UNC13C;SLC17A7
cytosolic large ribosomal subunit (GO:0022625)	2/55	0.0464129	0.283539	6.0813	18.6707	RPL41;RPL27A
SCF ubiquitin ligase complex (GO:0019005)	2/58	0.0510474	0.283539	5.75465	17.1201	FBXW7;FBXO39
large ribosomal subunit (GO:0015934)	2/59	0.0526279	0.283539	5.6534	16.6465	RPL41;RPL27A
glutamatergic synapse (GO:0098978)	2/69	0.0693411	0.283539	4.80718	12.829	NLGN4Y;LRRC4B
tertiary granule membrane (GO:0070821)	3/73	0.0107863	0.283539	6.95726	31.5128	ITGAM;CYSTM1;CD33
meiotic spindle (GO:0072687)	1/5	0.0308647	0.283539	40.0625	139.343	SIRT2
asymmetric, glutamatergic, excitatory synapse (GO:0098985)	1/6	0.0369233	0.283539	32.0484	105.725	NLGN4Y
symmetric synapse (GO:0032280)	1/6	0.0369233	0.283539	32.0484	105.725	NLGN4Y
gamma-secretase complex (GO:0070765)	1/7	0.0429443	0.283539	26.7056	84.0654	APH1A
hemidesmosome (GO:0030056)	1/7	0.0429443	0.283539	26.7056	84.0654	EPPK1
spectrin-associated cytoskeleton (GO:0014731)	1/8	0.048928	0.283539	22.8894	69.0666	SPTB
inhibitory synapse (GO:0060077)	1/8	0.048928	0.283539	22.8894	69.0666	NLGN4Y
intrinsic component of the cytoplasmic side of the plasma membrane (GO:0031235)	1/8	0.048928	0.283539	22.8894	69.0666	SPTB
microfibril (GO:0001527)	1/11	0.0666572	0.283539	16.0202	43.3857	LTBP1
integral component of postsynaptic density membrane (GO:0099061)	1/11	0.0666572	0.283539	16.0202	43.3857	LRRC4B
intrinsic component of postsynaptic density membrane (GO:0099146)	1/11	0.0666572	0.283539	16.0202	43.3857	LRRC4B
integral component of nuclear inner membrane (GO:0005639)	1/12	0.0724938	0.283539	14.563	38.2171	MAJIN
intrinsic component of nuclear inner membrane (GO:0031229)	1/12	0.0724938	0.283539	14.563	38.2171	MAJIN
mitotic spindle microtubule (GO:1990498)	1/13	0.0782942	0.283539	13.3488	34.0031	EML3
COPI vesicle coat (GO:0030126)	1/13	0.0782942	0.283539	13.3488	34.0031	COPZ1
integral component of synaptic vesicle membrane (GO:0030285)	1/13	0.0782942	0.283539	13.3488	34.0031	SLC17A7
axonal growth cone (GO:0044295)	1/14	0.0840586	0.283539	12.3213	30.5106	HSP90AA1
glial cell projection (GO:0097386)	1/14	0.0840586	0.283539	12.3213	30.5106	SIRT2
integral component of postsynaptic specialization membrane (GO:0099060)	1/15	0.0897872	0.283539	11.4407	27.5756	LRRC4B
keratin filament (GO:0045095)	1/15	0.0897872	0.283539	11.4407	27.5756	EPPK1
mitotic spindle (GO:0072686)	3/120	0.0394854	0.283539	4.15259	13.4204	RACGAP1;SIRT2;EML3
vacuolar lumen (GO:0005775)	3/161	0.080128	0.283539	3.06863	7.74563	C3;HSP90AA1;DEFA3
tertiary granule (GO:0070820)	3/164	0.0836169	0.283539	3.011	7.47182	ITGAM;CYSTM1;CD33
postsynaptic density (GO:0014069)	4/138	0.0110586	0.283539	4.87011	21.9376	NSF;ADGRL1;SCRIB;SHANK1
endocytic vesicle (GO:0030139)	4/189	0.0309627	0.283539	3.51843	12.2264	HSP90AA1;HEATR5A;ARRB2;WNT3
dendrite (GO:0030425)	4/270	0.0893881	0.283539	2.43696	5.88469	DSCAM;MAGEE1;DYRK1A;SHANK1
microtubule cytoskeleton (GO:0015630)	6/331	0.0178541	0.283539	3.03297	12.2093	RACGAP1;JAKMIP1;TUBB4A;SIRT2;EML3;JAKMIP2
neuron projection (GO:0043005)	7/556	0.0600931	0.283539	2.08827	5.87191	GABRB2;DSCAM;MAGEE1;DYRK1A;ADGRL1;CDK5R2;SHANK1
cytoskeleton (GO:0005856)	7/600	0.0825227	0.283539	1.92892	4.81203	DYRK1A;EPPK1;JAKMIP1;SPTB;PTK2;EML3;JAKMIP2
plasma membrane raft (GO:0044853)	2/82	0.0932341	0.284816	4.02337	9.54603	ITGAM;EMP2
azurophil granule lumen (GO:0035578)	2/90	0.10895	0.284816	3.65613	8.10516	C3;DEFA3
specific granule membrane (GO:0035579)	2/91	0.110962	0.284816	3.61487	7.94755	ITGAM;CD33
COPI-coated vesicle membrane (GO:0030663)	1/17	0.101138	0.284816	10.0096	22.9346	COPZ1
intrinsic component of synaptic vesicle membrane (GO:0098563)	1/17	0.101138	0.284816	10.0096	22.9346	SLC17A7
GABA-ergic synapse (GO:0098982)	1/18	0.106761	0.284816	9.4203	21.0748	NLGN4Y
GABA-A receptor complex (GO:1902711)	1/19	0.112349	0.284816	8.89651	19.4491	GABRB2
supramolecular fiber (GO:0099512)	1/19	0.112349	0.284816	8.89651	19.4491	LTBP1
spanning component of membrane (GO:0089717)	1/20	0.117902	0.284816	8.42784	18.0179	NLGN4Y
U2 snRNP (GO:0005686)	1/20	0.117902	0.284816	8.42784	18.0179	SF3A3
mitochondrial outer membrane translocase complex (GO:0005742)	1/21	0.12342	0.284816	8.00605	16.7499	TOMM7
endocytic vesicle lumen (GO:0071682)	1/21	0.12342	0.284816	8.00605	16.7499	HSP90AA1
microtubule (GO:0005874)	3/182	0.105861	0.284816	2.70574	6.0761	TUBB4A;SIRT2;EML3
spindle (GO:0005819)	3/192	0.11912	0.284816	2.56128	5.44944	RACGAP1;SIRT2;EML3
autophagosome membrane (GO:0000421)	1/22	0.128905	0.287739	7.62442	15.62	TECPR1
Golgi lumen (GO:0005796)	2/100	0.129483	0.287739	3.2814	6.70786	DEFA3;WNT3
axon (GO:0030424)	3/204	0.135795	0.29628	2.4069	4.80564	DSCAM;DYRK1A;ADGRL1
cytoplasmic vesicle lumen (GO:0060205)	2/115	0.161744	0.346595	2.84366	5.1804	C3;HSP90AA1
polysomal ribosome (GO:0042788)	1/30	0.171572	0.361203	5.51891	9.72848	RPL41
Golgi stack (GO:0005795)	1/31	0.176757	0.365704	5.33468	9.24489	NSF
vesicle coat (GO:0030120)	1/36	0.202205	0.411265	4.57143	7.3073	COPZ1
neuromuscular junction (GO:0031594)	1/38	0.212165	0.424192	4.32389	6.70373	UNC13C
polymeric cytoskeletal fiber (GO:0099513)	3/256	0.215631	0.424192	1.90715	2.92592	EPPK1;TUBB4A;SIRT2
nucleus (GO:0005634)	32/4484	0.224768	0.435035	1.19201	1.7793	YAP1;TNKS;ARRB2;HOXC11;HOXC10;ELK3;LMNB1;RAI1;SIX6;RACGAP1;TBX22;PPP1R7;NKX6-1;JARID2;POLE;SF3A3;HSP90AA1;MAGEE1;FBXW7;DYRK1A;TET1;EMP2;ZIC4;TUBB4A;PTK2;SIRT2;EML3;MLF2;NR4A2;CNOT6;RRAGC;PADI1
vacuolar membrane (GO:0005774)	1/45	0.246061	0.450346	3.63471	5.09651	TECPR1
intermediate filament (GO:0005882)	1/50	0.269383	0.450346	3.263	4.27982	EPPK1
U2-type precatalytic spliceosome (GO:0071005)	1/50	0.269383	0.450346	3.263	4.27982	SF3A3
spliceosomal snRNP complex (GO:0097525)	1/51	0.273961	0.450346	3.19758	4.14013	SF3A3
azurophil granule (GO:0042582)	2/155	0.252653	0.450346	2.09597	2.8835	C3;DEFA3
cullin-RING ubiquitin ligase complex (GO:0031461)	2/157	0.257282	0.450346	2.06871	2.80845	FBXW7;FBXO39
chromosome (GO:0005694)	2/160	0.264228	0.450346	2.02912	2.70065	PPP1R7;SIRT2
specific granule (GO:0042581)	2/160	0.264228	0.450346	2.02912	2.70065	ITGAM;CD33
membrane raft (GO:0045121)	2/163	0.271175	0.450346	1.99101	2.59825	ITGAM;EMP2
secretory granule membrane (GO:0030667)	3/274	0.245296	0.450346	1.77884	2.49979	ITGAM;CYSTM1;CD33
endoplasmic reticulum lumen (GO:0005788)	3/285	0.263739	0.450346	1.70849	2.27707	C3;LTBP1;WNT3
precatalytic spliceosome (GO:0071011)	1/52	0.27851	0.451638	3.13472	4.00712	SF3A3
cytoplasmic side of plasma membrane (GO:0009898)	1/55	0.291989	0.467183	2.96013	3.64403	SPTB
caveola (GO:0005901)	1/60	0.313901	0.483345	2.70858	3.13837	EMP2
transport vesicle membrane (GO:0030658)	1/60	0.313901	0.483345	2.70858	3.13837	SLC17A7
spindle microtubule (GO:0005876)	1/61	0.318202	0.483345	2.66331	3.04967	EML3
secretory granule lumen (GO:0034774)	3/316	0.316461	0.483345	1.53685	1.76823	C3;HSP90AA1;DEFA3
ribosome (GO:0005840)	1/62	0.322477	0.483715	2.61951	2.96457	RPL41
intracellular membrane-bounded organelle (GO:0043231)	35/5192	0.332626	0.492779	1.10988	1.22169	YAP1;TNKS;ARRB2;HOXC11;HOXC10;ELK3;LMNB1;RAI1;SIX6;RACGAP1;TBX22;PPP1R7;NKX6-1;JARID2;POLE;SF3A3;HSP90AA1;MAGEE1;FBXW7;DYRK1A;TET1;EMP2;ZIC4;VPS37B;TUBB4A;PTK2;SIRT2;EML3;MLF2;NR4A2;POR;CNOT6;RRAGC;PADI1;TECPR1
autophagosome (GO:0005776)	1/69	0.351661	0.508426	2.34903	2.45494	TECPR1
lysosome (GO:0005764)	4/477	0.348473	0.508426	1.356	1.42949	NSF;HSP90AA1;RRAGC;TECPR1
nuclear membrane (GO:0031965)	2/204	0.365092	0.52156	1.58359	1.59564	TNKS;LMNB1
bicellular tight junction (GO:0005923)	1/78	0.387359	0.540559	2.07352	1.96654	EPPK1
integral component of organelle membrane (GO:0031301)	2/214	0.387401	0.540559	1.50813	1.43015	MAJIN;SLC17A7
intermediate filament cytoskeleton (GO:0045111)	1/84	0.410067	0.562852	1.92305	1.71427	EPPK1
tight junction (GO:0070160)	1/85	0.413769	0.562852	1.90006	1.6767	EPPK1
lysosomal lumen (GO:0043202)	1/86	0.417449	0.562852	1.87761	1.64027	HSP90AA1
U2-type spliceosomal complex (GO:0005684)	1/89	0.428351	0.563399	1.81332	1.53736	SF3A3
clathrin-coated vesicle membrane (GO:0030665)	1/90	0.431939	0.563399	1.79286	1.50505	SLC17A7
cytoplasmic vesicle membrane (GO:0030659)	3/380	0.424982	0.563399	1.27177	1.08827	APH1A;VPS37B;WNT3
apical junction complex (GO:0043296)	1/98	0.459856	0.593363	1.64433	1.27738	EPPK1
lytic vacuole membrane (GO:0098852)	2/267	0.499051	0.637086	1.20325	0.836317	NSF;TECPR1
cell-cell junction (GO:0005911)	2/271	0.506953	0.640361	1.18512	0.805096	SCRIB;SIRT2
bounding membrane of organelle (GO:0098588)	5/767	0.525873	0.657341	1.04511	0.671688	APH1A;HS3ST5;VPS37B;WNT3;COPZ1
ficolin-1-rich granule lumen (GO:1904813)	1/123	0.538618	0.666332	1.30572	0.807914	HSP90AA1
mitochondrial outer membrane (GO:0005741)	1/126	0.547269	0.670125	1.27419	0.768103	TOMM7
adherens junction (GO:0005912)	1/132	0.564089	0.683745	1.21546	0.695905	SCRIB
organelle outer membrane (GO:0031968)	1/142	0.590757	0.702071	1.12869	0.594086	TOMM7
intracellular non-membrane-bounded organelle (GO:0043232)	7/1158	0.59091	0.702071	0.965027	0.507693	RACGAP1;PPP1R7;DYRK1A;EPPK1;PTK2;SIRT2;EML3
basolateral plasma membrane (GO:0016323)	1/151	0.613371	0.70374	1.06048	0.51835	SCRIB
endosome membrane (GO:0010008)	2/325	0.605491	0.70374	0.984268	0.493823	APH1A;VPS37B
lysosomal membrane (GO:0005765)	2/330	0.61383	0.70374	0.969016	0.472916	NSF;TECPR1
intracellular organelle lumen (GO:0070013)	5/848	0.615773	0.70374	0.940688	0.456118	C3;HSP90AA1;DEFA3;LTBP1;WNT3
endocytic vesicle membrane (GO:0030666)	1/158	0.630098	0.713319	1.01284	0.467811	WNT3
ficolin-1-rich granule (GO:0101002)	1/184	0.686179	0.769547	0.867795	0.326826	HSP90AA1
cell-substrate junction (GO:0030055)	2/394	0.708924	0.787693	0.808155	0.278011	EPPK1;PTK2
lytic vacuole (GO:0000323)	1/219	0.748573	0.824117	0.727175	0.21058	RRAGC
mitochondrial membrane (GO:0031966)	2/469	0.794851	0.862459	0.675754	0.155154	TOMM7;SLC25A21
Golgi membrane (GO:0000139)	2/472	0.797774	0.862459	0.671337	0.151675	HS3ST5;COPZ1
integral component of plasma membrane (GO:0005887)	7/1454	0.812159	0.87017	0.755485	0.157186	APH1A;NLGN4Y;GABRB2;CD70;GPR32;ADGRL1;CD33
endoplasmic reticulum membrane (GO:0005789)	3/712	0.826699	0.87791	0.664732	0.126508	CERS4;POR;COPZ1
actin cytoskeleton (GO:0015629)	1/316	0.864259	0.909746	0.500768	0.0730535	SPTB
mitochondrial inner membrane (GO:0005743)	1/328	0.874252	0.912263	0.482095	0.0647873	SLC25A21
organelle inner membrane (GO:0019866)	1/346	0.887889	0.918505	0.456522	0.0542845	SLC25A21
collagen-containing extracellular matrix (GO:0062023)	1/380	0.909768	0.929203	0.414844	0.0392299	LTBP1
focal adhesion (GO:0005925)	1/387	0.913717	0.929203	0.407174	0.0367413	PTK2
nucleolus (GO:0005730)	1/733	0.990738	0.991434	0.2109	0.0019624	SIRT2
nuclear lumen (GO:0031981)	1/745	0.991434	0.991434	0.207369	0.00178394	SIRT2

## Sheet: E-Peak_mutd0vswtd0loss
Chromosome	Start	End	Gene Name	C1_day0.counts.mean	wt_day0.counts.mean	Annotation/Location
chr10	50820151	50820300	A1CF	1.5	15.3	gene_body
chr20	25058551	25058700	ACSS1	0.5	11.8	gene_body
chr8	37823551	37823700	ADGRA2	4	18.3	gene_body
chr1	36040051	36040350	AGO3	1	13	gene_body
chr11	46411351	46411650	AMBRA1	0.9	11.6	gene_body
chr2	132153001	132153150	ANKRD30BL	0.5	8	gene_body
chr19	46995601	46995750	ARHGAP35	0	7.5	gene_body
chr19	46997251	46997700	ARHGAP35	0.3	15.8	gene_body
chr19	46998151	46998750	ARHGAP35	0.4	13.8	gene_body
chr15	72476701	72476850	ARIH1	0.5	11	gene_body
chrX	100805551	100805850	ARMCX1	0.1	8	Promoter (<=1kb)
chr2	233246551	233246850	ATG16L1	2.1	12.4	gene_body
chr2	233250301	233250450	ATG16L1	0.8	12.3	gene_body
chr2	233251351	233252100	ATG16L1	0.4	13.6	gene_body
chr2	233253301	233253450	ATG16L1	0.5	12.3	gene_body
chr2	233253601	233253750	ATG16L1	0	8.8	gene_body
chr10	102882451	102882600	BORCS7-ASMT	0.5	7.5	gene_body
chr10	102896101	102896250	BORCS7-ASMT	0.5	10.8	gene_body
chr10	102896401	102896700	BORCS7-ASMT	1	13.3	gene_body
chr6	10660051	10660200	C6orf52	0	10	Distal Intergenic
chr9	137978851	137979150	CACNA1B	2.3	13.4	gene_body
chr12	1905601	1906350	CACNA2D4	0.4	13.8	gene_body
chr11	14995051	14995200	CALCB	1.5	10.3	gene_body
chr17	80186101	80186250	CARD14	5	16.8	gene_body
chr7	45002251	45002700	CCM2	1.5	14.5	gene_body
chr20	61637551	61637700	CDH4	0.3	10.3	gene_body
chr20	61638601	61638900	CDH4	0.3	9.8	gene_body
chr20	61639501	61639950	CDH4	0.9	11.6	gene_body
chr22	46365601	46365750	CELSR1	2.5	14.8	gene_body
chr22	46459801	46459950	CELSR1	7	20.5	gene_body
chr2	121344601	121344750	CLASP1	0	7	gene_body
chr7	51538951	51539850	COBL	1.1	11.7	Distal Intergenic
chr17	27943801	27944100	CORO6	1.8	13.4	Promoter (1-2kb)
chr5	149547001	149547150	CSNK1A1	0.8	10.3	gene_body
chr10	94828801	94828950	CYP26A1	0	6.5	Distal Intergenic
chr14	100632901	100633200	DEGS2	1.9	12.4	Distal Intergenic
chr2	74783101	74783250	DOK1	0	6.3	Promoter (<=1kb)
chr11	113287201	113287500	DRD2	2.1	10.4	Exon (uc010rwv.2/1813, exon 3 of 7)
chr11	117666601	117666750	DSCAML1	0	7.3	gene_body
chr5	158533051	158533200	EBF1	2.8	13	Intron (uc003lxm.1/uc003lxm.1, intron 1 of 2)
chr2	221664601	221664750	EPHA4	1.3	9	Distal Intergenic
chr3	184208851	184209150	EPHB3	1.3	9.1	Distal Intergenic
chr1	179713951	179714100	FAM163A	0.3	10	Promoter (1-2kb)
chr1	870751	870900	FAM41C	3	15.5	gene_body
chr1	873901	874050	FAM41C	2	11	gene_body
chr7	151079251	151079400	FASTK	0.8	9	gene_body
chr16	86528851	86529000	FENDRR	0.3	9.8	Intron (uc021tmg.1/400550, intron 3 of 3)
chr11	128771701	128771850	FLI1	0	9.5	gene_body
chr3	172165501	172165950	FNDC3B	3.4	22	gene_body
chr6	1621051	1621350	FOXC1	0.1	8.6	Downstream (2-3kb)
chr6	1621651	1621950	FOXC1	0.3	9.6	Downstream (2-3kb)
chr6	1400701	1400850	FOXF2	4.3	16.5	Distal Intergenic
chr3	69434701	69435300	FRMD4B	0.3	9.8	gene_body
chr20	61052851	61053000	GATA5	0.5	11.8	Promoter (1-2kb)
chr20	61053151	61053450	GATA5	0.1	8.9	Promoter (1-2kb)
chr8	97162351	97162650	GDF6	0.3	14.3	Intron (uc003yhp.3/392255, intron 1 of 1)
chr2	20870101	20870250	GDF7	0.8	13	Exon (uc002rdz.1/151449, exon 2 of 2)
chr2	20870401	20870550	GDF7	0.5	11.8	Exon (uc002rdz.1/151449, exon 2 of 2)
chr2	20869501	20869800	GDF7	0.1	9.4	Intron (uc002rdz.1/151449, intron 1 of 1)
chr3	194118751	194118900	GP5	1.3	15	Promoter (<=1kb)
chr3	194117551	194117700	GP5	0	10	Promoter (1-2kb)
chr3	194118001	194118150	GP5	0	11.5	Promoter (1-2kb)
chrX	136112851	136113000	GPR101	0.3	7.3	Promoter (<=1kb)
chr2	132429751	132429900	GPR39	3.5	14	gene_body
chr2	241310551	241310700	HDLBP	2.8	11.3	gene_body
chr16	1969501	1969650	HS3ST6	4	18.5	Promoter (1-2kb)
chr1	146548651	146548950	HYDIN2	0.5	12.3	gene_body
chr1	146550451	146551200	HYDIN2	0.1	11.9	gene_body
chr3	49024651	49024800	IMPDH2	0	4.5	gene_body
chr11	2154601	2154750	INS-IGF2	2.5	19	Promoter (<=1kb)
chr11	2154901	2155050	INS-IGF2	1.5	14	Promoter (<=1kb)
chr12	30604951	30605100	IPO8	4	14.3	Distal Intergenic
chr5	3599401	3600000	IRX1	0.1	12.1	gene_body
chr5	2740501	2740950	IRX2	0.2	8.3	Distal Intergenic
chr16	55365301	55365750	IRX6	0.3	11.3	Distal Intergenic
chr17	75732451	75732750	ITGB4	0.4	10.3	gene_body
chr11	30040201	30040350	KCNA4	0.8	7.5	Promoter (1-2kb)
chr7	128555551	128555850	KCP	0	10.1	Distal Intergenic
chr22	38477251	38477400	KDELR3	0.3	6.8	gene_body
chr14	103570351	103570500	KLC1	0.8	12.5	gene_body
chr19	51398401	51398550	KLKP1	0.5	6.5	Promoter (1-2kb)
chr9	139096501	139096800	LHX3	3.6	16.8	Promoter (<=1kb)
chr6	166404901	166405200	LINC00473	1.9	11.4	Distal Intergenic
chr2	45181801	45182250	LINC01121	0.1	9.8	gene_body
chr2	241975651	241976100	LINC01237	0.3	9.5	gene_body
chr1	1141801	1142100	LINC01342	1.1	13.4	gene_body
chr9	43165351	43165500	LOC642929	1.5	8.8	Distal Intergenic
chr15	101044651	101044800	LRRK1	1.3	9.5	gene_body
chr11	64064701	64065000	MACROD1	0.3	10.8	gene_body
chr11	64065451	64065750	MACROD1	0.9	14.9	gene_body
chr20	39320551	39321000	MAFB	0.1	9.8	Promoter (2-3kb)
chr20	60462301	60462450	MIR646HG	2.3	10.3	gene_body
chr15	89920951	89921100	MIR9-3HG	0.3	8.5	Promoter (<=1kb)
chr22	50065051	50065500	MLC1	0.2	9.5	gene_body
chr22	50066701	50067000	MLC1	2.6	14.1	gene_body
chr2	233790601	233790900	MROH2A	0.4	9.4	gene_body
chr16	56706901	56707200	MT1IP	1.3	11.9	Promoter (2-3kb)
chr16	56663851	56664000	MT1M	0	8.3	Promoter (2-3kb)
chr1	32237701	32238000	MTMR9LP	0.5	10.1	gene_body
chr8	2419051	2419200	MYOM2	2.8	19	Distal Intergenic
chr2	132773551	132773700	NCKAP5	1	7.5	gene_body
chr6	41376901	41377200	NCR2	0.1	8.8	Distal Intergenic
chr5	172661401	172661700	NEURL1B	0	7.5	gene_body
chr5	172663651	172663800	NEURL1B	0	10.3	gene_body
chr5	172672351	172672500	NEURL1B	0.5	8	gene_body
chr19	3398851	3399000	NFIC	2.3	13	gene_body
chr5	172630051	172630200	NKX2-5	1.3	10.3	Distal Intergenic
chr13	25320451	25320600	NUP58	0.3	7.8	gene_body
chr2	19555351	19555500	OSR1	0.8	11	Promoter (2-3kb)
chr11	66103351	66103500	PACS1	2	11.5	gene_body
chr9	36987001	36987150	PAX5	0.5	12.8	gene_body
chr9	36987901	36988200	PAX5	0.1	7.5	gene_body
chr3	196693651	196694550	PIGX	0.8	11.6	gene_body
chr3	138655651	138656250	PIK3CB	0.4	8.9	gene_body
chr3	138656401	138656850	PIK3CB	0.3	6.1	gene_body
chr4	111533851	111534000	PITX2	0.3	7.5	Distal Intergenic
chr2	241163701	241164000	PPP1R7	0.5	6.6	gene_body
chr1	3309751	3309900	PRDM16	1	12.5	gene_body
chr1	3310351	3310800	PRDM16	0.1	8.8	gene_body
chr7	705151	705300	PRKAR1B	0	5.5	gene_body
chr19	843451	843600	PRTN3	0.5	10.8	gene_body
chr7	157921951	157922100	PTPRN2	9.5	24.5	gene_body
chr2	1764301	1764450	PXDN	3	12	Distal Intergenic
chr5	177366151	177366300	RGS14	0.5	10.3	gene_body
chr12	130648201	130648650	RIMBP2	1.7	14.7	gene_body
chr16	67563751	67563900	RIPOR1	2.5	14.8	Promoter (<=1kb)
chr11	71952151	71952300	RNF121	0.3	11.3	gene_body
chr5	180017851	180018000	RNF130	0.5	9.5	gene_body
chr20	37230451	37230750	RPN2	0.6	9.5	gene_body
chr6	166422301	166422450	RPS6KA2	0.3	8.8	gene_body
chr17	1959901	1960200	RTN4RL1	1.8	17.4	gene_body
chr5	178986751	178986900	RUFY1	1.8	14	Promoter (<=1kb)
chr1	863101	863250	SAMD11	2.5	13	Promoter (1-2kb)
chr1	17019901	17020350	SDHB	1.7	16.6	gene_body
chr1	17020501	17020950	SDHB	1.1	19.6	gene_body
chr3	122640751	122640900	SEMA5B	0.8	13	Exon (uc031sbm.1/54437, exon 11 of 23)
chr15	74424451	74425350	SEMA7A	1.9	13.7	gene_body
chr16	32885401	32885550	SLC6A10P	7	21	gene_body
chr11	20619001	20619150	SLC6A5	0	8.3	gene_body
chr5	526951	527100	SLC9A3	5.3	20.5	Promoter (2-3kb)
chr5	491101	491250	SLC9A3	1.3	16	gene_body
chr5	493201	493650	SLC9A3	0.6	14.4	gene_body
chr5	494101	494400	SLC9A3	0.1	11.6	gene_body
chr5	494701	495000	SLC9A3	1	15.6	gene_body
chr5	498451	498600	SLC9A3	4.8	24.5	gene_body
chr5	502501	502800	SLC9A3	0.8	19.8	gene_body
chr5	503851	504000	SLC9A3	0	7.5	gene_body
chr5	504451	505050	SLC9A3	0.5	13.9	gene_body
chr5	506251	506550	SLC9A3	1	11.9	gene_body
chr5	506701	506850	SLC9A3	0.3	6.8	gene_body
chr5	509701	510300	SLC9A3	1.8	17.3	gene_body
chr5	510751	511050	SLC9A3	0.5	11.9	gene_body
chr5	512851	513000	SLC9A3	0.8	14.5	gene_body
chr5	513901	514650	SLC9A3	1.3	16.3	gene_body
chr13	84453601	84453900	SLITRK1	0.1	10.5	Promoter (1-2kb)
chr21	34405951	34406250	SMIM11A	0.1	6	gene_body
chr17	77094151	77094300	SNHG20	2.8	11.3	gene_body
chr10	105211951	105212400	SORCS3	0.8	12.9	gene_body
chr22	38379151	38379300	SOX10	0.5	10	Promoter (<=1kb)
chr10	102590101	102590250	SUFU	0.3	5.5	gene_body
chr14	95927251	95927700	SYNE3	1	13.8	Intron (uc001yei.4/161176, intron 14 of 16)
chr22	19751551	19751850	TBX1	0.5	13.3	Exon (uc002zqa.1/6899, exon 5 of 9)
chr22	19746001	19746600	TBX1	0.3	10.4	Promoter (1-2kb)
chr17	59543101	59543400	TBX4	1	15.8	Exon (uc010ddo.3/9496, exon 4 of 9)
chr17	59541601	59541750	TBX4	0	7.5	Intron (uc010ddo.3/9496, intron 3 of 8)
chr11	2167351	2167800	TH	0.3	9.2	gene_body
chr4	939601	939750	TMEM175	1.8	9.3	gene_body
chr13	113764051	113764500	TMEM255B	0.9	11.3	gene_body
chr13	113764651	113764800	TMEM255B	0.3	8.8	gene_body
chr19	13108051	13108350	TRMT1	4.1	27.4	gene_body
chr19	13109251	13109400	TRMT1	1.3	13	gene_body
chr19	13111801	13111950	TRMT1	1.5	8.8	gene_body
chr22	28194001	28194300	TTC28	0.1	8	gene_body
chr22	46274101	46274400	TTC38	1.6	12.1	gene_body
chr22	46275001	46275150	TTC38	1.5	11	gene_body
chr22	46276651	46276800	TTC38	1.5	12.3	gene_body
chr16	1309501	1309650	UBE2I	3.3	12.8	gene_body
chr15	32605051	32605350	ULK4P3	0.9	11.9	Intron (uc001zfv.1/uc001zfv.1, intron 9 of 10)
chr7	1258501	1258800	UNCX	0.8	16	Distal Intergenic
chr7	1260601	1260750	UNCX	0.5	14	Distal Intergenic
chr8	21925201	21925500	XPO7	5.8	19.4	gene_body
chr8	21990451	21990750	XPO7	0.1	12.4	gene_body
chr8	21992851	21993000	XPO7	0.3	9	gene_body
chr8	21996601	21996750	XPO7	3	22.5	gene_body
chr8	21997501	21997800	XPO7	4.5	19.8	gene_body
chr8	22006351	22006500	XPO7	9	24	gene_body
chr16	88497001	88497150	ZFPM1	0.3	8	gene_body
chr16	88521001	88521150	ZFPM1	2	14	gene_body
chr19	30334501	30334650	ZNF536	0.3	13.5	gene_body
Sum of counts				236	2253.4

## Sheet: F-GO_Biol Pr_mutd0vswtd0loss
GO Term	Overlap	p-value	Adjusted p-value	Odds Ratio	Combined Score	Genes
neural crest cell migration (GO:0001755)	5/37	4.59597e-06	0.00268501	24.0237	295.26	TBX1;SEMA5B;SEMA7A;PITX2;SOX10
axonogenesis (GO:0007409)	10/240	5.09973e-06	0.00268501	6.88499	83.9028	SEMA5B;EPHA4;DOK1;SEMA7A;SLITRK1;PIK3CB;DRD2;DSCAML1;ARHGAP35;EPHB3
axon development (GO:0061564)	6/79	1.50474e-05	0.00528165	12.7095	141.131	RTN4RL1;SLITRK1;DRD2;DSCAML1;ARHGAP35;EPHB3
neuron projection fasciculation (GO:0106030)	3/10	3.40961e-05	0.00897579	64.9695	668.297	EPHA4;ARHGAP35;EPHB3
axonal fasciculation (GO:0007413)	3/12	6.18984e-05	0.012034	50.5267	489.605	EPHA4;ARHGAP35;EPHB3
axon guidance (GO:0007411)	8/203	6.857e-05	0.012034	6.40488	61.4078	SEMA5B;EPHA4;DOK1;SEMA7A;PIK3CB;DSCAML1;ARHGAP35;EPHB3
odontogenesis (GO:0042476)	4/39	0.000132104	0.0154561	17.4338	155.718	TBX1;FOXC1;OSR1;PITX2
gland development (GO:0048732)	5/71	0.00011441	0.0154561	11.6279	105.532	TBX1;COBL;NKX2-5;ARHGAP35;EPHB3
heart development (GO:0007507)	7/164	0.000120318	0.0154561	6.91925	62.4488	TBX1;FOXC1;TH;OSR1;GATA5;NKX2-5;ZFPM1
muscle tissue morphogenesis (GO:0060415)	3/17	0.000186685	0.0163816	32.4733	278.819	TBX1;NKX2-5;ZFPM1
positive regulation of nucleic acid-templated transcription (GO:1903508)	12/511	0.000170419	0.0163816	3.81754	33.1257	TBX1;FOXC1;MAFB;FOXF2;LHX3;IRX6;PRDM16;NKX2-5;GDF6;SOX10;FLI1;GDF7
regulation of anatomical structure morphogenesis (GO:0022603)	6/123	0.000180903	0.0163816	7.91226	68.1843	TBX1;EPHA4;ADGRA2;ARHGAP35;CLASP1;EPHB3
neural crest cell development (GO:0014032)	4/45	0.000231981	0.0187904	14.878	124.512	TBX1;SEMA5B;SEMA7A;SOX10
regulation of axonogenesis (GO:0050770)	4/51	0.000377197	0.0272359	12.9748	102.277	EPHA4;SLITRK1;ARHGAP35;EPHB3
ameboidal-type cell migration (GO:0001667)	4/52	0.000406523	0.0272359	12.7038	99.19	TBX1;SEMA5B;SEMA7A;SOX10
heart morphogenesis (GO:0003007)	4/53	0.000437442	0.0272359	12.444	96.2486	TBX1;TH;NKX2-5;ZFPM1
middle ear morphogenesis (GO:0042474)	2/5	0.000439706	0.0272359	100.318	775.4	TBX1;OSR1
embryonic hindlimb morphogenesis (GO:0035116)	2/6	0.000656663	0.0384148	75.2348	551.346	OSR1;TBX4
negative regulation of axon regeneration (GO:0048681)	2/7	0.000915294	0.0481902	60.1848	421.069	EPHA4;RTN4RL1
hindlimb morphogenesis (GO:0035137)	2/7	0.000915294	0.0481902	60.1848	421.069	OSR1;TBX4
embryonic organ development (GO:0048568)	4/66	0.00100679	0.049209	9.82829	67.8249	COBL;NKX2-5;ZFPM1;TBX4
negative regulation of neuron projection regeneration (GO:0070571)	2/8	0.00121504	0.049209	50.1515	336.666	EPHA4;RTN4RL1
spleen development (GO:0048536)	2/8	0.00121504	0.049209	50.1515	336.666	NKX2-5;PITX2
thyroid gland development (GO:0030878)	2/8	0.00121504	0.049209	50.1515	336.666	TBX1;NKX2-5
embryonic skeletal system morphogenesis (GO:0048704)	3/31	0.00115231	0.049209	16.2252	109.779	TBX1;OSR1;DSCAML1
chemical synaptic transmission (GO:0007268)	8/306	0.00108008	0.049209	4.16917	28.4784	SLC6A5;PTPRN2;PRKAR1B;TH;RPS6KA2;CACNA1B;RIMBP2;DRD2
circulatory system development (GO:0072359)	5/126	0.00160082	0.0624318	6.32488	40.7148	TBX1;FOXC1;TH;OSR1;ZFPM1
digestive tract development (GO:0048565)	3/40	0.00242398	0.0823372	12.273	73.9119	GATA5;COBL;EPHB3
atrial septum morphogenesis (GO:0060413)	2/11	0.00235543	0.0823372	33.4293	202.282	NKX2-5;ZFPM1
negative regulation of transcription by RNA polymerase II (GO:0000122)	12/684	0.00219011	0.0823372	2.80943	17.2044	IRX1;IRX2;FOXC1;UBE2I;OSR1;SUFU;NFIC;PRDM16;ZNF536;NKX2-5;SOX10;ZFPM1
positive regulation of transcription, DNA-templated (GO:0045893)	17/1183	0.00238148	0.0823372	2.33027	14.0749	TBX1;FOXC1;FOXF2;IRX6;OSR1;GATA5;GDF6;SOX10;FLI1;GDF7;MAFB;LHX3;NFIC;PRDM16;PITX2;NKX2-5;ZFPM1
regulation of axon regeneration (GO:0048679)	2/12	0.00281414	0.0897968	30.0848	176.691	EPHA4;RTN4RL1
urogenital system development (GO:0001655)	2/12	0.00281414	0.0897968	30.0848	176.691	OSR1;EPHB3
pathway-restricted SMAD protein phosphorylation (GO:0060389)	2/13	0.00331125	0.102551	27.3485	156.172	GDF6;GDF7
atrial septum development (GO:0003283)	2/14	0.00384622	0.106581	25.0682	139.396	NKX2-5;ZFPM1
regulation of gastrulation (GO:0010470)	2/14	0.00384622	0.106581	25.0682	139.396	OSR1;CLASP1
thymus development (GO:0048538)	2/14	0.00384622	0.106581	25.0682	139.396	TBX1;EPHB3
regulation of transcription, DNA-templated (GO:0006355)	26/2244	0.00368086	0.106581	1.91551	10.7357	FOXC1;RGS14;GATA5;SUFU;PRDM16;PITX2;NKX2-5;SAMD11;TBX1;IRX1;IRX2;UBE2I;FOXF2;IRX6;OSR1;EBF1;PAX5;GDF6;SOX10;TBX4;FLI1;GDF7;MAFB;LHX3;NFIC;ZNF536
catecholamine metabolic process (GO:0006584)	2/15	0.00441855	0.119301	23.1387	125.457	TH;DRD2
odontogenesis of dentin-containing tooth (GO:0042475)	2/16	0.0050277	0.132354	21.4848	113.715	TBX1;FOXC1
cardiac muscle tissue development (GO:0048738)	3/53	0.00539538	0.132752	9.07603	47.397	GATA5;NKX2-5;ZFPM1
adenylate cyclase-activating adrenergic receptor signaling pathway (GO:0071880)	2/17	0.00567317	0.132752	20.0515	103.707	DRD2;GPR101
pharyngeal system development (GO:0060037)	2/17	0.00567317	0.132752	20.0515	103.707	TBX1;NKX2-5
positive regulation of stem cell differentiation (GO:2000738)	2/17	0.00567317	0.132752	20.0515	103.707	FOXC1;NKX2-5
mesonephric tubule development (GO:0072164)	2/17	0.00567317	0.132752	20.0515	103.707	FOXC1;OSR1
blood vessel morphogenesis (GO:0048514)	3/56	0.00629215	0.1399	8.561	43.391	TBX1;CCM2;NKX2-5
embryonic heart tube development (GO:0035050)	2/18	0.00635445	0.1399	18.7973	95.0883	NKX2-5;PITX2
neuron differentiation (GO:0030182)	5/174	0.00637722	0.1399	4.51745	22.8358	IRX1;IRX2;LHX3;IRX6;PITX2
fat cell differentiation (GO:0045444)	3/58	0.00693643	0.140487	8.24885	41.0048	MAFB;PRDM16;GDF6
activin receptor signaling pathway (GO:0032924)	2/19	0.00707105	0.140487	17.6907	87.6	GDF6;GDF7
cardiac atrium morphogenesis (GO:0003209)	2/19	0.00707105	0.140487	17.6907	87.6	NKX2-5;ZFPM1
dopamine metabolic process (GO:0042417)	2/19	0.00707105	0.140487	17.6907	87.6	TH;DRD2
ureteric bud development (GO:0001657)	2/19	0.00707105	0.140487	17.6907	87.6	FOXC1;OSR1
negative regulation of axon extension involved in axon guidance (GO:0048843)	2/20	0.00782246	0.149764	16.7071	81.0419	SEMA5B;SEMA7A
adrenergic receptor signaling pathway (GO:0071875)	2/20	0.00782246	0.149764	16.7071	81.0419	DRD2;GPR101
negative regulation of response to wounding (GO:1903035)	2/21	0.00860819	0.161865	15.827	75.2578	EPHA4;RTN4RL1
epithelium development (GO:0060429)	4/122	0.00920824	0.17011	5.14941	24.1387	TBX1;OSR1;NKX2-5;SOX10
ear morphogenesis (GO:0042471)	2/23	0.0102807	0.186647	14.3182	65.5413	TBX1;OSR1
regulation of myeloid cell differentiation (GO:0045637)	3/68	0.0107342	0.189535	6.97628	31.6327	MAFB;AGO3;ZFPM1
kidney development (GO:0001822)	3/70	0.0116119	0.189535	6.76735	30.1534	FOXC1;OSR1;GDF6
regulation of axon extension involved in axon guidance (GO:0048841)	2/24	0.0111665	0.189535	13.6667	61.4295	SEMA5B;SEMA7A
endocrine system development (GO:0035270)	2/24	0.0111665	0.189535	13.6667	61.4295	TBX1;NKX2-5
negative regulation of transcription, DNA-templated (GO:0045892)	13/948	0.0112153	0.189535	2.1753	9.76815	IRX1;IRX2;FOXC1;UBE2I;OSR1;SOX10;SUFU;NFIC;PRDM16;ZNF536;NKX2-5;ZFPM1;SAMD11
regulation of transcription by RNA polymerase II (GO:0006357)	24/2206	0.0113447	0.189535	1.76825	7.92002	TBX1;IRX1;IRX2;FOXC1;UBE2I;FOXF2;IRX6;OSR1;EBF1;GATA5;PAX5;SOX10;TBX4;FLI1;MAFB;AGO3;LHX3;SUFU;NFIC;PRDM16;ZNF536;PITX2;NKX2-5;ZFPM1
generation of neurons (GO:0048699)	5/202	0.0116997	0.189535	3.86987	17.2139	IRX1;IRX2;LHX3;IRX6;CELSR1
outflow tract septum morphogenesis (GO:0003148)	2/25	0.0120847	0.192806	13.0718	57.7227	TBX1;NKX2-5
positive regulation of neurogenesis (GO:0050769)	3/72	0.0125299	0.196925	6.57053	28.7765	RGS14;SLITRK1;DRD2
metanephros development (GO:0001656)	2/26	0.0130348	0.201848	12.5265	54.3667	OSR1;GDF6
integrin-mediated signaling pathway (GO:0007229)	3/75	0.0139828	0.213389	6.2958	26.8826	SEMA7A;ITGB4;CCM2
cell morphogenesis involved in neuron differentiation (GO:0048667)	3/76	0.0144875	0.2175	6.20924	26.2929	SLITRK1;DRD2;DSCAML1
neuron projection morphogenesis (GO:0048812)	4/140	0.0146653	0.2175	4.4638	18.8474	SLITRK1;DRD2;DSCAML1;EPHB3
ventricular septum morphogenesis (GO:0060412)	2/28	0.0150291	0.2198	11.5618	48.5336	NKX2-5;ZFPM1
negative regulation of protein serine/threonine kinase activity (GO:0071901)	3/78	0.0155275	0.223979	6.04305	25.1702	PRKAR1B;RGS14;PIK3CB
negative regulation of myeloid leukocyte differentiation (GO:0002762)	2/29	0.0160723	0.225655	11.133	45.9866	MAFB;ZFPM1
determination of bilateral symmetry (GO:0009855)	2/29	0.0160723	0.225655	11.133	45.9866	TBX1;PITX2
primary neural tube formation (GO:0014020)	2/30	0.0171456	0.237557	10.7348	43.6481	COBL;CELSR1
negative regulation of axon extension (GO:0030517)	2/31	0.0182486	0.246356	10.3642	41.4947	SEMA5B;SEMA7A
tube closure (GO:0060606)	2/31	0.0182486	0.246356	10.3642	41.4947	COBL;CELSR1
negative regulation of chemotaxis (GO:0050922)	2/32	0.0193808	0.248878	10.0182	39.5064	SEMA5B;SEMA7A
aortic valve morphogenesis (GO:0003180)	2/32	0.0193808	0.248878	10.0182	39.5064	GATA5;NKX2-5
cardiac muscle tissue morphogenesis (GO:0055008)	2/32	0.0193808	0.248878	10.0182	39.5064	NKX2-5;ZFPM1
protein phosphorylation (GO:0006468)	8/496	0.0186784	0.248878	2.52121	10.0354	EPHA4;PRKAR1B;CSNK1A1;RPS6KA2;FASTK;GDF6;EPHB3;GDF7
vasculogenesis (GO:0001570)	2/33	0.0205418	0.251351	9.69453	37.6661	CCM2;NKX2-5
neural tube closure (GO:0001843)	2/34	0.0217312	0.251351	9.3911	35.9586	COBL;CELSR1
embryonic skeletal system development (GO:0048706)	2/35	0.0229485	0.251351	9.10606	34.3708	OSR1;DSCAML1
semaphorin-plexin signaling pathway (GO:0071526)	2/35	0.0229485	0.251351	9.10606	34.3708	SEMA5B;SEMA7A
aortic valve development (GO:0003176)	2/36	0.0241934	0.251351	8.83779	32.8914	GATA5;NKX2-5
embryonic limb morphogenesis (GO:0030326)	2/36	0.0241934	0.251351	8.83779	32.8914	OSR1;TBX4
regulation of sodium ion transport (GO:0002028)	2/36	0.0241934	0.251351	8.83779	32.8914	DRD2;NKX2-5
regulation of erythrocyte differentiation (GO:0045646)	2/37	0.0254653	0.251351	8.58485	31.5102	MAFB;ZFPM1
ventricular septum development (GO:0003281)	2/38	0.0267639	0.251351	8.34596	30.2182	NKX2-5;ZFPM1
positive regulation of intracellular transport (GO:0032388)	2/39	0.0280888	0.251351	8.11998	29.0077	RIPOR1;MLC1
negative regulation of protein kinase B signaling (GO:0051898)	2/40	0.0294396	0.251351	7.9059	27.8716	PIK3CB;DRD2
determination of left/right symmetry (GO:0007368)	2/42	0.0322172	0.251351	7.50985	25.7982	TBX1;PITX2
skeletal system morphogenesis (GO:0048705)	2/42	0.0322172	0.251351	7.50985	25.7982	TBX4;DSCAML1
positive regulation of axonogenesis (GO:0050772)	2/43	0.0336432	0.251351	7.32631	24.8504	SEMA7A;SLITRK1
embryonic organ morphogenesis (GO:0048562)	2/44	0.0350936	0.251351	7.15152	23.9557	TBX1;DSCAML1
response to amyloid-beta (GO:1904645)	2/44	0.0350936	0.251351	7.15152	23.9557	EPHA4;CACNA1B
positive regulation of nervous system development (GO:0051962)	2/45	0.0365678	0.251351	6.98485	23.11	RGS14;EPHB3
microtubule bundle formation (GO:0001578)	2/45	0.0365678	0.251351	6.98485	23.11	NCKAP5;CLASP1
regulation of synapse assembly (GO:0051963)	2/47	0.0395865	0.251351	6.67374	21.5513	SLITRK1;EPHB3
positive regulation of pathway-restricted SMAD protein phosphorylation (GO:0010862)	2/47	0.0395865	0.251351	6.67374	21.5513	GDF6;GDF7
negative regulation of MAP kinase activity (GO:0043407)	2/48	0.0411302	0.251351	6.52833	20.832	RGS14;PIK3CB
negative regulation of cell projection organization (GO:0031345)	2/49	0.0426963	0.251351	6.3891	20.149	EPHA4;RTN4RL1
regulation of generation of precursor metabolites and energy (GO:0043467)	2/50	0.0442845	0.251351	6.25568	19.4997	PRDM16;NUP58
positive regulation of ion transport (GO:0043270)	2/50	0.0442845	0.251351	6.25568	19.4997	DRD2;NKX2-5
mesenchymal cell differentiation (GO:0048762)	2/51	0.0458943	0.251351	6.12771	18.882	FOXC1;FOXF2
regulation of megakaryocyte differentiation (GO:0045652)	2/54	0.0508504	0.251351	5.77331	17.1979	AGO3;ZFPM1
protein sumoylation (GO:0016925)	2/55	0.0525435	0.251351	5.66409	16.6871	UBE2I;NUP58
regulation of gene silencing by RNA (GO:0060966)	2/55	0.0525435	0.251351	5.66409	16.6871	IPO8;NUP58
regulation of posttranscriptional gene silencing (GO:0060147)	2/55	0.0525435	0.251351	5.66409	16.6871	IPO8;NUP58
autophagosome organization (GO:1905037)	2/56	0.0542565	0.251351	5.55892	16.1989	ATG16L1;AMBRA1
Rho protein signal transduction (GO:0007266)	2/56	0.0542565	0.251351	5.55892	16.1989	RIPOR1;CELSR1
sensory organ development (GO:0007423)	2/56	0.0542565	0.251351	5.55892	16.1989	FOXC1;MAFB
autophagosome assembly (GO:0000045)	2/58	0.057741	0.251351	5.35985	15.2851	ATG16L1;AMBRA1
negative regulation of neuron projection development (GO:0010977)	2/58	0.057741	0.251351	5.35985	15.2851	EPHA4;RTN4RL1
chordate embryonic development (GO:0043009)	2/58	0.057741	0.251351	5.35985	15.2851	TBX1;NKX2-5
regulation of pathway-restricted SMAD protein phosphorylation (GO:0060393)	2/58	0.057741	0.251351	5.35985	15.2851	GDF6;GDF7
eye development (GO:0001654)	2/58	0.057741	0.251351	5.35985	15.2851	FOXC1;PITX2
regulation of basement membrane assembly involved in embryonic body morphogenesis (GO:1904259)	1/5	0.0330572	0.251351	37.3346	127.293	CLASP1
beta-catenin destruction complex assembly (GO:1904885)	1/5	0.0330572	0.251351	37.3346	127.293	CSNK1A1
regulation of cardioblast differentiation (GO:0051890)	1/5	0.0330572	0.251351	37.3346	127.293	NKX2-5
regulation of catecholamine uptake involved in synaptic transmission (GO:0051940)	1/5	0.0330572	0.251351	37.3346	127.293	DRD2
catechol-containing compound biosynthetic process (GO:0009713)	1/5	0.0330572	0.251351	37.3346	127.293	TH
caveolin-mediated endocytosis (GO:0072584)	1/5	0.0330572	0.251351	37.3346	127.293	MLC1
regulation of core promoter binding (GO:1904796)	1/5	0.0330572	0.251351	37.3346	127.293	FOXC1
coronary artery morphogenesis (GO:0060982)	1/5	0.0330572	0.251351	37.3346	127.293	TBX1
peristalsis (GO:0030432)	1/5	0.0330572	0.251351	37.3346	127.293	DRD2
dopamine biosynthetic process (GO:0042416)	1/5	0.0330572	0.251351	37.3346	127.293	TH
embryonic skeletal joint morphogenesis (GO:0060272)	1/5	0.0330572	0.251351	37.3346	127.293	OSR1
embryonic viscerocranium morphogenesis (GO:0048703)	1/5	0.0330572	0.251351	37.3346	127.293	TBX1
enamel mineralization (GO:0070166)	1/5	0.0330572	0.251351	37.3346	127.293	TBX1
positive regulation of basement membrane assembly involved in embryonic body morphogenesis (GO:1904261)	1/5	0.0330572	0.251351	37.3346	127.293	CLASP1
positive regulation of cardioblast differentiation (GO:0051891)	1/5	0.0330572	0.251351	37.3346	127.293	NKX2-5
response to cocaine (GO:0042220)	1/5	0.0330572	0.251351	37.3346	127.293	DRD2
response to mitochondrial depolarisation (GO:0098780)	1/5	0.0330572	0.251351	37.3346	127.293	AMBRA1
response to morphine (GO:0043278)	1/5	0.0330572	0.251351	37.3346	127.293	DRD2
left/right axis specification (GO:0070986)	1/5	0.0330572	0.251351	37.3346	127.293	PITX2
stress granule disassembly (GO:0035617)	1/5	0.0330572	0.251351	37.3346	127.293	KLC1
synaptic transmission, glycinergic (GO:0060012)	1/5	0.0330572	0.251351	37.3346	127.293	SLC6A5
mature conventional dendritic cell differentiation (GO:0097029)	1/5	0.0330572	0.251351	37.3346	127.293	PRTN3
mesonephric duct development (GO:0072177)	1/5	0.0330572	0.251351	37.3346	127.293	OSR1
metanephric epithelium development (GO:0072207)	1/5	0.0330572	0.251351	37.3346	127.293	OSR1
metanephric mesenchymal cell differentiation (GO:0072162)	1/5	0.0330572	0.251351	37.3346	127.293	OSR1
tricuspid valve morphogenesis (GO:0003186)	1/5	0.0330572	0.251351	37.3346	127.293	ZFPM1
positive regulation of transcription from RNA polymerase II promoter involved in heart development (GO:1901228)	1/5	0.0330572	0.251351	37.3346	127.293	GATA5
ventricular cardiac muscle cell differentiation (GO:0055012)	1/5	0.0330572	0.251351	37.3346	127.293	NKX2-5
mRNA cleavage involved in gene silencing by miRNA (GO:0035279)	1/5	0.0330572	0.251351	37.3346	127.293	AGO3
protein de-ADP-ribosylation (GO:0051725)	1/5	0.0330572	0.251351	37.3346	127.293	MACROD1
negative regulation of cardiac muscle cell apoptotic process (GO:0010667)	1/6	0.0395373	0.251351	29.8662	96.483	NKX2-5
negative regulation of cytosolic calcium ion concentration (GO:0051481)	1/6	0.0395373	0.251351	29.8662	96.483	DRD2
negative regulation of erythrocyte differentiation (GO:0045647)	1/6	0.0395373	0.251351	29.8662	96.483	MAFB
nephric duct morphogenesis (GO:0072178)	1/6	0.0395373	0.251351	29.8662	96.483	OSR1
nephron tubule development (GO:0072080)	1/6	0.0395373	0.251351	29.8662	96.483	OSR1
neutrophil extravasation (GO:0072672)	1/6	0.0395373	0.251351	29.8662	96.483	PRTN3
norepinephrine biosynthetic process (GO:0042421)	1/6	0.0395373	0.251351	29.8662	96.483	TH
ear development (GO:0043583)	1/6	0.0395373	0.251351	29.8662	96.483	TBX1
embryonic camera-type eye development (GO:0031076)	1/6	0.0395373	0.251351	29.8662	96.483	TH
embryonic camera-type eye morphogenesis (GO:0048596)	1/6	0.0395373	0.251351	29.8662	96.483	TH
embryonic skeletal joint development (GO:0072498)	1/6	0.0395373	0.251351	29.8662	96.483	OSR1
epithelial tube branching involved in lung morphogenesis (GO:0060441)	1/6	0.0395373	0.251351	29.8662	96.483	CELSR1
establishment of planar polarity (GO:0001736)	1/6	0.0395373	0.251351	29.8662	96.483	CELSR1
glomerulus vasculature development (GO:0072012)	1/6	0.0395373	0.251351	29.8662	96.483	OSR1
positive regulation of growth hormone secretion (GO:0060124)	1/6	0.0395373	0.251351	29.8662	96.483	DRD2
tongue development (GO:0043586)	1/6	0.0395373	0.251351	29.8662	96.483	TBX1
mesenchymal cell differentiation involved in kidney development (GO:0072161)	1/6	0.0395373	0.251351	29.8662	96.483	OSR1
ventricular cardiac muscle cell development (GO:0055015)	1/6	0.0395373	0.251351	29.8662	96.483	NKX2-5
prepulse inhibition (GO:0060134)	1/6	0.0395373	0.251351	29.8662	96.483	DRD2
pronephros development (GO:0048793)	1/6	0.0395373	0.251351	29.8662	96.483	OSR1
morphogenesis of an endothelium (GO:0003159)	1/6	0.0395373	0.251351	29.8662	96.483	CCM2
purine-containing compound metabolic process (GO:0072521)	1/7	0.0459743	0.251351	24.8872	76.6445	MACROD1
atrioventricular valve formation (GO:0003190)	1/7	0.0459743	0.251351	24.8872	76.6445	ZFPM1
axon ensheathment in central nervous system (GO:0032291)	1/7	0.0459743	0.251351	24.8872	76.6445	SOX10
negative regulation of protein import (GO:1904590)	1/7	0.0459743	0.251351	24.8872	76.6445	SUFU
negative regulation of protein import into nucleus (GO:0042308)	1/7	0.0459743	0.251351	24.8872	76.6445	SUFU
negative regulation of retinoic acid receptor signaling pathway (GO:0048387)	1/7	0.0459743	0.251351	24.8872	76.6445	CYP26A1
regulation of glial cell differentiation (GO:0045685)	1/7	0.0459743	0.251351	24.8872	76.6445	EPHA4
regulation of growth hormone secretion (GO:0060123)	1/7	0.0459743	0.251351	24.8872	76.6445	DRD2
norepinephrine metabolic process (GO:0042415)	1/7	0.0459743	0.251351	24.8872	76.6445	TH
phospholipase C-activating dopamine receptor signaling pathway (GO:0060158)	1/7	0.0459743	0.251351	24.8872	76.6445	DRD2
positive regulation of aspartic-type endopeptidase activity involved in amyloid precursor protein catabolic process (GO:1902961)	1/7	0.0459743	0.251351	24.8872	76.6445	EPHA4
positive regulation of blood circulation (GO:1903524)	1/7	0.0459743	0.251351	24.8872	76.6445	NKX2-5
response to alkaloid (GO:0043279)	1/7	0.0459743	0.251351	24.8872	76.6445	DRD2
positive regulation of gastrulation (GO:2000543)	1/7	0.0459743	0.251351	24.8872	76.6445	OSR1
hemostasis (GO:0007599)	1/7	0.0459743	0.251351	24.8872	76.6445	FLI1
ribonucleoprotein complex disassembly (GO:0032988)	1/7	0.0459743	0.251351	24.8872	76.6445	KLC1
insulin secretion involved in cellular response to glucose stimulus (GO:0035773)	1/7	0.0459743	0.251351	24.8872	76.6445	PTPRN2
skin morphogenesis (GO:0043589)	1/7	0.0459743	0.251351	24.8872	76.6445	ITGB4
left/right pattern formation (GO:0060972)	1/7	0.0459743	0.251351	24.8872	76.6445	PITX2
sphingosine-1-phosphate receptor signaling pathway (GO:0003376)	1/7	0.0459743	0.251351	24.8872	76.6445	PIK3CB
synaptic transmission, dopaminergic (GO:0001963)	1/7	0.0459743	0.251351	24.8872	76.6445	TH
metanephric nephron tubule development (GO:0072234)	1/7	0.0459743	0.251351	24.8872	76.6445	OSR1
miRNA loading onto RISC involved in gene silencing by miRNA (GO:0035280)	1/7	0.0459743	0.251351	24.8872	76.6445	AGO3
ureter development (GO:0072189)	1/7	0.0459743	0.251351	24.8872	76.6445	OSR1
protein retention in ER lumen (GO:0006621)	1/8	0.0523685	0.251351	21.3308	62.9142	KDELR3
negative regulation of cAMP-dependent protein kinase activity (GO:2000480)	1/8	0.0523685	0.251351	21.3308	62.9142	PRKAR1B
regulation of actin filament length (GO:0030832)	1/8	0.0523685	0.251351	21.3308	62.9142	ARHGAP35
brown fat cell differentiation (GO:0050873)	1/8	0.0523685	0.251351	21.3308	62.9142	PRDM16
negative regulation of long-term synaptic potentiation (GO:1900272)	1/8	0.0523685	0.251351	21.3308	62.9142	EPHA4
cell migration involved in heart development (GO:0060973)	1/8	0.0523685	0.251351	21.3308	62.9142	PITX2
regulation of dopamine receptor signaling pathway (GO:0060159)	1/8	0.0523685	0.251351	21.3308	62.9142	DRD2
regulation of dopamine uptake involved in synaptic transmission (GO:0051584)	1/8	0.0523685	0.251351	21.3308	62.9142	DRD2
negative regulation of striated muscle cell apoptotic process (GO:0010664)	1/8	0.0523685	0.251351	21.3308	62.9142	NKX2-5
coronary vasculature morphogenesis (GO:0060977)	1/8	0.0523685	0.251351	21.3308	62.9142	TBX1
phosphatidylinositol-3-phosphate biosynthetic process (GO:0036092)	1/8	0.0523685	0.251351	21.3308	62.9142	PIK3CB
positive regulation of aspartic-type peptidase activity (GO:1905247)	1/8	0.0523685	0.251351	21.3308	62.9142	EPHA4
establishment of Golgi localization (GO:0051683)	1/8	0.0523685	0.251351	21.3308	62.9142	RIPOR1
regulation of wound healing, spreading of epidermal cells (GO:1903689)	1/8	0.0523685	0.251351	21.3308	62.9142	CLASP1
positive regulation of extracellular matrix disassembly (GO:0090091)	1/8	0.0523685	0.251351	21.3308	62.9142	CLASP1
hair cell differentiation (GO:0035315)	1/8	0.0523685	0.251351	21.3308	62.9142	PITX2
RNA secondary structure unwinding (GO:0010501)	1/8	0.0523685	0.251351	21.3308	62.9142	AGO3
positive regulation of myeloid cell apoptotic process (GO:0033034)	1/8	0.0523685	0.251351	21.3308	62.9142	PIK3CB
kidney epithelium development (GO:0072073)	1/8	0.0523685	0.251351	21.3308	62.9142	OSR1
kidney mesenchyme development (GO:0072074)	1/8	0.0523685	0.251351	21.3308	62.9142	OSR1
T-helper cell lineage commitment (GO:0002295)	1/8	0.0523685	0.251351	21.3308	62.9142	ZFPM1
mitophagy (GO:0000423)	1/8	0.0523685	0.251351	21.3308	62.9142	AMBRA1
adult heart development (GO:0007512)	1/9	0.0587201	0.251351	18.6635	52.9106	NKX2-5
regulation of actin filament organization (GO:0110053)	1/9	0.0587201	0.251351	18.6635	52.9106	ARHGAP35
regulation of animal organ morphogenesis (GO:2000027)	1/9	0.0587201	0.251351	18.6635	52.9106	TBX1
associative learning (GO:0008306)	1/9	0.0587201	0.251351	18.6635	52.9106	DRD2
astral microtubule organization (GO:0030953)	1/9	0.0587201	0.251351	18.6635	52.9106	CLASP1
regulation of aspartic-type endopeptidase activity involved in amyloid precursor protein catabolic process (GO:1902959)	1/9	0.0587201	0.251351	18.6635	52.9106	EPHA4
axon regeneration (GO:0031103)	1/9	0.0587201	0.251351	18.6635	52.9106	RTN4RL1
basement membrane assembly (GO:0070831)	1/9	0.0587201	0.251351	18.6635	52.9106	PXDN
regulation of DNA-templated transcription in response to stress (GO:0043620)	1/9	0.0587201	0.251351	18.6635	52.9106	RGS14
regulation of nephron tubule epithelial cell differentiation (GO:0072182)	1/9	0.0587201	0.251351	18.6635	52.9106	OSR1
embryonic forelimb morphogenesis (GO:0035115)	1/9	0.0587201	0.251351	18.6635	52.9106	OSR1
endochondral ossification (GO:0001958)	1/9	0.0587201	0.251351	18.6635	52.9106	FOXC1
positive regulation of extracellular matrix assembly (GO:1901203)	1/9	0.0587201	0.251351	18.6635	52.9106	CLASP1
positive regulation of macrophage cytokine production (GO:0060907)	1/9	0.0587201	0.251351	18.6635	52.9106	SEMA7A
intestinal epithelial cell differentiation (GO:0060575)	1/9	0.0587201	0.251351	18.6635	52.9106	GATA5
sensory organ morphogenesis (GO:0090596)	1/9	0.0587201	0.251351	18.6635	52.9106	TBX1
small RNA loading onto RISC (GO:0070922)	1/9	0.0587201	0.251351	18.6635	52.9106	AGO3
mesodermal cell differentiation (GO:0048333)	1/9	0.0587201	0.251351	18.6635	52.9106	ITGB4
mitral valve morphogenesis (GO:0003183)	1/9	0.0587201	0.251351	18.6635	52.9106	ZFPM1
muscle cell fate commitment (GO:0042693)	1/9	0.0587201	0.251351	18.6635	52.9106	TBX1
regulation of proteasomal ubiquitin-dependent protein catabolic process (GO:0032434)	3/102	0.0312362	0.251351	4.57252	15.8492	FOXF2;CSNK1A1;ARIH1
regulation of cytoskeleton organization (GO:0051493)	3/112	0.039534	0.251351	4.15092	13.4099	CELSR1;ARHGAP35;CLASP1
adenylate cyclase-activating G protein-coupled receptor signaling pathway (GO:0007189)	3/118	0.0449963	0.251351	3.93316	12.1974	CALCB;DRD2;GPR101
negative regulation of response to external stimulus (GO:0032102)	3/118	0.0449963	0.251351	3.93316	12.1974	EPHA4;RTN4RL1;DRD2
potassium ion transport (GO:0006813)	3/122	0.0488355	0.251351	3.80018	11.4739	SLC9A3;KCNA4;TMEM175
regulation of neuron projection development (GO:0010975)	4/165	0.0250973	0.251351	3.76589	13.8773	EPHA4;RTN4RL1;ARHGAP35;EPHB3
cell-cell adhesion via plasma-membrane adhesion molecules (GO:0098742)	4/170	0.0276062	0.251351	3.65153	13.108	CDH4;SLITRK1;GATA5;DSCAML1
negative regulation of cell differentiation (GO:0045596)	4/191	0.0397369	0.251351	3.23801	10.4441	TBX1;OSR1;SUFU;ZFPM1
negative regulation of signal transduction (GO:0009968)	5/267	0.03403	0.251351	2.90017	9.80407	CYP26A1;RGS14;SUFU;PIK3CB;DRD2
inorganic cation transmembrane transport (GO:0098662)	5/274	0.0373853	0.251351	2.82369	9.28	SLC6A5;SLC9A3;KCNA4;CACNA2D4;TMEM175
homophilic cell adhesion via plasma membrane adhesion molecules (GO:0007156)	2/60	0.0613013	0.253634	5.1745	14.447	CDH4;DSCAML1
regulation of transcription initiation from RNA polymerase II promoter (GO:0060260)	2/64	0.0686386	0.253634	4.83969	12.965	AGO3;NKX2-5
BMP signaling pathway (GO:0030509)	2/65	0.0705163	0.253634	4.76263	12.6301	GDF6;GDF7
regulation of cell-matrix adhesion (GO:0001952)	2/65	0.0705163	0.253634	4.76263	12.6301	PIK3CB;CLASP1
acetyl-CoA biosynthetic process (GO:0006085)	1/10	0.0650295	0.253634	16.589	45.3362	ACSS1
negative regulation of cellular protein catabolic process (GO:1903363)	1/10	0.0650295	0.253634	16.589	45.3362	EPHA4
apical protein localization (GO:0045176)	1/10	0.0650295	0.253634	16.589	45.3362	CELSR1
arachidonate transport (GO:1903963)	1/10	0.0650295	0.253634	16.589	45.3362	DRD2
arachidonic acid secretion (GO:0050482)	1/10	0.0650295	0.253634	16.589	45.3362	DRD2
cell differentiation involved in metanephros development (GO:0072202)	1/10	0.0650295	0.253634	16.589	45.3362	OSR1
negative regulation of sodium ion transmembrane transport (GO:1902306)	1/10	0.0650295	0.253634	16.589	45.3362	OSR1
negative regulation of sodium ion transmembrane transporter activity (GO:2000650)	1/10	0.0650295	0.253634	16.589	45.3362	OSR1
negative regulation of vascular endothelial growth factor signaling pathway (GO:1900747)	1/10	0.0650295	0.253634	16.589	45.3362	PIK3CB
negative regulation of voltage-gated calcium channel activity (GO:1901386)	1/10	0.0650295	0.253634	16.589	45.3362	DRD2
neuron projection regeneration (GO:0031102)	1/10	0.0650295	0.253634	16.589	45.3362	RTN4RL1
nucleoside metabolic process (GO:0009116)	1/10	0.0650295	0.253634	16.589	45.3362	MACROD1
endothelial tube morphogenesis (GO:0061154)	1/10	0.0650295	0.253634	16.589	45.3362	CCM2
forelimb morphogenesis (GO:0035136)	1/10	0.0650295	0.253634	16.589	45.3362	OSR1
glycine transport (GO:0015816)	1/10	0.0650295	0.253634	16.589	45.3362	SLC6A5
response to histamine (GO:0034776)	1/10	0.0650295	0.253634	16.589	45.3362	DRD2
retinoic acid receptor signaling pathway (GO:0048384)	1/10	0.0650295	0.253634	16.589	45.3362	TBX1
positive regulation of mesenchymal cell proliferation (GO:0002053)	1/10	0.0650295	0.253634	16.589	45.3362	TBX1
actin filament network formation (GO:0051639)	1/11	0.071297	0.253634	14.9293	39.4269	COBL
regulation of cardiac muscle cell apoptotic process (GO:0010665)	1/11	0.071297	0.253634	14.9293	39.4269	NKX2-5
camera-type eye morphogenesis (GO:0048593)	1/11	0.071297	0.253634	14.9293	39.4269	TH
cell-cell junction maintenance (GO:0045217)	1/11	0.071297	0.253634	14.9293	39.4269	PRTN3
cellular response to cholesterol (GO:0071397)	1/11	0.071297	0.253634	14.9293	39.4269	MLC1
negative regulation of sprouting angiogenesis (GO:1903671)	1/11	0.071297	0.253634	14.9293	39.4269	PIK3CB
negative regulation of translation, ncRNA-mediated (GO:0040033)	1/11	0.071297	0.253634	14.9293	39.4269	AGO3
central nervous system myelination (GO:0022010)	1/11	0.071297	0.253634	14.9293	39.4269	SOX10
regulation of long-term neuronal synaptic plasticity (GO:0048169)	1/11	0.071297	0.253634	14.9293	39.4269	DRD2
columnar/cuboidal epithelial cell differentiation (GO:0002065)	1/11	0.071297	0.253634	14.9293	39.4269	GATA5
regulation of mesenchymal cell proliferation (GO:0010464)	1/11	0.071297	0.253634	14.9293	39.4269	TBX1
cytidine to uridine editing (GO:0016554)	1/11	0.071297	0.253634	14.9293	39.4269	A1CF
nucleus localization (GO:0051647)	1/11	0.071297	0.253634	14.9293	39.4269	SYNE3
detection of light stimulus involved in sensory perception (GO:0050962)	1/11	0.071297	0.253634	14.9293	39.4269	CACNA2D4
detection of light stimulus involved in visual perception (GO:0050908)	1/11	0.071297	0.253634	14.9293	39.4269	CACNA2D4
embryonic eye morphogenesis (GO:0048048)	1/11	0.071297	0.253634	14.9293	39.4269	TH
enteric nervous system development (GO:0048484)	1/11	0.071297	0.253634	14.9293	39.4269	SOX10
positive regulation of chondrocyte differentiation (GO:0032332)	1/11	0.071297	0.253634	14.9293	39.4269	GDF6
positive regulation of dendrite development (GO:1900006)	1/11	0.071297	0.253634	14.9293	39.4269	COBL
positive regulation of leukocyte apoptotic process (GO:2000108)	1/11	0.071297	0.253634	14.9293	39.4269	PIK3CB
positive regulation of neuroblast proliferation (GO:0002052)	1/11	0.071297	0.253634	14.9293	39.4269	DRD2
mesonephros development (GO:0001823)	1/11	0.071297	0.253634	14.9293	39.4269	OSR1
metanephric mesenchyme development (GO:0072075)	1/11	0.071297	0.253634	14.9293	39.4269	OSR1
miRNA mediated inhibition of translation (GO:0035278)	1/11	0.071297	0.253634	14.9293	39.4269	AGO3
negative regulation of inflammatory response to antigenic stimulus (GO:0002862)	3/136	0.063479	0.253634	3.39775	9.36776	GPR39;CALCB;PRKAR1B
regulation of inflammatory response to antigenic stimulus (GO:0002861)	3/137	0.0645947	0.253634	3.37222	9.23862	GPR39;CALCB;PRKAR1B
potassium ion transmembrane transport (GO:0071805)	3/139	0.0668534	0.253634	3.32229	8.98765	SLC9A3;KCNA4;TMEM175
enzyme linked receptor protein signaling pathway (GO:0007167)	3/140	0.0679962	0.253634	3.29788	8.86569	EPHA4;PIK3CB;EPHB3
regulation of gene silencing by miRNA (GO:0060964)	2/67	0.0743215	0.254303	4.61562	11.9976	IPO8;NUP58
purine nucleoside monophosphate biosynthetic process (GO:0009127)	1/12	0.0775227	0.254303	13.5714	34.7046	IMPDH2
negative regulation of cellular response to vascular endothelial growth factor stimulus (GO:1902548)	1/12	0.0775227	0.254303	13.5714	34.7046	PIK3CB
regulation of astrocyte differentiation (GO:0048710)	1/12	0.0775227	0.254303	13.5714	34.7046	EPHA4
cardiocyte differentiation (GO:0035051)	1/12	0.0775227	0.254303	13.5714	34.7046	NKX2-5
catecholamine biosynthetic process (GO:0042423)	1/12	0.0775227	0.254303	13.5714	34.7046	TH
regulation of hemopoiesis (GO:1903706)	1/12	0.0775227	0.254303	13.5714	34.7046	MAFB
cochlea morphogenesis (GO:0090103)	1/12	0.0775227	0.254303	13.5714	34.7046	TBX1
digestive system development (GO:0055123)	1/12	0.0775227	0.254303	13.5714	34.7046	COBL
phasic smooth muscle contraction (GO:0014821)	1/12	0.0775227	0.254303	13.5714	34.7046	DRD2
ethanol oxidation (GO:0006069)	1/12	0.0775227	0.254303	13.5714	34.7046	ACSS1
exit from mitosis (GO:0010458)	1/12	0.0775227	0.254303	13.5714	34.7046	CLASP1
positive regulation of cardiocyte differentiation (GO:1905209)	1/12	0.0775227	0.254303	13.5714	34.7046	NKX2-5
eye photoreceptor cell differentiation (GO:0001754)	1/12	0.0775227	0.254303	13.5714	34.7046	TH
fat-soluble vitamin catabolic process (GO:0042363)	1/12	0.0775227	0.254303	13.5714	34.7046	CYP26A1
Golgi localization (GO:0051645)	1/12	0.0775227	0.254303	13.5714	34.7046	RIPOR1
hemidesmosome assembly (GO:0031581)	1/12	0.0775227	0.254303	13.5714	34.7046	ITGB4
sphingoid metabolic process (GO:0046519)	1/12	0.0775227	0.254303	13.5714	34.7046	DEGS2
maintenance of protein localization in endoplasmic reticulum (GO:0035437)	1/12	0.0775227	0.254303	13.5714	34.7046	KDELR3
megakaryocyte differentiation (GO:0030219)	1/12	0.0775227	0.254303	13.5714	34.7046	ZFPM1
microtubule anchoring (GO:0034453)	1/12	0.0775227	0.254303	13.5714	34.7046	CLASP1
tyrosine metabolic process (GO:0006570)	1/12	0.0775227	0.254303	13.5714	34.7046	TH
morphogenesis of a polarized epithelium (GO:0001738)	1/12	0.0775227	0.254303	13.5714	34.7046	CELSR1
negative regulation of cell migration (GO:0030336)	3/144	0.0726561	0.254303	3.20367	8.40008	EPHA4;DRD2;CLASP1
positive regulation of transferase activity (GO:0051347)	3/148	0.0774553	0.254303	3.11466	7.96747	EPHA4;UBE2I;EPHB3
synapse assembly (GO:0007416)	2/69	0.0781911	0.255699	4.47739	11.4111	SLITRK1;DRD2
cellular response to BMP stimulus (GO:0071773)	2/71	0.0821227	0.259245	4.34717	10.8659	GDF6;GDF7
regulation of antigen receptor-mediated signaling pathway (GO:0050854)	1/13	0.083707	0.259245	12.4398	30.8562	PAX5
cardiac cell development (GO:0055006)	1/13	0.083707	0.259245	12.4398	30.8562	NKX2-5
cardiac right ventricle morphogenesis (GO:0003215)	1/13	0.083707	0.259245	12.4398	30.8562	NKX2-5
negative regulation of myotube differentiation (GO:0010832)	1/13	0.083707	0.259245	12.4398	30.8562	NKX2-5
negative regulation of nucleocytoplasmic transport (GO:0046823)	1/13	0.083707	0.259245	12.4398	30.8562	SUFU
central nervous system neuron axonogenesis (GO:0021955)	1/13	0.083707	0.259245	12.4398	30.8562	ARHGAP35
central nervous system projection neuron axonogenesis (GO:0021952)	1/13	0.083707	0.259245	12.4398	30.8562	EPHA4
cytoplasmic sequestering of protein (GO:0051220)	1/13	0.083707	0.259245	12.4398	30.8562	SUFU
embryonic appendage morphogenesis (GO:0035113)	1/13	0.083707	0.259245	12.4398	30.8562	TBX4
embryonic hemopoiesis (GO:0035162)	1/13	0.083707	0.259245	12.4398	30.8562	ZFPM1
endochondral bone morphogenesis (GO:0060350)	1/13	0.083707	0.259245	12.4398	30.8562	FOXC1
regulation of response to stress (GO:0080134)	1/13	0.083707	0.259245	12.4398	30.8562	MLC1
icosanoid secretion (GO:0032309)	1/13	0.083707	0.259245	12.4398	30.8562	DRD2
positive regulation of sodium ion transport (GO:0010765)	1/13	0.083707	0.259245	12.4398	30.8562	NKX2-5
negative regulation of adenylate cyclase activity (GO:0007194)	1/13	0.083707	0.259245	12.4398	30.8562	DRD2
anterograde trans-synaptic signaling (GO:0098916)	4/244	0.0818342	0.259245	2.51615	6.29809	SLC6A5;PRKAR1B;RPS6KA2;CACNA1B
nervous system development (GO:0007399)	6/447	0.0804448	0.259245	2.06473	5.20351	ADGRA2;SLITRK1;CELSR1;DRD2;SOX10;DSCAML1
positive regulation of transcription by RNA polymerase II (GO:0045944)	10/908	0.0842373	0.260123	1.70343	4.21448	TBX1;FOXC1;FOXF2;LHX3;OSR1;NFIC;GATA5;PITX2;NKX2-5;ZFPM1
regulation of actin filament-based process (GO:0032970)	2/73	0.0861141	0.26136	4.22429	10.3583	CELSR1;ARHGAP35
regulation of hydrolase activity (GO:0051336)	2/73	0.0861141	0.26136	4.22429	10.3583	EPHA4;EPHB3
negative regulation of cyclase activity (GO:0031280)	1/14	0.0898501	0.26136	11.4824	27.668	DRD2
aorta development (GO:0035904)	1/14	0.0898501	0.26136	11.4824	27.668	TBX1
atrioventricular valve development (GO:0003171)	1/14	0.0898501	0.26136	11.4824	27.668	ZFPM1
regulation of cAMP-dependent protein kinase activity (GO:2000479)	1/14	0.0898501	0.26136	11.4824	27.668	PRKAR1B
cell junction maintenance (GO:0034331)	1/14	0.0898501	0.26136	11.4824	27.668	PRTN3
nuclear migration (GO:0007097)	1/14	0.0898501	0.26136	11.4824	27.668	SYNE3
regulation of macrophage cytokine production (GO:0010935)	1/14	0.0898501	0.26136	11.4824	27.668	SEMA7A
cytoplasmic sequestering of transcription factor (GO:0042994)	1/14	0.0898501	0.26136	11.4824	27.668	SUFU
regulation of retinoic acid receptor signaling pathway (GO:0048385)	1/14	0.0898501	0.26136	11.4824	27.668	CYP26A1
genitalia development (GO:0048806)	1/14	0.0898501	0.26136	11.4824	27.668	FOXF2
respiratory electron transport chain (GO:0022904)	1/14	0.0898501	0.26136	11.4824	27.668	SDHB
response to chemokine (GO:1990868)	1/14	0.0898501	0.26136	11.4824	27.668	FOXC1
heterochromatin organization (GO:0070828)	1/14	0.0898501	0.26136	11.4824	27.668	PRDM16
ribonucleoside monophosphate biosynthetic process (GO:0009156)	1/14	0.0898501	0.26136	11.4824	27.668	IMPDH2
synaptic membrane adhesion (GO:0099560)	1/14	0.0898501	0.26136	11.4824	27.668	SLITRK1
T-helper cell differentiation (GO:0042093)	1/14	0.0898501	0.26136	11.4824	27.668	ZFPM1
vascular endothelial growth factor signaling pathway (GO:0038084)	1/14	0.0898501	0.26136	11.4824	27.668	FOXC1
pre-miRNA processing (GO:0031054)	1/14	0.0898501	0.26136	11.4824	27.668	AGO3
regulation of cell differentiation (GO:0045595)	3/156	0.0874583	0.26136	2.95061	7.18943	TBX1;MAFB;CLASP1
regulation of canonical Wnt signaling pathway (GO:0060828)	4/253	0.0905571	0.261969	2.4241	5.82213	ADGRA2;CSNK1A1;LRRK1;NKX2-5
positive regulation of phosphorylation (GO:0042327)	4/253	0.0905571	0.261969	2.4241	5.82213	TBX1;EPHA4;CARD14;EPHB3
regulation of epithelial to mesenchymal transition (GO:0010717)	2/76	0.0922082	0.264497	4.05242	9.65977	FOXC1;CLASP1
establishment of protein localization to organelle (GO:0072594)	2/76	0.0922082	0.264497	4.05242	9.65977	NEURL1B;IPO8
negative regulation of developmental process (GO:0051093)	2/77	0.0942671	0.264497	3.99818	9.4422	TBX1;FOXC1
acetyl-CoA metabolic process (GO:0006084)	1/15	0.0959524	0.264497	10.6617	24.9899	ACSS1
negative regulation of blood pressure (GO:0045776)	1/15	0.0959524	0.264497	10.6617	24.9899	DRD2
regulation of clathrin-dependent endocytosis (GO:2000369)	1/15	0.0959524	0.264497	10.6617	24.9899	PIK3CB
regulation of extracellular matrix disassembly (GO:0010715)	1/15	0.0959524	0.264497	10.6617	24.9899	CLASP1
central nervous system neuron development (GO:0021954)	1/15	0.0959524	0.264497	10.6617	24.9899	ARHGAP35
electron transport chain (GO:0022900)	1/15	0.0959524	0.264497	10.6617	24.9899	SDHB
embryonic cranial skeleton morphogenesis (GO:0048701)	1/15	0.0959524	0.264497	10.6617	24.9899	TBX1
photoreceptor cell development (GO:0042461)	1/15	0.0959524	0.264497	10.6617	24.9899	TH
establishment of spindle localization (GO:0051293)	1/15	0.0959524	0.264497	10.6617	24.9899	CLASP1
eye photoreceptor cell development (GO:0042462)	1/15	0.0959524	0.264497	10.6617	24.9899	TH
regulation of synaptic transmission, GABAergic (GO:0032228)	1/15	0.0959524	0.264497	10.6617	24.9899	DRD2
GTP metabolic process (GO:0046039)	1/15	0.0959524	0.264497	10.6617	24.9899	IMPDH2
response to ethanol (GO:0045471)	1/15	0.0959524	0.264497	10.6617	24.9899	TH
positive regulation of keratinocyte differentiation (GO:0045618)	1/15	0.0959524	0.264497	10.6617	24.9899	FOXC1
positive regulation of cell differentiation (GO:0045597)	4/258	0.0955892	0.264497	2.37577	5.57759	FOXC1;GATA5;NKX2-5;GDF6
protein modification process (GO:0036211)	2/78	0.0963391	0.26487	3.94537	9.23171	UBE2I;RPN2
positive regulation of proteasomal ubiquitin-dependent protein catabolic process (GO:0032436)	2/79	0.0984242	0.266553	3.89394	9.02797	CSNK1A1;ARIH1
positive regulation of ubiquitin-dependent protein catabolic process (GO:2000060)	2/79	0.0984242	0.266553	3.89394	9.02797	CSNK1A1;ARIH1
negative regulation of cell cycle (GO:0045786)	2/80	0.100522	0.266553	3.84382	8.83071	FOXC1;RPS6KA2
activation of NF-kappaB-inducing kinase activity (GO:0007250)	1/16	0.102014	0.266553	9.95038	22.7132	CARD14
purine ribonucleoside monophosphate biosynthetic process (GO:0009168)	1/16	0.102014	0.266553	9.95038	22.7132	IMPDH2
negative regulation of epithelial cell differentiation (GO:0030857)	1/16	0.102014	0.266553	9.95038	22.7132	OSR1
basement membrane organization (GO:0071711)	1/16	0.102014	0.266553	9.95038	22.7132	PXDN
negative regulation of lyase activity (GO:0051350)	1/16	0.102014	0.266553	9.95038	22.7132	DRD2
cellular response to sterol (GO:0036315)	1/16	0.102014	0.266553	9.95038	22.7132	MLC1
nuclear transport (GO:0051169)	1/16	0.102014	0.266553	9.95038	22.7132	RGS14
dendrite self-avoidance (GO:0070593)	1/16	0.102014	0.266553	9.95038	22.7132	DSCAML1
dendritic spine morphogenesis (GO:0060997)	1/16	0.102014	0.266553	9.95038	22.7132	EPHB3
oligodendrocyte development (GO:0014003)	1/16	0.102014	0.266553	9.95038	22.7132	SOX10
digestive tract morphogenesis (GO:0048546)	1/16	0.102014	0.266553	9.95038	22.7132	EPHB3
platelet-derived growth factor receptor signaling pathway (GO:0048008)	1/16	0.102014	0.266553	9.95038	22.7132	RGS14
epiboly involved in wound healing (GO:0090505)	1/16	0.102014	0.266553	9.95038	22.7132	ARHGAP35
regulation of Rac protein signal transduction (GO:0035020)	1/16	0.102014	0.266553	9.95038	22.7132	PIK3CB
regulation of systemic arterial blood pressure (GO:0003073)	1/16	0.102014	0.266553	9.95038	22.7132	DRD2
positive regulation of myeloid leukocyte cytokine production involved in immune response (GO:0061081)	1/16	0.102014	0.266553	9.95038	22.7132	SEMA7A
motor neuron axon guidance (GO:0008045)	1/16	0.102014	0.266553	9.95038	22.7132	EPHA4
cell-cell junction organization (GO:0045216)	2/82	0.104755	0.272156	3.74735	8.45451	CDH4;PRTN3
ephrin receptor signaling pathway (GO:0048013)	2/82	0.104755	0.272156	3.74735	8.45451	EPHA4;EPHB3
activation of protein kinase A activity (GO:0034199)	1/17	0.108035	0.272156	9.32801	20.7576	PRKAR1B
acyl-CoA biosynthetic process (GO:0071616)	1/17	0.108035	0.272156	9.32801	20.7576	ACSS1
aorta morphogenesis (GO:0035909)	1/17	0.108035	0.272156	9.32801	20.7576	TBX1
regulation of cellular respiration (GO:0043457)	1/17	0.108035	0.272156	9.32801	20.7576	PRDM16
cellular biogenic amine biosynthetic process (GO:0042401)	1/17	0.108035	0.272156	9.32801	20.7576	TH
negative regulation of phagocytosis (GO:0050765)	1/17	0.108035	0.272156	9.32801	20.7576	PRTN3
detection of visible light (GO:0009584)	1/17	0.108035	0.272156	9.32801	20.7576	CACNA2D4
regulation of neuroblast proliferation (GO:1902692)	1/17	0.108035	0.272156	9.32801	20.7576	DRD2
regulation of stem cell proliferation (GO:0072091)	1/17	0.108035	0.272156	9.32801	20.7576	AGO3
RNA interference (GO:0016246)	1/17	0.108035	0.272156	9.32801	20.7576	AGO3
preassembly of GPI anchor in ER membrane (GO:0016254)	1/17	0.108035	0.272156	9.32801	20.7576	PIGX
central nervous system development (GO:0007417)	4/268	0.10604	0.272156	2.28462	5.12654	ADGRA2;CELSR1;SOX10;DSCAML1
positive regulation of cell migration (GO:0030335)	4/269	0.107112	0.272156	2.27588	5.08403	SEMA5B;RIPOR1;SEMA7A;CLASP1
regulation of gene expression (GO:0010468)	11/1079	0.108846	0.273544	1.57408	3.49103	FOXC1;MAFB;AGO3;OSR1;SUFU;FASTK;GATA5;ZNF536;UNCX;PIK3CB;TBX4
retrograde vesicle-mediated transport, Golgi to endoplasmic reticulum (GO:0006890)	2/85	0.111193	0.275999	3.61135	7.93229	KDELR3;KLC1
positive regulation of proteasomal protein catabolic process (GO:1901800)	2/86	0.113362	0.275999	3.56818	7.76853	CSNK1A1;ARIH1
base conversion or substitution editing (GO:0016553)	1/18	0.114017	0.275999	8.77886	19.0625	A1CF
negative regulation of Rho protein signal transduction (GO:0035024)	1/18	0.114017	0.275999	8.77886	19.0625	ARHGAP35
cellular response to zinc ion (GO:0071294)	1/18	0.114017	0.275999	8.77886	19.0625	MT1M
embryonic axis specification (GO:0000578)	1/18	0.114017	0.275999	8.77886	19.0625	COBL
embryonic digit morphogenesis (GO:0042733)	1/18	0.114017	0.275999	8.77886	19.0625	OSR1
regulation of presynapse assembly (GO:1905606)	1/18	0.114017	0.275999	8.77886	19.0625	SLITRK1
regulation of presynapse organization (GO:0099174)	1/18	0.114017	0.275999	8.77886	19.0625	SLITRK1
positive regulation of amyloid-beta formation (GO:1902004)	1/18	0.114017	0.275999	8.77886	19.0625	EPHA4
positive regulation of cartilage development (GO:0061036)	1/18	0.114017	0.275999	8.77886	19.0625	GDF6
positive regulation of extracellular matrix organization (GO:1903055)	1/18	0.114017	0.275999	8.77886	19.0625	CLASP1
response to axon injury (GO:0048678)	1/18	0.114017	0.275999	8.77886	19.0625	RTN4RL1
positive regulation of nitric-oxide synthase activity (GO:0051000)	1/18	0.114017	0.275999	8.77886	19.0625	PIK3CB
sodium ion import across plasma membrane (GO:0098719)	1/18	0.114017	0.275999	8.77886	19.0625	SLC9A3
microtubule depolymerization (GO:0007019)	1/18	0.114017	0.275999	8.77886	19.0625	NCKAP5
negative regulation of angiogenesis (GO:0016525)	2/87	0.115542	0.277008	3.52602	7.60959	FOXC1;PIK3CB
sodium ion transmembrane transport (GO:0035725)	2/87	0.115542	0.277008	3.52602	7.60959	SLC6A5;SLC9A3
positive regulation of neuron projection development (GO:0010976)	2/88	0.117733	0.277008	3.48485	7.45527	COBL;ARHGAP35
collagen fibril organization (GO:0030199)	2/89	0.119934	0.277008	3.44462	7.3054	ITGB4;PXDN
atrioventricular valve morphogenesis (GO:0003181)	1/19	0.119958	0.277008	8.29073	17.5814	ZFPM1
negative regulation of protein localization to nucleus (GO:1900181)	1/19	0.119958	0.277008	8.29073	17.5814	SUFU
regulation of epithelial cell differentiation (GO:0030856)	1/19	0.119958	0.277008	8.29073	17.5814	OSR1
cellular response to copper ion (GO:0071280)	1/19	0.119958	0.277008	8.29073	17.5814	MT1M
cellular response to glucagon stimulus (GO:0071377)	1/19	0.119958	0.277008	8.29073	17.5814	PRKAR1B
negative regulation of striated muscle cell differentiation (GO:0051154)	1/19	0.119958	0.277008	8.29073	17.5814	NKX2-5
diol metabolic process (GO:0034311)	1/19	0.119958	0.277008	8.29073	17.5814	DEGS2
endocardial cushion morphogenesis (GO:0003203)	1/19	0.119958	0.277008	8.29073	17.5814	GATA5
ethanol metabolic process (GO:0006067)	1/19	0.119958	0.277008	8.29073	17.5814	ACSS1
excitatory postsynaptic potential (GO:0060079)	1/19	0.119958	0.277008	8.29073	17.5814	DRD2
positive regulation of cilium assembly (GO:0045724)	1/19	0.119958	0.277008	8.29073	17.5814	ARHGAP35
regulation of vascular endothelial growth factor signaling pathway (GO:1900746)	1/19	0.119958	0.277008	8.29073	17.5814	PIK3CB
response to cholesterol (GO:0070723)	1/19	0.119958	0.277008	8.29073	17.5814	MLC1
long-term memory (GO:0007616)	1/19	0.119958	0.277008	8.29073	17.5814	RGS14
striated muscle cell differentiation (GO:0051146)	1/19	0.119958	0.277008	8.29073	17.5814	NKX2-5
mesenchymal cell development (GO:0014031)	1/19	0.119958	0.277008	8.29073	17.5814	FOXC1
negative regulation of immune response (GO:0050777)	3/178	0.117536	0.277008	2.57679	5.51695	GPR39;CALCB;PRKAR1B
regulation of actin cytoskeleton organization (GO:0032956)	2/91	0.124366	0.280191	3.36687	7.01832	CELSR1;ARHGAP35
purine ribonucleoside monophosphate metabolic process (GO:0009167)	1/20	0.12586	0.280191	7.85398	16.278	IMPDH2
negative regulation of osteoclast differentiation (GO:0045671)	1/20	0.12586	0.280191	7.85398	16.278	MAFB
neuromuscular synaptic transmission (GO:0007274)	1/20	0.12586	0.280191	7.85398	16.278	RIMBP2
oligodendrocyte differentiation (GO:0048709)	1/20	0.12586	0.280191	7.85398	16.278	SOX10
regulation of protein kinase A signaling (GO:0010738)	1/20	0.12586	0.280191	7.85398	16.278	PRKAR1B
establishment of epithelial cell polarity (GO:0090162)	1/20	0.12586	0.280191	7.85398	16.278	CLASP1
positive regulation of embryonic development (GO:0040019)	1/20	0.12586	0.280191	7.85398	16.278	OSR1
positive regulation of epidermal cell differentiation (GO:0045606)	1/20	0.12586	0.280191	7.85398	16.278	FOXC1
positive regulation of heart contraction (GO:0045823)	1/20	0.12586	0.280191	7.85398	16.278	NKX2-5
hepaticobiliary system development (GO:0061008)	1/20	0.12586	0.280191	7.85398	16.278	COBL
insulin secretion (GO:0030073)	1/20	0.12586	0.280191	7.85398	16.278	PTPRN2
mesoderm development (GO:0007498)	1/20	0.12586	0.280191	7.85398	16.278	TBX1
mesoderm formation (GO:0001707)	1/20	0.12586	0.280191	7.85398	16.278	ITGB4
microtubule nucleation (GO:0007020)	1/20	0.12586	0.280191	7.85398	16.278	CLASP1
post-transcriptional gene silencing by RNA (GO:0035194)	1/20	0.12586	0.280191	7.85398	16.278	AGO3
production of small RNA involved in gene silencing by RNA (GO:0070918)	1/20	0.12586	0.280191	7.85398	16.278	AGO3
positive regulation of transmembrane receptor protein serine/threonine kinase signaling pathway (GO:0090100)	2/92	0.126598	0.281239	3.32929	6.88079	GDF6;GDF7
regulation of epithelial cell proliferation (GO:0050678)	2/93	0.128838	0.281918	3.29254	6.74707	TBX1;OSR1
regulation of heart contraction (GO:0008016)	2/93	0.128838	0.281918	3.29254	6.74707	TH;NKX2-5
visual perception (GO:0007601)	2/93	0.128838	0.281918	3.29254	6.74707	TH;CACNA2D4
negative regulation of MAPK cascade (GO:0043409)	2/94	0.131088	0.281918	3.25659	6.61701	RGS14;PIK3CB
regulation of kinase activity (GO:0043549)	2/94	0.131088	0.281918	3.25659	6.61701	EPHA4;EPHB3
positive regulation of epithelial cell migration (GO:0010634)	2/94	0.131088	0.281918	3.25659	6.61701	PIK3CB;CLASP1
hemopoiesis (GO:0030097)	2/94	0.131088	0.281918	3.25659	6.61701	NKX2-5;ZFPM1
aerobic respiration (GO:0009060)	1/21	0.131723	0.281918	7.4609	15.1237	SDHB
autonomic nervous system development (GO:0048483)	1/21	0.131723	0.281918	7.4609	15.1237	SOX10
beta-catenin destruction complex disassembly (GO:1904886)	1/21	0.131723	0.281918	7.4609	15.1237	CSNK1A1
negative regulation of ion transmembrane transporter activity (GO:0032413)	1/21	0.131723	0.281918	7.4609	15.1237	OSR1
regulation of cell-substrate junction assembly (GO:0090109)	1/21	0.131723	0.281918	7.4609	15.1237	CLASP1
negative regulation of microtubule depolymerization (GO:0007026)	1/21	0.131723	0.281918	7.4609	15.1237	CLASP1
response to glucagon (GO:0033762)	1/21	0.131723	0.281918	7.4609	15.1237	PRKAR1B
positive regulation of immune system process (GO:0002684)	1/21	0.131723	0.281918	7.4609	15.1237	PIK3CB
hydrogen peroxide catabolic process (GO:0042744)	1/21	0.131723	0.281918	7.4609	15.1237	PXDN
long-term synaptic potentiation (GO:0060291)	1/21	0.131723	0.281918	7.4609	15.1237	RGS14
positive regulation of transcription regulatory region DNA binding (GO:2000679)	1/21	0.131723	0.281918	7.4609	15.1237	FOXC1
regulation of GTPase activity (GO:0043087)	3/189	0.13384	0.285869	2.42305	4.87302	EPHA4;PRTN3;EPHB3
regulation of adenylate cyclase activity (GO:0045761)	1/22	0.137546	0.288518	7.10526	14.0954	DRD2
negative regulation of myeloid cell differentiation (GO:0045638)	1/22	0.137546	0.288518	7.10526	14.0954	MAFB
positive regulation of amyloid precursor protein catabolic process (GO:1902993)	1/22	0.137546	0.288518	7.10526	14.0954	EPHA4
positive regulation of axon extension (GO:0045773)	1/22	0.137546	0.288518	7.10526	14.0954	SEMA7A
positive regulation of DNA-templated transcription, initiation (GO:2000144)	1/22	0.137546	0.288518	7.10526	14.0954	NKX2-5
regulation of voltage-gated calcium channel activity (GO:1901385)	1/22	0.137546	0.288518	7.10526	14.0954	DRD2
positive regulation of neural precursor cell proliferation (GO:2000179)	1/22	0.137546	0.288518	7.10526	14.0954	DRD2
limb morphogenesis (GO:0035108)	1/22	0.137546	0.288518	7.10526	14.0954	TBX4
transmembrane receptor protein tyrosine kinase signaling pathway (GO:0007169)	5/404	0.135462	0.288518	1.89106	3.78036	EPHA4;FOXC1;RGS14;PIK3CB;EPHB3
regulation of MAP kinase activity (GO:0043405)	2/97	0.137892	0.288669	3.15327	6.24752	RGS14;PIK3CB
regulation of cell migration (GO:0030334)	5/408	0.13949	0.291435	1.87191	3.68722	SEMA5B;EPHA4;RIPOR1;SEMA7A;DRD2
artery development (GO:0060840)	1/23	0.143331	0.294205	6.78195	13.1746	TBX1
negative regulation of G protein-coupled receptor signaling pathway (GO:0045744)	1/23	0.143331	0.294205	6.78195	13.1746	RGS14
regulation of B cell receptor signaling pathway (GO:0050855)	1/23	0.143331	0.294205	6.78195	13.1746	PAX5
negative regulation of intracellular protein transport (GO:0090317)	1/23	0.143331	0.294205	6.78195	13.1746	SUFU
negative regulation of smoothened signaling pathway (GO:0045879)	1/23	0.143331	0.294205	6.78195	13.1746	SUFU
regulation of interleukin-4 production (GO:0032673)	1/23	0.143331	0.294205	6.78195	13.1746	ZFPM1
response to copper ion (GO:0046688)	1/23	0.143331	0.294205	6.78195	13.1746	MT1M
membrane protein ectodomain proteolysis (GO:0006509)	1/23	0.143331	0.294205	6.78195	13.1746	PRTN3
positive regulation of transcription initiation from RNA polymerase II promoter (GO:0060261)	1/23	0.143331	0.294205	6.78195	13.1746	NKX2-5
amino acid import across plasma membrane (GO:0089718)	1/24	0.149077	0.297871	6.48676	12.3462	SLC6A5
axon extension (GO:0048675)	1/24	0.149077	0.297871	6.48676	12.3462	SEMA5B
cardiac muscle cell development (GO:0055013)	1/24	0.149077	0.297871	6.48676	12.3462	NKX2-5
cardiac muscle cell differentiation (GO:0055007)	1/24	0.149077	0.297871	6.48676	12.3462	NKX2-5
negative regulation of protein depolymerization (GO:1901880)	1/24	0.149077	0.297871	6.48676	12.3462	CLASP1
negative regulation of stress fiber assembly (GO:0051497)	1/24	0.149077	0.297871	6.48676	12.3462	CLASP1
negative regulation of synaptic transmission (GO:0050805)	1/24	0.149077	0.297871	6.48676	12.3462	DRD2
dendritic cell differentiation (GO:0097028)	1/24	0.149077	0.297871	6.48676	12.3462	PRTN3
dorsal/ventral pattern formation (GO:0009953)	1/24	0.149077	0.297871	6.48676	12.3462	DSCAML1
extracellular matrix assembly (GO:0085029)	1/24	0.149077	0.297871	6.48676	12.3462	PXDN
inner ear morphogenesis (GO:0042472)	1/24	0.149077	0.297871	6.48676	12.3462	TBX1
positive regulation of p38MAPK cascade (GO:1900745)	1/24	0.149077	0.297871	6.48676	12.3462	GDF6
mammary gland development (GO:0030879)	1/24	0.149077	0.297871	6.48676	12.3462	ARHGAP35
wound healing, spreading of cells (GO:0044319)	1/24	0.149077	0.297871	6.48676	12.3462	ARHGAP35
cell junction assembly (GO:0034329)	2/102	0.149398	0.297948	2.99485	5.69362	SLITRK1;DRD2
regulation of cAMP-mediated signaling (GO:0043949)	1/25	0.154785	0.302391	6.21617	11.5976	PRKAR1B
cardiac conduction system development (GO:0003161)	1/25	0.154785	0.302391	6.21617	11.5976	NKX2-5
regulation of dopamine secretion (GO:0014059)	1/25	0.154785	0.302391	6.21617	11.5976	DRD2
negative regulation of sequestering of calcium ion (GO:0051283)	1/25	0.154785	0.302391	6.21617	11.5976	DRD2
chemical synaptic transmission, postsynaptic (GO:0099565)	1/25	0.154785	0.302391	6.21617	11.5976	DRD2
regulation of microtubule depolymerization (GO:0031114)	1/25	0.154785	0.302391	6.21617	11.5976	CLASP1
regulation of myotube differentiation (GO:0010830)	1/25	0.154785	0.302391	6.21617	11.5976	NKX2-5
peripheral nervous system development (GO:0007422)	1/25	0.154785	0.302391	6.21617	11.5976	SOX10
regulation of proteolysis involved in cellular protein catabolic process (GO:1903050)	1/25	0.154785	0.302391	6.21617	11.5976	EPHA4
positive regulation of ERBB signaling pathway (GO:1901186)	1/25	0.154785	0.302391	6.21617	11.5976	DOK1
modification-dependent protein catabolic process (GO:0019941)	3/201	0.152462	0.302391	2.27481	4.27855	UBE2I;ARIH1;RNF130
regulation of chondrocyte differentiation (GO:0032330)	1/26	0.160455	0.308884	5.96722	10.9185	GDF6
negative regulation of protein transport (GO:0051224)	1/26	0.160455	0.308884	5.96722	10.9185	DRD2
negative regulation of proteolysis involved in cellular protein catabolic process (GO:1903051)	1/26	0.160455	0.308884	5.96722	10.9185	EPHA4
regulation of synapse organization (GO:0050807)	1/26	0.160455	0.308884	5.96722	10.9185	EPHA4
glial cell development (GO:0021782)	1/26	0.160455	0.308884	5.96722	10.9185	SOX10
retinoic acid metabolic process (GO:0042573)	1/26	0.160455	0.308884	5.96722	10.9185	CYP26A1
positive regulation of microtubule polymerization or depolymerization (GO:0031112)	1/26	0.160455	0.308884	5.96722	10.9185	CLASP1
peptidyl-lysine modification (GO:0018205)	2/106	0.158738	0.308884	2.87908	5.29894	UBE2I;NUP58
negative regulation of cation channel activity (GO:2001258)	1/27	0.166087	0.311747	5.73742	10.3001	DRD2
camera-type eye development (GO:0043010)	1/27	0.166087	0.311747	5.73742	10.3001	PITX2
cellular response to cadmium ion (GO:0071276)	1/27	0.166087	0.311747	5.73742	10.3001	MT1M
dendritic spine organization (GO:0097061)	1/27	0.166087	0.311747	5.73742	10.3001	EPHB3
regulation of vasculature development (GO:1901342)	1/27	0.166087	0.311747	5.73742	10.3001	ADGRA2
release of sequestered calcium ion into cytosol (GO:0051209)	1/27	0.166087	0.311747	5.73742	10.3001	DRD2
L-alpha-amino acid transmembrane transport (GO:1902475)	1/27	0.166087	0.311747	5.73742	10.3001	SLC6A5
stress-activated protein kinase signaling cascade (GO:0031098)	1/27	0.166087	0.311747	5.73742	10.3001	CCM2
microtubule polymerization or depolymerization (GO:0031109)	1/27	0.166087	0.311747	5.73742	10.3001	NCKAP5
monocarboxylic acid catabolic process (GO:0072329)	1/27	0.166087	0.311747	5.73742	10.3001	CYP26A1
protein export from nucleus (GO:0006611)	1/27	0.166087	0.311747	5.73742	10.3001	XPO7
negative regulation of actin filament bundle assembly (GO:0032232)	1/27	0.166087	0.311747	5.73742	10.3001	CLASP1
modulation of chemical synaptic transmission (GO:0050804)	2/109	0.165813	0.311747	2.79793	5.02758	CACNA1B;DRD2
regulation of nucleic acid-templated transcription (GO:1903506)	5/430	0.162559	0.311747	1.77301	3.22104	FOXC1;MAFB;SUFU;ZNF536;TBX4
negative regulation of calcium ion transmembrane transporter activity (GO:1901020)	1/28	0.171682	0.313313	5.52464	9.73503	DRD2
calcium ion import (GO:0070509)	1/28	0.171682	0.313313	5.52464	9.73503	CACNA1B
cellular response to epidermal growth factor stimulus (GO:0071364)	1/28	0.171682	0.313313	5.52464	9.73503	FOXC1
cellular zinc ion homeostasis (GO:0006882)	1/28	0.171682	0.313313	5.52464	9.73503	MT1M
regulation of microtubule polymerization or depolymerization (GO:0031110)	1/28	0.171682	0.313313	5.52464	9.73503	CLASP1
regulation of postsynapse organization (GO:0099175)	1/28	0.171682	0.313313	5.52464	9.73503	EPHA4
positive regulation of cytosolic calcium ion concentration involved in phospholipase C-activating G protein-coupled signaling pathway (GO:0051482)	1/28	0.171682	0.313313	5.52464	9.73503	DRD2
positive regulation of microtubule polymerization (GO:0031116)	1/28	0.171682	0.313313	5.52464	9.73503	CLASP1
sarcomere organization (GO:0045214)	1/28	0.171682	0.313313	5.52464	9.73503	MYOM2
positive regulation of monooxygenase activity (GO:0032770)	1/28	0.171682	0.313313	5.52464	9.73503	PIK3CB
positive regulation of phosphatidylinositol 3-kinase activity (GO:0043552)	1/28	0.171682	0.313313	5.52464	9.73503	AMBRA1
positive regulation of synapse assembly (GO:0051965)	1/28	0.171682	0.313313	5.52464	9.73503	EPHB3
protein depolymerization (GO:0051261)	1/28	0.171682	0.313313	5.52464	9.73503	NCKAP5
protein localization to Golgi apparatus (GO:0034067)	1/28	0.171682	0.313313	5.52464	9.73503	RIPOR1
cellular divalent inorganic cation homeostasis (GO:0072503)	2/111	0.170561	0.313313	2.74632	4.85731	CALCB;MT1M
negative regulation of inflammatory response (GO:0050728)	3/212	0.170209	0.313313	2.15388	3.81393	GPR39;CALCB;PRKAR1B
actin filament polymerization (GO:0030041)	1/29	0.17724	0.315056	5.32707	9.21717	COBL
regulation of actin polymerization or depolymerization (GO:0008064)	1/29	0.17724	0.315056	5.32707	9.21717	ARHGAP35
negative regulation of wound healing (GO:0061045)	1/29	0.17724	0.315056	5.32707	9.21717	CLASP1
regulation of neuronal synaptic plasticity (GO:0048168)	1/29	0.17724	0.315056	5.32707	9.21717	DRD2
establishment of mitotic spindle localization (GO:0040001)	1/29	0.17724	0.315056	5.32707	9.21717	CLASP1
glial cell differentiation (GO:0010001)	1/29	0.17724	0.315056	5.32707	9.21717	SOX10
positive regulation of dephosphorylation (GO:0035306)	1/29	0.17724	0.315056	5.32707	9.21717	PPP1R7
response to cadmium ion (GO:0046686)	1/29	0.17724	0.315056	5.32707	9.21717	MT1M
response to zinc ion (GO:0010043)	1/29	0.17724	0.315056	5.32707	9.21717	MT1M
hydrogen peroxide metabolic process (GO:0042743)	1/29	0.17724	0.315056	5.32707	9.21717	PXDN
limb development (GO:0060173)	1/29	0.17724	0.315056	5.32707	9.21717	TBX4
production of miRNAs involved in gene silencing by miRNA (GO:0035196)	1/29	0.17724	0.315056	5.32707	9.21717	AGO3
phosphatidylinositol metabolic process (GO:0046488)	2/112	0.172943	0.315056	2.72121	4.77516	RUFY1;PIK3CB
activation of protein kinase activity (GO:0032147)	2/114	0.177724	0.315056	2.67235	4.61654	PRKAR1B;CARD14
negative regulation of cell motility (GO:2000146)	2/114	0.177724	0.315056	2.67235	4.61654	EPHA4;DRD2
positive regulation of kinase activity (GO:0033674)	2/114	0.177724	0.315056	2.67235	4.61654	EPHA4;EPHB3
positive regulation of protein modification process (GO:0031401)	3/214	0.173498	0.315056	2.13324	3.73656	TBX1;PPP1R7;CARD14
protein N-linked glycosylation via asparagine (GO:0018279)	1/30	0.18276	0.316524	5.14312	8.74114	RPN2
negative regulation of cytoskeleton organization (GO:0051494)	1/30	0.18276	0.316524	5.14312	8.74114	CLASP1
artery morphogenesis (GO:0048844)	1/30	0.18276	0.316524	5.14312	8.74114	TBX1
regulation of catecholamine secretion (GO:0050433)	1/30	0.18276	0.316524	5.14312	8.74114	DRD2
regulation of long-term synaptic potentiation (GO:1900271)	1/30	0.18276	0.316524	5.14312	8.74114	EPHA4
establishment of spindle orientation (GO:0051294)	1/30	0.18276	0.316524	5.14312	8.74114	CLASP1
regulation of striated muscle contraction (GO:0006942)	1/30	0.18276	0.316524	5.14312	8.74114	NKX2-5
positive regulation of endopeptidase activity (GO:0010950)	1/30	0.18276	0.316524	5.14312	8.74114	EPHA4
response to alcohol (GO:0097305)	1/30	0.18276	0.316524	5.14312	8.74114	TH
positive regulation of lipid kinase activity (GO:0090218)	1/30	0.18276	0.316524	5.14312	8.74114	AMBRA1
microtubule polymerization (GO:0046785)	1/30	0.18276	0.316524	5.14312	8.74114	CLASP1
zinc ion homeostasis (GO:0055069)	1/30	0.18276	0.316524	5.14312	8.74114	MT1M
morphogenesis of an epithelium (GO:0002009)	1/30	0.18276	0.316524	5.14312	8.74114	SOX10
calcium ion transport (GO:0006816)	2/115	0.180122	0.316524	2.64857	4.53996	CACNA1B;CACNA2D4
positive regulation of cell projection organization (GO:0031346)	2/117	0.184934	0.319613	2.60224	4.39195	SLITRK1;ARHGAP35
positive regulation of cell motility (GO:2000147)	3/221	0.185151	0.319613	2.06401	3.48112	SEMA5B;RIPOR1;SEMA7A
regulation of cellular pH (GO:0030641)	1/31	0.188244	0.32231	4.97143	8.30237	SLC9A3
negative regulation of osteoblast differentiation (GO:0045668)	1/31	0.188244	0.32231	4.97143	8.30237	SUFU
peptidyl-asparagine modification (GO:0018196)	1/31	0.188244	0.32231	4.97143	8.30237	RPN2
regulation of potassium ion transport (GO:0043266)	1/31	0.188244	0.32231	4.97143	8.30237	DRD2
renal water homeostasis (GO:0003091)	1/31	0.188244	0.32231	4.97143	8.30237	PRKAR1B
negative regulation of microtubule polymerization or depolymerization (GO:0031111)	1/32	0.193691	0.32581	4.81082	7.89691	CLASP1
regulation of chemotaxis (GO:0050920)	1/32	0.193691	0.32581	4.81082	7.89691	ADGRA2
regulation of dendritic spine morphogenesis (GO:0061001)	1/32	0.193691	0.32581	4.81082	7.89691	EPHA4
cellular response to glucose stimulus (GO:0071333)	1/32	0.193691	0.32581	4.81082	7.89691	PTPRN2
regulation of intracellular protein transport (GO:0033157)	1/32	0.193691	0.32581	4.81082	7.89691	RIPOR1
chondrocyte differentiation (GO:0002062)	1/32	0.193691	0.32581	4.81082	7.89691	OSR1
gene silencing by miRNA (GO:0035195)	1/32	0.193691	0.32581	4.81082	7.89691	AGO3
GPI anchor biosynthetic process (GO:0006506)	1/32	0.193691	0.32581	4.81082	7.89691	PIGX
liver development (GO:0001889)	1/32	0.193691	0.32581	4.81082	7.89691	COBL
membrane depolarization (GO:0051899)	1/32	0.193691	0.32581	4.81082	7.89691	CACNA1B
macroautophagy (GO:0016236)	2/120	0.192185	0.32581	2.5357	4.18211	ATG16L1;AMBRA1
neuron projection extension (GO:1990138)	1/33	0.199102	0.332785	4.66024	7.52134	SEMA5B
regulation of sprouting angiogenesis (GO:1903670)	1/33	0.199102	0.332785	4.66024	7.52134	PIK3CB
muscle cell development (GO:0055001)	1/33	0.199102	0.332785	4.66024	7.52134	NKX2-5
negative chemotaxis (GO:0050919)	1/33	0.199102	0.332785	4.66024	7.52134	SEMA7A
regulation of amyloid-beta formation (GO:1902003)	1/34	0.204477	0.332789	4.5188	7.17269	EPHA4
cell-substrate junction assembly (GO:0007044)	1/34	0.204477	0.332789	4.5188	7.17269	ITGB4
cellular response to vascular endothelial growth factor stimulus (GO:0035924)	1/34	0.204477	0.332789	4.5188	7.17269	FOXC1
regulation of keratinocyte differentiation (GO:0045616)	1/34	0.204477	0.332789	4.5188	7.17269	FOXC1
organelle disassembly (GO:1903008)	1/34	0.204477	0.332789	4.5188	7.17269	KLC1
phosphatidylinositol 3-kinase signaling (GO:0014065)	1/34	0.204477	0.332789	4.5188	7.17269	PIK3CB
epithelial tube morphogenesis (GO:0060562)	1/34	0.204477	0.332789	4.5188	7.17269	CCM2
positive regulation of DNA binding (GO:0043388)	1/34	0.204477	0.332789	4.5188	7.17269	FOXC1
positive regulation of epidermal growth factor receptor signaling pathway (GO:0045742)	1/34	0.204477	0.332789	4.5188	7.17269	DOK1
positive regulation of protein dephosphorylation (GO:0035307)	1/34	0.204477	0.332789	4.5188	7.17269	PPP1R7
striated muscle tissue development (GO:0014706)	1/34	0.204477	0.332789	4.5188	7.17269	GATA5
tRNA export from nucleus (GO:0006409)	1/34	0.204477	0.332789	4.5188	7.17269	NUP58
tRNA methylation (GO:0030488)	1/34	0.204477	0.332789	4.5188	7.17269	TRMT1
tRNA-containing ribonucleoprotein complex export from nucleus (GO:0071431)	1/34	0.204477	0.332789	4.5188	7.17269	NUP58
ventricular cardiac muscle tissue morphogenesis (GO:0055010)	1/34	0.204477	0.332789	4.5188	7.17269	NKX2-5
positive regulation of epithelial cell proliferation (GO:0050679)	2/123	0.199474	0.332789	2.47245	3.98577	TBX1;OSR1
non-canonical Wnt signaling pathway (GO:0035567)	2/124	0.201911	0.332789	2.45206	3.92313	AGO3;CELSR1
regulation of cellular macromolecule biosynthetic process (GO:2000112)	5/468	0.205674	0.33422	1.62431	2.56878	FOXC1;MAFB;SUFU;ZNF536;TBX4
phosphatidylinositol biosynthetic process (GO:0006661)	2/126	0.206795	0.335008	2.41227	3.8018	RUFY1;PIK3CB
synapse organization (GO:0050808)	2/126	0.206795	0.335008	2.41227	3.8018	SLITRK1;DRD2
regulation of blood circulation (GO:1903522)	1/35	0.209816	0.335769	4.38567	6.84833	TH
cellular response to amyloid-beta (GO:1904646)	1/35	0.209816	0.335769	4.38567	6.84833	EPHA4
negative regulation of Ras protein signal transduction (GO:0046580)	1/35	0.209816	0.335769	4.38567	6.84833	ARHGAP35
regulation of phosphatidylinositol 3-kinase activity (GO:0043551)	1/35	0.209816	0.335769	4.38567	6.84833	AMBRA1
regulation of postsynaptic membrane potential (GO:0060078)	1/35	0.209816	0.335769	4.38567	6.84833	DRD2
regulation of trans-synaptic signaling (GO:0099177)	1/35	0.209816	0.335769	4.38567	6.84833	CACNA1B
muscle cell differentiation (GO:0042692)	1/35	0.209816	0.335769	4.38567	6.84833	TBX1
supramolecular fiber organization (GO:0097435)	4/351	0.209582	0.335769	1.73079	2.70461	ITGB4;PXDN;CORO6;NCKAP5
negative regulation of fat cell differentiation (GO:0045599)	1/36	0.21512	0.338596	4.26015	6.54598	ZFPM1
regulation of cardiac muscle contraction (GO:0055117)	1/36	0.21512	0.338596	4.26015	6.54598	NKX2-5
regulation of embryonic development (GO:0045995)	1/36	0.21512	0.338596	4.26015	6.54598	CLASP1
regulation of microtubule-based process (GO:0032886)	1/36	0.21512	0.338596	4.26015	6.54598	CLASP1
dendrite morphogenesis (GO:0048813)	1/36	0.21512	0.338596	4.26015	6.54598	EPHB3
regulation of osteoclast differentiation (GO:0045670)	1/36	0.21512	0.338596	4.26015	6.54598	MAFB
platelet aggregation (GO:0070527)	1/36	0.21512	0.338596	4.26015	6.54598	PIK3CB
regulation of protein import into nucleus (GO:0042306)	1/36	0.21512	0.338596	4.26015	6.54598	SUFU
positive regulation of bone mineralization (GO:0030501)	1/36	0.21512	0.338596	4.26015	6.54598	OSR1
mitochondrion disassembly (GO:0061726)	1/36	0.21512	0.338596	4.26015	6.54598	AMBRA1
Wnt signaling pathway, calcium modulating pathway (GO:0007223)	1/36	0.21512	0.338596	4.26015	6.54598	AGO3
regulation of response to external stimulus (GO:0032101)	2/130	0.216601	0.339406	2.33641	3.574	SEMA7A;ADGRA2
positive regulation of canonical Wnt signaling pathway (GO:0090263)	2/130	0.216601	0.339406	2.33641	3.574	ADGRA2;LRRK1
Golgi organization (GO:0007030)	2/130	0.216601	0.339406	2.33641	3.574	CSNK1A1;CLASP1
regulation of intracellular pH (GO:0051453)	1/37	0.220388	0.342284	4.1416	6.26363	SLC9A3
regulation of microtubule cytoskeleton organization (GO:0070507)	1/37	0.220388	0.342284	4.1416	6.26363	CLASP1
regulation of p38MAPK cascade (GO:1900744)	1/37	0.220388	0.342284	4.1416	6.26363	GDF6
positive regulation of cytokinesis (GO:0032467)	1/37	0.220388	0.342284	4.1416	6.26363	DRD2
positive regulation of exocytosis (GO:0045921)	1/37	0.220388	0.342284	4.1416	6.26363	CLASP1
tRNA transport (GO:0051031)	1/37	0.220388	0.342284	4.1416	6.26363	NUP58
regulation of cell adhesion (GO:0030155)	2/133	0.223983	0.346845	2.28256	3.41513	EPHA4;EPHB3
transmembrane receptor protein serine/threonine kinase signaling pathway (GO:0007178)	2/133	0.223983	0.346845	2.28256	3.41513	GDF6;GDF7
regulation of axon extension (GO:0030516)	1/38	0.225621	0.347846	4.02947	5.99947	SEMA7A
positive regulation of cell development (GO:0010720)	1/38	0.225621	0.347846	4.02947	5.99947	RGS14
ncRNA export from nucleus (GO:0097064)	1/38	0.225621	0.347846	4.02947	5.99947	NUP58
regulation of dendrite development (GO:0050773)	1/39	0.230819	0.350725	3.92323	5.75193	COBL
negative regulation of protein secretion (GO:0050709)	1/39	0.230819	0.350725	3.92323	5.75193	DRD2
negative regulation of secretion by cell (GO:1903531)	1/39	0.230819	0.350725	3.92323	5.75193	DRD2
regulation of intracellular transport (GO:0032386)	1/39	0.230819	0.350725	3.92323	5.75193	MLC1
regulation of nitric-oxide synthase activity (GO:0050999)	1/39	0.230819	0.350725	3.92323	5.75193	PIK3CB
endothelial cell migration (GO:0043542)	1/39	0.230819	0.350725	3.92323	5.75193	ADGRA2
regulation of protein tyrosine kinase activity (GO:0061097)	1/39	0.230819	0.350725	3.92323	5.75193	EPHA4
regulation of receptor-mediated endocytosis (GO:0048259)	1/39	0.230819	0.350725	3.92323	5.75193	PIK3CB
response to peptide (GO:1901652)	1/39	0.230819	0.350725	3.92323	5.75193	CACNA1B
membrane protein proteolysis (GO:0033619)	1/39	0.230819	0.350725	3.92323	5.75193	PRTN3
autophagy of mitochondrion (GO:0000422)	1/40	0.235983	0.354985	3.82244	5.51959	AMBRA1
nucleocytoplasmic transport (GO:0006913)	1/40	0.235983	0.354985	3.82244	5.51959	RGS14
regulation of microtubule polymerization (GO:0031113)	1/40	0.235983	0.354985	3.82244	5.51959	CLASP1
regulation of sodium ion transmembrane transporter activity (GO:2000649)	1/40	0.235983	0.354985	3.82244	5.51959	OSR1
response to organonitrogen compound (GO:0010243)	1/40	0.235983	0.354985	3.82244	5.51959	DRD2
positive regulation of ossification (GO:0045778)	1/40	0.235983	0.354985	3.82244	5.51959	OSR1
stem cell differentiation (GO:0048863)	1/40	0.235983	0.354985	3.82244	5.51959	OSR1
positive regulation of protein phosphorylation (GO:0001934)	4/371	0.237946	0.357429	1.63479	2.34709	TBX1;GDF6;CARD14;GDF7
regulation of cell development (GO:0060284)	1/41	0.241112	0.35911	3.72669	5.3012	ADGRA2
regulation of protein dephosphorylation (GO:0035304)	1/41	0.241112	0.35911	3.72669	5.3012	PPP1R7
epithelial cell migration (GO:0010631)	1/41	0.241112	0.35911	3.72669	5.3012	ADGRA2
positive regulation of biomineral tissue development (GO:0070169)	1/41	0.241112	0.35911	3.72669	5.3012	OSR1
import into cell (GO:0098657)	1/41	0.241112	0.35911	3.72669	5.3012	NEURL1B
visual system development (GO:0150063)	1/41	0.241112	0.35911	3.72669	5.3012	FOXC1
calcium ion transmembrane import into cytosol (GO:0097553)	1/42	0.246207	0.362634	3.63561	5.09562	DRD2
cellular respiration (GO:0045333)	1/42	0.246207	0.362634	3.63561	5.09562	SDHB
ceramide biosynthetic process (GO:0046513)	1/42	0.246207	0.362634	3.63561	5.09562	DEGS2
phosphatidylinositol phosphate biosynthetic process (GO:0046854)	1/42	0.246207	0.362634	3.63561	5.09562	PIK3CB
regulation of ubiquitin-dependent protein catabolic process (GO:2000058)	1/42	0.246207	0.362634	3.63561	5.09562	FOXF2
positive regulation of epithelial to mesenchymal transition (GO:0010718)	1/42	0.246207	0.362634	3.63561	5.09562	FOXC1
positive regulation of protein tyrosine kinase activity (GO:0061098)	1/42	0.246207	0.362634	3.63561	5.09562	EPHA4
Ras protein signal transduction (GO:0007265)	2/142	0.246233	0.362634	2.13485	2.99194	RIPOR1;CELSR1
regulation of carbohydrate catabolic process (GO:0043470)	1/43	0.251268	0.364442	3.54887	4.90183	NUP58
regulation of cell-cell adhesion (GO:0022407)	1/43	0.251268	0.364442	3.54887	4.90183	EPHB3
regulation of cell-substrate adhesion (GO:0010810)	1/43	0.251268	0.364442	3.54887	4.90183	PIK3CB
negative regulation of proteolysis (GO:0045861)	1/43	0.251268	0.364442	3.54887	4.90183	EPHA4
cellular response to retinoic acid (GO:0071300)	1/43	0.251268	0.364442	3.54887	4.90183	TBX1
regulation of purine nucleotide metabolic process (GO:1900542)	1/43	0.251268	0.364442	3.54887	4.90183	NUP58
heart looping (GO:0001947)	1/43	0.251268	0.364442	3.54887	4.90183	NKX2-5
signal release from synapse (GO:0099643)	1/43	0.251268	0.364442	3.54887	4.90183	PTPRN2
positive regulation of neuron differentiation (GO:0045666)	1/43	0.251268	0.364442	3.54887	4.90183	NKX2-5
positive regulation of peptide hormone secretion (GO:0090277)	1/43	0.251268	0.364442	3.54887	4.90183	DRD2
myofibril assembly (GO:0030239)	1/43	0.251268	0.364442	3.54887	4.90183	MYOM2
cation transmembrane transport (GO:0098655)	1/44	0.256295	0.368687	3.46617	4.71893	SLC6A5
neurotransmitter secretion (GO:0007269)	1/44	0.256295	0.368687	3.46617	4.71893	PTPRN2
positive regulation of cell division (GO:0051781)	1/44	0.256295	0.368687	3.46617	4.71893	DRD2
homotypic cell-cell adhesion (GO:0034109)	1/44	0.256295	0.368687	3.46617	4.71893	PIK3CB
mitotic spindle assembly (GO:0090307)	1/44	0.256295	0.368687	3.46617	4.71893	CLASP1
mRNA catabolic process (GO:0006402)	1/44	0.256295	0.368687	3.46617	4.71893	AGO3
positive regulation of macromolecule metabolic process (GO:0010604)	4/384	0.256854	0.368987	1.57781	2.14464	AGO3;OSR1;GATA5;PIK3CB
positive regulation of Notch signaling pathway (GO:0045747)	1/45	0.261289	0.374336	3.38722	4.54608	GATA5
regulation of cytosolic calcium ion concentration (GO:0051480)	2/148	0.261116	0.374336	2.04649	2.74801	CALCB;DRD2
erythrocyte differentiation (GO:0030218)	1/46	0.266249	0.379892	3.31178	4.38255	ZFPM1
regulation of synaptic transmission, glutamatergic (GO:0051966)	1/46	0.266249	0.379892	3.31178	4.38255	DRD2
positive regulation of organelle assembly (GO:1902117)	1/46	0.266249	0.379892	3.31178	4.38255	ARHGAP35
regulation of DNA binding (GO:0051101)	1/47	0.271177	0.384319	3.23962	4.22765	FOXC1
determination of heart left/right asymmetry (GO:0061371)	1/47	0.271177	0.384319	3.23962	4.22765	NKX2-5
embryonic heart tube morphogenesis (GO:0003143)	1/47	0.271177	0.384319	3.23962	4.22765	NKX2-5
epithelial to mesenchymal transition (GO:0001837)	1/47	0.271177	0.384319	3.23962	4.22765	FOXF2
actin filament organization (GO:0007015)	2/152	0.271045	0.384319	1.99152	2.59986	CORO6;COBL
positive regulation of Wnt signaling pathway (GO:0030177)	2/153	0.273527	0.387129	1.97823	2.56448	ADGRA2;LRRK1
purine ribonucleotide biosynthetic process (GO:0009152)	1/48	0.276071	0.388122	3.17053	4.08078	IMPDH2
negative regulation of mitotic cell cycle (GO:0045930)	1/48	0.276071	0.388122	3.17053	4.08078	FOXC1
cellular response to alcohol (GO:0097306)	1/48	0.276071	0.388122	3.17053	4.08078	MLC1
substrate adhesion-dependent cell spreading (GO:0034446)	1/48	0.276071	0.388122	3.17053	4.08078	EPHB3
myelination (GO:0042552)	1/48	0.276071	0.388122	3.17053	4.08078	SOX10
adherens junction organization (GO:0034332)	1/49	0.280933	0.391872	3.10432	3.94137	CDH4
aminoglycan biosynthetic process (GO:0006023)	1/49	0.280933	0.391872	3.10432	3.94137	HS3ST6
cellular defense response (GO:0006968)	1/49	0.280933	0.391872	3.10432	3.94137	NCR2
RNA catabolic process (GO:0006401)	1/49	0.280933	0.391872	3.10432	3.94137	AGO3
peptidyl-serine phosphorylation (GO:0018105)	2/156	0.280972	0.391872	1.93939	2.46206	CSNK1A1;RPS6KA2
phosphorylation (GO:0016310)	4/400	0.280525	0.391872	1.51282	1.92294	PRKAR1B;CSNK1A1;FASTK;PIK3CB
actin polymerization or depolymerization (GO:0008154)	1/50	0.285763	0.396166	3.04082	3.8089	COBL
negative regulation of ERK1 and ERK2 cascade (GO:0070373)	1/50	0.285763	0.396166	3.04082	3.8089	RGS14
neuron migration (GO:0001764)	1/50	0.285763	0.396166	3.04082	3.8089	CELSR1
cellular response to growth factor stimulus (GO:0071363)	2/158	0.285932	0.396166	1.91434	2.39675	TBX1;FOXC1
skeletal system development (GO:0001501)	2/158	0.285932	0.396166	1.91434	2.39675	SUFU;TBX4
regulation of epithelial cell migration (GO:0010632)	1/51	0.29056	0.398905	2.97985	3.68293	CLASP1
negative regulation of transport (GO:0051051)	1/51	0.29056	0.398905	2.97985	3.68293	PRTN3
regulation of smoothened signaling pathway (GO:0008589)	1/51	0.29056	0.398905	2.97985	3.68293	SUFU
inositol lipid-mediated signaling (GO:0048017)	1/51	0.29056	0.398905	2.97985	3.68293	PIK3CB
mitotic nuclear membrane organization (GO:0101024)	1/51	0.29056	0.398905	2.97985	3.68293	UBE2I
mitotic nuclear membrane reassembly (GO:0007084)	1/51	0.29056	0.398905	2.97985	3.68293	UBE2I
protein autophosphorylation (GO:0046777)	2/159	0.28841	0.398905	1.90205	2.36495	EPHA4;EPHB3
amide biosynthetic process (GO:0043604)	1/52	0.295326	0.4023	2.92127	3.56301	DEGS2
cartilage development (GO:0051216)	1/52	0.295326	0.4023	2.92127	3.56301	OSR1
regulation of exocytosis (GO:0017157)	1/52	0.295326	0.4023	2.92127	3.56301	CLASP1
positive regulation of developmental growth (GO:0048639)	1/52	0.295326	0.4023	2.92127	3.56301	SEMA7A
sprouting angiogenesis (GO:0002040)	1/52	0.295326	0.4023	2.92127	3.56301	ADGRA2
myeloid cell differentiation (GO:0030099)	1/52	0.295326	0.4023	2.92127	3.56301	ZFPM1
epidermal cell differentiation (GO:0009913)	1/53	0.300059	0.407694	2.86495	3.44876	PITX2
IRE1-mediated unfolded protein response (GO:0036498)	1/53	0.300059	0.407694	2.86495	3.44876	KDELR3
regulation of focal adhesion assembly (GO:0051893)	1/54	0.304761	0.410901	2.81075	3.33981	CLASP1
nuclear membrane reassembly (GO:0031468)	1/54	0.304761	0.410901	2.81075	3.33981	UBE2I
cytoplasmic microtubule organization (GO:0031122)	1/54	0.304761	0.410901	2.81075	3.33981	CLASP1
regulation of proteasomal protein catabolic process (GO:0061136)	1/54	0.304761	0.410901	2.81075	3.33981	FOXF2
glycosaminoglycan metabolic process (GO:0030203)	1/54	0.304761	0.410901	2.81075	3.33981	HS3ST6
negative regulation of canonical Wnt signaling pathway (GO:0090090)	2/165	0.303261	0.410901	1.83147	2.18525	CSNK1A1;NKX2-5
regulation of cardiac conduction (GO:1903779)	1/55	0.309432	0.416133	2.75856	3.23584	NKX2-5
ceramide metabolic process (GO:0006672)	1/55	0.309432	0.416133	2.75856	3.23584	DEGS2
protein-containing complex disassembly (GO:0032984)	1/56	0.314072	0.419692	2.70827	3.13654	CSNK1A1
regulation of ATP metabolic process (GO:1903578)	1/56	0.314072	0.419692	2.70827	3.13654	NUP58
chemokine-mediated signaling pathway (GO:0070098)	1/56	0.314072	0.419692	2.70827	3.13654	FOXC1
peptidyl-tyrosine modification (GO:0018212)	1/56	0.314072	0.419692	2.70827	3.13654	EPHA4
peptidyl-serine modification (GO:0018209)	2/169	0.313133	0.419692	1.78724	2.07522	CSNK1A1;RPS6KA2
regulation of bone mineralization (GO:0030500)	1/57	0.31868	0.422633	2.65977	3.04163	OSR1
cellular response to peptide (GO:1901653)	1/57	0.31868	0.422633	2.65977	3.04163	EPHA4
positive regulation of cell junction assembly (GO:1901890)	1/57	0.31868	0.422633	2.65977	3.04163	EPHB3
renal system development (GO:0072001)	1/57	0.31868	0.422633	2.65977	3.04163	FOXC1
positive regulation of interferon-gamma production (GO:0032729)	1/57	0.31868	0.422633	2.65977	3.04163	ZFPM1
neuron projection development (GO:0031175)	2/171	0.318058	0.422633	1.76591	2.02289	EPHA4;EPHB3
regulation of phagocytosis (GO:0050764)	1/58	0.323258	0.426555	2.61298	2.95085	PRTN3
RNA modification (GO:0009451)	1/58	0.323258	0.426555	2.61298	2.95085	TRMT1
membrane lipid biosynthetic process (GO:0046467)	1/58	0.323258	0.426555	2.61298	2.95085	DEGS2
muscle organ development (GO:0007517)	1/58	0.323258	0.426555	2.61298	2.95085	TBX1
protein polymerization (GO:0051258)	1/59	0.327806	0.431474	2.5678	2.86396	COBL
selective autophagy (GO:0061912)	1/59	0.327806	0.431474	2.5678	2.86396	AMBRA1
adenylate cyclase-inhibiting G protein-coupled receptor signaling pathway (GO:0007193)	1/60	0.332323	0.435306	2.52415	2.78073	DRD2
cellular response to chemokine (GO:1990869)	1/60	0.332323	0.435306	2.52415	2.78073	FOXC1
response to organic cyclic compound (GO:0014070)	1/60	0.332323	0.435306	2.52415	2.78073	DRD2
positive regulation of developmental process (GO:0051094)	2/177	0.332784	0.435306	1.70485	1.87578	COBL;CLASP1
glycerophospholipid biosynthetic process (GO:0046474)	2/177	0.332784	0.435306	1.70485	1.87578	RUFY1;PIK3CB
regulation of mitotic cell cycle (GO:0007346)	2/178	0.33523	0.437961	1.69508	1.85261	FOXC1;TTC28
regulation of DNA-templated transcription, initiation (GO:2000142)	1/61	0.336809	0.438393	2.48195	2.70096	AGO3
regulation of endocytosis (GO:0030100)	1/61	0.336809	0.438393	2.48195	2.70096	RUFY1
response to light stimulus (GO:0009416)	1/61	0.336809	0.438393	2.48195	2.70096	DRD2
protein stabilization (GO:0050821)	2/179	0.337673	0.438975	1.68541	1.82981	EPHA4;A1CF
regulation of neurogenesis (GO:0050767)	1/62	0.341266	0.442009	2.44114	2.62445	RGS14
response to retinoic acid (GO:0032526)	1/62	0.341266	0.442009	2.44114	2.62445	TBX1
stress-activated MAPK cascade (GO:0051403)	1/62	0.341266	0.442009	2.44114	2.62445	CCM2
anterior/posterior pattern specification (GO:0009952)	1/63	0.345694	0.446097	2.40165	2.55104	TBX1
neuropeptide signaling pathway (GO:0007218)	1/63	0.345694	0.446097	2.40165	2.55104	SORCS3
positive regulation of Ras protein signal transduction (GO:0046579)	1/63	0.345694	0.446097	2.40165	2.55104	PIK3CB
regulation of cilium assembly (GO:1902017)	1/64	0.350091	0.450668	2.36341	2.48054	ARHGAP35
tRNA processing (GO:0008033)	1/64	0.350091	0.450668	2.36341	2.48054	TRMT1
regulation of RNA metabolic process (GO:0051252)	1/65	0.35446	0.455178	2.32636	2.41281	FASTK
tRNA modification (GO:0006400)	1/65	0.35446	0.455178	2.32636	2.41281	TRMT1
cellular response to nutrient levels (GO:0031669)	1/66	0.358799	0.460189	2.29046	2.3477	RIPOR1
protein N-linked glycosylation (GO:0006487)	1/67	0.363109	0.463459	2.25564	2.28508	RPN2
anion transmembrane transport (GO:0098656)	1/67	0.363109	0.463459	2.25564	2.28508	SLC6A5
regulation of epidermal growth factor receptor signaling pathway (GO:0042058)	1/67	0.363109	0.463459	2.25564	2.28508	DOK1
vascular endothelial growth factor receptor signaling pathway (GO:0048010)	1/67	0.363109	0.463459	2.25564	2.28508	PIK3CB
canonical Wnt signaling pathway (GO:0060070)	1/68	0.367391	0.467225	2.22186	2.22481	CSNK1A1
negative regulation of transforming growth factor beta receptor signaling pathway (GO:0030512)	1/68	0.367391	0.467225	2.22186	2.22481	PRDM16
negative regulation of Wnt signaling pathway (GO:0030178)	2/191	0.366768	0.467225	1.57744	1.58221	CSNK1A1;NKX2-5
peptidyl-tyrosine phosphorylation (GO:0018108)	1/69	0.371644	0.470927	2.18908	2.16679	EPHA4
positive regulation of protein polymerization (GO:0032273)	1/69	0.371644	0.470927	2.18908	2.16679	CLASP1
positive regulation of protein transport (GO:0051222)	1/69	0.371644	0.470927	2.18908	2.16679	RIPOR1
negative regulation of macromolecule metabolic process (GO:0010605)	2/194	0.373969	0.473304	1.55256	1.52707	AGO3;GATA5
establishment of protein localization to membrane (GO:0090150)	1/70	0.375868	0.474567	2.15724	2.1109	SYNE3
sterol metabolic process (GO:0016125)	1/70	0.375868	0.474567	2.15724	2.1109	CYP26A1
protein localization to membrane (GO:0072657)	2/195	0.376362	0.474621	1.54443	1.50923	PACS1;SYNE3
negative regulation of nucleic acid-templated transcription (GO:1903507)	4/464	0.377469	0.475448	1.29806	1.26466	UBE2I;PRDM16;NKX2-5;SAMD11
regulation of glycolytic process (GO:0006110)	1/71	0.380065	0.475872	2.12632	2.05703	NUP58
regulation of hematopoietic stem cell differentiation (GO:1902036)	1/71	0.380065	0.475872	2.12632	2.05703	FOXC1
phosphatidylinositol-mediated signaling (GO:0048015)	1/71	0.380065	0.475872	2.12632	2.05703	PIK3CB
Fc-gamma receptor signaling pathway involved in phagocytosis (GO:0038096)	1/71	0.380065	0.475872	2.12632	2.05703	PIK3CB
myeloid leukocyte differentiation (GO:0002573)	1/71	0.380065	0.475872	2.12632	2.05703	PRTN3
cell morphogenesis involved in differentiation (GO:0000904)	1/72	0.384233	0.478247	2.09626	2.00509	EPHB3
negative regulation of supramolecular fiber organization (GO:1902904)	1/72	0.384233	0.478247	2.09626	2.00509	CLASP1
Fc-gamma receptor signaling pathway (GO:0038094)	1/72	0.384233	0.478247	2.09626	2.00509	PIK3CB
positive regulation of secretion by cell (GO:1903532)	1/72	0.384233	0.478247	2.09626	2.00509	CLASP1
negative regulation of intracellular signal transduction (GO:1902532)	2/198	0.383518	0.478247	1.52056	1.45726	PIK3CB;DRD2
endomembrane system organization (GO:0010256)	2/199	0.385896	0.47975	1.51277	1.44044	CSNK1A1;CLASP1
neurotransmitter transport (GO:0006836)	1/73	0.388373	0.480561	2.06704	1.95498	PTPRN2
regulation of Rho protein signal transduction (GO:0035023)	1/73	0.388373	0.480561	2.06704	1.95498	ARHGAP35
positive regulation of synaptic transmission (GO:0050806)	1/73	0.388373	0.480561	2.06704	1.95498	RGS14
ubiquitin-dependent ERAD pathway (GO:0030433)	1/73	0.388373	0.480561	2.06704	1.95498	RNF121
negative regulation of protein binding (GO:0032091)	1/74	0.392486	0.481908	2.03862	1.90663	ZFPM1
NIK/NF-kappaB signaling (GO:0038061)	1/74	0.392486	0.481908	2.03862	1.90663	CARD14
regulation of stress fiber assembly (GO:0051492)	1/74	0.392486	0.481908	2.03862	1.90663	CLASP1
Fc receptor mediated stimulatory signaling pathway (GO:0002431)	1/74	0.392486	0.481908	2.03862	1.90663	PIK3CB
sphingolipid biosynthetic process (GO:0030148)	1/74	0.392486	0.481908	2.03862	1.90663	DEGS2
mitotic nuclear division (GO:0140014)	1/74	0.392486	0.481908	2.03862	1.90663	CLASP1
positive regulation of cell population proliferation (GO:0008284)	4/474	0.392665	0.481908	1.26979	1.18699	TBX1;OSR1;PRTN3;NKX2-5
regulation of angiogenesis (GO:0045765)	2/203	0.395368	0.484659	1.48236	1.37554	FOXC1;ADGRA2
regulation of hematopoietic progenitor cell differentiation (GO:1901532)	1/75	0.396572	0.48557	2.01097	1.85995	FOXC1
actomyosin structure organization (GO:0031032)	1/76	0.40063	0.488834	1.98406	1.81485	MYOM2
regulation of RNA splicing (GO:0043484)	1/76	0.40063	0.488834	1.98406	1.81485	FASTK
protein import into nucleus (GO:0006606)	1/76	0.40063	0.488834	1.98406	1.81485	IPO8
neutrophil migration (GO:1990266)	1/77	0.404661	0.490497	1.95786	1.77128	PRTN3
import into nucleus (GO:0051170)	1/77	0.404661	0.490497	1.95786	1.77128	IPO8
inorganic cation import across plasma membrane (GO:0098659)	1/77	0.404661	0.490497	1.95786	1.77128	SLC9A3
positive regulation of phosphatidylinositol 3-kinase signaling (GO:0014068)	1/77	0.404661	0.490497	1.95786	1.77128	PIK3CB
regulation of protein kinase B signaling (GO:0051896)	2/207	0.404773	0.490497	1.45314	1.31426	PIK3CB;DRD2
positive regulation of gene expression (GO:0010628)	4/482	0.404788	0.490497	1.24802	1.1287	AGO3;OSR1;GATA5;PIK3CB
regulation of cell population proliferation (GO:0042127)	6/764	0.405309	0.490564	1.18165	1.06715	TBX1;AGO3;RPS6KA2;PRTN3;DRD2;NKX2-5
negative regulation of blood vessel morphogenesis (GO:2000181)	1/78	0.408665	0.492926	1.93233	1.72916	FOXC1
positive regulation of multicellular organismal process (GO:0051240)	3/345	0.407986	0.492926	1.30735	1.17207	FOXC1;PRDM16;GATA5
positive regulation of cellular process (GO:0048522)	5/625	0.408412	0.492926	1.20318	1.07742	TBX1;EPHA4;MLC1;PRTN3;NKX2-5
negative regulation of apoptotic process (GO:0043066)	4/485	0.409323	0.493155	1.24004	1.10767	TBX1;OSR1;NKX2-5;CARD14
regulation of cellular response to heat (GO:1900034)	1/79	0.412643	0.495454	1.90746	1.68843	NUP58
regulation of ion transport (GO:0043269)	1/79	0.412643	0.495454	1.90746	1.68843	DRD2
regulation of neuron differentiation (GO:0045664)	1/79	0.412643	0.495454	1.90746	1.68843	NKX2-5
regulation of fat cell differentiation (GO:0045598)	1/80	0.416594	0.497926	1.88322	1.64903	ZFPM1
positive regulation of cell adhesion (GO:0045785)	1/80	0.416594	0.497926	1.88322	1.64903	EPHA4
glycerophospholipid metabolic process (GO:0006650)	1/80	0.416594	0.497926	1.88322	1.64903	PIGX
skin development (GO:0043588)	1/80	0.416594	0.497926	1.88322	1.64903	ITGB4
phospholipase C-activating G protein-coupled receptor signaling pathway (GO:0007200)	1/81	0.420518	0.501479	1.85959	1.6109	DRD2
positive regulation of cellular amide metabolic process (GO:0034250)	1/81	0.420518	0.501479	1.85959	1.6109	EPHA4
regulation of G protein-coupled receptor signaling pathway (GO:0008277)	1/82	0.424416	0.504984	1.83654	1.57399	RGS14
ubiquitin-dependent protein catabolic process (GO:0006511)	3/354	0.42409	0.504984	1.27324	1.0922	UBE2I;ARIH1;RNF130
extracellular structure organization (GO:0043062)	2/216	0.425677	0.505912	1.39139	1.18835	ITGB4;PXDN
regulation of defense response (GO:0031347)	1/83	0.428289	0.506728	1.81405	1.53824	SEMA7A
regulation of osteoblast differentiation (GO:0045667)	1/83	0.428289	0.506728	1.81405	1.53824	SUFU
positive regulation of plasma membrane bounded cell projection assembly (GO:0120034)	1/83	0.428289	0.506728	1.81405	1.53824	ARHGAP35
external encapsulating structure organization (GO:0045229)	2/217	0.427977	0.506728	1.38485	1.1753	ITGB4;PXDN
regulation of cytokinesis (GO:0032465)	1/84	0.432135	0.509561	1.7921	1.5036	DRD2
nuclear export (GO:0051168)	1/84	0.432135	0.509561	1.7921	1.5036	XPO7
spindle assembly (GO:0051225)	1/84	0.432135	0.509561	1.7921	1.5036	CLASP1
regulation of cell cycle G2/M phase transition (GO:1902749)	1/85	0.435956	0.512918	1.77068	1.47004	CLASP1
Wnt signaling pathway, planar cell polarity pathway (GO:0060071)	1/85	0.435956	0.512918	1.77068	1.47004	CELSR1
transcription, DNA-templated (GO:0006351)	2/221	0.437128	0.513722	1.35928	1.12484	NFIC;PAX5
regulation of interferon-gamma production (GO:0032649)	1/86	0.439751	0.515655	1.74976	1.43751	ZFPM1
positive regulation of endothelial cell migration (GO:0010595)	1/86	0.439751	0.515655	1.74976	1.43751	PIK3CB
calcium ion transmembrane transport (GO:0070588)	1/87	0.443521	0.518919	1.72932	1.40596	CACNA2D4
ERAD pathway (GO:0036503)	1/87	0.443521	0.518919	1.72932	1.40596	RNF121
negative regulation of binding (GO:0051100)	1/88	0.447266	0.520985	1.70936	1.37536	ZFPM1
regulation of establishment of planar polarity (GO:0090175)	1/88	0.447266	0.520985	1.70936	1.37536	CELSR1
sensory perception of mechanical stimulus (GO:0050954)	1/88	0.447266	0.520985	1.70936	1.37536	TBX1
metal ion transport (GO:0030001)	1/88	0.447266	0.520985	1.70936	1.37536	CACNA1B
regulation of endothelial cell migration (GO:0010594)	1/89	0.450985	0.524158	1.68985	1.34566	PIK3CB
protein import (GO:0017038)	1/89	0.450985	0.524158	1.68985	1.34566	IPO8
positive regulation of autophagy (GO:0010508)	1/90	0.45468	0.526709	1.67078	1.31684	PIK3CB
positive regulation of binding (GO:0051099)	1/90	0.45468	0.526709	1.67078	1.31684	FOXC1
sodium ion transport (GO:0006814)	1/90	0.45468	0.526709	1.67078	1.31684	SLC6A5
sensory perception of sound (GO:0007605)	1/91	0.45835	0.529214	1.65213	1.28886	TBX1
positive regulation of supramolecular fiber organization (GO:1902905)	1/91	0.45835	0.529214	1.65213	1.28886	CLASP1
positive regulation of transport (GO:0051050)	1/91	0.45835	0.529214	1.65213	1.28886	MLC1
apoptotic process (GO:0006915)	2/231	0.459654	0.530138	1.29926	1.00989	TBX1;GDF6
cellular response to fibroblast growth factor stimulus (GO:0044344)	1/92	0.461996	0.531094	1.63389	1.26169	TBX1
retinoid metabolic process (GO:0001523)	1/92	0.461996	0.531094	1.63389	1.26169	CYP26A1
Wnt signaling pathway (GO:0016055)	1/92	0.461996	0.531094	1.63389	1.26169	CSNK1A1
ciliary basal body-plasma membrane docking (GO:0097711)	1/95	0.472787	0.541136	1.58151	1.18472	CLASP1
sensory perception of light stimulus (GO:0050953)	1/95	0.472787	0.541136	1.58151	1.18472	TH
mRNA metabolic process (GO:0016071)	1/95	0.472787	0.541136	1.58151	1.18472	AGO3
negative regulation of programmed cell death (GO:0043069)	3/381	0.471439	0.541136	1.18066	0.887818	OSR1;NKX2-5;CARD14
regulation of ERK1 and ERK2 cascade (GO:0070372)	2/238	0.475112	0.543206	1.26027	0.9379	SEMA7A;RGS14
cellular transition metal ion homeostasis (GO:0046916)	1/96	0.476336	0.543426	1.56478	1.16049	MT1M
regulation of vesicle-mediated transport (GO:0060627)	1/96	0.476336	0.543426	1.56478	1.16049	RUFY1
calcium ion homeostasis (GO:0055074)	1/97	0.479862	0.545675	1.5484	1.13692	CALCB
positive regulation of cold-induced thermogenesis (GO:0120162)	1/97	0.479862	0.545675	1.5484	1.13692	PRDM16
glycosaminoglycan biosynthetic process (GO:0006024)	1/97	0.479862	0.545675	1.5484	1.13692	HS3ST6
antigen processing and presentation of exogenous peptide antigen via MHC class II (GO:0019886)	1/98	0.483364	0.549064	1.53236	1.114	KLC1
sensory perception of chemical stimulus (GO:0007606)	1/99	0.486842	0.551231	1.51665	1.09171	DRD2
positive regulation of stress-activated MAPK cascade (GO:0032874)	1/99	0.486842	0.551231	1.51665	1.09171	GDF6
mRNA-containing ribonucleoprotein complex export from nucleus (GO:0071427)	1/99	0.486842	0.551231	1.51665	1.09171	NUP58
antigen processing and presentation of peptide antigen via MHC class II (GO:0002495)	1/100	0.490298	0.553358	1.50125	1.07001	KLC1
cell-matrix adhesion (GO:0007160)	1/100	0.490298	0.553358	1.50125	1.07001	ITGB4
regulation of transforming growth factor beta receptor signaling pathway (GO:0017015)	1/100	0.490298	0.553358	1.50125	1.07001	PRDM16
epithelial cell differentiation (GO:0030855)	1/101	0.49373	0.55604	1.48617	1.04889	TBX1
positive regulation of cell cycle process (GO:0090068)	1/101	0.49373	0.55604	1.48617	1.04889	DRD2
positive regulation of cell growth (GO:0030307)	1/102	0.497139	0.559281	1.47138	1.02832	SEMA7A
antigen processing and presentation of exogenous peptide antigen (GO:0002478)	1/103	0.500525	0.562299	1.45688	1.0083	KLC1
negative regulation of cellular macromolecule biosynthetic process (GO:2000113)	4/547	0.500889	0.562299	1.09494	0.757011	UBE2I;PRDM16;NKX2-5;SAMD11
cellular metal ion homeostasis (GO:0006875)	1/104	0.503889	0.563863	1.44266	0.988798	CALCB
steroid metabolic process (GO:0008202)	1/104	0.503889	0.563863	1.44266	0.988798	CYP26A1
mRNA transport (GO:0051028)	1/104	0.503889	0.563863	1.44266	0.988798	NUP58
cellular response to peptide hormone stimulus (GO:0071375)	1/106	0.510549	0.568898	1.41504	0.951284	PRKAR1B
regulation of phosphatidylinositol 3-kinase signaling (GO:0014066)	1/106	0.510549	0.568898	1.41504	0.951284	PIK3CB
RNA export from nucleus (GO:0006405)	1/106	0.510549	0.568898	1.41504	0.951284	NUP58
protein localization to nucleus (GO:0034504)	1/106	0.510549	0.568898	1.41504	0.951284	IPO8
mRNA export from nucleus (GO:0006406)	1/107	0.513846	0.571966	1.40162	0.93324	NUP58
negative regulation of transmembrane receptor protein serine/threonine kinase signaling pathway (GO:0090101)	1/108	0.517121	0.575004	1.38845	0.915651	PRDM16
protein modification by small protein conjugation (GO:0032446)	3/409	0.518641	0.576086	1.09766	0.720659	UBE2I;ARIH1;NUP58
regulation of protein ubiquitination (GO:0031396)	1/109	0.520374	0.577401	1.37552	0.898502	FOXF2
Fc-epsilon receptor signaling pathway (GO:0038095)	1/111	0.526814	0.583318	1.35038	0.865465	PIK3CB
sensory perception of smell (GO:0007608)	1/111	0.526814	0.583318	1.35038	0.865465	DRD2
negative regulation of cellular process (GO:0048523)	4/566	0.527783	0.583777	1.05688	0.675424	TBX1;RPS6KA2;PRTN3;DRD2
Fc receptor signaling pathway (GO:0038093)	1/112	0.530002	0.585617	1.33814	0.849551	PIK3CB
positive regulation of metabolic process (GO:0009893)	1/113	0.533169	0.58847	1.32613	0.834024	PRDM16
regulation of protein phosphorylation (GO:0001932)	2/266	0.534196	0.58847	1.125	0.705366	TBX1;CARD14
cellular protein modification process (GO:0006464)	7/1025	0.534261	0.58847	1.0205	0.63972	UBE2I;PTPRN2;PRKAR1B;RPN2;CSNK1A1;FASTK;MACROD1
organelle organization (GO:0006996)	3/420	0.536568	0.590392	1.0681	0.664958	CSNK1A1;SYNE3;CLASP1
ion transport (GO:0006811)	1/116	0.542543	0.595102	1.29134	0.789637	SLC9A3
sphingolipid metabolic process (GO:0006665)	1/116	0.542543	0.595102	1.29134	0.789637	DEGS2
tumor necrosis factor-mediated signaling pathway (GO:0033209)	1/116	0.542543	0.595102	1.29134	0.789637	CARD14
regulation of cellular response to stress (GO:0080135)	1/118	0.548688	0.600591	1.26913	0.761767	NUP58
regulation of protein binding (GO:0043393)	1/118	0.548688	0.600591	1.26913	0.761767	ZFPM1
positive regulation of MAPK cascade (GO:0043410)	2/274	0.550232	0.601656	1.09147	0.652058	TBX1;SEMA7A
cytoskeleton organization (GO:0007010)	1/120	0.554751	0.605968	1.24768	0.735177	SYNE3
regulation of phosphorylation (GO:0042325)	1/125	0.569557	0.620853	1.19707	0.673823	NUP58
regulation of protein secretion (GO:0050708)	1/125	0.569557	0.620853	1.19707	0.673823	DRD2
negative regulation of growth (GO:0045926)	1/126	0.572459	0.623371	1.18743	0.662364	MT1M
proteolysis (GO:0006508)	2/287	0.575462	0.625994	1.04099	0.575231	SUFU;PRTN3
microtubule cytoskeleton organization involved in mitosis (GO:1902850)	1/128	0.578205	0.628329	1.16861	0.640195	CLASP1
muscle contraction (GO:0006936)	1/129	0.58105	0.630768	1.15942	0.629472	MYOM2
G2/M transition of mitotic cell cycle (GO:0000086)	1/130	0.583875	0.632531	1.15038	0.618981	CLASP1
protein glycosylation (GO:0006486)	1/130	0.583875	0.632531	1.15038	0.618981	RPN2
cell cycle G2/M phase transition (GO:0044839)	1/131	0.586681	0.634266	1.14147	0.608716	CLASP1
cellular response to metal ion (GO:0071248)	1/131	0.586681	0.634266	1.14147	0.608716	MT1M
RNA metabolic process (GO:0016070)	1/133	0.592237	0.639053	1.12406	0.588836	AGO3
regulation of cell cycle (GO:0051726)	2/296	0.592323	0.639053	1.00866	0.528238	RPS6KA2;TTC28
positive regulation of peptidyl-tyrosine phosphorylation (GO:0050731)	1/134	0.594988	0.641271	1.11555	0.579211	EPHA4
protein localization to plasma membrane (GO:0072659)	1/136	0.600433	0.644502	1.09891	0.56056	PACS1
cellular calcium ion homeostasis (GO:0006874)	1/136	0.600433	0.644502	1.09891	0.56056	CALCB
organic substance transport (GO:0071702)	1/136	0.600433	0.644502	1.09891	0.56056	RUFY1
extracellular matrix organization (GO:0030198)	2/300	0.599656	0.644502	0.994916	0.508799	ITGB4;PXDN
cytokine-mediated signaling pathway (GO:0019221)	4/621	0.601431	0.644916	0.95993	0.48807	FOXC1;PRTN3;PIK3CB;CARD14
MAPK cascade (GO:0000165)	2/303	0.605091	0.64818	0.984848	0.494764	CCM2;PIK3CB
regulation of cellular component organization (GO:0051128)	1/139	0.608465	0.650471	1.07486	0.534007	RUFY1
protein dephosphorylation (GO:0006470)	1/139	0.608465	0.650471	1.07486	0.534007	PTPRN2
protein localization to cell periphery (GO:1990778)	1/140	0.611107	0.652633	1.06707	0.525516	PACS1
regulation of small GTPase mediated signal transduction (GO:0051056)	1/141	0.613731	0.654108	1.0594	0.517197	ARHGAP35
positive regulation of cellular catabolic process (GO:0031331)	1/141	0.613731	0.654108	1.0594	0.517197	PIK3CB
chromatin organization (GO:0006325)	1/142	0.616337	0.655559	1.05183	0.509045	PRDM16
protein localization to organelle (GO:0033365)	1/142	0.616337	0.655559	1.05183	0.509045	RIPOR1
negative regulation of DNA-binding transcription factor activity (GO:0043433)	1/143	0.618926	0.656324	1.04437	0.501057	SUFU
nitrogen compound transport (GO:0071705)	1/143	0.618926	0.656324	1.04437	0.501057	RUFY1
monocarboxylic acid metabolic process (GO:0032787)	1/143	0.618926	0.656324	1.04437	0.501057	CYP26A1
positive regulation of cytosolic calcium ion concentration (GO:0007204)	1/147	0.62911	0.665781	1.01555	0.470657	DRD2
neutrophil degranulation (GO:0043312)	3/481	0.628736	0.665781	0.92887	0.431036	PTPRN2;IMPDH2;PRTN3
cellular response to cytokine stimulus (GO:0071345)	3/482	0.630139	0.666201	0.926883	0.428049	FOXC1;PRTN3;PIK3CB
positive regulation of intracellular protein transport (GO:0090316)	1/148	0.631613	0.66709	1.00859	0.463427	RIPOR1
regulation of G2/M transition of mitotic cell cycle (GO:0010389)	1/149	0.6341	0.667825	1.00173	0.456336	CLASP1
positive regulation of hydrolase activity (GO:0051345)	1/149	0.6341	0.667825	1.00173	0.456336	PRTN3
transcription by RNA polymerase II (GO:0006366)	2/320	0.634846	0.667825	0.931389	0.423198	NFIC;PAX5
neutrophil activation involved in immune response (GO:0002283)	3/485	0.634325	0.667825	0.920972	0.419221	PTPRN2;IMPDH2;PRTN3
brain development (GO:0007420)	1/150	0.63657	0.66897	0.994954	0.449382	DSCAML1
negative regulation of gene expression (GO:0010629)	2/322	0.63823	0.669639	0.925473	0.41559	AGO3;GATA5
neutrophil mediated immunity (GO:0002446)	3/488	0.638479	0.669639	0.915133	0.41059	PTPRN2;IMPDH2;PRTN3
dephosphorylation (GO:0016311)	1/153	0.64388	0.674633	0.975168	0.42931	PTPRN2
positive regulation of protein kinase activity (GO:0045860)	1/154	0.646285	0.676479	0.968745	0.422872	EPHA4
positive regulation of NF-kappaB transcription factor activity (GO:0051092)	1/155	0.648673	0.678305	0.962406	0.416555	CARD14
mitotic spindle organization (GO:0007052)	1/157	0.653402	0.682571	0.949971	0.404273	CLASP1
cellular response to starvation (GO:0009267)	1/158	0.655742	0.682984	0.943872	0.398302	RIPOR1
organonitrogen compound biosynthetic process (GO:1901566)	1/158	0.655742	0.682984	0.943872	0.398302	DEGS2
T cell receptor signaling pathway (GO:0050852)	1/158	0.655742	0.682984	0.943872	0.398302	PIK3CB
positive regulation of cytokine production (GO:0001819)	2/335	0.659633	0.686357	0.888752	0.369785	DRD2;ZFPM1
intracellular protein transport (GO:0006886)	2/336	0.661237	0.687347	0.886046	0.366507	IPO8;XPO7
positive regulation of protein kinase B signaling (GO:0051897)	1/161	0.66267	0.688158	0.926034	0.381042	PIK3CB
adenylate cyclase-modulating G protein-coupled receptor signaling pathway (GO:0007188)	1/165	0.671693	0.69684	0.903264	0.359458	CALCB
regulation of MAPK cascade (GO:0043408)	1/166	0.673911	0.698453	0.897744	0.354302	TBX1
positive regulation of ERK1 and ERK2 cascade (GO:0070374)	1/172	0.68691	0.711225	0.865981	0.325221	SEMA7A
cation transport (GO:0006812)	1/174	0.691127	0.714889	0.855882	0.31619	KCNA4
regulation of immune response (GO:0050776)	1/179	0.701426	0.72483	0.83163	0.294929	NCR2
negative regulation of cytokine production (GO:0001818)	1/182	0.707441	0.730329	0.817721	0.283014	ZFPM1
protein transport (GO:0015031)	2/369	0.710852	0.733132	0.805012	0.274743	RUFY1;NEURL1B
antigen receptor-mediated signaling pathway (GO:0050851)	1/185	0.713336	0.734255	0.804266	0.271684	PIK3CB
endoplasmic reticulum to Golgi vesicle-mediated transport (GO:0006888)	1/185	0.713336	0.734255	0.804266	0.271684	KDELR3
regulation of mitotic cell cycle phase transition (GO:1901990)	1/188	0.719112	0.739478	0.791243	0.260902	CLASP1
negative regulation of cell population proliferation (GO:0008285)	2/379	0.724648	0.744443	0.783257	0.252263	RPS6KA2;DRD2
cellular response to tumor necrosis factor (GO:0071356)	1/194	0.730322	0.749541	0.766411	0.24086	CARD14
regulation of signal transduction (GO:0009966)	1/198	0.737547	0.755483	0.750697	0.228532	RGS14
regulation of apoptotic process (GO:0042981)	4/742	0.737153	0.755483	0.797498	0.243205	RPS6KA2;OSR1;NKX2-5;CARD14
regulation of macromolecule metabolic process (GO:0060255)	1/200	0.741087	0.758371	0.743076	0.222654	UNCX
ncRNA processing (GO:0034470)	1/201	0.742839	0.759427	0.739323	0.219783	AGO3
regulation of inflammatory response (GO:0050727)	1/206	0.751425	0.767459	0.721108	0.206081	SEMA7A
mitotic cell cycle phase transition (GO:0044772)	1/209	0.75644	0.771832	0.710599	0.198351	CLASP1
phosphate-containing compound metabolic process (GO:0006796)	1/212	0.761354	0.776094	0.700388	0.190966	PIK3CB
positive regulation of GTPase activity (GO:0043547)	1/214	0.764575	0.778624	0.693741	0.186225	PRTN3
cellular response to lipid (GO:0071396)	1/219	0.77244	0.785116	0.677657	0.174971	TBX1
cellular protein metabolic process (GO:0044267)	2/417	0.772125	0.785116	0.71015	0.183651	UBE2I;RPN2
organelle assembly (GO:0070925)	2/425	0.78117	0.793222	0.696432	0.171993	ATG16L1;AMBRA1
regulation of autophagy (GO:0010506)	1/231	0.790269	0.80169	0.641909	0.151093	PIK3CB
regulation of intracellular signal transduction (GO:1902531)	2/437	0.794152	0.804852	0.676803	0.15599	PRKAR1B;ARHGAP35
positive regulation of DNA-binding transcription factor activity (GO:0051091)	1/246	0.810618	0.82075	0.602148	0.126426	CARD14
protein-containing complex assembly (GO:0065003)	1/267	0.835854	0.845489	0.554017	0.0993362	CSNK1A1
positive regulation of programmed cell death (GO:0043068)	1/286	0.855795	0.864829	0.516581	0.0804445	RPS6KA2
innate immune response (GO:0045087)	1/302	0.870708	0.879056	0.488722	0.0676627	NCR2
positive regulation of apoptotic process (GO:0043065)	1/310	0.87758	0.885146	0.475874	0.0621429	RPS6KA2
protein polyubiquitination (GO:0000209)	1/314	0.880879	0.886774	0.469697	0.0595739	ARIH1
cilium assembly (GO:0060271)	1/314	0.880879	0.886774	0.469697	0.0595739	CLASP1
positive regulation of intracellular signal transduction (GO:1902533)	2/546	0.884184	0.889251	0.538157	0.0662417	TBX1;PIK3CB
proteasome-mediated ubiquitin-dependent protein catabolic process (GO:0043161)	1/321	0.886441	0.89067	0.459258	0.0553591	RNF121
cellular response to oxygen-containing compound (GO:1901701)	1/323	0.887982	0.891368	0.456358	0.0542169	TBX1
cellular protein localization (GO:0034613)	1/329	0.892483	0.895033	0.447873	0.0509447	CELSR1
cellular response to DNA damage stimulus (GO:0006974)	1/350	0.906866	0.908592	0.420471	0.0411054	MACROD1
gene expression (GO:0010467)	1/356	0.910613	0.911478	0.413237	0.0386945	NUP58
protein ubiquitination (GO:0016567)	1/525	0.972026	0.972026	0.277535	0.00787438	ARIH1

## Sheet: G-GO_Mol_Fxn_mutd0vswtd0loss
GO Term	Overlap	p-value	Adjusted p-value	Odds Ratio	Combined Score	Genes
sequence-specific DNA binding (GO:0043565)	16/707	2.1093e-05	0.00322724	3.76266	40.511	TBX1;IRX1;IRX2;FOXC1;FOXF2;OSR1;GATA5;UNCX;SOX10;FLI1;MAFB;LHX3;NFIC;PRDM16;PITX2;NKX2-5
transcription regulatory region nucleic acid binding (GO:0001067)	7/212	0.000573622	0.0438821	5.28623	39.454	FOXC1;PRDM16;GATA5;PITX2;NKX2-5;SOX10;FLI1
RNA polymerase II cis-regulatory region sequence-specific DNA binding (GO:0000978)	17/1149	0.00175367	0.0469871	2.40462	15.2598	TBX1;IRX1;IRX2;FOXC1;FOXF2;IRX6;EBF1;GATA5;PAX5;SOX10;TBX4;MAFB;NFIC;PRDM16;ZNF536;PITX2;NKX2-5
cis-regulatory region sequence-specific DNA binding (GO:0000987)	17/1149	0.00175367	0.0469871	2.40462	15.2598	TBX1;IRX1;IRX2;FOXC1;FOXF2;IRX6;EBF1;GATA5;PAX5;SOX10;TBX4;MAFB;NFIC;PRDM16;ZNF536;PITX2;NKX2-5
RNA polymerase II transcription regulatory region sequence-specific DNA binding (GO:0000977)	19/1359	0.00179624	0.0469871	2.28419	14.4408	TBX1;IRX1;IRX2;FOXC1;FOXF2;IRX6;OSR1;EBF1;GATA5;PAX5;SOX10;TBX4;MAFB;LHX3;NFIC;PRDM16;ZNF536;PITX2;NKX2-5
DNA-binding transcription activator activity, RNA polymerase II-specific (GO:0001228)	8/333	0.00184263	0.0469871	3.81753	24.0373	FOXC1;FOXF2;LHX3;IRX6;NFIC;PRDM16;NKX2-5;SOX10
sequence-specific double-stranded DNA binding (GO:1990837)	12/712	0.00303748	0.0663907	2.69311	15.6112	TBX1;IRX1;FOXC1;OSR1;NFIC;PRDM16;GATA5;UNCX;PITX2;NKX2-5;SOX10;FLI1
transcription cis-regulatory region binding (GO:0000976)	10/549	0.00391367	0.0748489	2.89171	16.0295	FOXC1;FOXF2;LHX3;OSR1;PRDM16;GATA5;PITX2;NKX2-5;SOX10;FLI1
ephrin receptor activity (GO:0005003)	2/17	0.00567317	0.0867995	20.0515	103.707	EPHA4;EPHB3
transmembrane-ephrin receptor activity (GO:0005005)	2/17	0.00567317	0.0867995	20.0515	103.707	EPHA4;EPHB3
DNA binding (GO:0003677)	12/811	0.00838185	0.116584	2.34724	11.2238	TBX1;IRX1;IRX2;FOXC1;MAFB;FOXF2;LHX3;PRDM16;NKX2-5;SOX10;TBX4;FLI1
semaphorin receptor binding (GO:0030215)	2/23	0.0102807	0.131079	14.3182	65.5413	SEMA5B;SEMA7A
chemorepellent activity (GO:0045499)	2/25	0.0120847	0.134616	13.0718	57.7227	SEMA5B;SEMA7A
double-stranded DNA binding (GO:0003690)	10/651	0.0123178	0.134616	2.41873	10.6344	TBX1;IRX1;OSR1;NFIC;GATA5;UNCX;PITX2;NKX2-5;SOX10;FLI1
voltage-gated calcium channel activity (GO:0005245)	2/37	0.0254653	0.20231	8.58485	31.5102	CACNA1B;CACNA2D4
signal sequence binding (GO:0005048)	2/42	0.0322172	0.20231	7.50985	25.7982	KDELR3;NUP58
voltage-gated cation channel activity (GO:0022843)	3/97	0.0274713	0.20231	4.81696	17.3151	CACNA1B;KCNA4;CACNA2D4
oxidoreductase activity, acting on paired donors, with incorporation or reduction of molecular oxygen, reduced pteridine as one donor, and incorporation of one atom of oxygen (GO:0016714)	1/5	0.0330572	0.20231	37.3346	127.293	TH
cytoskeleton-nuclear membrane anchor activity (GO:0140444)	1/5	0.0330572	0.20231	37.3346	127.293	SYNE3
small protein activating enzyme binding (GO:0044388)	1/5	0.0330572	0.20231	37.3346	127.293	UBE2I
dolichyl-diphosphooligosaccharide-protein glycotransferase activity (GO:0004579)	1/5	0.0330572	0.20231	37.3346	127.293	RPN2
dopamine neurotransmitter receptor activity (GO:0004952)	1/5	0.0330572	0.20231	37.3346	127.293	DRD2
ER retention sequence binding (GO:0046923)	1/5	0.0330572	0.20231	37.3346	127.293	KDELR3
GPI-linked ephrin receptor activity (GO:0005004)	1/5	0.0330572	0.20231	37.3346	127.293	EPHA4
neuregulin binding (GO:0038132)	1/5	0.0330572	0.20231	37.3346	127.293	ITGB4
single-stranded RNA binding (GO:0003727)	2/45	0.0365678	0.215187	6.98485	23.11	AGO3;A1CF
transmembrane receptor protein kinase activity (GO:0019199)	2/60	0.0613013	0.222974	5.1745	14.447	EPHA4;EPHB3
transmembrane receptor protein tyrosine kinase activity (GO:0004714)	2/60	0.0613013	0.222974	5.1745	14.447	EPHA4;EPHB3
double-stranded RNA binding (GO:0003725)	2/73	0.0861141	0.222974	4.22429	10.3583	AGO3;A1CF
amyloid-beta binding (GO:0001540)	2/80	0.100522	0.222974	3.84382	8.83071	EPHA4;CACNA1B
oligosaccharyl transferase activity (GO:0004576)	1/6	0.0395373	0.222974	29.8662	96.483	RPN2
ribosomal protein S6 kinase activity (GO:0004711)	1/7	0.0459743	0.222974	24.8872	76.6445	RPS6KA2
1-phosphatidylinositol-4-phosphate 3-kinase activity (GO:0035005)	1/7	0.0459743	0.222974	24.8872	76.6445	PIK3CB
[heparan sulfate]-glucosamine 3-sulfotransferase 1 activity (GO:0008467)	1/7	0.0459743	0.222974	24.8872	76.6445	HS3ST6
cAMP-dependent protein kinase inhibitor activity (GO:0004862)	1/8	0.0523685	0.222974	21.3308	62.9142	PRKAR1B
glycine transmembrane transporter activity (GO:0015187)	1/8	0.0523685	0.222974	21.3308	62.9142	SLC6A5
interleukin-1 binding (GO:0019966)	1/9	0.0587201	0.222974	18.6635	52.9106	PXDN
retinoic acid 4-hydroxylase activity (GO:0008401)	1/9	0.0587201	0.222974	18.6635	52.9106	CYP26A1
1-phosphatidylinositol-3-kinase activity (GO:0016303)	1/10	0.0650295	0.222974	16.589	45.3362	PIK3CB
histone methyltransferase activity (H3-K9 specific) (GO:0046974)	1/10	0.0650295	0.222974	16.589	45.3362	PRDM16
cAMP-dependent protein kinase regulator activity (GO:0008603)	1/10	0.0650295	0.222974	16.589	45.3362	PRKAR1B
high voltage-gated calcium channel activity (GO:0008331)	1/10	0.0650295	0.222974	16.589	45.3362	CACNA1B
potassium:proton antiporter activity (GO:0015386)	1/11	0.071297	0.222974	14.9293	39.4269	SLC9A3
nuclear export signal receptor activity (GO:0005049)	1/11	0.071297	0.222974	14.9293	39.4269	XPO7
2 iron, 2 sulfur cluster binding (GO:0051537)	1/12	0.0775227	0.222974	13.5714	34.7046	SDHB
sodium:proton antiporter activity (GO:0015385)	1/12	0.0775227	0.222974	13.5714	34.7046	SLC9A3
phosphatidylinositol 3-kinase activity (GO:0035004)	1/12	0.0775227	0.222974	13.5714	34.7046	PIK3CB
acid-thiol ligase activity (GO:0016878)	1/13	0.083707	0.222974	12.4398	30.8562	ACSS1
insulin-like growth factor I binding (GO:0031994)	1/13	0.083707	0.222974	12.4398	30.8562	ITGB4
phosphatidylinositol phosphate kinase activity (GO:0016307)	1/13	0.083707	0.222974	12.4398	30.8562	PIK3CB
tRNA (guanine) methyltransferase activity (GO:0016423)	1/13	0.083707	0.222974	12.4398	30.8562	TRMT1
protein kinase A catalytic subunit binding (GO:0034236)	1/13	0.083707	0.222974	12.4398	30.8562	PRKAR1B
monovalent cation:proton antiporter activity (GO:0005451)	1/13	0.083707	0.222974	12.4398	30.8562	SLC9A3
GDP-dissociation inhibitor activity (GO:0005092)	1/13	0.083707	0.222974	12.4398	30.8562	RGS14
4 iron, 4 sulfur cluster binding (GO:0051539)	1/14	0.0898501	0.222974	11.4824	27.668	SDHB
CoA-ligase activity (GO:0016405)	1/14	0.0898501	0.222974	11.4824	27.668	ACSS1
metal ion:proton antiporter activity (GO:0051139)	1/14	0.0898501	0.222974	11.4824	27.668	SLC9A3
insulin-like growth factor binding (GO:0005520)	1/15	0.0959524	0.222974	10.6617	24.9899	ITGB4
phosphatidylinositol kinase activity (GO:0052742)	1/15	0.0959524	0.222974	10.6617	24.9899	PIK3CB
heparan sulfate sulfotransferase activity (GO:0034483)	1/15	0.0959524	0.222974	10.6617	24.9899	HS3ST6
hydrolase activity, hydrolyzing N-glycosyl compounds (GO:0016799)	1/16	0.102014	0.222974	9.95038	22.7132	MACROD1
DNA binding, bending (GO:0008301)	1/16	0.102014	0.222974	9.95038	22.7132	FOXC1
transmembrane receptor protein phosphatase activity (GO:0019198)	1/16	0.102014	0.222974	9.95038	22.7132	PTPRN2
potassium ion antiporter activity (GO:0022821)	1/16	0.102014	0.222974	9.95038	22.7132	SLC9A3
potassium ion leak channel activity (GO:0022841)	1/16	0.102014	0.222974	9.95038	22.7132	TMEM175
transmembrane receptor protein tyrosine phosphatase activity (GO:0005001)	1/16	0.102014	0.222974	9.95038	22.7132	PTPRN2
CARD domain binding (GO:0050700)	1/16	0.102014	0.222974	9.95038	22.7132	CARD14
DNA-binding transcription factor binding (GO:0140297)	4/208	0.0514624	0.222974	2.96561	8.79868	LHX3;PRDM16;PITX2;ZFPM1
DNA-binding transcription repressor activity, RNA polymerase II-specific (GO:0001227)	4/256	0.0935606	0.222974	2.39487	5.6738	IRX1;IRX2;PRDM16;ZNF536
ubiquitin protein ligase activity (GO:0061630)	4/263	0.100751	0.222974	2.32931	5.34602	NEURL1B;ARIH1;RNF130;RNF121
calcium channel activity (GO:0005262)	2/84	0.109036	0.231701	3.65558	8.10106	CACNA1B;CACNA2D4
ubiquitin-like protein ligase activity (GO:0061659)	4/270	0.10819	0.231701	2.26721	5.04196	NEURL1B;ARIH1;RNF130;RNF121
leak channel activity (GO:0022840)	1/19	0.119958	0.248021	8.29073	17.5814	TMEM175
SUMO transferase activity (GO:0019789)	1/19	0.119958	0.248021	8.29073	17.5814	UBE2I
potassium channel activity (GO:0005267)	2/91	0.124366	0.250085	3.36687	7.01832	KCNA4;TMEM175
heme binding (GO:0020037)	2/91	0.124366	0.250085	3.36687	7.01832	CYP26A1;PXDN
microtubule plus-end binding (GO:0051010)	1/20	0.12586	0.250085	7.85398	16.278	CLASP1
RNA polymerase II-specific DNA-binding transcription factor binding (GO:0061629)	3/190	0.13536	0.265514	2.40997	4.8195	LHX3;PITX2;ZFPM1
retinoic acid binding (GO:0001972)	1/22	0.137546	0.266387	7.10526	14.0954	CYP26A1
N-methyltransferase activity (GO:0008170)	1/23	0.143331	0.27412	6.78195	13.1746	TRMT1
nuclear localization sequence binding (GO:0008139)	1/24	0.149077	0.278156	6.48676	12.3462	NUP58
cell adhesion mediator activity (GO:0098631)	1/24	0.149077	0.278156	6.48676	12.3462	DSCAML1
receptor ligand activity (GO:0048018)	4/307	0.151325	0.278949	1.9866	3.75134	SEMA5B;SEMA7A;GDF6;GDF7
actin monomer binding (GO:0003785)	1/25	0.154785	0.28193	6.21617	11.5976	COBL
neuropeptide hormone activity (GO:0005184)	1/26	0.160455	0.288819	5.96722	10.9185	CALCB
sodium ion transmembrane transporter activity (GO:0015081)	1/28	0.171682	0.290772	5.52464	9.73503	SLC9A3
endoribonuclease activity, producing 5'-phosphomonoesters (GO:0016891)	1/28	0.171682	0.290772	5.52464	9.73503	AGO3
protein serine/threonine/tyrosine kinase activity (GO:0004712)	1/28	0.171682	0.290772	5.52464	9.73503	RPS6KA2
receptor antagonist activity (GO:0048019)	1/28	0.171682	0.290772	5.52464	9.73503	PXDN
protein tyrosine kinase activity (GO:0004713)	2/108	0.163449	0.290772	2.82447	5.11584	EPHA4;EPHB3
kinase activity (GO:0016301)	2/112	0.172943	0.290772	2.72121	4.77516	EPHA4;PIK3CB
ubiquitin conjugating enzyme binding (GO:0031624)	1/29	0.17724	0.29434	5.32707	9.21717	ARIH1
miRNA binding (GO:0035198)	1/30	0.18276	0.29434	5.14312	8.74114	AGO3
protein serine/threonine kinase inhibitor activity (GO:0030291)	1/30	0.18276	0.29434	5.14312	8.74114	PRKAR1B
neuropeptide receptor activity (GO:0008188)	1/30	0.18276	0.29434	5.14312	8.74114	SORCS3
monocarboxylic acid binding (GO:0033293)	1/31	0.188244	0.300014	4.97143	8.30237	CYP26A1
SH2 domain binding (GO:0042169)	1/32	0.193691	0.302395	4.81082	7.89691	RUFY1
potassium ion transmembrane transporter activity (GO:0015079)	1/32	0.193691	0.302395	4.81082	7.89691	TMEM175
delayed rectifier potassium channel activity (GO:0005251)	1/33	0.199102	0.307703	4.66024	7.52134	KCNA4
endoribonuclease activity (GO:0004521)	1/34	0.204477	0.309752	4.5188	7.17269	AGO3
retinoid binding (GO:0005501)	1/34	0.204477	0.309752	4.5188	7.17269	CYP26A1
ubiquitin-like protein conjugating enzyme binding (GO:0044390)	1/35	0.209816	0.314724	4.38567	6.84833	ARIH1
oxidoreductase activity, acting on paired donors, with incorporation or reduction of molecular oxygen, NAD(P)H as one donor, and incorporation of one atom of oxygen (GO:0016709)	1/36	0.21512	0.319546	4.26015	6.54598	CYP26A1
ubiquitin-like protein conjugating enzyme activity (GO:0061650)	1/38	0.225621	0.331923	4.02947	5.99947	UBE2I
signaling receptor complex adaptor activity (GO:0030159)	1/39	0.230819	0.336336	3.92323	5.75193	RGS14
regulatory RNA binding (GO:0061980)	1/40	0.235983	0.340616	3.82244	5.51959	AGO3
cell-cell adhesion mediator activity (GO:0098632)	1/42	0.246207	0.352053	3.63561	5.09562	DSCAML1
G protein-coupled receptor binding (GO:0001664)	2/143	0.248712	0.352341	2.1196	2.94934	CALCB;ITGB4
histone-lysine N-methyltransferase activity (GO:0018024)	1/45	0.261289	0.366763	3.38722	4.54608	PRDM16
ubiquitin-protein transferase activity (GO:0004842)	4/392	0.268641	0.373655	1.54465	2.03025	NEURL1B;ARIH1;RNF130;RNF121
endonuclease activity (GO:0004519)	1/51	0.29056	0.400502	2.97985	3.68293	AGO3
transcription coregulator binding (GO:0001221)	1/53	0.300059	0.409903	2.86495	3.44876	UBE2I
protein phosphatase regulator activity (GO:0019888)	1/57	0.31868	0.431487	2.65977	3.04163	PPP1R7
cytokine activity (GO:0005125)	2/173	0.322976	0.433467	1.74508	1.97225	GDF6;GDF7
SH3 domain binding (GO:0017124)	1/62	0.341266	0.450119	2.44114	2.62445	RUFY1
protein serine/threonine phosphatase activity (GO:0004722)	1/62	0.341266	0.450119	2.44114	2.62445	LRRK1
PDZ domain binding (GO:0030165)	1/63	0.345694	0.452061	2.40165	2.55104	SLC9A3
motor activity (GO:0003774)	1/66	0.358799	0.461313	2.29046	2.3477	KLC1
ribonuclease activity (GO:0004540)	1/66	0.358799	0.461313	2.29046	2.3477	AGO3
protein tyrosine kinase binding (GO:1990782)	1/72	0.384233	0.489897	2.09626	2.00509	EPHA4
protein tyrosine phosphatase activity (GO:0004725)	1/74	0.392486	0.492216	2.03862	1.90663	PTPRN2
GTPase binding (GO:0051020)	2/201	0.39064	0.492216	1.49741	1.40752	ATG16L1;AMBRA1
phosphotransferase activity, alcohol group as acceptor (GO:0016773)	1/75	0.396572	0.493297	2.01097	1.85995	PIK3CB
hormone activity (GO:0005179)	1/78	0.408665	0.500206	1.93233	1.72916	CALCB
protein serine/threonine kinase activity (GO:0004674)	3/344	0.406189	0.500206	1.31125	1.18136	CSNK1A1;RPS6KA2;FASTK
G protein-coupled peptide receptor activity (GO:0008528)	1/82	0.424416	0.511305	1.83654	1.57399	SORCS3
voltage-gated potassium channel activity (GO:0005249)	1/82	0.424416	0.511305	1.83654	1.57399	KCNA4
oxidoreductase activity, acting on the CH-OH group of donors, NAD or NADP as acceptor (GO:0016616)	1/87	0.443521	0.530146	1.72932	1.40596	IMPDH2
microtubule binding (GO:0008017)	2/232	0.461879	0.546207	1.29354	0.999203	RGS14;CLASP1
GTPase regulator activity (GO:0030695)	2/233	0.464098	0.546207	1.28788	0.988654	RGS14;ARHGAP35
protein kinase regulator activity (GO:0019887)	1/98	0.483364	0.560263	1.53236	1.114	PRKAR1B
cation channel activity (GO:0005261)	1/98	0.483364	0.560263	1.53236	1.114	TMEM175
serine-type endopeptidase activity (GO:0004252)	1/105	0.507231	0.579151	1.42872	0.969798	PRTN3
cytokine receptor binding (GO:0005126)	1/105	0.507231	0.579151	1.42872	0.969798	PXDN
mRNA binding (GO:0003729)	2/263	0.528084	0.598495	1.13811	0.72668	HDLBP;A1CF
ubiquitin protein ligase binding (GO:0031625)	2/265	0.532165	0.598685	1.12934	0.712387	ARIH1;AMBRA1
serine-type peptidase activity (GO:0008236)	1/125	0.569557	0.626923	1.19707	0.673823	PRTN3
ubiquitin-like protein ligase binding (GO:0044389)	2/282	0.56588	0.626923	1.05985	0.603448	ARIH1;AMBRA1
G protein-coupled receptor activity (GO:0004930)	2/283	0.567809	0.626923	1.05602	0.597677	DRD2;GPR101
kinase binding (GO:0019900)	3/461	0.599933	0.655641	0.970432	0.495831	SUFU;MYOM2;TTC28
tubulin binding (GO:0015631)	2/307	0.612252	0.664359	0.971734	0.476743	RGS14;CLASP1
cadherin binding (GO:0045296)	2/322	0.63823	0.68767	0.925473	0.41559	CDH4;HDLBP
GTPase activator activity (GO:0005096)	2/336	0.661237	0.699276	0.886046	0.366507	RGS14;ARHGAP35
zinc ion binding (GO:0008270)	2/336	0.661237	0.699276	0.886046	0.366507	MT1M;ARIH1
protein kinase binding (GO:0019901)	3/506	0.662713	0.699276	0.881566	0.362688	EPHA4;PRKAR1B;SUFU
actin binding (GO:0003779)	1/177	0.697348	0.730783	0.841165	0.303215	COBL
transition metal ion binding (GO:0046914)	2/445	0.802427	0.835179	0.664307	0.146223	MT1M;ARIH1
nucleoside-triphosphatase activity (GO:0017111)	1/278	0.84771	0.876349	0.531717	0.0878488	KLC1
metal ion binding (GO:0046872)	2/517	0.864606	0.887817	0.569315	0.0828246	CDH4;MT1M
endopeptidase activity (GO:0004175)	1/315	0.88169	0.899324	0.468177	0.0589504	PRTN3
calcium ion binding (GO:0005509)	1/348	0.905583	0.917577	0.422938	0.0419455	CDH4
RNA binding (GO:0003723)	6/1406	0.916137	0.922164	0.618281	0.054155	UBE2I;AGO3;HDLBP;FNDC3B;TRMT1;A1CF
protein homodimerization activity (GO:0042803)	2/636	0.929551	0.929551	0.459612	0.0335764	TBX1;DSCAML1

## Sheet: H-GO_Cell Cmp-mutd0vswtd0loss
GO Term	Overlap	p-value	Adjusted p-value	Odds Ratio	Combined Score	Genes
axon (GO:0030424)	6/204	0.00254871	0.310942	4.65625	27.8079	EPHA4;TH;COBL;KCNA4;DRD2;DSCAML1
aggresome (GO:0016235)	2/35	0.0229485	0.439973	9.10606	34.3708	PRDM16;CARD14
glutamatergic synapse (GO:0098978)	2/69	0.0781911	0.439973	4.47739	11.4111	SLITRK1;DRD2
plasma membrane raft (GO:0044853)	2/82	0.104755	0.439973	3.74735	8.45451	MLC1;PRTN3
Lewy body (GO:0097413)	1/5	0.0330572	0.439973	37.3346	127.293	ARIH1
intrinsic component of presynaptic membrane (GO:0098889)	1/5	0.0330572	0.439973	37.3346	127.293	DRD2
COPI-coated vesicle (GO:0030137)	1/7	0.0459743	0.439973	24.8872	76.6445	KDELR3
hemidesmosome (GO:0030056)	1/7	0.0459743	0.439973	24.8872	76.6445	ITGB4
integral component of presynaptic membrane (GO:0099056)	1/7	0.0459743	0.439973	24.8872	76.6445	DRD2
kinetochore microtubule (GO:0005828)	1/7	0.0459743	0.439973	24.8872	76.6445	CLASP1
RISC-loading complex (GO:0070578)	1/8	0.0523685	0.439973	21.3308	62.9142	AGO3
integral component of synaptic membrane (GO:0099699)	1/8	0.0523685	0.439973	21.3308	62.9142	DRD2
integral component of lysosomal membrane (GO:1905103)	1/10	0.0650295	0.439973	16.589	45.3362	TMEM175
integral component of postsynaptic density membrane (GO:0099061)	1/11	0.071297	0.439973	14.9293	39.4269	SORCS3
intrinsic component of postsynaptic density membrane (GO:0099146)	1/11	0.071297	0.439973	14.9293	39.4269	SORCS3
melanosome membrane (GO:0033162)	1/12	0.0775227	0.439973	13.5714	34.7046	TH
chitosome (GO:0045009)	1/12	0.0775227	0.439973	13.5714	34.7046	TH
pigment granule membrane (GO:0090741)	1/12	0.0775227	0.439973	13.5714	34.7046	TH
integral component of vacuolar membrane (GO:0031166)	1/12	0.0775227	0.439973	13.5714	34.7046	TMEM175
RISC complex (GO:0016442)	1/13	0.083707	0.439973	12.4398	30.8562	AGO3
axonal growth cone (GO:0044295)	1/14	0.0898501	0.439973	11.4824	27.668	COBL
integral component of postsynaptic specialization membrane (GO:0099060)	1/15	0.0959524	0.439973	10.6617	24.9899	SORCS3
keratin filament (GO:0045095)	1/15	0.0959524	0.439973	10.6617	24.9899	CSNK1A1
nuclear outer membrane (GO:0005640)	1/16	0.102014	0.439973	9.95038	22.7132	SYNE3
dense core granule (GO:0031045)	1/16	0.102014	0.439973	9.95038	22.7132	SLC6A5
COPI-coated vesicle membrane (GO:0030663)	1/17	0.108035	0.439973	9.32801	20.7576	KDELR3
early endosome (GO:0005769)	4/266	0.103909	0.439973	2.30229	5.21293	RUFY1;EPHA4;NEURL1B;MLC1
dendrite (GO:0030425)	4/270	0.10819	0.439973	2.26721	5.04196	EPHA4;RGS14;COBL;DRD2
intracellular membrane-bounded organelle (GO:0043231)	42/5192	0.093917	0.439973	1.3045	3.08559	FOXC1;RGS14;MT1M;LRRK1;HDLBP;GATA5;PIK3CB;AMBRA1;RPS6KA2;SUFU;PPP1R7;PRDM16;MACROD1;ARIH1;PITX2;NKX2-5;SAMD11;TBX1;IRX1;IRX2;UBE2I;FOXF2;IRX6;CSNK1A1;OSR1;XPO7;TRMT1;PAX5;SOX10;A1CF;FLI1;RUFY1;DOK1;MAFB;TH;LHX3;NFIC;IMPDH2;ZNF536;PRTN3;KDELR3;ZFPM1
neuron projection (GO:0043005)	8/556	0.0337414	0.439973	2.23821	7.58537	EPHA4;TH;RGS14;COBL;KCNA4;DRD2;DSCAML1;EPHB3
GABA-ergic synapse (GO:0098982)	1/18	0.114017	0.448711	8.77886	19.0625	SLITRK1
smooth endoplasmic reticulum (GO:0005790)	1/19	0.119958	0.45734	8.29073	17.5814	TH
cell projection membrane (GO:0031253)	2/92	0.126598	0.463864	3.32929	6.88079	SLC9A3;DRD2
nucleus (GO:0005634)	36/4484	0.129274	0.463864	1.27333	2.605	FOXC1;RGS14;MT1M;HDLBP;GATA5;PIK3CB;RPS6KA2;SUFU;PPP1R7;PRDM16;MACROD1;ARIH1;PITX2;NKX2-5;SAMD11;TBX1;IRX1;IRX2;UBE2I;FOXF2;IRX6;CSNK1A1;OSR1;XPO7;TRMT1;SOX10;A1CF;FLI1;DOK1;MAFB;TH;LHX3;NFIC;IMPDH2;ZNF536;ZFPM1
early endosome membrane (GO:0031901)	2/97	0.137892	0.467301	3.15327	6.24752	RUFY1;EPHA4
autophagosome membrane (GO:0000421)	1/22	0.137546	0.467301	7.10526	14.0954	ATG16L1
Golgi-associated vesicle membrane (GO:0030660)	1/24	0.149077	0.491552	6.48676	12.3462	KDELR3
melanosome (GO:0042470)	1/28	0.171682	0.55119	5.52464	9.73503	TH
catenin complex (GO:0016342)	1/31	0.188244	0.56014	4.97143	8.30237	CDH4
ciliary membrane (GO:0060170)	1/31	0.188244	0.56014	4.97143	8.30237	DRD2
voltage-gated calcium channel complex (GO:0005891)	1/31	0.188244	0.56014	4.97143	8.30237	CACNA2D4
non-motile cilium (GO:0097730)	1/32	0.193691	0.562627	4.81082	7.89691	DRD2
brush border membrane (GO:0031526)	1/37	0.220388	0.625286	4.1416	6.26363	SLC9A3
exocytic vesicle membrane (GO:0099501)	1/41	0.241112	0.639157	3.72669	5.3012	PTPRN2
synaptic vesicle membrane (GO:0030672)	1/41	0.241112	0.639157	3.72669	5.3012	PTPRN2
cortical actin cytoskeleton (GO:0030864)	1/42	0.246207	0.639157	3.63561	5.09562	COBL
organelle outer membrane (GO:0031968)	2/142	0.246233	0.639157	2.13485	2.99194	AMBRA1;SYNE3
calcium channel complex (GO:0034704)	1/45	0.261289	0.649648	3.38722	4.54608	CACNA2D4
vacuolar membrane (GO:0005774)	1/45	0.261289	0.649648	3.38722	4.54608	ATG16L1
anchored component of plasma membrane (GO:0046658)	1/46	0.266249	0.649648	3.31178	4.38255	RTN4RL1
intermediate filament (GO:0005882)	1/50	0.285763	0.673619	3.04082	3.8089	CSNK1A1
microbody membrane (GO:0031903)	1/52	0.295326	0.673619	2.92127	3.56301	IMPDH2
peroxisomal membrane (GO:0005778)	1/53	0.300059	0.673619	2.86495	3.44876	IMPDH2
coated vesicle membrane (GO:0030662)	1/55	0.309432	0.673619	2.75856	3.23584	KDELR3
cytoplasmic side of plasma membrane (GO:0009898)	1/55	0.309432	0.673619	2.75856	3.23584	TH
cis-Golgi network (GO:0005801)	1/57	0.31868	0.673619	2.65977	3.04163	KDELR3
cortical cytoskeleton (GO:0030863)	1/58	0.323258	0.673619	2.61298	2.95085	CLASP1
caveola (GO:0005901)	1/60	0.332323	0.673619	2.52415	2.78073	MLC1
ficolin-1-rich granule membrane (GO:0101003)	1/61	0.336809	0.673619	2.48195	2.70096	PTPRN2
spindle microtubule (GO:0005876)	1/61	0.336809	0.673619	2.48195	2.70096	CLASP1
membrane raft (GO:0045121)	2/163	0.298316	0.673619	1.85441	2.2431	MLC1;PRTN3
endoplasmic reticulum membrane (GO:0005789)	6/712	0.342911	0.674761	1.27213	1.36154	CYP26A1;RPN2;KDELR3;DEGS2;RNF121;PIGX
ficolin-1-rich granule (GO:0101002)	2/184	0.349849	0.677486	1.63869	1.72104	PTPRN2;IMPDH2
autophagosome (GO:0005776)	1/69	0.371644	0.686689	2.18908	2.16679	ATG16L1
actin filament (GO:0005884)	1/72	0.384233	0.686689	2.09626	2.00509	COBL
vesicle membrane (GO:0012506)	1/73	0.388373	0.686689	2.06704	1.95498	RIPOR1
voltage-gated potassium channel complex (GO:0008076)	1/73	0.388373	0.686689	2.06704	1.95498	KCNA4
integral component of plasma membrane (GO:0005887)	11/1454	0.383248	0.686689	1.14178	1.09505	SLC6A5;EPHA4;GPR39;NCR2;SEMA7A;PTPRN2;KCNA4;DRD2;GPR101;GP5;EPHB3
spindle (GO:0005819)	2/192	0.369172	0.686689	1.56906	1.56356	RGS14;CLASP1
nuclear membrane (GO:0031965)	2/204	0.397725	0.693178	1.47495	1.35989	ITGB4;SYNE3
bicellular tight junction (GO:0005923)	1/78	0.408665	0.696225	1.93233	1.72916	FRMD4B
clathrin-coated vesicle (GO:0030136)	1/80	0.416594	0.696225	1.88322	1.64903	MLC1
potassium channel complex (GO:0034705)	1/80	0.416594	0.696225	1.88322	1.64903	KCNA4
coated vesicle (GO:0030135)	1/84	0.432135	0.699824	1.7921	1.5036	MLC1
tight junction (GO:0070160)	1/85	0.435956	0.699824	1.77068	1.47004	FRMD4B
lytic vacuole (GO:0000323)	2/219	0.432562	0.699824	1.37195	1.14973	MLC1;TMEM175
azurophil granule lumen (GO:0035578)	1/90	0.45468	0.720402	1.67078	1.31684	PRTN3
cilium (GO:0005929)	2/237	0.47292	0.730332	1.2657	0.947792	CSNK1A1;DRD2
collagen-containing extracellular matrix (GO:0062023)	3/380	0.469715	0.730332	1.18385	0.894556	SEMA7A;PXDN;PRTN3
apical junction complex (GO:0043296)	1/98	0.483364	0.73713	1.53236	1.114	FRMD4B
cytoplasmic vesicle lumen (GO:0060205)	1/115	0.539439	0.808458	1.30273	0.804078	IMPDH2
mitotic spindle (GO:0072686)	1/120	0.554751	0.808458	1.24768	0.735177	CLASP1
ficolin-1-rich granule lumen (GO:1904813)	1/123	0.563694	0.808458	1.21681	0.697529	IMPDH2
mitochondrial outer membrane (GO:0005741)	1/126	0.572459	0.808458	1.18743	0.662364	AMBRA1
mitochondrial envelope (GO:0005740)	1/127	0.575342	0.808458	1.17794	0.651157	SDHB
peroxisome (GO:0005777)	1/128	0.578205	0.808458	1.16861	0.640195	IMPDH2
adherens junction (GO:0005912)	1/132	0.589469	0.808458	1.1327	0.598669	FRMD4B
asymmetric synapse (GO:0032279)	1/133	0.592237	0.808458	1.12406	0.588836	RGS14
postsynaptic density (GO:0014069)	1/138	0.605806	0.808458	1.08276	0.542675	RGS14
recycling endosome (GO:0055037)	1/145	0.624052	0.808458	1.02976	0.485555	MLC1
basolateral plasma membrane (GO:0016323)	1/151	0.639023	0.808458	0.988271	0.442562	MLC1
azurophil granule (GO:0042582)	1/155	0.648673	0.808458	0.962406	0.416555	PRTN3
chromosome (GO:0005694)	1/160	0.660377	0.808458	0.931905	0.38669	PPP1R7
vacuolar lumen (GO:0005775)	1/161	0.66267	0.808458	0.926034	0.381042	PRTN3
actin cytoskeleton (GO:0015629)	2/316	0.628004	0.808458	0.943447	0.438899	NEURL1B;COBL
secretory granule lumen (GO:0034774)	2/316	0.628004	0.808458	0.943447	0.438899	IMPDH2;PRTN3
endosome membrane (GO:0010008)	2/325	0.64326	0.808458	0.916737	0.40447	RUFY1;EPHA4
microtubule cytoskeleton (GO:0015630)	2/331	0.653156	0.808458	0.899742	0.383235	RGS14;CLASP1
Golgi membrane (GO:0000139)	3/472	0.615951	0.808458	0.947135	0.45897	KDELR3;HS3ST6;RNF121
bounding membrane of organelle (GO:0098588)	5/767	0.587975	0.808458	0.971739	0.516062	PTPRN2;KDELR3;HS3ST6;DRD2;RNF121
tertiary granule (GO:0070820)	1/164	0.66946	0.808655	0.908852	0.364708	PTPRN2
microtubule (GO:0005874)	1/182	0.707441	0.846155	0.817721	0.283014	CLASP1
focal adhesion (GO:0005925)	2/387	0.735285	0.87092	0.766667	0.235748	ITGB4;CLASP1
cell-substrate junction (GO:0030055)	2/394	0.744305	0.873127	0.752706	0.222277	ITGB4;CLASP1
integral component of organelle membrane (GO:0031301)	1/214	0.764575	0.888363	0.693741	0.186225	TMEM175
vesicle (GO:0031982)	1/226	0.783016	0.901207	0.656341	0.160543	RIPOR1
polymeric cytoskeletal fiber (GO:0099513)	1/256	0.823082	0.918813	0.57824	0.112583	COBL
lytic vacuole membrane (GO:0098852)	1/267	0.835854	0.918813	0.554017	0.0993362	TMEM175
cell-cell junction (GO:0005911)	1/271	0.840267	0.918813	0.545698	0.0949706	FRMD4B
secretory granule membrane (GO:0030667)	1/274	0.8435	0.918813	0.539618	0.0918405	PTPRN2
mitochondrial membrane (GO:0031966)	2/469	0.82552	0.918813	0.629388	0.12068	AMBRA1;SDHB
lysosome (GO:0005764)	2/477	0.832667	0.918813	0.618533	0.113267	MLC1;TMEM175
mitochondrial inner membrane (GO:0005743)	1/328	0.891745	0.952423	0.449265	0.0514744	SDHB
lysosomal membrane (GO:0005765)	1/330	0.893215	0.952423	0.446489	0.050421	TMEM175
organelle inner membrane (GO:0019866)	1/346	0.904282	0.952423	0.425433	0.0428045	SDHB
mitochondrial matrix (GO:0005759)	1/348	0.905583	0.952423	0.422938	0.0419455	ACSS1
cytoplasmic vesicle membrane (GO:0030659)	1/380	0.924161	0.963655	0.386593	0.0304901	PTPRN2
nucleolus (GO:0005730)	2/733	0.959505	0.978266	0.396613	0.016395	ITGB4;PIK3CB
nuclear lumen (GO:0031981)	2/745	0.962229	0.978266	0.389963	0.0150146	ITGB4;PIK3CB
intracellular non-membrane-bounded organelle (GO:0043232)	4/1158	0.95523	0.978266	0.49892	0.0228523	RGS14;ITGB4;PPP1R7;PIK3CB
cytoskeleton (GO:0005856)	1/600	0.983348	0.983348	0.241844	0.004061	NEURL1B
intracellular organelle lumen (GO:0070013)	2/848	0.979411	0.983348	0.34064	0.00708677	IMPDH2;ACSS1

## Sheet: I-Peaks-mutd5vswtd5gain
Chromosome	Start	End	Gene Name	C1_day5.counts.mean	wt_day5.counts.mean	Annotation/Location
chr7	87624001	87624150	ABCB1	7.5	1.3	gene_body
chr6	43394851	43395000	ABCC10	16.5	5.3	Promoter (<=1kb)
chr4	88142251	88142550	ABCG2	10.6	1.4	gene_body
chr12	120728851	120729150	ACADS	10.5	1.9	gene_body
chr14	23059201	23059350	ACIN1	17.8	5.8	gene_body
chr5	157001701	157002000	ADAM19	17.3	3.5	Promoter (<=1kb)
chr21	28219351	28219650	ADAMTS1	14.125	2.375	Promoter (1-2kb)
chr6	143439301	143439450	ADAT2	14.5	3.8	gene_body
chr10	110075551	110075850	ADD3	11	1.9	gene_body
chr6	69349951	69350100	ADGRB3	7.5	1	gene_body
chr19	14196451	14196900	ADGRL1	18.75	3.41667	gene_body
chr5	77047051	77047350	AGGF1	10.3	0.6	gene_body
chr1	100310851	100311300	AGL	17	3	Distal Intergenic
chr8	141665101	141665250	AGO2	20.3	7	Distal Intergenic
chr7	16829101	16829400	AGR2	10	1.3	gene_body
chr16	31540651	31540800	AHSP	8	0.5	Promoter (1-2kb)
chr9	114362101	114362250	AKNA	11	2.3	gene_body
chr17	55900951	55901100	ANKFN1	19	6.75	gene_body
chr17	55927951	55928100	ANKFN1	10.75	1.5	gene_body
chr5	140515051	140515200	ANKHD1	24.3	7.8	gene_body
chr9	95605801	95605950	ANKRD19P	6.5	0.8	Intron (uc004asr.4/138649, intron 8 of 10)
chr21	15352351	15353100	ANKRD20A11P	12.5	0.8	Promoter (<=1kb)
chr9	42368701	42368850	ANKRD20A3	13.8	2.8	Promoter (<=1kb)
chr1	150265951	150266850	APH1A	11.5	1	gene_body
chr17	45401551	45402000	ARHGAP27	19.0833	5.25	gene_body
chr1	94251451	94251750	ARHGAP29	11.9	2.4	gene_body
chr5	73223701	73223850	ARHGEF28	6.5	0.5	Intron (uc010izf.3/64283, intron 36 of 36)
chr3	56954851	56955000	ARHGEF3	10.8	2.5	gene_body
chr1	26758201	26758500	ARID1A	15	3.3	gene_body
chr7	12726151	12726300	ARL4A	12.5	2.3	Promoter (<=1kb)
chrX	70272751	70273350	ARR3	10.625	0.5625	gene_body
chr17	4612651	4612800	ARRB2	13	2	Promoter (1-2kb)
chr15	93351751	93351900	ASB9P1	16.5	4.3	Distal Intergenic
chr15	93352051	93352200	ASB9P1	9	0.5	Distal Intergenic
chr17	33700501	33701700	ASIC2	9.1	0.8	gene_body
chr17	33814951	33815100	ASIC2	5	0	gene_body
chr17	30890251	30890400	ATAD5	7	1	gene_body
chr3	193235101	193235250	ATP13A4	9.3	2	Intron (uc003ftd.3/84239, intron 29 of 29)
chr17	42463351	42463650	ATP6V0A1	15	4	gene_body
chr6	16338601	16338750	ATXN1	23.3	8.5	gene_body
chr7	69111751	69112200	AUTS2	15.3	2.4	Intron (uc003tvv.4/26053, intron 1 of 4)
chr6	33245551	33245850	B3GALT4	23.8	5.9	Promoter (<=1kb)
chr6	33282601	33282900	B3GALT4	21	4.8	gene_body
chr7	98100001	98100600	BAIAP2L1	13.9	0.6	Distal Intergenic
chr12	56615851	56616450	BAZ2A	19.3	3.9	gene_body
chrX	153707701	153707850	BCAP31	10.25	0.75	gene_body
chr18	60762151	60762300	BCL2	16.25	4.5	Distal Intergenic
chr19	45744151	45744300	BHMG1	17.25	5	gene_body
chr20	55839451	55839600	BMP7	11.75	0.5	Promoter (1-2kb)
chr7	140779201	140779350	BRAF	14	3.3	gene_body
chr17	41321251	41321400	BRCA1	17.3	3.3	Promoter (<=1kb)
chr7	98297551	98297850	BRI3	10.8	0.5	gene_body
chr17	61819801	61819950	BRIP1	8	1	gene_body
chr5	180480151	180481350	BTNL9	14.9	1.5	3' UTR
chr5	180486451	180486750	BTNL9	17	3.5	3' UTR
chr5	180479101	180479850	BTNL9	13.6	2	Intron (uc011dhi.1/153579, intron 3 of 4)
chr10	76083601	76083750	C10orf11	11.8	2.8	gene_body
chr17	4803901	4804200	C17orf107	35.1	7	Promoter (<=1kb)
chr19	51160951	51162750	C19orf81	15.7292	0.604167	Exon (uc021uyf.1/342918, exon 4 of 5)
chr1	38155501	38155650	C1orf109	10.8	2.5	Promoter (<=1kb)
chr12	7035751	7035900	C1S	12.8	3	gene_body
chr19	6710851	6711000	C3	33.75	11	gene_body
chr7	50132401	50132550	C7orf72	10.3	2	gene_body
chr8	95654851	95655450	C8orf37-AS1	12.9	2.1	gene_body
chr9	96110551	96110700	C9orf129	11.5	2	Promoter (1-2kb)
chr9	96111151	96111600	C9orf129	13.2	1.1	Promoter (2-3kb)
chr19	13227901	13228200	CACNA1A	9.875	0.875	gene_body
chr2	44393251	44393550	CAMKMT	19.8	3.8	gene_body
chr19	7600651	7601100	CAMSAP3	14	2.16667	gene_body
chr17	4981501	4982100	CAMTA2	18.5	4.3	gene_body
chr14	70038751	70038900	CCDC177	13	2.5	Promoter (2-3kb)
chr10	114158251	114158400	CCDC186	20	7.3	gene_body
chr10	12943651	12943800	CCDC3	19	5.5	gene_body
chr5	162865651	162865950	CCNG1	11.1	1	Promoter (1-2kb)
chr12	48690451	48690750	CCNT1	11.1	1.8	gene_body
chr3	32944051	32944350	CCR4	19.4	2.4	Distal Intergenic
chr3	32944651	32944800	CCR4	18	4.5	Distal Intergenic
chr19	43858201	43858350	CD177	9	1.5	Promoter (<=1kb)
chr19	43858501	43858800	CD177	7.75	1	Promoter (<=1kb)
chr19	51227551	51228900	CD33	16.0833	0.916667	gene_body
chr19	51231451	51232050	CD33	18.6875	2.3125	gene_body
chr19	6586951	6588000	CD70	11.3571	0.464286	gene_body
chr19	6588751	6588900	CD70	6.5	0	gene_body
chr19	6589351	6591450	CD70	15	0.571429	gene_body
chr6	14397451	14397750	CD83	19.4	5.6	Distal Intergenic
chr9	99313651	99313800	CDC14B	8.3	1.5	Intron (uc004awi.3/8555, intron 9 of 13)
chr17	73286101	73286400	CDC42EP4	10.5	1.125	gene_body
chr16	83235601	83235750	CDH13	11.5	3	gene_body
chr20	61555951	61556100	CDH4	9	1.5	gene_body
chr2	219825001	219826050	CDK5R2	17.7	1.6	Promoter (<=1kb)
chr2	219826501	219826800	CDK5R2	11	1.9	Promoter (2-3kb)
chr19	43100701	43100850	CEACAM8	9.75	2	Promoter (1-2kb)
chr2	37423351	37423800	CEBPZOS	13.7	2	Promoter (<=1kb)
chr2	37424251	37424550	CEBPZOS	11.3	2	Promoter (<=1kb)
chr22	17398201	17398500	CECR2	7.125	0.875	gene_body
chr19	8273401	8273850	CERS4	12.1667	1.58333	Promoter (<=1kb)
chr21	33985501	33985800	CFAP298	15.5	4.375	Promoter (<=1kb)
chr3	113417701	113418150	CFAP44	13.8	3.3	gene_body
chr10	106113001	106113300	CFAP58	12.4	2.5	Promoter (<=1kb)
chr16	75467851	75468750	CFDP1	23.6	2.8	Promoter (<=1kb)
chr2	202003951	202004100	CFLAR	9.5	2	Promoter (<=1kb)
chr2	202004401	202004700	CFLAR	11.9	2.8	Promoter (<=1kb)
chr2	113332501	113332650	CHCHD5	15.3	4.3	3' UTR
chr8	81736351	81736650	CHMP4C	22.1	7	gene_body
chr12	104697001	104697450	CHST11	11.2	1.3	gene_body
chr14	65006551	65006700	CHURC1-FNTB	8.3	1	gene_body
chr1	25070551	25071150	CLIC4	12.9	1.7	Promoter (<=1kb)
chr1	155271901	155272050	CLK2	7.5	1.3	gene_body
chr22	19266751	19266900	CLTCL1	19.75	6.5	gene_body
chr16	81480451	81480600	CMIP	10	1.3	gene_body
chr12	108297301	108297750	CMKLR1	7.7	0.7	gene_body
chr12	108306601	108306750	CMKLR1	4.8	0	gene_body
chr5	180496951	180497100	CNOT6	18.5	4.8	gene_body
chr5	180530401	180531450	CNOT6	11.8	1.5	gene_body
chr9	44118151	44118600	CNTNAP3B	14.1	1.9	Distal Intergenic
chr5	178450201	178450500	COL23A1	17.4	3.5	gene_body
chr2	188988301	188988600	COL3A1	12	2.8	gene_body
chr21	46116151	46116300	COL6A2	15.25	4.5	gene_body
chr12	54349051	54349500	COPZ1	9.7	0.6	gene_body
chr15	75230551	75230700	COX5A	11.3	2.3	Promoter (<=1kb)
chr17	30387901	30388050	CPD	4.8	0	gene_body
chr8	114058651	114058800	CSMD3	18.5	4.3	Intron (uc003ynt.3/114788, intron 66 of 71)
chrX	134315851	134316000	CT55	4.5	0	Distal Intergenic
chr10	126851101	126851250	CTBP2	16.3	3.5	Promoter (1-2kb)
chr10	66684001	66684150	CTNNA3	13.3	3.5	gene_body
chr4	74863951	74864550	CXCL5	23.3	3.2	Promoter (<=1kb)
chr1	46770001	46770300	CYP4B1	13.6	3.1	gene_body
chr19	15695851	15696000	CYP4F12	12	2.25	gene_body
chr5	140174551	140175150	CYSTM1	11.3	1.1	gene_body
chr5	140186551	140187450	CYSTM1	9	0.4	gene_body
chr5	140249101	140249250	CYSTM1	20.5	6.5	gene_body
chr11	61735501	61735950	DAGLA	18.3	3.3	gene_body
chr1	100231201	100231350	DBT	17.3	4.3	gene_body
chr11	20178001	20178150	DBX1	7	0.5	3' UTR
chr11	20222551	20222850	DBX1	10.9	1.6	Distal Intergenic
chr13	36045751	36046200	DCLK1	8.2	0.2	gene_body
chr13	36046651	36046800	DCLK1	5.8	0.5	gene_body
chr11	47236951	47237100	DDB2	9.3	0.5	gene_body
chr9	32525551	32525700	DDX58	10.8	2	gene_body
chr19	42210601	42211050	DEDD2	19.5	2.66667	gene_body
chr19	6476851	6477300	DENND1C	17.4167	3.08333	gene_body
chr12	31479751	31480200	DENND5B	11.3	2	gene_body
chr12	31523101	31523250	DENND5B	8.8	1.5	gene_body
chr10	294001	294150	DIP2C	7.5	1	gene_body
chr1	232193251	232193400	DISC2	9	2	Distal Intergenic
chr1	232152451	232152750	DISC2	11.9	2.4	Intron (uc010pwl.2/100303453, intron 14 of 15)
chr15	40369201	40369350	DISP2	8.3	0.8	gene_body
chr1	11555401	11555550	DISP3	16.3	3	Intron (uc001ash.4/57540, intron 1 of 20)
chr9	1042351	1042650	DMRT2	8.3	1.5	Distal Intergenic
chr9	1050151	1050450	DMRT2	12.6	2.1	gene_body
chr17	7754851	7755000	DNAH2	17.3	4.8	gene_body
chr7	157128901	157129500	DNAJB6	11.8	1.8	Promoter (<=1kb)
chr17	41995051	41995200	DNAJC7	14.3	3	gene_body
chr10	127407601	127407750	DOCK1	12.3	3	gene_body
chr20	54580501	54580650	DOK5	15	4	gene_body
chr16	89628151	89628300	DPEP1	12.3	3	gene_body
chr12	63832051	63832200	DPY19L2	8.5	1	Distal Intergenic
chr15	69921751	69921900	DRAIC	12.5	3.3	Distal Intergenic
chr15	69744301	69744900	DRAIC	13.9	2.3	gene_body
chr2	26407351	26407650	DRC1	19.5	5	gene_body
chr21	40759351	40760100	DSCAM	12.35	1.2	gene_body
chr3	32589601	32589750	DYNC1LI1	18	5.5	Intron (uc003cfb.4/51143, intron 11 of 12)
chr21	37476901	37477650	DYRK1A	17.85	2.15	gene_body
chr1	184702501	184702650	EDEM3	9.3	1.5	gene_body
chr5	83449351	83449500	EDIL3	16.5	5	Intron (uc003kio.1/10085, intron 7 of 10)
chr6	12396901	12397050	EDN1	9	1.8	Distal Intergenic
chr8	49427401	49427700	EFCAB1	25.8	7.4	Distal Intergenic
chr1	244997701	244997850	EFCAB2	8.5	1.3	gene_body
chr15	40269001	40269150	EIF2AK4	13	2.3	Exon (uc001zkm.1/440275, exon 12 of 39)
chr2	232576051	232576350	EIF4E2	8.6	0.8	gene_body
chr12	96252151	96252300	ELK3	8.3	0.8	gene_body
chr15	23085451	23085750	ELMO2P1	7	0.4	gene_body
chr15	23086801	23087100	ELMO2P1	6.1	0.5	gene_body
chr15	23115151	23115300	ELMO2P1	7.5	0.8	gene_body
chr7	74064901	74065050	ELN	8.5	1.8	gene_body
chr11	62607451	62608950	EML3	15.7	0.6	gene_body
chr10	116854351	116854650	ENO4	8.6	0.4	gene_body
chr4	9125251	9125400	ENPP7P10	8.3	1	gene_body
chr1	150602551	150602850	ENSA	19	4.4	gene_body
chr3	27759001	27759300	EOMES	19.8	5.4	3' UTR
chr8	143858251	143858850	EPPK1	15.8	2.3	gene_body
chr8	143859001	143859600	EPPK1	16.3	1.2	gene_body
chr20	34127851	34128000	ERGIC3	9.5	1.25	Promoter (1-2kb)
chr12	14922151	14922450	ERP27	8.5	1.1	gene_body
chr12	14926351	14926500	ERP27	13.3	3	gene_body
chr12	14927101	14927250	ERP27	11.3	1.5	gene_body
chr9	99999601	99999750	ERP44	4	0	gene_body
chr6	151776601	151776900	ESR1	14.3	3.1	gene_body
chr2	67743301	67743450	ETAA1	10	2.3	Distal Intergenic
chr22	29280901	29281200	EWSR1	6.875	1	gene_body
chr7	148844251	148844400	EZH2	6.8	0.8	gene_body
chr1	50513551	50514450	FAF1	21.9	3.3	gene_body
chr1	50717401	50717850	FAF1	15.1	0.7	gene_body
chr1	50798551	50799450	FAF1	10.3	0.4	gene_body
chr1	50834251	50834400	FAF1	8.8	1.8	gene_body
chr2	202646551	202646850	FAM117B	10.1	1.1	gene_body
chr8	139508851	139509150	FAM135B	11.8	1.9	Promoter (<=1kb)
chr8	139509751	139509900	FAM135B	7.3	0.5	Promoter (<=1kb)
chr16	90143551	90144300	FAM157C	22.6	3.1	gene_body
chr16	90148651	90148800	FAM157C	20.3	5	gene_body
chr16	90172651	90173100	FAM157C	21.3	4.2	gene_body
chr11	73250701	73250850	FAM168A	6.5	0.8	Intron (uc001oty.1/23201, intron 7 of 7)
chr5	99870751	99871800	FAM174A	10.3	0.5	Promoter (<=1kb)
chr9	69381301	69382050	FAM189A2	26.9	2.8	gene_body
chr9	69382201	69382500	FAM189A2	11.4	0.9	gene_body
chr9	34809751	34809900	FAM205BP	9.8	2.3	Distal Intergenic
chr2	24162301	24163050	FAM228B	16.2	0.8	gene_body
chr17	21837451	21837900	FAM27E5	15.1	2.5	Distal Intergenic
chr4	9153451	9155700	FAM86KP	16.7	0.5	gene_body
chr7	102989101	102989400	FBXL13	10.3	2.1	gene_body
chr14	40817101	40817700	FBXO33	11.3	2.4	Distal Intergenic
chr17	6796951	6797850	FBXO39	23.8	4.6	gene_body
chr1	16314451	16314750	FBXO42	10.5	2.3	gene_body
chr4	152328901	152329500	FBXW7	18.9	2.9	gene_body
chr1	149711701	149711850	FCGR1A	11.3	1.3	Exon (uc021oxw.1/uc021oxw.1, exon 1 of 1)
chr1	149379901	149380200	FCGR1CP	6	0	Distal Intergenic
chr8	11666101	11666550	FDFT1	16.3	3.6	Promoter (<=1kb)
chr10	121577401	121578000	FGFR2	13.1	1.4	gene_body
chr3	59789701	59789850	FHIT	8.5	1.5	gene_body
chr3	61236301	61237050	FHIT	19.4	2.8	gene_body
chr16	67233451	67233750	FHOD1	8.4	0	gene_body
chrX	130975801	130976250	FIRRE	9	1	Distal Intergenic
chr5	180611401	180611850	FLT4	12.7	1.8	gene_body
chr19	45975901	45976350	FOSB	24.75	4.5	3' UTR
chr7	4671151	4671750	FOXK1	19.3	2.1	Distal Intergenic
chr7	4681051	4681500	FOXK1	13.3	2.2	Promoter (1-2kb)
chr8	33422851	33423150	FUT10	13.5	2.3	gene_body
chr8	33423301	33423450	FUT10	18.5	4.8	gene_body
chr19	35169001	35169300	FXYD5	11.5	0.25	gene_body
chr1	151103551	151103700	GABPB2	8.5	1	gene_body
chr1	151104301	151104900	GABPB2	16.9	3.3	gene_body
chr2	166650901	166651500	GALNT3	15.6	1	Promoter (<=1kb)
chr4	173207701	173207850	GALNT7	9.3	2	gene_body
chr12	4830751	4831050	GALNT8	15.5	3.4	gene_body
chr4	172670551	172670700	GALNTL6	5.8	0.5	gene_body
chr11	62626351	62626500	GANAB	19	4.8	gene_body
chr1	155214001	155214300	GBAP1	20.3	3.6	gene_body
chr6	42858751	42858900	GLTSCR1L	19.5	3.5	gene_body
chr19	39341701	39342000	GMFG	12.125	1.875	gene_body
chr19	39342151	39342300	GMFG	19.25	4	gene_body
chr13	26758501	26758650	GPR12	11.8	3	gene_body
chr19	51280951	51281700	GPR32	17.8	2.05	Distal Intergenic
chr6	28459051	28459950	GPX6	19.6	4.8	Distal Intergenic
chr22	46646701	46646850	GRAMD4	23.75	6.75	gene_body
chr2	11622301	11622450	GREB1	10	1.3	gene_body
chr6	101839801	101839950	GRIK2	8.3	1.5	gene_body
chr6	101846701	101847000	GRIK2	23.8	5.5	gene_body
chr6	101847151	101847750	GRIK2	23.6	5.8	gene_body
chr19	42028501	42028800	GRIK5	9.75	1.375	gene_body
chr19	42748501	42748650	GSK3A	18.5	6.25	Promoter (<=1kb)
chr2	188898601	188898900	GULP1	11.4	2	Distal Intergenic
chr6	58147051	58147650	GUSBP4	30.1	7.1	Distal Intergenic
chr6	58148401	58148550	GUSBP4	31.5	10	Distal Intergenic
chr6	58148701	58149000	GUSBP4	25.8	8.6	Distal Intergenic
chr15	42566101	42566700	HAUS2	17.3	2.4	gene_body
chr14	31344451	31344600	HEATR5A	7	0.5	gene_body
chr17	8122051	8122200	HES7	8	1.5	gene_body
chr1	91300501	91302150	HFM1	22.5	1.8	gene_body
chr1	91307101	91307550	HFM1	21.3	2.8	gene_body
chr6	26195701	26196000	HIST1H1PS1	10.3	1.5	gene_body
chr6	26196151	26196900	HIST1H1PS1	11.1	0.5	gene_body
chr6	26233051	26235000	HIST1H2APS3	19	1	gene_body
chr6	26215501	26215800	HIST1H2BG	6.5	0.3	gene_body
chr6	26273701	26274600	HIST1H2BI	8.5	0.4	Promoter (<=1kb)
chr6	27782701	27783600	HIST1H2BM	16.5	1.7	Promoter (<=1kb)
chr6	26225251	26226600	HIST1H3E	12.1	1.1	gene_body
chr6	26203801	26204400	HIST1H4E	6.6	0.3	Promoter (<=1kb)
chr6	26240401	26241750	HIST1H4F	25.4	2.1	gene_body
chr6	26284351	26284650	HIST1H4H	10.8	1.5	gene_body
chr1	149860501	149860950	HIST2H4B	8.1	0.8	gene_body
chr19	37825201	37825350	HKR1	12.75	3	Promoter (<=1kb)
chr15	45571201	45571950	HMGN2P46	14	0.8	gene_body
chr4	8894551	8895000	HMX1	17.6	3.9	Distal Intergenic
chr4	8895301	8896350	HMX1	20.3	2.5	Distal Intergenic
chr4	8873851	8874450	HMX1	16.2	1.3	Promoter (<=1kb)
chr4	8859151	8860200	HMX1	17.4	2.5	gene_body
chr4	8861851	8862000	HMX1	25.3	6.8	gene_body
chr4	8862151	8863500	HMX1	15.8	1.2	gene_body
chr10	124909801	124910550	HMX2	11.3	1.8	Promoter (1-2kb)
chr10	43905001	43905300	HNRNPF	14.4	3.5	Promoter (<=1kb)
chr10	43902001	43902300	HNRNPF	8.4	0.8	Promoter (1-2kb)
chr5	179051101	179051250	HNRNPH1	18	2.5	Promoter (<=1kb)
chr5	79479451	79479750	HOMER1	7.3	0.6	gene_body
chr8	42947551	42947700	HOOK3	10.3	2.5	gene_body
chr7	27204751	27205500	HOTTIP	16.8	3.8	gene_body
chr7	27213601	27214050	HOXA10	9.3	1	Promoter (<=1kb)
chr7	27195601	27195900	HOXA13	6.9	0.9	gene_body
chr12	54377401	54378150	HOXC10	9	0.2	Promoter (<=1kb)
chr12	54378901	54380100	HOXC10	12	1	Promoter (<=1kb)
chr12	54366601	54367200	HOXC11	7.8	0.7	Promoter (<=1kb)
chr12	54321301	54321600	HOXC13	11.9	1.1	Distal Intergenic
chr12	54321901	54322350	HOXC13	8.9	0.7	Distal Intergenic
chr12	54324751	54324900	HOXC13	10	2	Distal Intergenic
chr12	54329251	54330000	HOXC13	12.2	1.7	Exon (uc031qhm.1/100874366, exon 3 of 3)
chr12	54331801	54332100	HOXC13	8.4	0.3	Promoter (<=1kb)
chr12	54338701	54339600	HOXC13-AS	12.2	1.1	3' UTR
chr12	54333151	54333300	HOXC13-AS	13.3	2.3	Promoter (<=1kb)
chr12	54447601	54448050	HOXC4	7.8	0.1	Promoter (<=1kb)
chr12	54403051	54403500	HOXC8	6.5	0.1	Promoter (<=1kb)
chr1	86967901	86968200	HS2ST1	12.4	2.3	gene_body
chr6	114747601	114747900	HS3ST5	11.9	1.4	Distal Intergenic
chr16	83877151	83877300	HSBP1	19.5	5.3	Distal Intergenic
chr5	119530651	119530950	HSD17B4	9.3	1.4	gene_body
chr14	102554551	102555150	HSP90AA1	25.9	5.3	Promoter (<=1kb)
chr4	128702701	128703300	HSPA4L	13.4	1.3	Promoter (<=1kb)
chr6	78360151	78360300	HTR1B	10	1.8	Distal Intergenic
chr1	146644651	146645100	HYDIN2	12.7	1.7	gene_body
chr11	125757301	125757450	HYLS1	14.8	2.5	Promoter (<=1kb)
chr2	202813951	202814250	ICA1L	12.9	2.3	gene_body
chr6	19247401	19247700	ID4	14.3	2.1	Distal Intergenic
chr11	316201	316950	IFITM1	22.7	4.3	Promoter (1-2kb)
chr11	314101	314400	IFITM2	8.8	0.9	gene_body
chr11	314851	315300	IFITM2	9.8	0.9	gene_body
chr11	318751	319200	IFITM3	24.8	6.9	Promoter (1-2kb)
chr7	100945951	100947150	IFT22	24.4	5.7	Distal Intergenic
chr19	51321151	51321900	IGLON5	18.6	2.4	gene_body
chr19	51323851	51324150	IGLON5	5.125	0	gene_body
chr3	190271401	190271550	IL1RAP	13.3	3.3	Intron (uc003fsk.3/3556, intron 1 of 8)
chr19	15121651	15121950	ILVBL	11.5	1.375	gene_body
chr15	67371601	67371750	IQCH	19	4.8	gene_body
chr14	77504401	77504550	IRF2BPL	16.5	4.5	Distal Intergenic
chr5	2749951	2750100	IRX2	17.3	2.5	gene_body
chr5	2275501	2275800	IRX4	26.1	9.3	Distal Intergenic
chr14	77491801	77492850	ISM2	11.3	0.9	gene_body
chr14	77493001	77493150	ISM2	15.8	3.5	gene_body
chr3	128878951	128879100	ISY1-RAB43	13.5	2.5	Promoter (<=1kb)
chrX	47049451	47049600	JADE3	8.5	1.25	gene_body
chr5	147699451	147700050	JAKMIP2	12.8	0.9	gene_body
chr5	147700201	147700500	JAKMIP2	12.1	1.1	gene_body
chr17	41778001	41778150	JUP	15	4	gene_body
chr2	164026501	164026650	KCNH7	13.5	3.5	Distal Intergenic
chr8	140643301	140643600	KCNK9	11.9	2.1	Intron (uc003yvf.1/51305, intron 2 of 2)
chr9	6703801	6703950	KDM4C	10.8	2.5	Distal Intergenic
chr8	136918501	136918650	KHDRBS3	17.5	5.8	Distal Intergenic
chr2	8820001	8820450	KIDINS220	13.8	2.8	gene_body
chr11	126994351	126994500	KIRREL3	25.5	10.5	gene_body
chr19	51014251	51014850	KLK10	8	0.5625	gene_body
chr19	51059551	51060600	KLK13	16.9643	1	gene_body
chr7	152130751	152131200	KMT2C	13.8	2.3	Promoter (1-2kb)
chr17	41437951	41438100	KRT38	9.5	1.5	gene_body
chr11	18416101	18416400	LDHC	9.1	1.8	gene_body
chr3	156878251	156878700	LEKR1	7.8	0.6	gene_body
chr7	104624101	104624850	LHFPL3	13.2	0.8	gene_body
chr21	29209051	29209200	LINC00189	6.5	0.75	gene_body
chr2	64479901	64480200	LINC00309	15.8	4	Distal Intergenic
chr2	64481251	64481700	LINC00309	9	0.7	Distal Intergenic
chr1	22351201	22351650	LINC00339	20.3	4.1	Promoter (<=1kb)
chr13	75276151	75276300	LINC00347	10.5	2.3	Distal Intergenic
chr5	87991051	87991500	LINC00461	11.3	0.4	Distal Intergenic
chr1	211555801	211556550	LINC00467	12	0.7	Promoter (<=1kb)
chr3	87140851	87141000	LINC00506	15	4.3	gene_body
chr1	144533251	144534750	LINC00623	26.3	3.6	Intron (uc010oxn.2/728841, intron 15 of 18)
chr10	4572301	4572450	LINC00705	18	6	Distal Intergenic
chr17	43240651	43240800	LINC00854	10.75	2.5	gene_body
chr14	46358101	46358250	LINC00871	24	8.8	gene_body
chr15	92571001	92571150	LINC00930	21	7.3	gene_body
chr3	195682351	195682500	LINC00969	7.3	1	gene_body
chr5	27472501	27472800	LINC01021	6.1	0	gene_body
chr5	140105551	140105850	LINC01024	10.4	1	gene_body
chr7	20874901	20875200	LINC01162	12.9	2.6	gene_body
chr5	124071001	124071150	LINC01170	7.5	0.8	gene_body
chr9	44164351	44164500	LINC01189	12.5	2	Distal Intergenic
chrX	51138601	51139650	LINC01284	11.0357	0.678571	gene_body
chr6	28776001	28776600	LINC01623	13.5	1.1	Distal Intergenic
chr6	28780651	28781100	LINC01623	13.3	2.4	Distal Intergenic
chr6	28784251	28785150	LINC01623	14.8	0.5	Distal Intergenic
chr6	28785451	28785750	LINC01623	9.5	1.6	Distal Intergenic
chr5	126179101	126179400	LMNB1	21	5	Distal Intergenic
chr5	126179851	126180000	LMNB1	11.8	3	Distal Intergenic
chr5	126180301	126180450	LMNB1	16	4	Distal Intergenic
chr11	8329051	8329200	LMO1	8.5	1.5	Distal Intergenic
chr6	27729751	27730800	LOC100131289	20	3.1	Promoter (<=1kb)
chr1	143664001	143664150	LOC100132057	10.5	2.5	Exon (uc001ejp.3/100286793, exon 2 of 4)
chr1	149137951	149138100	LOC388692	13.8	2.3	Distal Intergenic
chr1	149138251	149138400	LOC388692	12.3	2	Distal Intergenic
chr1	149156101	149156550	LOC388692	13.3	1.5	Distal Intergenic
chr1	149215501	149215650	LOC388692	16.5	3	Distal Intergenic
chr1	149223151	149224800	LOC388692	18.5	0.9	Distal Intergenic
chr1	149294551	149294700	LOC388692	24	7.8	Distal Intergenic
chr1	149297701	149298000	LOC388692	24.8	4.1	Distal Intergenic
chr1	149298451	149299350	LOC388692	20.3	3	Distal Intergenic
chr1	149230501	149231550	LOC388692	9.5	0.1	Exon (uc010pbe.1/uc010pbe.1, exon 1 of 2)
chr4	9002401	9003150	LOC650293	16.3	2.7	Distal Intergenic
chr2	39664951	39665400	LOC728730	16.4	2.8	Promoter (<=1kb)
chr12	108257851	108258600	LOC728739	10	0.3	Distal Intergenic
chr14	41098651	41099100	LRFN5	17.6	3.5	Distal Intergenic
chr19	51069451	51069600	LRRC4B	6.75	0.25	Promoter (1-2kb)
chr19	50553601	50554500	LRRC4B	19.625	3.04167	gene_body
chr11	40302301	40302450	LRRC4C	10.8	2.8	gene_body
chr3	116036551	116036850	LSAMP	13.4	3.8	gene_body
chr6	31797151	31797600	LSM2	10.6	1.2	gene_body
chr2	32983201	32983350	LTBP1	10.5	2	gene_body
chr12	8942251	8942550	M6PR	7.1	0.4	gene_body
chrX	75648001	75649500	MAGEE1	13	1.025	Promoter (<=1kb)
chrX	55478551	55478700	MAGEH1	7.25	0.5	Promoter (<=1kb)
chr1	113392201	113392350	MAGI3	23.5	5.8	gene_body
chr2	95690701	95691150	MAL	21.4	5.4	Promoter (<=1kb)
chr2	95691451	95692200	MAL	15.6	1.9	Promoter (<=1kb)
chr11	65244751	65245350	MALAT1	15.2	1.2	Distal Intergenic
chr18	56337751	56337900	MALT1	14	3.25	Promoter (<=1kb)
chr4	140081101	140081250	MAML3	10.5	2	gene_body
chr6	119632051	119632200	MAN1A1	11	2.8	Intron (uc003pym.2/4121, intron 11 of 12)
chr12	53886001	53886150	MAP3K12	21.5	5.5	Intron (uc001sdm.2/7786, intron 14 of 14)
chr3	185303551	185303700	MAP3K13	8.5	1.5	gene_body
chr6	114180601	114180900	MARCKS	11.5	0.6	Promoter (1-2kb)
chr1	45792301	45792900	MAST2	21.6	3.4	gene_body
chr3	169482601	169483050	MECOM	9.2	1.2	gene_body
chr6	131615701	131615850	MED23	16.3	4	gene_body
chr6	131617201	131617350	MED23	17.3	5.3	gene_body
chr6	131617651	131617950	MED23	8.5	1.1	gene_body
chr17	14212951	14214000	MGC12916	22.1	2.6	Intron (uc002goh.1/9953, intron 1 of 1)
chr19	14073151	14073300	MIR1199	9.75	1.5	gene_body
chr19	14073901	14074050	MIR1199	22.5	7.25	gene_body
chr13	55146751	55146900	MIR1297	17.3	5	Distal Intergenic
chr1	26948251	26948550	MIR1976	15.4	3.3	Distal Intergenic
chr8	74679001	74679300	MIR2052HG	10.9	2.3	gene_body
chr6	27115651	27116100	MIR3143	9.8	1	Promoter (<=1kb)
chrX	76266751	76267050	MIR384	6.125	0.5	Distal Intergenic
chr9	90026101	90026250	MIR4290HG	20	5.8	gene_body
chr9	90026401	90026550	MIR4290HG	16	3.5	gene_body
chr6	44606701	44606850	MIR4642	12	2.5	Distal Intergenic
chr4	166337401	166337550	MIR578	9	1.5	Intron (uc003irg.4/1363, intron 1 of 8)
chr21	17346751	17346900	MIR99AHG	6.25	0.5	Distal Intergenic
chr12	6756601	6756750	MLF2	8	1	gene_body
chr14	60794401	60794550	MNAT1	15	2.5	gene_body
chrX	102919051	102919350	MORF4L2	8.5	0.875	Distal Intergenic
chr11	30656851	30657150	MPPED2	10.3	1.5	Distal Intergenic
chr8	144161851	144162300	MROH1	21.9	4.2	gene_body
chr8	144176701	144176850	MROH1	16	4.3	gene_body
chr8	144183151	144183300	MROH1	10.8	1	gene_body
chr8	144241351	144241500	MROH1	8.5	0.3	gene_body
chr5	68504851	68505000	MRPS36	13	3.3	Intron (uc003jvp.3/64946, intron 8 of 8)
chr2	47404201	47404350	MSH2	14	3	gene_body
chr6	31708051	31708350	MSH5-SAPCD1	16.6	2.3	Promoter (<=1kb)
chr7	91808551	91808700	MTERF1	6.3	0.5	gene_body
chr17	56596351	56596800	MTMR4	12.8333	2.08333	Promoter (1-2kb)
chr19	50931301	50931600	MYBPC2	23.375	5.875	3' UTR
chr19	50193301	50193900	MYH14	10.5	1.5	gene_body
chr18	3246451	3246600	MYL12A	22.25	5.5	Promoter (<=1kb)
chr6	75794701	75795000	MYO6	8.9	0.6	gene_body
chr11	77185651	77185800	MYO7A	16.5	4.5	gene_body
chr19	59073901	59074050	MZF1-AS1	31.75	12.25	Promoter (2-3kb)
chr2	191492701	191493000	NAB1	18.8	5.1	Distal Intergenic
chr13	35323201	35323350	NBEA	8.5	1.8	gene_body
chr1	148555801	148556250	NBPF14	9.8	0.3	gene_body
chr1	148598401	148599000	NBPF14	12.2	1.1	gene_body
chr1	148604701	148605000	NBPF14	7	0.3	gene_body
chr1	148605451	148605600	NBPF14	7.5	0.3	gene_body
chr1	148526701	148527300	NBPF15	11.2	1.4	Distal Intergenic
chr8	24800401	24800550	NEFL	9.3	1.3	Distal Intergenic
chr1	72014101	72014250	NEGR1	8.8	1.8	gene_body
chr12	57082951	57083100	NEMP1	7.3	0.5	gene_body
chr1	235983001	235983150	NID1	22.8	8.3	gene_body
chr4	85403851	85404300	NKX6-1	23.7	3.9	Distal Intergenic
chr4	85405051	85405500	NKX6-1	21	5.9	Distal Intergenic
chrY	14533051	14533800	NLGN4Y	8.3	0.45	gene_body
chr19	54335251	54335550	NLRP12	14.75	2.125	Distal Intergenic
chr19	53811751	53812200	NLRP12	9.41667	0.916667	gene_body
chr10	94351651	94351800	NOC3L	9.3	1.8	gene_body
chr8	21861451	21861750	NPM2	11	2.3	Exon (uc003xaa.4/23039, exon 27 of 28)
chr2	157176001	157176600	NR4A2	9.3	0.9	Distal Intergenic
chr2	157179751	157180050	NR4A2	9.5	0.5	Downstream (<1kb)
chr2	157184101	157185300	NR4A2	15.6	0.5	Promoter (<=1kb)
chr2	157185451	157187250	NR4A2	15.5	0.4	Promoter (<=1kb)
chr17	46688251	46688700	NSF	9	0.416667	gene_body
chr17	46696801	46697100	NSF	5.5	0.25	gene_body
chr17	46711201	46711500	NSF	6.25	0.25	gene_body
chr17	46719001	46720350	NSF	18.0556	1.19444	gene_body
chr17	46723651	46724100	NSF	8.5	0.166667	gene_body
chr20	1448401	1448550	NSFL1C	21.5	6.5	gene_body
chr9	34330051	34330350	NUDT2	16.5	4.1	gene_body
chr20	23336701	23337000	NXT1	21.75	4.875	Distal Intergenic
chr15	53097901	53098200	ONECUT1	10.9	2.1	Distal Intergenic
chr18	55095001	55095150	ONECUT2	8.25	0.75	Distal Intergenic
chr19	45594151	45595500	OPA3	14.8056	2.19444	gene_body
chr19	45595651	45595950	OPA3	9.625	0.75	gene_body
chr1	28829251	28829400	OPRD1	11.5	3	gene_body
chr1	248100451	248100600	OR2L13	11	2	gene_body
chr12	76474801	76474950	OSBPL8	6.5	0.8	gene_body
chr6	159290251	159290400	OSTCP1	20.8	6.5	Distal Intergenic
chr6	159290701	159291300	OSTCP1	22.4	5.1	Distal Intergenic
chr1	17230501	17230950	PADI1	8.6	1	gene_body
chr19	42297151	42297450	PAFAH1B3	7.625	0.25	gene_body
chr16	23611651	23611800	PALB2	15.5	4	gene_body
chr18	77905051	77905650	PARD6G-AS1	14.5	3.125	Promoter (<=1kb)
chr18	77905951	77906550	PARD6G-AS1	25.0625	7.0625	Promoter (<=1kb)
chr1	19026001	19026150	PAX7	12.5	3	Intron (uc001bay.3/5081, intron 5 of 7)
chr1	18717451	18717600	PAX7	23.5	7.8	gene_body
chr13	100310101	100310550	PCCA	20.6	4.8	gene_body
chrY	5198101	5198250	PCDH11Y	10.5	2.5	gene_body
chr2	193407151	193407300	PCGEM1	9	1.5	Distal Intergenic
chr2	194035351	194036100	PCGEM1	17.6	3	Distal Intergenic
chr1	233140501	233140650	PCNX2	16.5	4	gene_body
chr4	94534951	94535100	PDLIM5	15	4	gene_body
chrX	153105901	153106050	PDZD4	7.5	1	Distal Intergenic
chr19	15489001	15489150	PGLYRP2	16.75	3.5	gene_body
chr12	8940901	8941650	PHC1	14.7	1.7	gene_body
chr1	201437401	201437700	PHLDA3	13.3	1.9	Promoter (<=1kb)
chr1	151300501	151300950	PI4KB	21.7	5.3	gene_body
chr15	65116651	65116950	PIF1	13.6	1.8	Promoter (<=1kb)
chr3	196671301	196671450	PIGX	16	3.8	gene_body
chr10	22622101	22623600	PIP4K2A	15.4	0.7	gene_body
chr12	123009301	123009900	PITPNM2	13.2	2.1	gene_body
chr6	122931901	122932050	PKIB	11.8	2.5	Promoter (<=1kb)
chr1	155290651	155290950	PKLR	12.5	1	gene_body
chr1	155291251	155291400	PKLR	22.5	7	gene_body
chr20	8095351	8095500	PLCB1	19.5	4.75	gene_body
chr2	198020551	198020700	PLCL1	7.5	1	gene_body
chr1	242259301	242259450	PLD5	17.5	5	gene_body
chr17	7492651	7493400	POLR2A	25.9	5.6	gene_body
chr8	43135951	43136100	POTEA	9	1.5	Distal Intergenic
chr4	147584401	147584550	POU4F2	28.3	9	Distal Intergenic
chr2	241172551	241172850	PPP1R7	12.1	0.8	gene_body
chr11	82867051	82867350	PRCP	9.5	0.8	gene_body
chr8	70906651	70907250	PRDM14	18.8	3.5	Distal Intergenic
chr20	48752101	48752250	PREX1	11	2.5	gene_body
chr4	82075051	82075200	PRKG2	14	3.3	Promoter (<=1kb)
chr22	18927601	18927900	PRODH	8.5	1	Distal Intergenic
chr3	71835001	71835300	PROK2	14.3	3.4	Promoter (<=1kb)
chr3	93560401	93560700	PROS1	11.1	1.8	Distal Intergenic
chr9	131450701	131451000	PRRC2B	15.6	3.9	gene_body
chr16	74330101	74330400	PSMD7	11.4	1.8	Promoter (<=1kb)
chr9	66343501	66343950	PTGER4P2-CDK2AP2P2	16.9	3.2	Distal Intergenic
chr1	78448801	78448950	PTGFR	21.3	6.5	gene_body
chr2	209271601	209272200	PTH2R	10.9	1.3	Promoter (<=1kb)
chr2	208631551	208631850	PTH2R	17.1	2.3	gene_body
chr14	89017651	89018700	PTPN21	16.3	2.8	Promoter (<=1kb)
chr3	62362801	62362950	PTPRG-AS1	19.3	2.5	gene_body
chr8	143820151	143820900	PUF60	21.8	1.4	gene_body
chr22	36805651	36805800	PVALB	18.75	5	gene_body
chr6	163999951	164000100	QKI	9.5	2.3	Distal Intergenic
chr12	50015701	50016300	RACGAP1	10.5	1.4	gene_body
chr17	56770051	56770350	RAD51C	13.5	1	Promoter (<=1kb)
chr3	12597601	12597900	RAF1	10.3	1.6	gene_body
chr20	20890501	20890650	RALGAPA2	15.25	4	Distal Intergenic
chr13	98084701	98085000	RAP2A	9.1	0.9	Promoter (1-2kb)
chr13	48575851	48576150	RB1	14.8	3.6	gene_body
chr16	5983201	5983350	RBFOX1	7.5	0.3	gene_body
chr17	79477051	79477200	RBFOX3	9.75	2	gene_body
chr17	79477651	79477950	RBFOX3	16	2	gene_body
chr17	79478101	79478250	RBFOX3	15.75	2.25	gene_body
chr3	29323051	29323350	RBMS3	9.5	1	Promoter (<=1kb)
chrY	21915451	21915750	RBMY1E	9.25	1.625	gene_body
chr1	8807701	8807850	RERE	11.3	2.3	gene_body
chr1	191445451	191445600	RGS18	11	2.5	Distal Intergenic
chr21	43185601	43186050	RIPK4	13.0833	2	Promoter (1-2kb)
chr17	41192101	41192250	RND2	20.8	6.8	Distal Intergenic
chr5	64330801	64331100	RNF180	16.8	3.4	gene_body
chr13	79233601	79233750	RNF219	11	2.8	Promoter (<=1kb)
chr7	25892401	25892700	RNU6-16P	7.9	0.1	Distal Intergenic
chr7	25897951	25899450	RNU6-16P	13.9	0.6	Distal Intergenic
chr7	25899901	25900950	RNU6-16P	13.3	0.1	Distal Intergenic
chr7	25905901	25906200	RNU6-16P	12	2.1	Distal Intergenic
chr8	54569551	54570150	RP1	13.8	2	gene_body
chrX	153625351	153625650	RPL10	11.25	1.5	Promoter (<=1kb)
chr19	55392751	55392900	RPL28	18.75	5	gene_body
chr5	40833901	40834350	RPL37	12.3	2.3	gene_body
chr12	56509651	56509950	RPL41	12	2	Promoter (<=1kb)
chr9	19050001	19050600	RRAGA	13.6	0.9	gene_body
chr1	39024901	39025050	RRAGC	19	5.3	Distal Intergenic
chr19	49636501	49636650	RRAS	17.5	4	gene_body
chr1	151964701	151964850	S100A10	10	1.3	Promoter (1-2kb)
chr12	46384801	46385400	SCAF11	10.7	2.1	Promoter (<=1kb)
chr9	127878451	127878600	SCAI	7.3	1	Intron (uc004bpd.3/286205, intron 17 of 18)
chr12	6483451	6483900	SCNN1A	16.9	3.3	Promoter (<=1kb)
chr8	143808151	143808450	SCRIB	13.1	1.6	gene_body
chr8	143808601	143809200	SCRIB	12.1	1.4	gene_body
chr7	84534751	84535050	SEMA3D	13	2.9	Distal Intergenic
chr22	41986201	41986500	SEP3	7.625	0.5	gene_body
chr1	31868101	31868250	SERINC2	17	4.8	Distal Intergenic
chr1	38461351	38462250	SF3A3	15.6	0.6	Downstream (<1kb)
chr5	156570151	156570900	SGCD	13.5	2.7	gene_body
chr19	6766501	6766800	SH2D3A	7	0.75	gene_body
chr10	103847101	103847250	SH3PXD2A	14.8	4.3	gene_body
chr5	148929001	148929300	SH3TC2	7.5	0.6	gene_body
chr2	263851	264300	SH3YL1	10.9	1.2	gene_body
chr19	51197551	51197850	SHANK1	10.625	1.75	Intron (uc002psx.1/50944, intron 9 of 22)
chr11	71163151	71163750	SHANK2	13	2.2	gene_body
chr19	461701	461850	SHC2	8.5	0.5	Promoter (<=1kb)
chr19	459751	460200	SHC2	13.0833	2.08333	gene_body
chr4	42398551	42399150	SHISA3	22.8	3.5	gene_body
chr4	76651051	76651200	SHROOM3	6.3	0.3	gene_body
chr19	51412501	51412650	SIGLEC10	10.25	1	gene_body
chr19	51198751	51199200	SIGLEC21P	25.4167	2.58333	gene_body
chr19	51142351	51143400	SIGLEC7	12.25	1	gene_body
chr14	60973201	60974700	SIX6	14.4	1	Promoter (1-2kb)
chr19	49935601	49935900	SLC17A7	17.875	4	Promoter (1-2kb)
chr19	49939501	49939950	SLC17A7	18.4167	2.75	Promoter (1-2kb)
chr11	63295801	63295950	SLC22A10	7.5	0.8	gene_body
chr14	36741451	36742500	SLC25A21	9.6	0.4	gene_body
chr6	137244451	137244600	SLC35D3	23.8	5.8	Promoter (<=1kb)
chr1	94883101	94883400	SLC44A3	13.8	2.6	gene_body
chr12	85304251	85304700	SLC6A15	12.3	1.3	Promoter (1-2kb)
chr3	112281451	112281900	SLC9C1	13.9	1.3	gene_body
chr1	245818651	245818800	SMYD3	21.3	6	gene_body
chr19	51111301	51111600	SNAR-F	14.625	1.75	Distal Intergenic
chr2	241035301	241035750	SNED1	20.4	3.8	gene_body
chr12	24560701	24560850	SOX5	8.8	1.3	gene_body
chr2	171573601	171574050	SP5	11.7	1.8	Promoter (1-2kb)
chr7	20833351	20833500	SP8	10	2	Distal Intergenic
chr9	4666351	4666650	SPATA6L	14.3	2	gene_body
chr1	16162651	16162800	SPEN	15.8	3.8	Exon (uc001axj.2/729614, exon 2 of 2)
chr8	48172651	48172800	SPIDR	21	6	Promoter (<=1kb)
chr13	80911801	80911950	SPRY2	13.8	3.3	Promoter (1-2kb)
chr14	64854001	64854600	SPTB	20.6	1.2	gene_body
chr14	64854901	64855800	SPTB	11.8	0.8	gene_body
chr19	40561201	40561350	SPTBN4	8	1.5	gene_body
chr14	77515201	77515350	SPTLC2	14.5	3.3	gene_body
chr2	45395101	45395400	SRBD1	7.3	0.8	gene_body
chr2	45397801	45398100	SRBD1	21.3	6.1	gene_body
chr1	145092301	145092600	SRGAP2B	27.9	8.8	gene_body
chr7	105331651	105331800	SRPK2	15.3	3.3	gene_body
chr7	105332101	105332400	SRPK2	13	2.5	gene_body
chr11	130185301	130185450	ST14	27	10.5	gene_body
chr17	42269101	42269400	STAT5B	11	2	gene_body
chr19	1207351	1207800	STK11	20.9167	5.33333	gene_body
chr5	147253051	147253500	STK32A	16.6	4	gene_body
chr5	147326101	147326700	STK32A	22.8	5.7	gene_body
chr1	26233051	26233350	STMN1	14.3	2.4	Promoter (<=1kb)
chr16	31053451	31053750	STX4	29	6.9	Exon (uc002ean.1/uc002ean.1, exon 1 of 2)
chr22	38792551	38792700	SUN2	8.75	1	gene_body
chr1	234462001	234462150	TARBP1	14.8	4.3	gene_body
chr20	443551	443850	TBC1D20	11.375	2	gene_body
chr12	64784401	64784550	TBC1D30	23.8	8.3	gene_body
chrX	79277701	79278150	TBX22	7.83333	0.166667	Promoter (<=1kb)
chr8	67875601	67875750	TCF24	8	1	Promoter (<=1kb)
chr1	152079751	152081100	TCHH	24.6	1.9	Exon (uc001ezp.3/7062, exon 3 of 3)
chr1	152081251	152085750	TCHHL1	19.8	1.3	gene_body
chr3	49449601	49449900	TCTA	16.3	2.9	Promoter (<=1kb)
chr3	46618351	46618500	TDGF1	6.3	0.3	Promoter (<=1kb)
chr14	90421501	90421950	TDP1	12.2	1.7	Promoter (<=1kb)
chr7	98245501	98246700	TECPR1	16.1	0.9	gene_body
chr7	98246851	98247900	TECPR1	13.6	0.3	gene_body
chr17	6816901	6817200	TEKT1	9.8	1.6	gene_body
chr2	145185901	145186200	TEX41	12.9	3.1	gene_body
chr2	43446601	43446900	THADA	14.6	2.9	gene_body
chr2	43452001	43452150	THADA	12.3	2	gene_body
chr12	49726651	49726800	TMBIM6	30.8	8	gene_body
chr16	8012701	8012850	TMEM114	11	2.3	Distal Intergenic
chr8	91697101	91697250	TMEM64	10.8	1	Intron (uc003yeo.2/169200, intron 2 of 5)
chr1	2560351	2560500	TNFRSF14	11	1	gene_body
chr13	24121051	24121500	TNFRSF19	12.8	2.2	Distal Intergenic
chr19	6551851	6552300	TNFSF9	17.1667	3.08333	Distal Intergenic
chr19	6530701	6531450	TNFSF9	16.4	0.6	gene_body
chr8	9756901	9757050	TNKS	14.8	3	gene_body
chr6	28183351	28183650	TOB2P1	17.5	3.6	Promoter (2-3kb)
chr7	22860751	22860900	TOMM7	12.8	3	Promoter (<=1kb)
chr7	22861051	22861500	TOMM7	12	1.2	Promoter (<=1kb)
chr17	7580551	7580850	TP53	15	4.4	Promoter (<=1kb)
chr1	47778601	47778900	TRABD2B	13.6	2.5	gene_body
chr8	139926601	139926750	TRAPPC9	6.3	0.3	gene_body
chr8	110151751	110151900	TRHR	7.8	1	Distal Intergenic
chr6	94570351	94570650	TSG1	11	2.1	Distal Intergenic
chr20	51265201	51265350	TSHZ2	8.75	1.25	Distal Intergenic
chr21	44528251	44528700	TSPEAR	12.5833	2.16667	gene_body
chrY	7704901	7705200	TTTY12	5.25	0	Distal Intergenic
chrY	7699651	7699800	TTTY16	7.75	0.75	gene_body
chr19	6516151	6517050	TUBB4A	13.625	0.791667	Distal Intergenic
chr19	6502051	6502200	TUBB4A	12.25	1.5	gene_body
chr19	6502351	6502650	TUBB4A	12.25	1	gene_body
chr18	12306451	12306600	TUBB6	20.25	5	Promoter (1-2kb)
chr17	40805701	40806150	TUBG2	15.5	2.6	Distal Intergenic
chr19	56164351	56164650	U2AF2	13.5	3.375	Promoter (<=1kb)
chr2	181844701	181845000	UBE2E3	9.8	1.4	Promoter (<=1kb)
chr4	41278651	41278800	UCHL1	10.3	2.5	Distal Intergenic
chr19	17688001	17688150	UNC13A	13.25	2.5	gene_body
chr15	54270601	54270750	UNC13C	9.5	1	gene_body
chr15	63505951	63506100	USP3	15	4.3	gene_body
chr2	85640401	85640550	USP39	16.3	5	gene_body
chr1	21773851	21774000	USP48	7.8	0.8	gene_body
chr10	135042901	135043350	UTF1	14	1.3	Promoter (<=1kb)
chr10	135045151	135045300	UTF1	23.8	5.8	Promoter (1-2kb)
chr6	31783051	31783650	VARS	21.4	4.4	gene_body
chr12	123379951	123380550	VPS37B	12.5	1.1	Promoter (<=1kb)
chr19	51338701	51339900	VSIG10L	17.9375	2.90625	gene_body
chr14	55492801	55493100	WDHD1	9.5	1.3	Promoter (<=1kb)
chr2	63283051	63283350	WDPCP	12.3	1.9	gene_body
chr2	202925851	202926000	WDR12	8.8	1.5	gene_body
chr4	6298051	6298200	WFS1	15.5	4.3	gene_body
chr1	68778601	68778900	WLS	10.5	2.6	Distal Intergenic
chr2	219761701	219763050	WNT10A	14.6	2.5	Distal Intergenic
chr2	219763201	219763500	WNT10A	18.6	3.3	Distal Intergenic
chr2	219773551	219774300	WNT10A	22.1	1.8	Intron (uc002vje.1/uc002vje.1, intron 2 of 4)
chr17	46799551	46799850	WNT3	13.5	3.125	gene_body
chr17	46805551	46806150	WNT3	16.75	3.0625	gene_body
chr8	11141551	11141700	XKR6	9.8	2	gene_body
chr11	102187951	102188550	YAP1	14.4	2.5	gene_body
chr17	37844101	37844550	YWHAEP7	10.2	0.7	gene_body
chr19	58514551	58514850	ZBTB45	15.5	3.375	gene_body
chr1	52498351	52498950	ZCCHC11	17.2	3.5	gene_body
chr16	87524401	87525150	ZCCHC14	27.1	7.8	Promoter (<=1kb)
chr1	40293001	40293150	ZMPSTE24	12	2.5	gene_body
chr7	64974901	64975050	ZNF117	7.8	0.8	gene_body
chr6	27550501	27550650	ZNF184	19	5.5	Distal Intergenic
chr16	3220501	3220800	ZNF213	16.6	3.1	Distal Intergenic
chr11	6975001	6975150	ZNF215	15.8	4.5	gene_body
chr18	76828801	76829100	ZNF236	17.875	4	gene_body
chr16	3334201	3334650	ZNF263	16.8	2.8	Promoter (<=1kb)
chr6	28952551	28952850	ZNF311	12.1	1	Distal Intergenic
chr6	26697601	26698650	ZNF322	34.3	8	Distal Intergenic
chr6	26755201	26755500	ZNF322	10	1.9	Distal Intergenic
chr6	26755801	26756400	ZNF322	12.1	2.1	Distal Intergenic
chr19	52056301	52056750	ZNF432	9.91667	0.25	gene_body
chr19	11959201	11960250	ZNF439	23.0714	4.28571	Promoter (<=1kb)
chr19	11877601	11878500	ZNF439	21.25	2.20833	gene_body
chr19	20263201	20263650	ZNF486	11	1.91667	Distal Intergenic
chr19	52900951	52901700	ZNF528	18.25	2.55	Promoter (<=1kb)
chr19	30616501	30616650	ZNF536	25.25	8.75	gene_body
chr19	57683851	57684000	ZNF551	12.5	1.75	gene_body
chr8	125985901	125986050	ZNF572	9.5	1.8	Promoter (<=1kb)
chr19	42070951	42071700	ZNF574	17	1.9	gene_body
chr1	247242601	247243050	ZNF670-ZNF695	20.6	5.2	Promoter (<=1kb)
chr19	23653951	23654400	ZNF675	23.75	3.75	gene_body
chr4	106951	107100	ZNF718	21.5	6.8	Intron (uc003fzt.4/255403, intron 3 of 3)
chr4	107701	108150	ZNF718	15	1.8	Intron (uc003fzt.4/255403, intron 3 of 3)
chr7	64337551	64338150	ZNF736	22.8	3.9	gene_body
chr19	53449351	53449500	ZNF761	8.5	1	gene_body
chr19	12034801	12034950	ZNF763	10.25	2.25	Promoter (<=1kb)
chr16	30418201	30418350	ZNF771	17.3	5.3	gene_body
chr19	11784451	11785500	ZNF833P	19.6786	2.5	Promoter (<=1kb)
chr19	36736501	36736650	ZNF850	17	3.75	gene_body
chr4	235801	236250	ZNF876P	14.9	2.7	gene_body
chr19	12162601	12162750	ZNF878	11.75	2.25	Promoter (1-2kb)
chr19	20179051	20179200	ZNF90	15.75	4.25	Distal Intergenic
chr3	101886901	101887050	ZPLD1	8.3	1.3	Intron (uc003dvs.1/131368, intron 2 of 17)
chr1	45279001	45279900	ZSWIM5	21.7	2.3	gene_body
Sum of counts				10127.7	1854.15

## Sheet: J-GO_Biol_Proc_mutd5vswtd5gain
GO Term	Overlap	p-value	Adjusted p-value	Odds Ratio	Combined Score	Genes
regulation of RNA splicing (GO:0043484)	10/76	8.21989e-05	0.179306	5.00881	47.1147	SRPK2;KHDRBS3;POLR2A;HNRNPH1;U2AF2;HNRNPF;DYRK1A;TMBIM6;QKI;CLK2
synaptic transmission, glutamatergic (GO:0035249)	5/18	0.000142306	0.179306	12.6415	111.972	UNC13C;UNC13A;GRIK5;SLC17A7;GRIK2
regulation of transcription by RNA polymerase II (GO:0006357)	93/2206	0.000326434	0.274204	1.51609	12.1701	RB1;ZNF771;ZNF572;GABPB2;CCNT1;ONECUT2;TCF24;FHOD1;ONECUT1;HOXC13;BRCA1;HOXC11;HOXA13;HOXC10;ELK3;IRF2BPL;HOXA10;SIX6;MECOM;ZNF528;ZNF763;ZNF322;ZNF761;SOX5;HES7;LMO1;EOMES;EDN1;HSBP1;DDX58;ARID1A;UTF1;MED23;PAX7;ZNF439;ZNF878;CDH13;MAML3;ZNF236;ZNF675;TP53;ZNF432;ZNF311;HMX2;HMX1;ZNF551;YAP1;AKNA;CTBP2;RPL10;TNKS;KMT2C;TSHZ2;DBX1;PRDM14;ZBTB45;FOXK1;BRIP1;ATXN1;TBX22;MYO6;HOXC4;CAMTA2;NKX6-1;HOX…
intrinsic apoptotic signaling pathway by p53 class mediator (GO:0072332)	6/36	0.000615377	0.387687	6.57895	48.64	STK11;MSH2;FHIT;TP53;POU4F2;PHLDA3
positive regulation of signaling (GO:0023056)	6/38	0.000829413	0.418024	6.16713	43.7545	NSF;EDN1;HOMER1;SCRIB;GRIK2;WLS
intermediate filament organization (GO:0045109)	4/18	0.00170161	0.698176	9.37443	59.773	DNAJB6;TCHH;NEFL;EPPK1
regulation of transcription, DNA-templated (GO:0006355)	90/2244	0.00193938	0.698176	1.42731	8.91413	RB1;ZNF771;ZNF572;CCNT1;ONECUT2;TCF24;NAB1;ONECUT1;HOXC13;BRCA1;HOXC11;HOXA13;HOXC10;ELK3;IRF2BPL;HOXA10;SIX6;MECOM;ZNF528;ZNF763;ZNF322;ZNF486;ZNF761;SOX5;HES7;EOMES;DYRK1A;ARID1A;UTF1;MLF2;MED23;ZNF90;ZNF718;PAX7;ZNF439;ZNF878;ZNF117;ZNF236;PLCB1;ZNF675;TP53;ZNF432;ZNF311;HMX2;HMX1;ZNF551;YAP1;CTBP2;TSHZ2;DBX1;PRDM14;BAZ2A;ZBTB45;FOXK1;DEDD2;BRIP1;ATXN1;POLR2A;TBX22;HOXC4;CAMTA2;NKX6-1;HOXC8;SP…
extrinsic apoptotic signaling pathway via death domain receptors (GO:0008625)	2/30	0.224106	0.721921	2.33402	3.49084	BCL2;DEDD2
heterotypic cell-cell adhesion (GO:0034113)	2/30	0.224106	0.721921	2.33402	3.49084	JUP;CTNNA3
RNA-dependent DNA biosynthetic process (GO:0006278)	2/30	0.224106	0.721921	2.33402	3.49084	PIF1;HSP90AA1
mRNA splice site selection (GO:0006376)	2/30	0.224106	0.721921	2.33402	3.49084	SF3A3;PUF60
multivesicular body assembly (GO:0036258)	2/30	0.224106	0.721921	2.33402	3.49084	CHMP4C;VPS37B
negative regulation of interleukin-1 production (GO:0032692)	2/30	0.224106	0.721921	2.33402	3.49084	NLRP12;CD33
embryonic skeletal system morphogenesis (GO:0048704)	2/31	0.235173	0.721921	2.25342	3.26167	HOXC4;FGFR2
renal water homeostasis (GO:0003091)	2/31	0.235173	0.721921	2.25342	3.26167	WFS1;CYP4F12
multivesicular body organization (GO:0036257)	2/31	0.235173	0.721921	2.25342	3.26167	CHMP4C;VPS37B
negative regulation of DNA binding (GO:0043392)	2/31	0.235173	0.721921	2.25342	3.26167	TNKS;ZNF675
positive regulation of Rho protein signal transduction (GO:0035025)	2/31	0.235173	0.721921	2.25342	3.26167	COL3A1;ARHGEF3
positive regulation of ubiquitin-protein transferase activity (GO:0051443)	2/31	0.235173	0.721921	2.25342	3.26167	FBXW7;CDC14B
regulation of developmental growth (GO:0048638)	4/31	0.0129023	0.721921	4.85755	21.1321	STAT5B;AGR2;EPPK1;PLCB1
7-methylguanosine mRNA capping (GO:0006370)	2/32	0.246268	0.721921	2.17819	3.05237	POLR2A;MNAT1
7-methylguanosine RNA capping (GO:0009452)	2/32	0.246268	0.721921	2.17819	3.05237	POLR2A;MNAT1
aortic valve morphogenesis (GO:0003180)	2/32	0.246268	0.721921	2.17819	3.05237	RB1;ELN
B cell proliferation (GO:0042100)	2/32	0.246268	0.721921	2.17819	3.05237	CD70;BCL2
regulation of chemotaxis (GO:0050920)	2/32	0.246268	0.721921	2.17819	3.05237	STX4;ZSWIM5
regulation of dendrite morphogenesis (GO:0048814)	2/32	0.246268	0.721921	2.17819	3.05237	RAP2A;ADGRB3
gene silencing by miRNA (GO:0035195)	2/32	0.246268	0.721921	2.17819	3.05237	CNOT6;AGO2
hematopoietic progenitor cell differentiation (GO:0002244)	2/32	0.246268	0.721921	2.17819	3.05237	FLT4;TP53
RNA biosynthetic process (GO:0032774)	2/32	0.246268	0.721921	2.17819	3.05237	POLR2A;MTERF1
intra-Golgi vesicle-mediated transport (GO:0006891)	2/32	0.246268	0.721921	2.17819	3.05237	NSF;COPZ1
skeletal muscle organ development (GO:0060538)	2/32	0.246268	0.721921	2.17819	3.05237	MYH14;CFLAR
superoxide metabolic process (GO:0006801)	2/32	0.246268	0.721921	2.17819	3.05237	PREX1;SH3PXD2A
negative regulation of DNA biosynthetic process (GO:2000279)	2/32	0.246268	0.721921	2.17819	3.05237	PIF1;TP53
positive regulation of telomere maintenance (GO:0032206)	2/32	0.246268	0.721921	2.17819	3.05237	PKIB;TNKS
regulation of intracellular estrogen receptor signaling pathway (GO:0033146)	3/32	0.068739	0.721921	3.38583	9.06536	YAP1;BRCA1;ESR1
establishment or maintenance of epithelial cell apical/basal polarity (GO:0045197)	3/32	0.068739	0.721921	3.38583	9.06536	CAMSAP3;RAP2A;SCRIB
response to amino acid (GO:0043200)	3/32	0.068739	0.721921	3.38583	9.06536	RRAGA;RRAGC;TMBIM6
negative regulation of microtubule polymerization or depolymerization (GO:0031111)	4/32	0.0144066	0.721921	4.68383	19.8598	CAMSAP3;STMN1;DYRK1A;TUBB4A
positive regulation of glucose transmembrane transport (GO:0010828)	4/32	0.0144066	0.721921	4.68383	19.8598	C3;OSBPL8;CLTCL1;BRAF
exonucleolytic catabolism of deadenylated mRNA (GO:0043928)	2/33	0.257382	0.721921	2.10782	2.86072	CNOT6;LSM2
lytic vacuole organization (GO:0080171)	2/33	0.257382	0.721921	2.10782	2.86072	HOOK3;MYO7A
mitotic G2 DNA damage checkpoint signaling (GO:0007095)	2/33	0.257382	0.721921	2.10782	2.86072	BRCA1;CDC14B
negative regulation of JNK cascade (GO:0046329)	2/33	0.257382	0.721921	2.10782	2.86072	MECOM;ZNF675
positive regulation of cytokine production involved in immune response (GO:0002720)	2/33	0.257382	0.721921	2.10782	2.86072	TNFRSF14;MALT1
positive regulation of telomere maintenance via telomerase (GO:0032212)	2/33	0.257382	0.721921	2.10782	2.86072	PKIB;TNKS
neuron projection extension (GO:1990138)	3/33	0.0740112	0.721921	3.2728	8.52087	HSP90AA1;AUTS2;EIF2AK4
signal transduction by p53 class mediator (GO:0072331)	5/33	0.00272823	0.721921	5.86471	34.6259	STK11;MYO6;FHIT;TP53;POU4F2
regulation of activated T cell proliferation (GO:0046006)	2/34	0.268502	0.721921	2.04184	2.68481	TNFSF9;SCRIB
axoneme assembly (GO:0035082)	2/34	0.268502	0.721921	2.04184	2.68481	RP1;DRC1
cellular response to amino acid stimulus (GO:0071230)	2/34	0.268502	0.721921	2.04184	2.68481	RRAGA;RRAGC
cellular response to vascular endothelial growth factor stimulus (GO:0035924)	2/34	0.268502	0.721921	2.04184	2.68481	FLT4;SPRY2
histone lysine methylation (GO:0034968)	2/34	0.268502	0.721921	2.04184	2.68481	SMYD3;EZH2
sister chromatid segregation (GO:0000819)	2/34	0.268502	0.721921	2.04184	2.68481	RB1;TUBG2
tRNA methylation (GO:0030488)	2/34	0.268502	0.721921	2.04184	2.68481	THADA;TARBP1
negative regulation of extrinsic apoptotic signaling pathway via death domain receptors (GO:1902042)	2/34	0.268502	0.721921	2.04184	2.68481	BRCA1;CFLAR
positive regulation of DNA binding (GO:0043388)	2/34	0.268502	0.721921	2.04184	2.68481	RB1;POU4F2
positive regulation of epidermal growth factor receptor signaling pathway (GO:0045742)	2/34	0.268502	0.721921	2.04184	2.68481	FBXW7;AGR2
positive regulation of mitochondrial outer membrane permeabilization involved in apoptotic signaling pathway (GO:1901030)	3/34	0.0794571	0.721921	3.16707	8.02072	GSK3A;BCL2;TP53
positive regulation of telomerase activity (GO:0051973)	3/34	0.0794571	0.721921	3.16707	8.02072	PKIB;HSP90AA1;TNKS
striated muscle tissue development (GO:0014706)	4/34	0.0177369	0.721921	4.37112	17.6248	SGCD;MYH14;CFLAR;BMP7
protein localization to chromosome (GO:0034502)	4/34	0.0177369	0.721921	4.37112	17.6248	RB1;MSH2;TNKS;ESR1
cellular response to virus (GO:0098586)	2/35	0.279619	0.721921	1.97987	2.523	HSP90AA1;DDX58
regulation of JUN kinase activity (GO:0043506)	2/35	0.279619	0.721921	1.97987	2.523	EDN1;ZNF675
regulation of mitotic spindle organization (GO:0060236)	2/35	0.279619	0.721921	1.97987	2.523	CHMP4C;EML3
regulation of postsynaptic membrane potential (GO:0060078)	2/35	0.279619	0.721921	1.97987	2.523	GSK3A;ARRB2
regulation of protein polymerization (GO:0032271)	2/35	0.279619	0.721921	1.97987	2.523	CAMSAP3;HSP90AA1
response to estrogen (GO:0043627)	2/35	0.279619	0.721921	1.97987	2.523	BRCA1;ESR1
smoothened signaling pathway (GO:0007224)	2/35	0.279619	0.721921	1.97987	2.523	DISP2;DISP3
negative regulation of T cell proliferation (GO:0042130)	2/35	0.279619	0.721921	1.97987	2.523	TNFRSF14;SCRIB
nuclear-transcribed mRNA catabolic process, exonucleolytic (GO:0000291)	2/35	0.279619	0.721921	1.97987	2.523	CNOT6;LSM2
positive regulation of reproductive process (GO:2000243)	2/35	0.279619	0.721921	1.97987	2.523	AGO2;PLCB1
regulation of TORC1 signaling (GO:1903432)	3/35	0.0850718	0.721921	3.06794	7.56019	STK11;RRAGA;RRAGC
negative regulation of organelle assembly (GO:1902116)	3/35	0.0850718	0.721921	3.06794	7.56019	YAP1;TBC1D30;BRCA1
negative regulation of Ras protein signal transduction (GO:0046580)	3/35	0.0850718	0.721921	3.06794	7.56019	STMN1;SPRY2;SCAI
positive regulation of cell cycle G1/S phase transition (GO:1902808)	3/35	0.0850718	0.721921	3.06794	7.56019	ADAMTS1;PLCB1;EZH2
regulation of trans-synaptic signaling (GO:0099177)	5/35	0.00355418	0.721921	5.47316	30.8666	NLGN4Y;GRIK5;CACNA1A;GRIK2;LRRC4C
aortic valve development (GO:0003176)	2/36	0.290723	0.721921	1.92154	2.37384	RB1;ELN
regulation of cell cycle G1/S phase transition (GO:1902806)	2/36	0.290723	0.721921	1.92154	2.37384	FBXW7;EZH2
cellular response to heat (GO:0034605)	2/36	0.290723	0.721921	1.92154	2.37384	HSP90AA1;HSBP1
telomere maintenance via telomere lengthening (GO:0010833)	2/36	0.290723	0.721921	1.92154	2.37384	PIF1;HSP90AA1
membrane fusion (GO:0061025)	2/36	0.290723	0.721921	1.92154	2.37384	NSF;NSFL1C
Wnt signaling pathway, calcium modulating pathway (GO:0007223)	2/36	0.290723	0.721921	1.92154	2.37384	AGO2;PLCB1
positive regulation of interferon-beta production (GO:0032728)	2/36	0.290723	0.721921	1.92154	2.37384	HSP90AA1;DDX58
positive regulation of mitotic nuclear division (GO:0045840)	2/36	0.290723	0.721921	1.92154	2.37384	RB1;EDN1
positive regulation of myeloid leukocyte differentiation (GO:0002763)	2/36	0.290723	0.721921	1.92154	2.37384	ACIN1;POU4F2
positive regulation of substrate adhesion-dependent cell spreading (GO:1900026)	2/36	0.290723	0.721921	1.92154	2.37384	DOCK1;S100A10
positive regulation of telomere maintenance via telomere lengthening (GO:1904358)	2/36	0.290723	0.721921	1.92154	2.37384	PKIB;TNKS
regulation of defense response to virus by host (GO:0050691)	3/36	0.0908502	0.721921	2.97482	7.13522	HSP90AA1;DDX58;EIF2AK4
regulation of embryonic development (GO:0045995)	3/36	0.0908502	0.721921	2.97482	7.13522	RACGAP1;WDPCP;PLCB1
regulation of mRNA processing (GO:0050684)	3/36	0.0908502	0.721921	2.97482	7.13522	SRPK2;KHDRBS3;QKI
regulation of osteoclast differentiation (GO:0045670)	3/36	0.0908502	0.721921	2.97482	7.13522	TCTA;ZNF675;POU4F2
membrane assembly (GO:0071709)	4/36	0.0215092	0.721921	4.0975	15.7314	NLGN4Y;NSFL1C;STX4;S100A10
regulation of intracellular steroid hormone receptor signaling pathway (GO:0033143)	2/37	0.301805	0.721921	1.86654	2.23607	KDM4C;ESR1
regulation of microtubule cytoskeleton organization (GO:0070507)	2/37	0.301805	0.721921	1.86654	2.23607	CAMSAP3;STMN1
regulation of protein autophosphorylation (GO:0031952)	2/37	0.301805	0.721921	1.86654	2.23607	NLRP12;RAP2A
regulation of vascular associated smooth muscle cell proliferation (GO:1904705)	2/37	0.301805	0.721921	1.86654	2.23607	ADAMTS1;HTR1B
skeletal muscle tissue development (GO:0007519)	2/37	0.301805	0.721921	1.86654	2.23607	MYH14;CFLAR
negative regulation of epithelial cell apoptotic process (GO:1904036)	2/37	0.301805	0.721921	1.86654	2.23607	YAP1;WFS1
negative regulation of stress-activated MAPK cascade (GO:0032873)	2/37	0.301805	0.721921	1.86654	2.23607	MECOM;ZNF675
positive regulation of cytokinesis (GO:0032467)	2/37	0.301805	0.721921	1.86654	2.23607	RACGAP1;CDC14B
positive regulation of signaling receptor activity (GO:2000273)	2/37	0.301805	0.721921	1.86654	2.23607	EDN1;FBXW7
regulation of glucose import (GO:0046324)	3/37	0.0967871	0.721921	2.88717	6.74224	OSBPL8;GSK3A;CLTCL1
regulation of transport (GO:0051049)	3/37	0.0967871	0.721921	2.88717	6.74224	DISP3;ICA1L;MYO6
glutamate receptor signaling pathway (GO:0007215)	4/37	0.0235654	0.721921	3.97313	14.8912	DAGLA;HOMER1;GRIK2;PLCB1
phagocytosis, engulfment (GO:0006911)	4/37	0.0235654	0.721921	3.97313	14.8912	FCGR1A;DOCK1;XKR6;GULP1
regulation of axon extension (GO:0030516)	2/38	0.312856	0.721921	1.8146	2.10858	MAP3K13;POU4F2
connective tissue development (GO:0061448)	2/38	0.312856	0.721921	1.8146	2.10858	SPTLC2;SOX5
lymphocyte proliferation (GO:0046651)	2/38	0.312856	0.721921	1.8146	2.10858	CD70;BCL2
lysosome organization (GO:0007040)	2/38	0.312856	0.721921	1.8146	2.10858	HOOK3;MYO7A
negative regulation of TOR signaling (GO:0032007)	2/38	0.312856	0.721921	1.8146	2.10858	GSK3A;STK11
positive regulation of cell development (GO:0010720)	2/38	0.312856	0.721921	1.8146	2.10858	SPEN;NKX6-1
positive regulation of production of molecular mediator of immune response (GO:0002702)	2/38	0.312856	0.721921	1.8146	2.10858	STX4;TNFRSF14
response to estradiol (GO:0032355)	3/38	0.102877	0.721921	2.80454	6.37813	STAT5B;ESR1;POU4F2
negative regulation of G0 to G1 transition (GO:0070317)	3/38	0.102877	0.721921	2.80454	6.37813	PHC1;BRCA1;EZH2
regulation of apoptotic signaling pathway (GO:2001233)	4/38	0.0257368	0.721921	3.85608	14.1126	RB1;NR4A2;BCL2;TMBIM6
regulation of exit from mitosis (GO:0007096)	2/39	0.323869	0.721921	1.76546	1.99041	NPM2;CDC14B
regulation of heart rate by cardiac conduction (GO:0086091)	2/39	0.323869	0.721921	1.76546	1.99041	JUP;CTNNA3
regulation of ion transmembrane transporter activity (GO:0032412)	2/39	0.323869	0.721921	1.76546	1.99041	HOMER1;FXYD5
DNA recombination (GO:0006310)	2/39	0.323869	0.721921	1.76546	1.99041	RAD51C;MSH2
regulation of peptidyl-threonine phosphorylation (GO:0010799)	2/39	0.323869	0.721921	1.76546	1.99041	SPRY2;BMP7
response to peptide (GO:1901652)	2/39	0.323869	0.721921	1.76546	1.99041	STAT5B;CACNA1A
membrane protein proteolysis (GO:0033619)	2/39	0.323869	0.721921	1.76546	1.99041	APH1A;ADAM19
negative regulation of cellular metabolic process (GO:0031324)	2/39	0.323869	0.721921	1.76546	1.99041	EDN1;BRCA1
odontogenesis (GO:0042476)	2/39	0.323869	0.721921	1.76546	1.99041	WNT10A;FGFR2
positive regulation of intracellular transport (GO:0032388)	2/39	0.323869	0.721921	1.76546	1.99041	STK11;TBC1D20
regulation of protein targeting to mitochondrion (GO:1903214)	3/39	0.109115	0.721921	2.72649	6.04014	GSK3A;FBXW7;TOMM7
vesicle cytoskeletal trafficking (GO:0099518)	3/39	0.109115	0.721921	2.72649	6.04014	CCDC186;MYO6;MYO7A
regulation of dendrite development (GO:0050773)	4/39	0.0280245	0.721921	3.74571	13.3897	RAP2A;ADGRB3;CSMD3;BMP7
regulation of viral entry into host cell (GO:0046596)	4/39	0.0280245	0.721921	3.74571	13.3897	IFITM3;IFITM1;IFITM2;HS3ST5
bone development (GO:0060348)	2/40	0.334837	0.721921	1.71891	1.88069	TP53;FGFR2
digestive tract development (GO:0048565)	2/40	0.334837	0.721921	1.71891	1.88069	AGR2;FGFR2
regulation of nitric oxide biosynthetic process (GO:0045428)	2/40	0.334837	0.721921	1.71891	1.88069	EDN1;HSP90AA1
stem cell differentiation (GO:0048863)	2/40	0.334837	0.721921	1.71891	1.88069	TP53;FGFR2
negative regulation of I-kappaB kinase/NF-kappaB signaling (GO:0043124)	2/40	0.334837	0.721921	1.71891	1.88069	NLRP12;ESR1
negative regulation of protein kinase B signaling (GO:0051898)	2/40	0.334837	0.721921	1.71891	1.88069	ARRB2;PHLDA3
synaptic vesicle exocytosis (GO:0016079)	3/40	0.115495	0.721921	2.65267	5.72586	UNC13C;UNC13A;STX4
nucleocytoplasmic transport (GO:0006913)	3/40	0.115495	0.721921	2.65267	5.72586	NXT1;ATXN1;MALT1
positive regulation of catalytic activity (GO:0043085)	3/40	0.115495	0.721921	2.65267	5.72586	APH1A;MSH2;STX4
positive regulation of intrinsic apoptotic signaling pathway (GO:2001244)	3/40	0.115495	0.721921	2.65267	5.72586	BCAP31;BCL2;TP53
regulation of microtubule polymerization (GO:0031113)	4/40	0.0304294	0.721921	3.64147	12.7173	CAMSAP3;STMN1;DYRK1A;TUBB4A
protein methylation (GO:0006479)	2/41	0.345751	0.721921	1.67475	1.77865	CAMKMT;EZH2
carbohydrate catabolic process (GO:0016052)	2/41	0.345751	0.721921	1.67475	1.77865	PKLR;ENO4
carboxylic acid transmembrane transport (GO:1905039)	2/41	0.345751	0.721921	1.67475	1.77865	ABCB1;SLC25A21
cortical cytoskeleton organization (GO:0030865)	2/41	0.345751	0.721921	1.67475	1.77865	FHOD1;RND2
regulation of mitochondrial membrane potential (GO:0051881)	2/41	0.345751	0.721921	1.67475	1.77865	OPRD1;BCL2
regulation of protein dephosphorylation (GO:0035304)	2/41	0.345751	0.721921	1.67475	1.77865	PPP1R7;ENSA
keratinocyte differentiation (GO:0030216)	2/41	0.345751	0.721921	1.67475	1.77865	CLIC4;ST14
visual system development (GO:0150063)	2/41	0.345751	0.721921	1.67475	1.77865	C3;SIX6
negative regulation of cell-cell adhesion (GO:0022408)	2/41	0.345751	0.721921	1.67475	1.77865	AKNA;FXYD5
positive regulation of TOR signaling (GO:0032008)	2/41	0.345751	0.721921	1.67475	1.77865	RRAGA;RRAGC
regulation of cell development (GO:0060284)	3/41	0.122011	0.721921	2.58273	5.43313	YAP1;HES7;WNT3
regulation of G0 to G1 transition (GO:0070316)	3/41	0.122011	0.721921	2.58273	5.43313	PHC1;BRCA1;EZH2
regulation of viral transcription (GO:0046782)	3/41	0.122011	0.721921	2.58273	5.43313	IFITM3;CCNT1;POLR2A
JNK cascade (GO:0007254)	4/41	0.0329524	0.721921	3.54287	12.0907	SH2D3A;TNFRSF19;MAP3K13;MAP3K12
ATP-dependent chromatin remodeling (GO:0043044)	2/42	0.356605	0.721921	1.6328	1.68362	CECR2;ARID1A
regulation of DNA recombination (GO:0000018)	2/42	0.356605	0.721921	1.6328	1.68362	MSH2;SPIDR
heterophilic cell-cell adhesion via plasma membrane cell adhesion molecules (GO:0007157)	2/42	0.356605	0.721921	1.6328	1.68362	ADGRL1;CEACAM8
skeletal system morphogenesis (GO:0048705)	2/42	0.356605	0.721921	1.6328	1.68362	HOXC4;FGFR2
phosphatidylinositol phosphate biosynthetic process (GO:0046854)	2/42	0.356605	0.721921	1.6328	1.68362	PIP4K2A;PI4KB
positive regulation of protein tyrosine kinase activity (GO:0061098)	2/42	0.356605	0.721921	1.6328	1.68362	FBXW7;FCGR1A
regulation of extrinsic apoptotic signaling pathway via death domain receptors (GO:1902041)	3/42	0.128659	0.721921	2.51637	5.16005	STX4;BRCA1;CFLAR
ceramide biosynthetic process (GO:0046513)	3/42	0.128659	0.721921	2.51637	5.16005	CERS4;SPTLC2;B3GALT4
regulation of nervous system development (GO:0051960)	3/42	0.128659	0.721921	2.51637	5.16005	YAP1;HES7;WNT3
nucleic acid-templated transcription (GO:0097659)	4/42	0.035594	0.721921	3.44946	11.506	NR4A2;POLR2A;RRAGC;BAZ2A
anion transport (GO:0006820)	3/43	0.135432	0.721921	2.45334	4.90493	SLC17A7;SLC22A10;ABCG2
metal ion homeostasis (GO:0055065)	3/44	0.142324	0.721921	2.39338	4.66624	WFS1;SCNN1A;CYP4F12
positive regulation of cell division (GO:0051781)	3/44	0.142324	0.721921	2.39338	4.66624	RACGAP1;FGFR2;CDC14B
positive regulation of osteoblast differentiation (GO:0045669)	3/44	0.142324	0.721921	2.39338	4.66624	YAP1;IFITM1;BMP7
intracellular steroid hormone receptor signaling pathway (GO:0030518)	4/44	0.0412341	0.721921	3.27665	10.4476	YAP1;ARID1A;ESR1;POU4F2
positive regulation of cell-matrix adhesion (GO:0001954)	4/44	0.0412341	0.721921	3.27665	10.4476	RRAS;JUP;CDH13;S100A10
positive regulation of chemotaxis (GO:0050921)	3/45	0.149331	0.721921	2.33627	4.44263	DSCAM;CDH13;STX4
positive regulation of nervous system development (GO:0051962)	3/45	0.149331	0.721921	2.33627	4.44263	SPEN;IL1RAP;LRRC4B
positive regulation of RNA metabolic process (GO:0051254)	4/45	0.044233	0.721921	3.19657	9.9678	POLR2A;U2AF2;DYRK1A;TP53
interleukin-12-mediated signaling pathway (GO:0035722)	3/46	0.156446	0.721921	2.28182	4.23288	HNRNPF;PLCB1;LMNB1
positive regulation of smooth muscle cell proliferation (GO:0048661)	4/46	0.0473509	0.721921	3.1203	9.51743	EDN1;ADAMTS1;HTR1B;CDH13
regulation of telomerase activity (GO:0051972)	5/46	0.0114951	0.721921	4.00248	17.8744	PIF1;PKIB;HSP90AA1;TNKS;TP53
spliceosomal complex assembly (GO:0000245)	5/46	0.0114951	0.721921	4.00248	17.8744	SF3A3;SRPK2;PUF60;SCAF11;USP39
epithelial to mesenchymal transition (GO:0001837)	3/47	0.163663	0.721921	2.22984	4.0359	EOMES;AKNA;BMP7
regulation of synapse assembly (GO:0051963)	4/47	0.0505875	0.721921	3.04757	9.09411	LRFN5;IL1RAP;PDLIM5;LRRC4B
negative regulation of cold-induced thermogenesis (GO:0120163)	4/47	0.0505875	0.721921	3.04757	9.09411	RB1;STK11;PLCL1;HOXC10
cellular response to interleukin-12 (GO:0071349)	3/48	0.170978	0.721921	2.18018	3.85068	HNRNPF;PLCB1;LMNB1
cellular response to ionizing radiation (GO:0071479)	3/48	0.170978	0.721921	2.18018	3.85068	YAP1;SPIDR;TP53
positive regulation of DNA repair (GO:0045739)	3/48	0.170978	0.721921	2.18018	3.85068	FAM168A;BRCA1;SPIDR
cellular response to alcohol (GO:0097306)	4/48	0.0539425	0.721921	2.97816	8.69573	PTGFR;JUP;BRCA1;SPIDR
negative regulation of MAP kinase activity (GO:0043407)	4/48	0.0539425	0.721921	2.97816	8.69573	UCHL1;SPRY2;BMP7;ZNF675
adherens junction organization (GO:0034332)	3/49	0.178384	0.721921	2.13267	3.67634	CDH4;JUP;CDH13
regulation of smooth muscle cell proliferation (GO:0048660)	3/49	0.178384	0.721921	2.13267	3.67634	EDN1;ELN;CDH13
response to unfolded protein (GO:0006986)	4/49	0.057415	0.721921	2.91183	8.32039	ERP44;HSP90AA1;HSPA4L;TMBIM6
regulation of complement activation (GO:0030449)	3/50	0.185876	0.721921	2.08719	3.51206	C3;C1S;PROS1
regulation of interleukin-12 production (GO:0032655)	3/51	0.193449	0.721921	2.0436	3.35711	MAST2;PLCB1;CMKLR1
mesenchymal cell differentiation (GO:0048762)	3/51	0.193449	0.721921	2.0436	3.35711	AKNA;BMP7;FGFR2
negative regulation of protein ubiquitination (GO:0031397)	3/51	0.193449	0.721921	2.0436	3.35711	U2AF2;SPRY2;ARRB2
positive regulation of fat cell differentiation (GO:0045600)	3/51	0.193449	0.721921	2.0436	3.35711	TMEM64;BMP7;CMKLR1
inositol lipid-mediated signaling (GO:0048017)	4/51	0.06471	0.721921	2.78763	7.63209	PLCL1;PITPNM2;PI4KB;PLCB1
intrinsic apoptotic signaling pathway in response to DNA damage (GO:0008630)	5/51	0.0174653	0.721921	3.56651	14.4356	MSH2;BCL2;BRCA1;TP53;PHLDA3
regulation of intrinsic apoptotic signaling pathway (GO:2001242)	3/52	0.201097	0.721921	2.00179	3.21081	BCAP31;BCL2;TP53
regulation of telomere maintenance via telomerase (GO:0032210)	3/52	0.201097	0.721921	2.00179	3.21081	PIF1;PKIB;TNKS
signal transduction in response to DNA damage (GO:0042770)	3/52	0.201097	0.721921	2.00179	3.21081	BRIP1;MYO6;TP53
sprouting angiogenesis (GO:0002040)	3/52	0.201097	0.721921	2.00179	3.21081	FLT4;CDH13;TDGF1
negative regulation of cellular biosynthetic process (GO:0031327)	3/52	0.201097	0.721921	2.00179	3.21081	FBXW7;BRCA1;CLK2
positive regulation of developmental growth (GO:0048639)	5/52	0.018865	0.721921	3.49044	13.8586	UNC13A;AGR2;PLCB1;MAP3K13;POU4F2
regulation of DNA replication (GO:0006275)	3/53	0.208815	0.721921	1.96166	3.07255	NPM2;ATAD5;FAF1
regulation of immune effector process (GO:0002697)	3/53	0.208815	0.721921	1.96166	3.07255	C3;C1S;PROS1
negative regulation of cysteine-type endopeptidase activity (GO:2000117)	3/53	0.208815	0.721921	1.96166	3.07255	DNAJB6;DPEP1;RAF1
regulation of humoral immune response (GO:0002920)	3/54	0.216598	0.721921	1.92309	2.94178	C3;C1S;PROS1
unsaturated fatty acid metabolic process (GO:0033559)	3/54	0.216598	0.721921	1.92309	2.94178	DAGLA;HSD17B4;CYP4F12
regulation of alternative mRNA splicing, via spliceosome (GO:0000381)	4/54	0.0765113	0.721921	2.61997	6.73414	RBFOX1;KHDRBS3;RBFOX3;PUF60
regulation of cyclin-dependent protein kinase activity (GO:1904029)	4/54	0.0765113	0.721921	2.61997	6.73414	CCNT1;CCNG1;MNAT1;CDK5R2
negative regulation of viral genome replication (GO:0045071)	4/54	0.0765113	0.721921	2.61997	6.73414	IFITM3;SRPK2;IFITM1;IFITM2
protein targeting to mitochondrion (GO:0006626)	3/55	0.22444	0.721921	1.88601	2.81798	BCAP31;HSP90AA1;TOMM7
pyruvate metabolic process (GO:0006090)	3/55	0.22444	0.721921	1.88601	2.81798	LDHC;PKLR;ENO4
glycoprotein metabolic process (GO:0009100)	3/55	0.22444	0.721921	1.88601	2.81798	ERP44;GANAB;MAN1A1
negative regulation of cysteine-type endopeptidase activity involved in apoptotic process (GO:0043154)	3/55	0.22444	0.721921	1.88601	2.81798	DNAJB6;DPEP1;RAF1
negative regulation of protein modification by small protein conjugation or removal (GO:1903321)	3/55	0.22444	0.721921	1.88601	2.81798	U2AF2;SPRY2;ARRB2
sensory organ development (GO:0007423)	3/56	0.232336	0.721921	1.85033	2.70069	SIX6;WNT10A;MYO7A
peptidyl-tyrosine modification (GO:0018212)	3/56	0.232336	0.721921	1.85033	2.70069	FLT4;DYRK1A;FGFR2
Rho protein signal transduction (GO:0007266)	4/56	0.0849364	0.721921	2.51894	6.21133	CDC42EP4;ARHGEF3;CDH13;ARHGAP29
mitochondrial transport (GO:0006839)	4/56	0.0849364	0.721921	2.51894	6.21133	BCAP31;HSP90AA1;BCL2;TOMM7
negative regulation of metabolic process (GO:0009892)	5/56	0.0251936	0.721921	3.21602	11.8387	RB1;STK11;PLCL1;CCDC3;HOXC10
positive regulation of establishment of protein localization to mitochondrion (GO:1903749)	5/56	0.0251936	0.721921	3.21602	11.8387	GSK3A;FBXW7;BCL2;TOMM7;TP53
positive regulation of cell junction assembly (GO:1901890)	3/57	0.240282	0.721921	1.81597	2.58947	IL1RAP;LRRC4B;S100A10
icosanoid metabolic process (GO:0006690)	4/57	0.0893117	0.721921	2.47128	5.96969	DAGLA;DPEP1;ABCC10;CYP4F12
chordate embryonic development (GO:0043009)	3/58	0.248273	0.721921	1.78286	2.48393	BRCA1;BMP7;FGFR2
fat cell differentiation (GO:0045444)	3/58	0.248273	0.721921	1.78286	2.48393	NR4A2;OSBPL8;CTBP2
regulation of tumor necrosis factor-mediated signaling pathway (GO:0010803)	3/58	0.248273	0.721921	1.78286	2.48393	CFLAR;CCDC3;ZNF675
regulation of calcium ion transport (GO:0051924)	4/58	0.0937932	0.721921	2.42539	5.74009	HOMER1;WFS1;BCL2;CD33
positive regulation of mitotic cell cycle phase transition (GO:1901992)	4/58	0.0937932	0.721921	2.42539	5.74009	RB1;RAD51C;ADAMTS1;PLCB1
fatty acid oxidation (GO:0019395)	3/59	0.256303	0.721921	1.75094	2.38372	ILVBL;HSD17B4;ACADS
mitotic DNA damage checkpoint signaling (GO:0044773)	3/59	0.256303	0.721921	1.75094	2.38372	BRCA1;TP53;CDC14B
negative regulation of autophagy (GO:0010507)	3/59	0.256303	0.721921	1.75094	2.38372	RRAGA;BCL2;FOXK1
positive regulation of apoptotic signaling pathway (GO:2001235)	4/59	0.0983791	0.721921	2.38117	5.52176	BCAP31;BCL2;TP53;DEDD2
homophilic cell adhesion via plasma membrane adhesion molecules (GO:0007156)	4/60	0.103067	0.721921	2.33853	5.31401	KIRREL3;CDH4;DSCAM;CDH13
peptidyl-threonine phosphorylation (GO:0018107)	4/60	0.103067	0.721921	2.33853	5.31401	GSK3A;TNKS;DYRK1A;MAP3K12
negative regulation of response to stimulus (GO:0048585)	3/61	0.272463	0.721921	1.69038	2.19792	COL3A1;NLRP12;WFS1
O-glycan processing (GO:0016266)	3/61	0.272463	0.721921	1.69038	2.19792	GALNT7;GALNT3;GALNT8
positive regulation of DNA biosynthetic process (GO:2000573)	3/61	0.272463	0.721921	1.69038	2.19792	PKIB;HSP90AA1;TNKS
positive regulation of cysteine-type endopeptidase activity (GO:2001056)	3/62	0.280584	0.721921	1.66165	2.11176	BCAP31;GRAMD4;MALT1
stress-activated MAPK cascade (GO:0051403)	4/62	0.112744	0.721921	2.25766	4.92765	SH2D3A;TNFRSF19;MAP3K13;MAP3K12
regulation of neurogenesis (GO:0050767)	5/62	0.0369911	0.721921	2.8766	9.48437	HES7;YAP1;SPEN;HOOK3;WNT3
COPII vesicle coating (GO:0048208)	3/63	0.288727	0.721921	1.63387	2.02971	NSF;TBC1D20;TRAPPC9
vesicle coating (GO:0006901)	3/63	0.288727	0.721921	1.63387	2.02971	NSF;TBC1D20;TRAPPC9
vesicle targeting, rough ER to cis-Golgi (GO:0048207)	3/63	0.288727	0.721921	1.63387	2.02971	NSF;TBC1D20;TRAPPC9
positive regulation of Ras protein signal transduction (GO:0046579)	3/63	0.288727	0.721921	1.63387	2.02971	COL3A1;AUTS2;ARHGEF3
anterior/posterior pattern specification (GO:0009952)	4/63	0.117727	0.721921	2.21928	4.74789	HES7;HOXC4;TDGF1;WLS
positive regulation of viral process (GO:0048524)	4/63	0.117727	0.721921	2.21928	4.74789	SRPK2;CCNT1;TBC1D20;POLR2A
regulation of cilium assembly (GO:1902017)	3/64	0.296887	0.721921	1.607	1.95155	YAP1;TBC1D20;TBC1D30
regulation of extrinsic apoptotic signaling pathway (GO:2001236)	3/64	0.296887	0.721921	1.607	1.95155	STX4;CFLAR;DEDD2
negative regulation of cell cycle process (GO:0010948)	5/64	0.0415632	0.721921	2.7788	8.83808	PHC1;CHMP4C;BRCA1;BMP7;EZH2
regulation of cell-matrix adhesion (GO:0001952)	3/65	0.305061	0.721921	1.581	1.87703	CAMSAP3;JUP;CDH13
cellular response to type I interferon (GO:0071357)	3/65	0.305061	0.721921	1.581	1.87703	IFITM3;IFITM1;IFITM2
regulation of RNA metabolic process (GO:0051252)	3/65	0.305061	0.721921	1.581	1.87703	HNRNPH1;HNRNPF;CLK2
tRNA modification (GO:0006400)	3/65	0.305061	0.721921	1.581	1.87703	THADA;ADAT2;TARBP1
type I interferon signaling pathway (GO:0060337)	3/65	0.305061	0.721921	1.581	1.87703	IFITM3;IFITM1;IFITM2
regulation of cellular catabolic process (GO:0031329)	4/65	0.127974	0.721921	2.14629	4.41262	RRAGA;RRAGC;PIP4K2A;MTMR4
ERBB signaling pathway (GO:0038127)	3/66	0.313243	0.721921	1.55582	1.80596	HSP90AA1;BRAF;TDGF1
positive regulation of cell death (GO:0010942)	3/66	0.313243	0.721921	1.55582	1.80596	FAF1;PRODH;POU4F2
regulation of protein localization (GO:0032880)	4/66	0.133233	0.721921	2.11157	4.25619	HSP90AA1;DNAJB6;FBXW7;WDPCP
regulation of epidermal growth factor receptor signaling pathway (GO:0042058)	3/67	0.32143	0.721921	1.53143	1.73814	AGR2;CDH13;SPRY2
transcription elongation from RNA polymerase II promoter (GO:0006368)	3/67	0.32143	0.721921	1.53143	1.73814	CCNT1;POLR2A;MNAT1
regulation of viral genome replication (GO:0045069)	4/67	0.138579	0.721921	2.07794	4.10667	IFITM3;SRPK2;IFITM1;IFITM2
vascular endothelial growth factor receptor signaling pathway (GO:0048010)	4/67	0.138579	0.721921	2.07794	4.10667	HSP90AA1;SHC2;FLT4;DOCK1
peptidyl-threonine modification (GO:0018210)	6/67	0.0145622	0.721921	3.23037	13.6623	GSK3A;GALNT3;TNKS;DYRK1A;GALNTL6;MAP3K12
canonical Wnt signaling pathway (GO:0060070)	3/68	0.329619	0.721921	1.5078	1.67338	NR4A2;WNT10A;WNT3
negative regulation of transforming growth factor beta receptor signaling pathway (GO:0030512)	3/68	0.329619	0.721921	1.5078	1.67338	SPRY2;MTMR4;LTBP1
cellular response to calcium ion (GO:0071277)	3/69	0.337805	0.721921	1.48487	1.61151	CLIC4;DPEP1;BRAF
cellular response to decreased oxygen levels (GO:0036294)	3/69	0.337805	0.721921	1.48487	1.61151	OPRD1;TP53;BMP7
DNA-templated transcription, elongation (GO:0006354)	3/69	0.337805	0.721921	1.48487	1.61151	CCNT1;POLR2A;MNAT1
peptidyl-tyrosine phosphorylation (GO:0018108)	3/69	0.337805	0.721921	1.48487	1.61151	FLT4;DYRK1A;FGFR2
positive regulation of protein polymerization (GO:0032273)	3/69	0.337805	0.721921	1.48487	1.61151	HSP90AA1;BAIAP2L1;CDC42EP4
synapse assembly (GO:0007416)	4/69	0.149522	0.721921	2.0138	3.82684	KIRREL3;NLGN4Y;DSCAM;SHANK2
negative regulation of cellular catabolic process (GO:0031330)	4/69	0.149522	0.721921	2.0138	3.82684	GSK3A;RRAGA;BCL2;FOXK1
COPII-coated vesicle budding (GO:0090114)	3/70	0.345985	0.721921	1.46264	1.55238	NSF;TBC1D20;TRAPPC9
DNA-templated transcription, termination (GO:0006353)	3/70	0.345985	0.721921	1.46264	1.55238	POLR2A;MTERF1;MNAT1
fatty acid catabolic process (GO:0009062)	4/70	0.155115	0.721921	1.98318	3.69584	PCCA;ILVBL;HSD17B4;ACADS
negative regulation of viral process (GO:0048525)	4/70	0.155115	0.721921	1.98318	3.69584	IFITM3;SRPK2;IFITM1;IFITM2
positive regulation of cell-substrate adhesion (GO:0010811)	5/70	0.0572466	0.721921	2.52151	7.2125	JUP;AGR2;CDH13;DOCK1;S100A10
wound healing (GO:0042060)	6/70	0.0177696	0.721921	3.07847	12.4071	COL3A1;FUT10;PRCP;EPPK1;CFLAR;RAF1
regulation of G1/S transition of mitotic cell cycle (GO:2000045)	3/71	0.354156	0.721921	1.44105	1.49584	RB1;ADAMTS1;PLCB1
regulation of hematopoietic stem cell differentiation (GO:1902036)	3/71	0.354156	0.721921	1.44105	1.49584	LMO1;YAP1;PSMD7
Fc-gamma receptor signaling pathway involved in phagocytosis (GO:0038096)	3/71	0.354156	0.721921	1.44105	1.49584	HSP90AA1;FCGR1A;DOCK1
regulation of TOR signaling (GO:0032006)	3/71	0.354156	0.721921	1.44105	1.49584	GSK3A;RRAGA;RRAGC
gland development (GO:0048732)	3/71	0.354156	0.721921	1.44105	1.49584	WNT10A;TDGF1;FGFR2
negative regulation of neuron apoptotic process (GO:0043524)	3/71	0.354156	0.721921	1.44105	1.49584	MSH2;WFS1;BCL2
nucleic acid metabolic process (GO:0090304)	3/71	0.354156	0.721921	1.44105	1.49584	POLR2A;HNRNPH1;HNRNPF
phosphatidylinositol-mediated signaling (GO:0048015)	5/71	0.0601488	0.721921	2.48318	6.98005	EDN1;PLCL1;PITPNM2;PI4KB;PLCB1
cytoskeleton-dependent cytokinesis (GO:0061640)	3/72	0.362314	0.721921	1.42009	1.44174	CECR2;RACGAP1;STMN1
Fc-gamma receptor signaling pathway (GO:0038094)	3/72	0.362314	0.721921	1.42009	1.44174	HSP90AA1;FCGR1A;DOCK1
negative regulation of epithelial cell proliferation (GO:0050680)	3/72	0.362314	0.721921	1.42009	1.44174	FBXW7;EPPK1;FGFR2
extrinsic apoptotic signaling pathway (GO:0097191)	4/72	0.166528	0.721921	1.92465	3.45011	GSK3A;CD70;BCL2;DEDD2
negative regulation of supramolecular fiber organization (GO:1902904)	5/72	0.0631332	0.721921	2.44599	6.75707	CAMSAP3;STMN1;DYRK1A;TUBB4A;SHANK1
response to ionizing radiation (GO:0010212)	6/72	0.0201583	0.721921	2.98487	11.6534	STK11;MSH2;BRCA1;SPIDR;TP53;CLK2
positive regulation of synaptic transmission (GO:0050806)	4/73	0.172345	0.721921	1.89666	3.33482	STX4;GRIK2;EIF2AK4;SHANK2
regulation of Rho protein signal transduction (GO:0035023)	6/73	0.0214306	0.721921	2.94017	11.2989	COL3A1;ARHGEF28;STMN1;ARHGEF3;RAF1;SCAI
fibroblast growth factor receptor signaling pathway (GO:0008543)	5/75	0.072577	0.721921	2.3408	6.14017	POLR2A;GALNT3;HNRNPH1;HNRNPF;FGFR2
positive regulation of growth (GO:0045927)	4/76	0.190199	0.721921	1.81735	3.01623	WFS1;AGR2;BCL2;PLCB1
cellular response to UV (GO:0034644)	4/77	0.196277	0.721921	1.79236	2.91838	STK11;EIF2AK4;TP53;DDB2
positive regulation of protein modification by small protein conjugation or removal (GO:1903322)	5/77	0.0792782	0.721921	2.27554	5.76803	GSK3A;FBXW7;WFS1;BRCA1;MALT1
negative regulation of apoptotic signaling pathway (GO:2001234)	5/78	0.0827488	0.721921	2.24425	5.59256	RB1;NR4A2;BCL2;TMBIM6;CFLAR
negative regulation of protein serine/threonine kinase activity (GO:0071901)	5/78	0.0827488	0.721921	2.24425	5.59256	RB1;PKIB;UCHL1;SPRY2;BMP7
recombinational repair (GO:0000725)	4/79	0.208606	0.721921	1.74439	2.73399	RAD51C;BRCA1;SPIDR;PALB2
regulation of cellular response to heat (GO:1900034)	4/79	0.208606	0.721921	1.74439	2.73399	HSP90AA1;DNAJC7;DNAJB6;HSBP1
negative regulation of NF-kappaB transcription factor activity (GO:0032088)	6/79	0.0302099	0.721921	2.69768	9.44075	NLRP12;FAF1;ARRB2;ZNF675;BMP7;CMKLR1
response to interferon-gamma (GO:0034341)	4/80	0.214852	0.721921	1.72135	2.64709	IFITM3;IFITM1;IFITM2;TDGF1
negative regulation of cellular component organization (GO:0051129)	4/80	0.214852	0.721921	1.72135	2.64709	OPRD1;DNAJB6;SPRY2;RAF1
skin development (GO:0043588)	5/80	0.0899273	0.721921	2.18418	5.26115	CLIC4;ST14;WNT10A;COL3A1;STMN1
phospholipase C-activating G protein-coupled receptor signaling pathway (GO:0007200)	6/81	0.0335906	0.721921	2.62547	8.90954	OPRD1;HOMER1;GPR32;ESR1;CMKLR1;TRHR
regulation of cyclin-dependent protein serine/threonine kinase activity (GO:0000079)	4/82	0.227495	0.721921	1.67704	2.48307	CCNT1;CCNG1;MNAT1;CDK5R2
cell-cell junction organization (GO:0045216)	4/82	0.227495	0.721921	1.67704	2.48307	CDH4;JUP;CDH13;CD177
regulation of G protein-coupled receptor signaling pathway (GO:0008277)	4/82	0.227495	0.721921	1.67704	2.48307	C3;EDN1;PLCB1;CAMKMT
positive regulation of protein ubiquitination (GO:0031398)	5/82	0.097417	0.721921	2.12723	4.95379	GSK3A;FBXW7;WFS1;BRCA1;MALT1
regulation of Notch signaling pathway (GO:0008593)	4/83	0.233886	0.721921	1.65572	2.40564	YAP1;FBXW7;MAML3;TSPEAR
regulation of osteoblast differentiation (GO:0045667)	5/83	0.101277	0.721921	2.09985	4.80844	YAP1;IFITM1;TMEM64;BMP7;FGFR2
B cell activation (GO:0042113)	4/85	0.246793	0.721921	1.61467	2.25926	MSH2;CD70;BCL2;MALT1
retrograde vesicle-mediated transport, Golgi to endoplasmic reticulum (GO:0006890)	4/85	0.246793	0.721921	1.61467	2.25926	NSF;RACGAP1;ERGIC3;COPZ1
positive regulation of protein catabolic process (GO:0045732)	4/85	0.246793	0.721921	1.61467	2.25926	NSF;GSK3A;HSP90AA1;FAF1
regulation of cell cycle G2/M phase transition (GO:1902749)	5/85	0.109221	0.721921	2.04714	4.53315	HSP90AA1;ATAD5;TP53;TUBB4A;HAUS2
positive regulation of endothelial cell migration (GO:0010595)	4/86	0.253305	0.721921	1.5949	2.19005	EDN1;RRAS;FLT4;TDGF1
sodium ion transmembrane transport (GO:0035725)	4/87	0.259852	0.721921	1.5756	2.12335	SLC6A15;SCNN1A;ASIC2;SLC9C1
sensory perception of mechanical stimulus (GO:0050954)	6/88	0.0473051	0.721921	2.40047	7.32417	SPTBN4;WFS1;MYH14;LHFPL3;MYO7A;TSPEAR
SCF-dependent proteasomal ubiquitin-dependent protein catabolic process (GO:0031146)	4/89	0.273041	0.721921	1.53837	1.99701	PSMD7;FBXW7;FBXO39;FBXL13
regulation of endothelial cell migration (GO:0010594)	5/89	0.125981	0.721921	1.94925	4.03813	EDN1;RRAS;FLT4;PRCP;TDGF1
regulation of cysteine-type endopeptidase activity involved in apoptotic process (GO:0043281)	7/89	0.016818	0.721921	2.80531	11.4606	BCAP31;NLRP12;DNAJB6;DPEP1;RAF1;GRAMD4;MALT1
SRP-dependent cotranslational protein targeting to membrane (GO:0006614)	4/90	0.279678	0.721921	1.5204	1.93717	RPL41;RPL10;RPL37;RPL28
regulation of mRNA splicing, via spliceosome (GO:0048024)	7/90	0.017785	0.721921	2.77137	11.167	SRPK2;RBFOX1;KHDRBS3;RBFOX3;PUF60;U2AF2;QKI
positive regulation of supramolecular fiber organization (GO:1902905)	4/91	0.28634	0.721921	1.50285	1.87943	RB1;EDN1;BAIAP2L1;CDC42EP4
sensory perception of sound (GO:0007605)	6/91	0.0541032	0.721921	2.31539	6.75367	SPTBN4;WFS1;MYH14;LHFPL3;MYO7A;TSPEAR
regulation of lipid metabolic process (GO:0019216)	4/92	0.293024	0.721921	1.48569	1.82369	DISP3;OPA3;CCDC3;FDFT1
Wnt signaling pathway (GO:0016055)	4/92	0.293024	0.721921	1.48569	1.82369	NR4A2;WNT10A;WNT3;WLS
positive regulation of cellular component biogenesis (GO:0044089)	4/92	0.293024	0.721921	1.48569	1.82369	FAF1;SPIDR;BMP7;TRABD2B
cellular response to fibroblast growth factor stimulus (GO:0044344)	6/92	0.056494	0.721921	2.28835	6.57584	POLR2A;GALNT3;HNRNPH1;HNRNPF;TDGF1;FGFR2
cytoplasmic translation (GO:0002181)	4/93	0.299729	0.721921	1.46893	1.76987	RPL41;RPL10;RPL37;RPL28
visual perception (GO:0007601)	5/93	0.143842	0.721921	1.86027	3.60713	SIX6;WFS1;OPA3;MYO7A;ARR3
positive regulation of peptidyl-serine phosphorylation (GO:0033138)	6/93	0.0589474	0.721921	2.26193	6.40377	OPRD1;HSP90AA1;SH2D3A;SPRY2;BRAF;RAF1
cotranslational protein targeting to membrane (GO:0006613)	4/94	0.306452	0.721921	1.45253	1.7179	RPL41;RPL10;RPL37;RPL28
negative regulation of cell death (GO:0060548)	4/94	0.306452	0.721921	1.45253	1.7179	MECOM;WFS1;AGR2;BMP7
positive regulation of epithelial cell migration (GO:0010634)	5/94	0.14847	0.721921	1.83927	3.50817	EDN1;RRAS;FLT4;DOCK1;TDGF1
hemopoiesis (GO:0030097)	8/94	0.00693599	0.721921	3.06153	15.2189	KIRREL3;MECOM;RRAS;FLT4;FUT10;AHSP;TP53;FGFR2
sensory perception of light stimulus (GO:0050953)	5/95	0.15316	0.721921	1.81874	3.41245	SIX6;WFS1;OPA3;MYO7A;ARR3
mRNA metabolic process (GO:0016071)	6/95	0.0640423	0.721921	2.21087	6.07594	SF3A3;SCAF11;U2AF2;USP39;TP53;LSM2
regulation of vesicle-mediated transport (GO:0060627)	4/96	0.319941	0.721921	1.4208	1.61918	NSF;CDH13;STX4;CD177
double-strand break repair via homologous recombination (GO:0000724)	4/97	0.326703	0.721921	1.40545	1.57229	RAD51C;BRCA1;PALB2;SPIDR
regulation of MAP kinase activity (GO:0043405)	5/97	0.162723	0.721921	1.77902	3.23018	UCHL1;EDN1;SPRY2;BMP7;EZH2
regulation of neuron apoptotic process (GO:0043523)	4/98	0.333474	0.721921	1.39043	1.52696	SRPK2;MSH2;WFS1;BCL2
RNA splicing (GO:0008380)	5/98	0.167592	0.721921	1.7598	3.14339	SRPK2;SF3A3;RRAGC;SCAF11;USP39
regulation of peptidyl-serine phosphorylation (GO:0033135)	7/98	0.026964	0.721921	2.52669	9.12956	OPRD1;SPTBN4;HSP90AA1;SH2D3A;SPRY2;BRAF;RAF1
response to UV (GO:0009411)	4/99	0.340251	0.721921	1.37572	1.48313	MSH2;EIF2AK4;TP53;DDB2
AMP biosynthetic process (GO:0006167)	1/5	0.140172	0.721921	8.1654	16.0441	NUDT2
quinone catabolic process (GO:1901662)	1/5	0.140172	0.721921	8.1654	16.0441	CYP4F12
R-loop disassembly (GO:0062176)	1/5	0.140172	0.721921	8.1654	16.0441	SRPK2
regulation of adenylate cyclase-activating G protein-coupled receptor signaling pathway (GO:0106070)	1/5	0.140172	0.721921	8.1654	16.0441	GSK3A
apoptotic chromosome condensation (GO:0030263)	1/5	0.140172	0.721921	8.1654	16.0441	ACIN1
bone marrow development (GO:0048539)	1/5	0.140172	0.721921	8.1654	16.0441	TP53
camera-type eye photoreceptor cell differentiation (GO:0060219)	1/5	0.140172	0.721921	8.1654	16.0441	DSCAM
cannabinoid signaling pathway (GO:0038171)	1/5	0.140172	0.721921	8.1654	16.0441	DAGLA
regulation of chloride transport (GO:2001225)	1/5	0.140172	0.721921	8.1654	16.0441	ABCB1
cellular response to antibiotic (GO:0071236)	1/5	0.140172	0.721921	8.1654	16.0441	TP53
regulation of glomerular mesangial cell proliferation (GO:0072124)	1/5	0.140172	0.721921	8.1654	16.0441	BMP7
regulation of guanyl-nucleotide exchange factor activity (GO:1905097)	1/5	0.140172	0.721921	8.1654	16.0441	STMN1
regulation of inflammatory response to wounding (GO:0106014)	1/5	0.140172	0.721921	8.1654	16.0441	SIGLEC10
regulation of morphogenesis of a branching structure (GO:0060688)	1/5	0.140172	0.721921	8.1654	16.0441	FGFR2
regulation of neutrophil degranulation (GO:0043313)	1/5	0.140172	0.721921	8.1654	16.0441	CD177
regulation of phosphatidylinositol dephosphorylation (GO:0060304)	1/5	0.140172	0.721921	8.1654	16.0441	MTMR4
regulation of postsynaptic density organization (GO:1905874)	1/5	0.140172	0.721921	8.1654	16.0441	LRRC4B
endodermal cell fate specification (GO:0001714)	1/5	0.140172	0.721921	8.1654	16.0441	EOMES
endothelin receptor signaling pathway (GO:0086100)	1/5	0.140172	0.721921	8.1654	16.0441	EDN1
regulation of retinal ganglion cell axon guidance (GO:0090259)	1/5	0.140172	0.721921	8.1654	16.0441	POU4F2
establishment of monopolar cell polarity (GO:0061162)	1/5	0.140172	0.721921	8.1654	16.0441	SCRIB
establishment of T cell polarity (GO:0001768)	1/5	0.140172	0.721921	8.1654	16.0441	SCRIB
regulation of systemic arterial blood pressure by endothelin (GO:0003100)	1/5	0.140172	0.721921	8.1654	16.0441	EDN1
G protein-coupled opioid receptor signaling pathway (GO:0038003)	1/5	0.140172	0.721921	8.1654	16.0441	OPRD1
regulation of triglyceride metabolic process (GO:0090207)	1/5	0.140172	0.721921	8.1654	16.0441	C3
regulation of type B pancreatic cell apoptotic process (GO:2000674)	1/5	0.140172	0.721921	8.1654	16.0441	WFS1
hemoglobin metabolic process (GO:0020027)	1/5	0.140172	0.721921	8.1654	16.0441	AHSP
histone citrullination (GO:0036414)	1/5	0.140172	0.721921	8.1654	16.0441	PADI1
salivary gland morphogenesis (GO:0007435)	1/5	0.140172	0.721921	8.1654	16.0441	FGFR2
sensory perception of sour taste (GO:0050915)	1/5	0.140172	0.721921	8.1654	16.0441	ASIC2
serotonin metabolic process (GO:0042428)	1/5	0.140172	0.721921	8.1654	16.0441	RNF180
leukotriene B4 metabolic process (GO:0036102)	1/5	0.140172	0.721921	8.1654	16.0441	CYP4F12
mammary gland duct morphogenesis (GO:0060603)	1/5	0.140172	0.721921	8.1654	16.0441	SCRIB
tonic smooth muscle contraction (GO:0014820)	1/5	0.140172	0.721921	8.1654	16.0441	EDN1
membrane raft distribution (GO:0031580)	1/5	0.140172	0.721921	8.1654	16.0441	MAL
menaquinone metabolic process (GO:0009233)	1/5	0.140172	0.721921	8.1654	16.0441	CYP4F12
ubiquitin-independent protein catabolic process via the multivesicular body sorting pathway (GO:0090611)	1/5	0.140172	0.721921	8.1654	16.0441	CHMP4C
mRNA cleavage involved in gene silencing by miRNA (GO:0035279)	1/5	0.140172	0.721921	8.1654	16.0441	AGO2
negative regulation of adaptive immune response (GO:0002820)	1/5	0.140172	0.721921	8.1654	16.0441	TNFRSF14
negative regulation of calcium ion transport into cytosol (GO:0010523)	1/5	0.140172	0.721921	8.1654	16.0441	TMBIM6
negative regulation of CREB transcription factor activity (GO:0032792)	1/5	0.140172	0.721921	8.1654	16.0441	EIF2AK4
phenol-containing compound metabolic process (GO:0018958)	1/5	0.140172	0.721921	8.1654	16.0441	RNF180
positive regulation by host of viral genome replication (GO:0044829)	1/5	0.140172	0.721921	8.1654	16.0441	TBC1D20
positive regulation of anion transmembrane transport (GO:1903961)	1/5	0.140172	0.721921	8.1654	16.0441	ABCB1
positive regulation of axon extension involved in axon guidance (GO:0048842)	1/5	0.140172	0.721921	8.1654	16.0441	DSCAM
positive regulation of endothelial cell-matrix adhesion via fibronectin (GO:1904906)	1/5	0.140172	0.721921	8.1654	16.0441	RRAS
positive regulation of histone H3-K9 acetylation (GO:2000617)	1/5	0.140172	0.721921	8.1654	16.0441	BRCA1
positive regulation of MHC class I biosynthetic process (GO:0045345)	1/5	0.140172	0.721921	8.1654	16.0441	NLRP12
positive regulation of oxidative stress-induced neuron death (GO:1903223)	1/5	0.140172	0.721921	8.1654	16.0441	FBXW7
positive regulation of translation in response to stress (GO:0032056)	1/5	0.140172	0.721921	8.1654	16.0441	EIF2AK4
protein C-linked glycosylation via 2'-alpha-mannosyl-L-tryptophan (GO:0018406)	1/5	0.140172	0.721921	8.1654	16.0441	DPY19L2
protein C-linked glycosylation via tryptophan (GO:0018317)	1/5	0.140172	0.721921	8.1654	16.0441	DPY19L2
protein citrullination (GO:0018101)	1/5	0.140172	0.721921	8.1654	16.0441	PADI1
protein localization to perinuclear region of cytoplasm (GO:1905719)	1/6	0.165758	0.721921	6.53199	11.7395	HOOK3
protein sulfation (GO:0006477)	1/6	0.165758	0.721921	6.53199	11.7395	HS3ST5
adherens junction maintenance (GO:0034334)	1/6	0.165758	0.721921	6.53199	11.7395	CAMSAP3
anterior/posterior axis specification, embryo (GO:0008595)	1/6	0.165758	0.721921	6.53199	11.7395	TDGF1
regulation of anion channel activity (GO:0010359)	1/6	0.165758	0.721921	6.53199	11.7395	ABCB1
regulation of blood vessel remodeling (GO:0060312)	1/6	0.165758	0.721921	6.53199	11.7395	FLT4
regulation of cell cycle checkpoint (GO:1901976)	1/6	0.165758	0.721921	6.53199	11.7395	ETAA1
regulation of collagen fibril organization (GO:1904026)	1/6	0.165758	0.721921	6.53199	11.7395	RB1
cellular heat acclimation (GO:0070370)	1/6	0.165758	0.721921	6.53199	11.7395	HSBP1
regulation of endothelial cell-matrix adhesion via fibronectin (GO:1904904)	1/6	0.165758	0.721921	6.53199	11.7395	RRAS
cellular response to cold (GO:0070417)	1/6	0.165758	0.721921	6.53199	11.7395	EIF2AK4
regulation of excitatory synapse assembly (GO:1904889)	1/6	0.165758	0.721921	6.53199	11.7395	LRRC4B
regulation of hepatocyte proliferation (GO:2000345)	1/6	0.165758	0.721921	6.53199	11.7395	FBXW7
regulation of interleukin-1-mediated signaling pathway (GO:2000659)	1/6	0.165758	0.721921	6.53199	11.7395	ZNF675
contact inhibition (GO:0060242)	1/6	0.165758	0.721921	6.53199	11.7395	YAP1
dendrite extension (GO:0097484)	1/6	0.165758	0.721921	6.53199	11.7395	AUTS2
detection of virus (GO:0009597)	1/6	0.165758	0.721921	6.53199	11.7395	DDX58
diadenosine polyphosphate catabolic process (GO:0015961)	1/6	0.165758	0.721921	6.53199	11.7395	FHIT
epithelial tube branching involved in lung morphogenesis (GO:0060441)	1/6	0.165758	0.721921	6.53199	11.7395	FGFR2
epithelial tube formation (GO:0072175)	1/6	0.165758	0.721921	6.53199	11.7395	FGFR2
equilibrioception (GO:0050957)	1/6	0.165758	0.721921	6.53199	11.7395	MYO7A
regulation of response to reactive oxygen species (GO:1901031)	1/6	0.165758	0.721921	6.53199	11.7395	BMP7
establishment of lymphocyte polarity (GO:0001767)	1/6	0.165758	0.721921	6.53199	11.7395	SCRIB
regulation of sarcomere organization (GO:0060297)	1/6	0.165758	0.721921	6.53199	11.7395	EDN1
regulation of superoxide metabolic process (GO:0090322)	1/6	0.165758	0.721921	6.53199	11.7395	BMP7
regulation of thymocyte apoptotic process (GO:0070243)	1/6	0.165758	0.721921	6.53199	11.7395	TP53
glandular epithelial cell differentiation (GO:0002067)	1/6	0.165758	0.721921	6.53199	11.7395	FGFR2
renal system process involved in regulation of blood volume (GO:0001977)	1/6	0.165758	0.721921	6.53199	11.7395	CYP4F12
heat acclimation (GO:0010286)	1/6	0.165758	0.721921	6.53199	11.7395	HSBP1
histone H4-K12 acetylation (GO:0043983)	1/6	0.165758	0.721921	6.53199	11.7395	JADE3
retinal cone cell development (GO:0046549)	1/6	0.165758	0.721921	6.53199	11.7395	RP1
retinal cone cell differentiation (GO:0042670)	1/6	0.165758	0.721921	6.53199	11.7395	RP1
inner ear auditory receptor cell differentiation (GO:0042491)	1/6	0.165758	0.721921	6.53199	11.7395	MYO6
intracellular pH elevation (GO:0051454)	1/6	0.165758	0.721921	6.53199	11.7395	BCL2
isoleucine metabolic process (GO:0006549)	1/6	0.165758	0.721921	6.53199	11.7395	ILVBL
leucine transport (GO:0015820)	1/6	0.165758	0.721921	6.53199	11.7395	SLC6A15
maintenance of DNA repeat elements (GO:0043570)	1/6	0.165758	0.721921	6.53199	11.7395	MSH2
taurine metabolic process (GO:0019530)	1/6	0.165758	0.721921	6.53199	11.7395	STAT5B
membrane raft assembly (GO:0001765)	1/6	0.165758	0.721921	6.53199	11.7395	S100A10
tripartite regional subdivision (GO:0007351)	1/6	0.165758	0.721921	6.53199	11.7395	TDGF1
type B pancreatic cell proliferation (GO:0044342)	1/6	0.165758	0.721921	6.53199	11.7395	NKX6-1
valine metabolic process (GO:0006573)	1/6	0.165758	0.721921	6.53199	11.7395	ILVBL
vesicle fusion with endoplasmic reticulum-Golgi intermediate compartment (ERGIC) membrane (GO:1990668)	1/6	0.165758	0.721921	6.53199	11.7395	STX4
mRNA 3'-splice site recognition (GO:0000389)	1/6	0.165758	0.721921	6.53199	11.7395	SF3A3
negative regulation of amyloid precursor protein biosynthetic process (GO:0042985)	1/6	0.165758	0.721921	6.53199	11.7395	AGO2
negative regulation of Arp2/3 complex-mediated actin nucleation (GO:0034316)	1/6	0.165758	0.721921	6.53199	11.7395	GMFG
negative regulation of cardiac muscle tissue growth (GO:0055022)	1/6	0.165758	0.721921	6.53199	11.7395	GSK3A
negative regulation of cellular extravasation (GO:0002692)	1/6	0.165758	0.721921	6.53199	11.7395	PLCB1
negative regulation of cellular response to hypoxia (GO:1900038)	1/6	0.165758	0.721921	6.53199	11.7395	TMBIM6
negative regulation of cytokinesis (GO:0032466)	1/6	0.165758	0.721921	6.53199	11.7395	CHMP4C
negative regulation of glycogen biosynthetic process (GO:0045719)	1/6	0.165758	0.721921	6.53199	11.7395	GSK3A
negative regulation of histone H3-K9 methylation (GO:0051573)	1/6	0.165758	0.721921	6.53199	11.7395	BRCA1
negative regulation of lens fiber cell differentiation (GO:1902747)	1/6	0.165758	0.721921	6.53199	11.7395	SPRY2
negative regulation of neuron migration (GO:2001223)	1/6	0.165758	0.721921	6.53199	11.7395	COL3A1
negative regulation of sequestering of triglyceride (GO:0010891)	1/6	0.165758	0.721921	6.53199	11.7395	OSBPL8
negative regulation of triglyceride metabolic process (GO:0090209)	1/6	0.165758	0.721921	6.53199	11.7395	FBXW7
neuroblast proliferation (GO:0007405)	1/6	0.165758	0.721921	6.53199	11.7395	RACGAP1
neurotransmitter loading into synaptic vesicle (GO:0098700)	1/6	0.165758	0.721921	6.53199	11.7395	SLC17A7
neurotransmitter receptor transport, endosome to postsynaptic membrane (GO:0098887)	1/6	0.165758	0.721921	6.53199	11.7395	SCRIB
neutrophil extravasation (GO:0072672)	1/6	0.165758	0.721921	6.53199	11.7395	CD177
photoreceptor cell outer segment organization (GO:0035845)	1/6	0.165758	0.721921	6.53199	11.7395	RP1
positive regulation of autophagy of mitochondrion in response to mitochondrial depolarization (GO:1904925)	1/6	0.165758	0.721921	6.53199	11.7395	TOMM7
positive regulation of tau-protein kinase activity (GO:1902949)	1/6	0.165758	0.721921	6.53199	11.7395	HSP90AA1
proline transport (GO:0015824)	1/6	0.165758	0.721921	6.53199	11.7395	SLC6A15
adenylate cyclase-inhibiting serotonin receptor signaling pathway (GO:0007198)	1/7	0.190584	0.721921	5.44304	9.02272	HTR1B
purine-containing compound metabolic process (GO:0072521)	1/7	0.190584	0.721921	5.44304	9.02272	FHIT
regulation by virus of viral protein levels in host cell (GO:0046719)	1/7	0.190584	0.721921	5.44304	9.02272	TBC1D20
regulation of cytoplasmic mRNA processing body assembly (GO:0010603)	1/7	0.190584	0.721921	5.44304	9.02272	CNOT6
cellular amino acid biosynthetic process (GO:0008652)	1/7	0.190584	0.721921	5.44304	9.02272	ILVBL
regulation of glycogen (starch) synthase activity (GO:2000465)	1/7	0.190584	0.721921	5.44304	9.02272	GSK3A
regulation of lens fiber cell differentiation (GO:1902746)	1/7	0.190584	0.721921	5.44304	9.02272	SPRY2
complement activation, alternative pathway (GO:0006957)	1/7	0.190584	0.721921	5.44304	9.02272	C3
regulation of mesenchymal stem cell differentiation (GO:2000739)	1/7	0.190584	0.721921	5.44304	9.02272	SOX5
regulation of MHC class I biosynthetic process (GO:0045343)	1/7	0.190584	0.721921	5.44304	9.02272	NLRP12
delamination (GO:0060232)	1/7	0.190584	0.721921	5.44304	9.02272	AKNA
desmosome organization (GO:0002934)	1/7	0.190584	0.721921	5.44304	9.02272	JUP
regulation of neurotrophin TRK receptor signaling pathway (GO:0051386)	1/7	0.190584	0.721921	5.44304	9.02272	DOK5
regulation of oxidative stress-induced neuron intrinsic apoptotic signaling pathway (GO:1903376)	1/7	0.190584	0.721921	5.44304	9.02272	FBXW7
exocrine system development (GO:0035272)	1/7	0.190584	0.721921	5.44304	9.02272	FGFR2
regulation of skeletal muscle satellite cell proliferation (GO:0014842)	1/7	0.190584	0.721921	5.44304	9.02272	CFLAR
regulation of smooth muscle cell differentiation (GO:0051150)	1/7	0.190584	0.721921	5.44304	9.02272	FGFR2
regulation of transforming growth factor beta activation (GO:1901388)	1/7	0.190584	0.721921	5.44304	9.02272	LTBP1
gland morphogenesis (GO:0022612)	1/7	0.190584	0.721921	5.44304	9.02272	FGFR2
glutathione catabolic process (GO:0006751)	1/7	0.190584	0.721921	5.44304	9.02272	DPEP1
response to alkaloid (GO:0043279)	1/7	0.190584	0.721921	5.44304	9.02272	HTR1B
retinal rod cell development (GO:0046548)	1/7	0.190584	0.721921	5.44304	9.02272	RP1
RIG-I signaling pathway (GO:0039529)	1/7	0.190584	0.721921	5.44304	9.02272	DDX58
keratinocyte proliferation (GO:0043616)	1/7	0.190584	0.721921	5.44304	9.02272	CDH13
somatic recombination of immunoglobulin gene segments (GO:0016447)	1/7	0.190584	0.721921	5.44304	9.02272	MSH2
leukotriene transport (GO:0071716)	1/7	0.190584	0.721921	5.44304	9.02272	ABCC10
long-term synaptic depression (GO:0060292)	1/7	0.190584	0.721921	5.44304	9.02272	SHANK2
maintenance of protein location in extracellular region (GO:0071694)	1/7	0.190584	0.721921	5.44304	9.02272	LTBP1
terpenoid metabolic process (GO:0006721)	1/7	0.190584	0.721921	5.44304	9.02272	FDFT1
miRNA loading onto RISC involved in gene silencing by miRNA (GO:0035280)	1/7	0.190584	0.721921	5.44304	9.02272	AGO2
type B pancreatic cell development (GO:0003323)	1/7	0.190584	0.721921	5.44304	9.02272	NKX6-1
white fat cell differentiation (GO:0050872)	1/7	0.190584	0.721921	5.44304	9.02272	CTBP2
negative regulation by host of viral genome replication (GO:0044828)	1/7	0.190584	0.721921	5.44304	9.02272	EIF2AK4
negative regulation of centriole replication (GO:0046600)	1/7	0.190584	0.721921	5.44304	9.02272	BRCA1
negative regulation of glycogen metabolic process (GO:0070874)	1/7	0.190584	0.721921	5.44304	9.02272	GSK3A
negative regulation of heart rate (GO:0010459)	1/7	0.190584	0.721921	5.44304	9.02272	SPTBN4
negative regulation of retinoic acid receptor signaling pathway (GO:0048387)	1/7	0.190584	0.721921	5.44304	9.02272	EZH2
neurotransmitter receptor transport, endosome to plasma membrane (GO:0099639)	1/7	0.190584	0.721921	5.44304	9.02272	SCRIB
nodal signaling pathway (GO:0038092)	1/7	0.190584	0.721921	5.44304	9.02272	TDGF1
norepinephrine metabolic process (GO:0042415)	1/7	0.190584	0.721921	5.44304	9.02272	RNF180
Notch receptor processing, ligand-dependent (GO:0035333)	1/7	0.190584	0.721921	5.44304	9.02272	APH1A
pericardium morphogenesis (GO:0003344)	1/7	0.190584	0.721921	5.44304	9.02272	BMP7
photoreceptor cell differentiation (GO:0046530)	1/7	0.190584	0.721921	5.44304	9.02272	RP1
positive regulation by symbiont of host autophagy (GO:0075044)	1/7	0.190584	0.721921	5.44304	9.02272	EIF2AK4
positive regulation of blood circulation (GO:1903524)	1/7	0.190584	0.721921	5.44304	9.02272	GSK3A
positive regulation of ER-associated ubiquitin-dependent protein catabolic process (GO:1903071)	1/7	0.190584	0.721921	5.44304	9.02272	BCAP31
positive regulation of helicase activity (GO:0051096)	1/7	0.190584	0.721921	5.44304	9.02272	MSH2
positive regulation of intracellular estrogen receptor signaling pathway (GO:0033148)	1/7	0.190584	0.721921	5.44304	9.02272	YAP1
positive regulation of IRE1-mediated unfolded protein response (GO:1903896)	1/7	0.190584	0.721921	5.44304	9.02272	AGR2
positive regulation of mitophagy in response to mitochondrial depolarization (GO:0098779)	1/7	0.190584	0.721921	5.44304	9.02272	TOMM7
positive regulation of mitotic cell cycle spindle assembly checkpoint (GO:0090267)	1/7	0.190584	0.721921	5.44304	9.02272	DYNC1LI1
positive regulation of spindle checkpoint (GO:0090232)	1/7	0.190584	0.721921	5.44304	9.02272	DYNC1LI1
positive regulation of T-helper 17 cell differentiation (GO:2000321)	1/7	0.190584	0.721921	5.44304	9.02272	MALT1
positive regulation of trophoblast cell migration (GO:1901165)	1/7	0.190584	0.721921	5.44304	9.02272	AGO2
proline metabolic process (GO:0006560)	1/7	0.190584	0.721921	5.44304	9.02272	PRODH
protein localization to endoplasmic reticulum exit site (GO:0070973)	1/7	0.190584	0.721921	5.44304	9.02272	BCAP31
adenosine to inosine editing (GO:0006382)	1/8	0.214673	0.721921	4.66522	7.17811	ADAT2
regulation of alpha-beta T cell proliferation (GO:0046640)	1/8	0.214673	0.721921	4.66522	7.17811	TNFRSF14
regulation of anion transport (GO:0044070)	1/8	0.214673	0.721921	4.66522	7.17811	ABCB1
regulation of apoptotic cell clearance (GO:2000425)	1/8	0.214673	0.721921	4.66522	7.17811	C3
regulation of ATPase-coupled calcium transmembrane transporter activity (GO:1901894)	1/8	0.214673	0.721921	4.66522	7.17811	THADA
autophagosome-lysosome fusion (GO:0061909)	1/8	0.214673	0.721921	4.66522	7.17811	PIP4K2A
regulation of chemokine-mediated signaling pathway (GO:0070099)	1/8	0.214673	0.721921	4.66522	7.17811	EDN1
cardiac muscle hypertrophy (GO:0003300)	1/8	0.214673	0.721921	4.66522	7.17811	CAMTA2
regulation of dendritic spine maintenance (GO:1902950)	1/8	0.214673	0.721921	4.66522	7.17811	HOMER1
cellular response to hepatocyte growth factor stimulus (GO:0035729)	1/8	0.214673	0.721921	4.66522	7.17811	TDGF1
cellular response to UV-B (GO:0071493)	1/8	0.214673	0.721921	4.66522	7.17811	STK11
regulation of interleukin-18 production (GO:0032661)	1/8	0.214673	0.721921	4.66522	7.17811	NLRP12
chromatin silencing at telomere (GO:0006348)	1/8	0.214673	0.721921	4.66522	7.17811	EZH2
regulation of meiotic nuclear division (GO:0040020)	1/8	0.214673	0.721921	4.66522	7.17811	NPM2
cytoplasmic sequestering of NF-kappaB (GO:0007253)	1/8	0.214673	0.721921	4.66522	7.17811	FAF1
regulation of osteoclast development (GO:2001204)	1/8	0.214673	0.721921	4.66522	7.17811	FBXW7
regulation of positive chemotaxis (GO:0050926)	1/8	0.214673	0.721921	4.66522	7.17811	CDH13
regulation of protein localization to chromatin (GO:1905634)	1/8	0.214673	0.721921	4.66522	7.17811	RB1
forebrain neuron development (GO:0021884)	1/8	0.214673	0.721921	4.66522	7.17811	FGFR2
hair cell differentiation (GO:0035315)	1/8	0.214673	0.721921	4.66522	7.17811	MYO6
heparan sulfate proteoglycan biosynthetic process, polysaccharide chain biosynthetic process (GO:0015014)	1/8	0.214673	0.721921	4.66522	7.17811	HS2ST1
response to hepatocyte growth factor (GO:0035728)	1/8	0.214673	0.721921	4.66522	7.17811	TDGF1
histone H3-K4 monomethylation (GO:0097692)	1/8	0.214673	0.721921	4.66522	7.17811	KMT2C
RNA secondary structure unwinding (GO:0010501)	1/8	0.214673	0.721921	4.66522	7.17811	AGO2
single strand break repair (GO:0000012)	1/8	0.214673	0.721921	4.66522	7.17811	TDP1
skeletal muscle tissue regeneration (GO:0043403)	1/8	0.214673	0.721921	4.66522	7.17811	CFLAR
skeletal myofibril assembly (GO:0014866)	1/8	0.214673	0.721921	4.66522	7.17811	CFLAR
leukocyte aggregation (GO:0070486)	1/8	0.214673	0.721921	4.66522	7.17811	BMP7
stress-induced premature senescence (GO:0090400)	1/8	0.214673	0.721921	4.66522	7.17811	TP53
vascular associated smooth muscle contraction (GO:0014829)	1/8	0.214673	0.721921	4.66522	7.17811	EDN1
mitotic spindle elongation (GO:0000022)	1/8	0.214673	0.721921	4.66522	7.17811	RACGAP1
mitotic spindle midzone assembly (GO:0051256)	1/8	0.214673	0.721921	4.66522	7.17811	RACGAP1
vitamin K metabolic process (GO:0042373)	1/8	0.214673	0.721921	4.66522	7.17811	CYP4F12
negative regulation of actin nucleation (GO:0051126)	1/8	0.214673	0.721921	4.66522	7.17811	GMFG
negative regulation of cAMP-dependent protein kinase activity (GO:2000480)	1/8	0.214673	0.721921	4.66522	7.17811	PKIB
negative regulation of glucose import (GO:0046325)	1/8	0.214673	0.721921	4.66522	7.17811	GSK3A
negative regulation of lipid kinase activity (GO:0090219)	1/8	0.214673	0.721921	4.66522	7.17811	PIP4K2A
negative regulation of mitotic nuclear division (GO:0045839)	1/8	0.214673	0.721921	4.66522	7.17811	BMP7
negative regulation of mRNA polyadenylation (GO:1900364)	1/8	0.214673	0.721921	4.66522	7.17811	CCNT1
negative regulation of muscle cell apoptotic process (GO:0010656)	1/8	0.214673	0.721921	4.66522	7.17811	BMP7
negative regulation of striated muscle cell apoptotic process (GO:0010664)	1/8	0.214673	0.721921	4.66522	7.17811	BMP7
peptidyl-serine autophosphorylation (GO:0036289)	1/8	0.214673	0.721921	4.66522	7.17811	DYRK1A
positive regulation of adaptive immune response (GO:0002821)	1/8	0.214673	0.721921	4.66522	7.17811	EIF2AK4
positive regulation of apoptotic cell clearance (GO:2000427)	1/8	0.214673	0.721921	4.66522	7.17811	C3
positive regulation of dendritic cell cytokine production (GO:0002732)	1/8	0.214673	0.721921	4.66522	7.17811	DDX58
positive regulation of execution phase of apoptosis (GO:1900119)	1/8	0.214673	0.721921	4.66522	7.17811	TP53
positive regulation of intracellular steroid hormone receptor signaling pathway (GO:0033145)	1/8	0.214673	0.721921	4.66522	7.17811	YAP1
positive regulation of meiotic nuclear division (GO:0045836)	1/8	0.214673	0.721921	4.66522	7.17811	NPM2
positive regulation of membrane invagination (GO:1905155)	1/8	0.214673	0.721921	4.66522	7.17811	C3
positive regulation of muscle contraction (GO:0045933)	1/8	0.214673	0.721921	4.66522	7.17811	PROK2
positive regulation of neuron projection arborization (GO:0150012)	1/8	0.214673	0.721921	4.66522	7.17811	MAP3K13
positive regulation of vascular associated smooth muscle cell migration (GO:1904754)	1/8	0.214673	0.721921	4.66522	7.17811	ADAMTS1
progesterone receptor signaling pathway (GO:0050847)	1/8	0.214673	0.721921	4.66522	7.17811	YAP1
alpha-amino acid biosynthetic process (GO:1901607)	1/9	0.238045	0.721921	4.08186	5.85867	ILVBL
anoikis (GO:0043276)	1/9	0.238045	0.721921	4.08186	5.85867	STK11
associative learning (GO:0008306)	1/9	0.238045	0.721921	4.08186	5.85867	SHANK1
biotin metabolic process (GO:0006768)	1/9	0.238045	0.721921	4.08186	5.85867	PCCA
bone resorption (GO:0045453)	1/9	0.238045	0.721921	4.08186	5.85867	ZNF675
regulation of cellular response to oxidative stress (GO:1900407)	1/9	0.238045	0.721921	4.08186	5.85867	BMP7
regulation of ER to Golgi vesicle-mediated transport (GO:0060628)	1/9	0.238045	0.721921	4.08186	5.85867	TBC1D20
regulation of ER-associated ubiquitin-dependent protein catabolic process (GO:1903069)	1/9	0.238045	0.721921	4.08186	5.85867	BCAP31
regulation of fertilization (GO:0080154)	1/9	0.238045	0.721921	4.08186	5.85867	PLCB1
cellular response to interleukin-9 (GO:0071355)	1/9	0.238045	0.721921	4.08186	5.85867	STAT5B
cellular response to nitric oxide (GO:0071732)	1/9	0.238045	0.721921	4.08186	5.85867	DPEP1
cellular response to reactive nitrogen species (GO:1902170)	1/9	0.238045	0.721921	4.08186	5.85867	DPEP1
cilium movement involved in cell motility (GO:0060294)	1/9	0.238045	0.721921	4.08186	5.85867	TEKT1
regulation of lipid transport (GO:0032368)	1/9	0.238045	0.721921	4.08186	5.85867	DISP3
complement activation, classical pathway (GO:0006958)	1/9	0.238045	0.721921	4.08186	5.85867	C1S
regulation of mitotic centrosome separation (GO:0046602)	1/9	0.238045	0.721921	4.08186	5.85867	NSFL1C
regulation of PERK-mediated unfolded protein response (GO:1903897)	1/9	0.238045	0.721921	4.08186	5.85867	AGR2
embryonic digestive tract morphogenesis (GO:0048557)	1/9	0.238045	0.721921	4.08186	5.85867	FGFR2
regulation of protein deacetylation (GO:0090311)	1/9	0.238045	0.721921	4.08186	5.85867	DYRK1A
fatty acid alpha-oxidation (GO:0001561)	1/9	0.238045	0.721921	4.08186	5.85867	ILVBL
fucose catabolic process (GO:0019317)	1/9	0.238045	0.721921	4.08186	5.85867	FUT10
regulation of transmembrane transporter activity (GO:0022898)	1/9	0.238045	0.721921	4.08186	5.85867	BCL2
histone arginine methylation (GO:0034969)	1/9	0.238045	0.721921	4.08186	5.85867	PRDM14
histone phosphorylation (GO:0016572)	1/9	0.238045	0.721921	4.08186	5.85867	MAP3K12
retinal rod cell differentiation (GO:0060221)	1/9	0.238045	0.721921	4.08186	5.85867	RP1
icosanoid transport (GO:0071715)	1/9	0.238045	0.721921	4.08186	5.85867	ABCC10
interleukin-9-mediated signaling pathway (GO:0038113)	1/9	0.238045	0.721921	4.08186	5.85867	STAT5B
intestinal epithelial cell differentiation (GO:0060575)	1/9	0.238045	0.721921	4.08186	5.85867	YAP1
sensory organ morphogenesis (GO:0090596)	1/9	0.238045	0.721921	4.08186	5.85867	WDPCP
short-chain fatty acid metabolic process (GO:0046459)	1/9	0.238045	0.721921	4.08186	5.85867	PCCA
small RNA loading onto RISC (GO:0070922)	1/9	0.238045	0.721921	4.08186	5.85867	AGO2
L-fucose catabolic process (GO:0042355)	1/9	0.238045	0.721921	4.08186	5.85867	FUT10
L-fucose metabolic process (GO:0042354)	1/9	0.238045	0.721921	4.08186	5.85867	FUT10
somatic recombination of immunoglobulin genes involved in immune response (GO:0002204)	1/9	0.238045	0.721921	4.08186	5.85867	MSH2
synapse pruning (GO:0098883)	1/9	0.238045	0.721921	4.08186	5.85867	C3
negative regulation of alpha-beta T cell activation (GO:0046636)	1/9	0.238045	0.721921	4.08186	5.85867	TNFRSF14
negative regulation of glycoprotein biosynthetic process (GO:0010561)	1/9	0.238045	0.721921	4.08186	5.85867	AGO2
negative regulation of mRNA 3'-end processing (GO:0031441)	1/9	0.238045	0.721921	4.08186	5.85867	CCNT1
negative regulation of systemic arterial blood pressure (GO:0003085)	1/9	0.238045	0.721921	4.08186	5.85867	PRCP
neuronal ion channel clustering (GO:0045161)	1/9	0.238045	0.721921	4.08186	5.85867	SPTBN4
neurotransmitter receptor transport to postsynaptic membrane (GO:0098969)	1/9	0.238045	0.721921	4.08186	5.85867	SCRIB
Notch receptor processing (GO:0007220)	1/9	0.238045	0.721921	4.08186	5.85867	APH1A
pericardium development (GO:0060039)	1/9	0.238045	0.721921	4.08186	5.85867	BMP7
positive regulation of autophagosome assembly (GO:2000786)	1/9	0.238045	0.721921	4.08186	5.85867	PIP4K2A
positive regulation of cell-cell adhesion mediated by cadherin (GO:2000049)	1/9	0.238045	0.721921	4.08186	5.85867	ADAM19
positive regulation of mitochondrial calcium ion concentration (GO:0051561)	1/9	0.238045	0.721921	4.08186	5.85867	BCAP31
positive regulation of phagocytosis, engulfment (GO:0060100)	1/9	0.238045	0.721921	4.08186	5.85867	C3
positive regulation of protein kinase C signaling (GO:0090037)	1/9	0.238045	0.721921	4.08186	5.85867	FLT4
positive regulation of smooth muscle contraction (GO:0045987)	1/9	0.238045	0.721921	4.08186	5.85867	PROK2
positive regulation of synapse maturation (GO:0090129)	1/9	0.238045	0.721921	4.08186	5.85867	ADGRL1
postsynaptic membrane assembly (GO:0097104)	1/9	0.238045	0.721921	4.08186	5.85867	NLGN4Y
protein K6-linked ubiquitination (GO:0085020)	1/9	0.238045	0.721921	4.08186	5.85867	BRCA1
protein O-linked glycosylation via serine (GO:0018242)	1/10	0.260724	0.721921	3.62813	4.87728	GALNT3
protein poly-ADP-ribosylation (GO:0070212)	1/10	0.260724	0.721921	3.62813	4.87728	TNKS
Rap protein signal transduction (GO:0032486)	1/10	0.260724	0.721921	3.62813	4.87728	RAP2A
regulation of attachment of spindle microtubules to kinetochore (GO:0051988)	1/10	0.260724	0.721921	3.62813	4.87728	RACGAP1
regulation of DNA damage checkpoint (GO:2000001)	1/10	0.260724	0.721921	3.62813	4.87728	ETAA1
regulation of epithelial cell apoptotic process (GO:1904035)	1/10	0.260724	0.721921	3.62813	4.87728	YAP1
cellular response to hydroxyurea (GO:0072711)	1/10	0.260724	0.721921	3.62813	4.87728	SPIDR
cellular response to leucine starvation (GO:1990253)	1/10	0.260724	0.721921	3.62813	4.87728	EIF2AK4
cellular response to prostaglandin stimulus (GO:0071379)	1/10	0.260724	0.721921	3.62813	4.87728	PTGFR
cytoplasmic pattern recognition receptor signaling pathway in response to virus (GO:0039528)	1/10	0.260724	0.721921	3.62813	4.87728	DDX58
defense response to tumor cell (GO:0002357)	1/10	0.260724	0.721921	3.62813	4.87728	RBMS3
DNA damage response, signal transduction by p53 class mediator resulting in transcription of p21 class mediator (GO:0006978)	1/10	0.260724	0.721921	3.62813	4.87728	TP53
dosage compensation (GO:0007549)	1/10	0.260724	0.721921	3.62813	4.87728	BRCA1
regulation of phagocytosis, engulfment (GO:0060099)	1/10	0.260724	0.721921	3.62813	4.87728	C3
regulation of phospholipid metabolic process (GO:1903725)	1/10	0.260724	0.721921	3.62813	4.87728	MTMR4
endodermal cell fate commitment (GO:0001711)	1/10	0.260724	0.721921	3.62813	4.87728	EOMES
regulation of protein localization to centrosome (GO:1904779)	1/10	0.260724	0.721921	3.62813	4.87728	NSFL1C
fatty acid beta-oxidation using acyl-CoA dehydrogenase (GO:0033539)	1/10	0.260724	0.721921	3.62813	4.87728	ACADS
regulation of store-operated calcium entry (GO:2001256)	1/10	0.260724	0.721921	3.62813	4.87728	HOMER1
regulation of T-helper 17 cell differentiation (GO:2000319)	1/10	0.260724	0.721921	3.62813	4.87728	MALT1
G protein-coupled serotonin receptor signaling pathway (GO:0098664)	1/10	0.260724	0.721921	3.62813	4.87728	HTR1B
granulocyte activation (GO:0036230)	1/10	0.260724	0.721921	3.62813	4.87728	PREX1
granulocyte migration (GO:0097530)	1/10	0.260724	0.721921	3.62813	4.87728	CD177
hematopoietic stem cell differentiation (GO:0060218)	1/10	0.260724	0.721921	3.62813	4.87728	TP53
histone H3-K36 demethylation (GO:0070544)	1/10	0.260724	0.721921	3.62813	4.87728	KDM4C
microtubule anchoring at centrosome (GO:0034454)	1/10	0.260724	0.721921	3.62813	4.87728	HOOK3
Wnt signaling pathway involved in midbrain dopaminergic neuron differentiation (GO:1904953)	1/10	0.260724	0.721921	3.62813	4.87728	WNT3
[truncated: 1,869 more rows]

[truncated: 6 more sheets: K-GO_MolFxn_mutd5vswt D5 gain, L-GO_Cell_Cmp_mutd5vswt D5 gain, M-Peaks-mutd5vswtday5loss, N-GO_BiolProc_mutd5vswtday5loss, O-GO_MolFxn_mutd5vswtday5loss, P-GO_CellComp_mutvswtday5loss]
