# Supplementary material for: The H3K27M mutation alters stem cell growth, epigenetic regulation, and differentiation potential
Source: BMC Biol. 2022 May 30;20:124. doi: 10.1186/s12915-022-01324-0 (PMC9153095; doi:10.1186/s12915-022-01324-0)
Supplement: Supplementary file 10 — Additional file 10: Table S6. GO terms associated with genes with increased expression in the mutant versus WT at day 5 and H3K27me3 at day 0. Enriched biological processes, cellular components, molecular functions, and MeSH disease terms are shown with the p-value/adj. p-value (FDR), genes observed versus expected, and term-associated genes. [file 12915_2022_1324_MOESM10_ESM.xlsx]

## Sheet: Biological processes
GO-Term	p-value	Adjusted p-value	# Genes (observed)	# Genes (expected)	# Genes (total)	List of observed genes
cellular process	0.00728671	0.004	187	177.221	16072	IMMP2L, FOXB2, VASH1, DNER, LINGO1, WNT2B, ISL1, NPM2, GSC, DMBX1, ZFHX3, SYNM, RGS3, IRX2, SLC17A7, FAM107A, ARHGAP6, CHL1, SLIT2, SPAG6, CYP1B1, HMX3, PCGF5, DPF3, OCA2, LIMS2, HMX1, WLS, FGF17, PPP1R14C, ELF4, EBF3, COL12A1, CCDC3, AHNAK, NAV2, PCDH8, SLC32A1, TBX1, BMP1, MYOD1, PPP2R2C, BOK, BMI1, SPON1, NRGN, IL1RAPL2, NKX6-2, CADM4, LMO1, STXBP6, IRAK3, ETV5, DGKQ, PAX2, ZNF536, SRCIN1, PM2…
biological regulation	2.43923e-08	<0.0001	170	137.073	12431	FOXB2, VASH1, DNER, LINGO1, WNT2B, ISL1, NPM2, GSC, DMBX1, ZFHX3, RGS3, IRX2, SLC17A7, FAM107A, ARHGAP6, CHL1, SLIT2, CYP1B1, HMX3, PCGF5, DPF3, LIMS2, HMX1, WLS, FGF17, PPP1R14C, ELF4, EBF3, CCDC3, AHNAK, NAV2, PCDH8, SLC32A1, TBX1, BMP1, MYOD1, PPP2R2C, BOK, BMI1, SPON1, NRGN, IL1RAPL2, NKX6-2, CADM4, LMO1, STXBP6, IRAK3, ETV5, DGKQ, PAX2, ZNF536, SRCIN1, PM20D2, AMER2, MECOM, NPAS1, ALX1, PRKC…
regulation of biological process	1.10514e-09	<0.0001	167	129.597	11753	FOXB2, VASH1, DNER, LINGO1, WNT2B, ISL1, NPM2, GSC, DMBX1, ZFHX3, RGS3, IRX2, SLC17A7, FAM107A, ARHGAP6, CHL1, SLIT2, CYP1B1, HMX3, PCGF5, DPF3, LIMS2, HMX1, WLS, FGF17, PPP1R14C, ELF4, EBF3, CCDC3, AHNAK, PCDH8, TBX1, BMP1, MYOD1, PPP2R2C, BOK, BMI1, SPON1, NRGN, IL1RAPL2, NKX6-2, CADM4, LMO1, STXBP6, IRAK3, ETV5, DGKQ, PAX2, ZNF536, SRCIN1, PM20D2, AMER2, MECOM, NPAS1, ALX1, PRKCE, PDE10A, NDRG…
regulation of cellular process	6.11028e-11	<0.0001	163	121.393	11009	FOXB2, VASH1, DNER, LINGO1, WNT2B, ISL1, NPM2, GSC, DMBX1, ZFHX3, RGS3, IRX2, SLC17A7, FAM107A, ARHGAP6, CHL1, SLIT2, CYP1B1, HMX3, PCGF5, DPF3, LIMS2, HMX1, WLS, FGF17, PPP1R14C, ELF4, EBF3, CCDC3, AHNAK, PCDH8, TBX1, BMP1, MYOD1, PPP2R2C, BOK, BMI1, SPON1, NRGN, IL1RAPL2, NKX6-2, CADM4, LMO1, STXBP6, IRAK3, ETV5, DGKQ, PAX2, ZNF536, SRCIN1, PM20D2, AMER2, MECOM, NPAS1, ALX1, PRKCE, PDE10A, NDRG…
multicellular organismal process	3.1051e-13	<0.0001	136	85.832	7784	IMMP2L, NRN1, VASH1, DNER, LINGO1, WNT2B, ISL1, NPM2, GSC, DMBX1, ZFHX3, SYNM, IRX2, SLC17A7, FAM107A, CHL1, SLIT2, SPAG6, CYP1B1, HMX3, DPF3, OCA2, LIMS2, HMX1, WLS, FGF17, EBF3, COL12A1, NAV2, PCDH8, SLC32A1, TBX1, BMP1, MYOD1, BOK, BMI1, NRGN, IL1RAPL2, NKX6-2, LMO1, IRAK3, ETV5, DGKQ, PAX2, ZNF536, SRCIN1, MECOM, NPAS1, ALX1, PRKCE, NDRG4, MESP1, BARX1, BNC1, ZIC4, SLITRK2, DOK1, LMO2, ONECUT…
developmental process	1.12018e-20	<0.0001	135	71.0341	6442	IMMP2L, FOXB2, NRN1, VASH1, DNER, LINGO1, WNT2B, ISL1, NPM2, GSC, DMBX1, ZFHX3, IRX2, SLC17A7, CHL1, SLIT2, SPAG6, CYP1B1, HMX3, DPF3, OCA2, LIMS2, HMX1, WLS, FGF17, ELF4, EBF3, COL12A1, CCDC3, NAV2, PCDH8, SLC32A1, TBX1, BMP1, MYOD1, BOK, BMI1, NRGN, IL1RAPL2, NKX6-2, LMO1, IRAK3, ETV5, PAX2, ZNF536, SRCIN1, AMER2, MECOM, NPAS1, ALX1, NDRG4, MESP1, BARX1, DLK1, BNC1, ZIC4, SLITRK2, DOK1, LMO2, O…
anatomical structure development	7.16932e-22	<0.0001	132	66.3478	6017	IMMP2L, FOXB2, NRN1, VASH1, DNER, LINGO1, WNT2B, ISL1, NPM2, GSC, DMBX1, ZFHX3, IRX2, SLC17A7, CHL1, SLIT2, SPAG6, CYP1B1, HMX3, DPF3, OCA2, LIMS2, HMX1, WLS, FGF17, EBF3, COL12A1, NAV2, PCDH8, SLC32A1, TBX1, BMP1, MYOD1, BOK, BMI1, NRGN, IL1RAPL2, NKX6-2, LMO1, IRAK3, ETV5, PAX2, ZNF536, SRCIN1, AMER2, MECOM, NPAS1, ALX1, NDRG4, MESP1, BARX1, BNC1, ZIC4, SLITRK2, DOK1, LMO2, ONECUT2, SYT1, ROBO3…
multicellular organism development	3.56434e-20	<0.0001	123	60.7572	5510	IMMP2L, NRN1, VASH1, DNER, LINGO1, WNT2B, ISL1, NPM2, GSC, DMBX1, ZFHX3, IRX2, SLC17A7, CHL1, SLIT2, CYP1B1, HMX3, DPF3, LIMS2, HMX1, WLS, FGF17, EBF3, COL12A1, NAV2, PCDH8, SLC32A1, TBX1, BMP1, MYOD1, BOK, BMI1, NRGN, IL1RAPL2, NKX6-2, LMO1, IRAK3, ETV5, PAX2, ZNF536, SRCIN1, MECOM, NPAS1, ALX1, NDRG4, MESP1, BARX1, ZIC4, SLITRK2, DOK1, LMO2, ONECUT2, SYT1, ROBO3, DKK2, PCDH19, NR4A2, EPHA7, TBX…
system development	5.80652e-21	<0.0001	117	54.4059	4934	IMMP2L, NRN1, VASH1, DNER, LINGO1, WNT2B, ISL1, GSC, DMBX1, ZFHX3, IRX2, SLC17A7, CHL1, SLIT2, CYP1B1, HMX3, DPF3, LIMS2, WLS, FGF17, COL12A1, NAV2, SLC32A1, TBX1, BMP1, MYOD1, BOK, BMI1, NRGN, IL1RAPL2, NKX6-2, LMO1, IRAK3, ETV5, PAX2, ZNF536, SRCIN1, MECOM, NPAS1, ALX1, NDRG4, MESP1, BARX1, ZIC4, SLITRK2, DOK1, LMO2, ONECUT2, SYT1, ROBO3, PCDH19, NR4A2, EPHA7, TBX5, NBL1, HTRA1, NDRG1, SOX3, LO…
cellular macromolecule metabolic process	0.000613862	<0.0001	114	91.0366	8256	IMMP2L, FOXB2, DNER, ISL1, NPM2, GSC, DMBX1, ZFHX3, RGS3, IRX2, FAM107A, SLIT2, CYP1B1, HMX3, PCGF5, DPF3, HMX1, FGF17, PPP1R14C, ELF4, EBF3, TBX1, MYOD1, PPP2R2C, BOK, BMI1, SPON1, NKX6-2, CADM4, LMO1, IRAK3, ETV5, DGKQ, PAX2, ZNF536, SRCIN1, PM20D2, MECOM, NPAS1, ALX1, PRKCE, NDRG4, MESP1, ST8SIA1, BARX1, BNC1, ZIC4, LMO2, ONECUT2, CPEB1, PLAGL1, NR4A2, EPHA7, TBX5, NBL1, HTRA1, SOX3, LOXL3, SH…
negative regulation of biological process	3.26846e-13	<0.0001	111	61.9592	5619	VASH1, LINGO1, ISL1, GSC, DMBX1, ZFHX3, RGS3, IRX2, FAM107A, ARHGAP6, CHL1, SLIT2, CYP1B1, DPF3, LIMS2, HMX1, PPP1R14C, CCDC3, TBX1, MYOD1, BOK, BMI1, SPON1, NKX6-2, CADM4, LMO1, STXBP6, IRAK3, DGKQ, PAX2, ZNF536, SRCIN1, AMER2, MECOM, NPAS1, ALX1, PRKCE, PDE10A, NDRG4, MESP1, BARX1, DLK1, CDYL2, ONECUT2, CPEB1, DKK2, PLAGL1, NR4A2, EPHA7, TBX5, NBL1, HTRA1, NDRG1, SOX3, RGS20, LOXL3, APC2, TBC1D…
negative regulation of cellular process	2.40689e-16	<0.0001	109	54.6374	4955	VASH1, LINGO1, ISL1, GSC, DMBX1, ZFHX3, RGS3, IRX2, FAM107A, ARHGAP6, CHL1, SLIT2, CYP1B1, DPF3, LIMS2, HMX1, PPP1R14C, CCDC3, TBX1, MYOD1, BOK, BMI1, SPON1, NKX6-2, CADM4, LMO1, STXBP6, IRAK3, DGKQ, PAX2, ZNF536, SRCIN1, AMER2, MECOM, NPAS1, ALX1, PRKCE, PDE10A, NDRG4, MESP1, BARX1, DLK1, CDYL2, ONECUT2, CPEB1, DKK2, PLAGL1, NR4A2, EPHA7, TBX5, NBL1, HTRA1, NDRG1, SOX3, RGS20, LOXL3, APC2, TBC1D…
cellular response to stimulus	0.000464374	0.001	108	84.5419	7667	IMMP2L, VASH1, DNER, WNT2B, ISL1, GSC, RGS3, SLC17A7, FAM107A, ARHGAP6, CHL1, SLIT2, CYP1B1, LIMS2, WLS, FGF17, CCDC3, TBX1, BMP1, MYOD1, BOK, NRGN, IL1RAPL2, CADM4, IRAK3, ETV5, DGKQ, PAX2, ZNF536, AMER2, MECOM, PRKCE, PDE10A, NDRG4, MESP1, ST8SIA1, BARX1, DLK1, DOK1, LMO2, ONECUT2, SYT1, ROBO3, CPEB1, DKK2, PLAGL1, NR4A2, EPHA7, NBL1, HTRA1, NDRG1, RGS20, LOXL3, APC2, CBLN1, PAG1, CYP26A1, SHC2…
regulation of primary metabolic process	7.55356e-09	<0.0001	107	67.9467	6162	FOXB2, ISL1, NPM2, GSC, DMBX1, ZFHX3, RGS3, IRX2, FAM107A, SLIT2, CYP1B1, HMX3, PCGF5, DPF3, HMX1, PPP1R14C, ELF4, EBF3, CCDC3, AHNAK, TBX1, MYOD1, PPP2R2C, BOK, BMI1, SPON1, NKX6-2, CADM4, LMO1, IRAK3, ETV5, DGKQ, PAX2, ZNF536, SRCIN1, PM20D2, MECOM, NPAS1, ALX1, PRKCE, NDRG4, MESP1, BARX1, BNC1, ZIC4, CDYL2, LMO2, ONECUT2, CPEB1, PLAGL1, NR4A2, EPHA7, TBX5, NBL1, HTRA1, SOX3, LOXL3, APC2, SHC2,…
positive regulation of biological process	2.49517e-08	<0.0001	107	69.2919	6284	WNT2B, ISL1, NPM2, ZFHX3, FAM107A, ARHGAP6, SLIT2, CYP1B1, PCGF5, DPF3, LIMS2, WLS, FGF17, ELF4, EBF3, CCDC3, TBX1, BMP1, MYOD1, BOK, BMI1, SPON1, NRGN, NKX6-2, LMO1, IRAK3, ETV5, DGKQ, PAX2, SRCIN1, MECOM, NPAS1, ALX1, PRKCE, NDRG4, MESP1, ST8SIA1, BARX1, BNC1, SLITRK2, DOK1, LMO2, ONECUT2, SYT1, CPEB1, DKK2, PLAGL1, NR4A2, EPHA7, TBX5, NBL1, HTRA1, LOXL3, APC2, CBLN1, PAG1, SHC2, SLITRK1, CDH13…
cell communication	9.82616e-07	<0.0001	107	73.8349	6696	DNER, WNT2B, ISL1, GSC, RGS3, SLC17A7, FAM107A, ARHGAP6, CHL1, SLIT2, CYP1B1, LIMS2, WLS, FGF17, CCDC3, PCDH8, SLC32A1, TBX1, BMP1, MYOD1, BOK, NRGN, IL1RAPL2, CADM4, IRAK3, ETV5, DGKQ, PAX2, ZNF536, AMER2, MECOM, PRKCE, PDE10A, NDRG4, MESP1, BARX1, DLK1, DOK1, ONECUT2, SYT1, DKK2, PLAGL1, NR4A2, EPHA7, TBX5, NBL1, HTRA1, NDRG1, RGS20, LOXL3, APC2, CBLN1, PAG1, CYP26A1, SHC2, DOCK10, VGF, CDH13, …
regulation of metabolic process	5.88794e-06	<0.0001	107	76.327	6922	FOXB2, ISL1, NPM2, GSC, DMBX1, ZFHX3, RGS3, IRX2, FAM107A, SLIT2, CYP1B1, HMX3, PCGF5, DPF3, HMX1, PPP1R14C, ELF4, EBF3, CCDC3, AHNAK, TBX1, MYOD1, PPP2R2C, BOK, BMI1, SPON1, NKX6-2, CADM4, LMO1, IRAK3, ETV5, DGKQ, PAX2, ZNF536, SRCIN1, PM20D2, MECOM, NPAS1, ALX1, PRKCE, NDRG4, MESP1, BARX1, BNC1, ZIC4, CDYL2, LMO2, ONECUT2, CPEB1, PLAGL1, NR4A2, EPHA7, TBX5, NBL1, HTRA1, SOX3, LOXL3, APC2, SHC2,…
regulation of nitrogen compound metabolic process	3.1397e-09	<0.0001	106	66.0721	5992	FOXB2, ISL1, NPM2, GSC, DMBX1, ZFHX3, RGS3, IRX2, FAM107A, SLIT2, CYP1B1, HMX3, PCGF5, DPF3, HMX1, PPP1R14C, ELF4, EBF3, AHNAK, TBX1, MYOD1, PPP2R2C, BOK, BMI1, SPON1, NKX6-2, CADM4, LMO1, IRAK3, ETV5, DGKQ, PAX2, ZNF536, SRCIN1, PM20D2, MECOM, NPAS1, ALX1, PRKCE, NDRG4, MESP1, BARX1, BNC1, ZIC4, CDYL2, LMO2, ONECUT2, CPEB1, PLAGL1, NR4A2, EPHA7, TBX5, NBL1, HTRA1, SOX3, LOXL3, APC2, SHC2, CDH13,…
signaling	1.6497e-06	<0.0001	106	73.5813	6673	DNER, WNT2B, ISL1, GSC, RGS3, SLC17A7, FAM107A, ARHGAP6, CHL1, SLIT2, CYP1B1, LIMS2, WLS, FGF17, CCDC3, PCDH8, SLC32A1, TBX1, BMP1, BOK, NRGN, IL1RAPL2, CADM4, IRAK3, ETV5, DGKQ, PAX2, ZNF536, AMER2, MECOM, PRKCE, PDE10A, NDRG4, MESP1, BARX1, DLK1, DOK1, ONECUT2, SYT1, DKK2, PLAGL1, NR4A2, EPHA7, TBX5, NBL1, HTRA1, NDRG1, RGS20, LOXL3, APC2, CBLN1, PAG1, CYP26A1, SHC2, DOCK10, VGF, CDH13, TWIST1,…
regulation of cellular metabolic process	7.68436e-08	<0.0001	105	68.7406	6234	FOXB2, ISL1, NPM2, GSC, DMBX1, ZFHX3, RGS3, IRX2, FAM107A, SLIT2, CYP1B1, HMX3, PCGF5, DPF3, HMX1, PPP1R14C, ELF4, EBF3, AHNAK, TBX1, MYOD1, PPP2R2C, BOK, BMI1, SPON1, NKX6-2, CADM4, LMO1, IRAK3, ETV5, DGKQ, PAX2, ZNF536, SRCIN1, PM20D2, MECOM, NPAS1, ALX1, PRKCE, NDRG4, MESP1, BARX1, BNC1, ZIC4, CDYL2, LMO2, ONECUT2, CPEB1, PLAGL1, NR4A2, EPHA7, TBX5, NBL1, HTRA1, SOX3, LOXL3, SHC2, CDH13, TWIST…
regulation of macromolecule metabolic process	3.41965e-07	<0.0001	105	70.571	6400	FOXB2, ISL1, NPM2, GSC, DMBX1, ZFHX3, RGS3, IRX2, FAM107A, SLIT2, CYP1B1, HMX3, PCGF5, DPF3, HMX1, PPP1R14C, ELF4, EBF3, AHNAK, TBX1, MYOD1, PPP2R2C, BOK, BMI1, SPON1, NKX6-2, CADM4, LMO1, IRAK3, ETV5, DGKQ, PAX2, ZNF536, SRCIN1, PM20D2, MECOM, NPAS1, ALX1, PRKCE, NDRG4, MESP1, BARX1, BNC1, ZIC4, CDYL2, LMO2, ONECUT2, CPEB1, PLAGL1, NR4A2, EPHA7, TBX5, NBL1, HTRA1, SOX3, LOXL3, APC2, SHC2, CDH13,…
positive regulation of cellular process	1.88622e-09	<0.0001	101	60.9998	5532	ISL1, NPM2, ZFHX3, FAM107A, ARHGAP6, SLIT2, CYP1B1, PCGF5, DPF3, LIMS2, WLS, FGF17, ELF4, EBF3, CCDC3, TBX1, MYOD1, BOK, BMI1, SPON1, NRGN, NKX6-2, LMO1, ETV5, DGKQ, PAX2, SRCIN1, MECOM, NPAS1, ALX1, PRKCE, NDRG4, MESP1, ST8SIA1, BARX1, BNC1, SLITRK2, DOK1, LMO2, ONECUT2, SYT1, CPEB1, DKK2, PLAGL1, NR4A2, EPHA7, TBX5, NBL1, HTRA1, LOXL3, CBLN1, PAG1, SHC2, SLITRK1, CDH13, TWIST1, ANKRD1, NFKB2, C…
cellular developmental process	2.96637e-13	<0.0001	96	48.9807	4442	FOXB2, VASH1, DNER, LINGO1, WNT2B, ISL1, NPM2, GSC, ZFHX3, CHL1, SLIT2, SPAG6, HMX3, OCA2, LIMS2, ELF4, COL12A1, CCDC3, NAV2, TBX1, BMP1, MYOD1, BOK, NKX6-2, LMO1, ETV5, PAX2, ZNF536, SRCIN1, MECOM, ALX1, NDRG4, MESP1, BARX1, DLK1, BNC1, SLITRK2, DOK1, LMO2, ONECUT2, SYT1, ROBO3, NR4A2, EPHA7, TBX5, NBL1, HTRA1, NDRG1, SOX3, LOXL3, APC2, CBLN1, SLITRK1, DOCK10, CDH13, TWIST1, PDE4D, ANKRD1, NFKB2…
signal transduction	2.98121e-05	<0.0001	96	68.2995	6194	DNER, WNT2B, ISL1, GSC, RGS3, SLC17A7, ARHGAP6, CHL1, SLIT2, CYP1B1, LIMS2, WLS, FGF17, CCDC3, TBX1, BMP1, BOK, NRGN, IL1RAPL2, CADM4, IRAK3, DGKQ, PAX2, ZNF536, AMER2, MECOM, PRKCE, PDE10A, NDRG4, MESP1, BARX1, DLK1, DOK1, ONECUT2, DKK2, PLAGL1, NR4A2, EPHA7, NBL1, HTRA1, NDRG1, RGS20, LOXL3, APC2, CBLN1, PAG1, CYP26A1, SHC2, DOCK10, VGF, CDH13, TWIST1, PDE4D, ANKRD1, NFKB2, CNRIP1, MT1F, CACNG4…
biosynthetic process	8.48356e-05	<0.0001	95	69.0052	6258	FOXB2, ISL1, NPM2, GSC, DMBX1, ZFHX3, IRX2, CYP1B1, HMX3, PCGF5, DPF3, OCA2, HMX1, ELF4, EBF3, CCDC3, TBX1, MYOD1, BMI1, NKX6-2, LMO1, IRAK3, ETV5, DGKQ, PAX2, ZNF536, MECOM, NPAS1, ALX1, PDE10A, MESP1, ST8SIA1, BARX1, BNC1, ZIC4, CDYL2, LMO2, ONECUT2, CPEB1, PLAGL1, NR4A2, ACSS1, OSBPL6, TBX5, NBL1, HTRA1, SOX3, LOXL3, CYP26A1, SGPP2, CDH13, TWIST1, PDE4D, ANKRD1, NFKB2, DLX3, DMRT3, DBX1, NFIX,…
organic substance biosynthetic process	8.73875e-05	<0.0001	94	68.1121	6177	FOXB2, ISL1, NPM2, GSC, DMBX1, ZFHX3, IRX2, CYP1B1, HMX3, PCGF5, DPF3, OCA2, HMX1, ELF4, EBF3, CCDC3, TBX1, MYOD1, BMI1, NKX6-2, LMO1, IRAK3, ETV5, DGKQ, PAX2, ZNF536, MECOM, NPAS1, ALX1, PDE10A, MESP1, ST8SIA1, BARX1, BNC1, ZIC4, CDYL2, LMO2, ONECUT2, CPEB1, PLAGL1, NR4A2, ACSS1, OSBPL6, TBX5, NBL1, HTRA1, SOX3, LOXL3, CYP26A1, SGPP2, CDH13, TWIST1, PDE4D, ANKRD1, NFKB2, DLX3, DMRT3, DBX1, NFIX,…
cellular component organization	0.000578016	<0.0001	94	71.398	6475	IMMP2L, DNER, LINGO1, ISL1, NPM2, SYNM, SLC17A7, FAM107A, ARHGAP6, CHL1, SLIT2, SPAG6, CYP1B1, PCGF5, DPF3, LIMS2, COL12A1, AHNAK, NAV2, PCDH8, BMP1, MYOD1, BOK, BMI1, IL1RAPL2, STXBP6, IRAK3, ETV5, DGKQ, PAX2, SRCIN1, MECOM, PRKCE, NDRG4, SLITRK2, DOK1, PLEC, ONECUT2, SYT1, ROBO3, NR4A2, EPHA7, NBL1, HTRA1, PSTPIP2, NDRG1, LOXL3, APC2, TBC1D30, CBLN1, SLITRK1, DOCK10, REEP1, CDH13, TWIST1, CLVS2…
cellular component organization or biogenesis	0.00157744	<0.0001	94	73.3608	6653	IMMP2L, DNER, LINGO1, ISL1, NPM2, SYNM, SLC17A7, FAM107A, ARHGAP6, CHL1, SLIT2, SPAG6, CYP1B1, PCGF5, DPF3, LIMS2, COL12A1, AHNAK, NAV2, PCDH8, BMP1, MYOD1, BOK, BMI1, IL1RAPL2, STXBP6, IRAK3, ETV5, DGKQ, PAX2, SRCIN1, MECOM, PRKCE, NDRG4, SLITRK2, DOK1, PLEC, ONECUT2, SYT1, ROBO3, NR4A2, EPHA7, NBL1, HTRA1, PSTPIP2, NDRG1, LOXL3, APC2, TBC1D30, CBLN1, SLITRK1, DOCK10, REEP1, CDH13, TWIST1, CLVS2…
cellular nitrogen compound metabolic process	0.00133946	0.001	93	72.0707	6536	IMMP2L, FOXB2, ISL1, NPM2, GSC, DMBX1, ZFHX3, IRX2, CYP1B1, HMX3, PCGF5, DPF3, HMX1, ELF4, EBF3, AHNAK, TBX1, MYOD1, BMI1, SPON1, NKX6-2, LMO1, IRAK3, ETV5, DGKQ, PAX2, ZNF536, PM20D2, MECOM, NPAS1, ALX1, PDE10A, MESP1, BARX1, BNC1, ZIC4, CDYL2, LMO2, ONECUT2, CPEB1, PLAGL1, NR4A2, ACSS1, TBX5, NBL1, HTRA1, SOX3, LOXL3, CDH13, TWIST1, PDE4D, ANKRD1, NFKB2, DLX3, DMRT3, DBX1, NFIX, BACH2, ALX4, ZN…
cell differentiation	4.45884e-13	<0.0001	93	46.8305	4247	FOXB2, DNER, LINGO1, WNT2B, ISL1, NPM2, GSC, ZFHX3, CHL1, SLIT2, SPAG6, HMX3, OCA2, LIMS2, ELF4, COL12A1, CCDC3, NAV2, TBX1, BMP1, MYOD1, BOK, NKX6-2, LMO1, ETV5, PAX2, ZNF536, SRCIN1, MECOM, ALX1, NDRG4, MESP1, BARX1, DLK1, BNC1, SLITRK2, DOK1, LMO2, ONECUT2, SYT1, ROBO3, NR4A2, EPHA7, TBX5, NBL1, HTRA1, NDRG1, SOX3, LOXL3, APC2, CBLN1, SLITRK1, DOCK10, TWIST1, PDE4D, ANKRD1, NFKB2, DMTN, DLX3, …
cellular biosynthetic process	8.0571e-05	<0.0001	93	67.0425	6080	FOXB2, ISL1, NPM2, GSC, DMBX1, ZFHX3, IRX2, CYP1B1, HMX3, PCGF5, DPF3, OCA2, HMX1, ELF4, EBF3, TBX1, MYOD1, BMI1, NKX6-2, LMO1, IRAK3, ETV5, DGKQ, PAX2, ZNF536, MECOM, NPAS1, ALX1, PDE10A, MESP1, ST8SIA1, BARX1, BNC1, ZIC4, CDYL2, LMO2, ONECUT2, CPEB1, PLAGL1, NR4A2, ACSS1, OSBPL6, TBX5, NBL1, HTRA1, SOX3, LOXL3, CYP26A1, SGPP2, CDH13, TWIST1, PDE4D, ANKRD1, NFKB2, DLX3, DMRT3, DBX1, NFIX, B3GAT2…
organic cyclic compound metabolic process	0.000335533	<0.0001	92	68.509	6213	FOXB2, ISL1, NPM2, GSC, DMBX1, ZFHX3, IRX2, CYP1B1, HMX3, PCGF5, DPF3, OCA2, HMX1, ELF4, EBF3, AHNAK, TBX1, MYOD1, BMI1, NKX6-2, LMO1, IRAK3, ETV5, DGKQ, PAX2, ZNF536, PM20D2, MECOM, NPAS1, ALX1, PDE10A, MESP1, BARX1, BNC1, ZIC4, CDYL2, LMO2, ONECUT2, CPEB1, PLAGL1, NR4A2, ACSS1, OSBPL6, TBX5, NBL1, HTRA1, SOX3, LOXL3, CYP26A1, CDH13, TWIST1, PDE4D, ANKRD1, NFKB2, DLX3, DMRT3, DBX1, NFIX, BACH2, …
cellular aromatic compound metabolic process	0.00041216	0.001	89	66.0501	5990	FOXB2, ISL1, NPM2, GSC, DMBX1, ZFHX3, IRX2, CYP1B1, HMX3, PCGF5, DPF3, OCA2, HMX1, ELF4, EBF3, AHNAK, TBX1, MYOD1, BMI1, NKX6-2, LMO1, IRAK3, ETV5, DGKQ, PAX2, ZNF536, PM20D2, MECOM, NPAS1, ALX1, PDE10A, MESP1, BARX1, BNC1, ZIC4, CDYL2, LMO2, ONECUT2, CPEB1, PLAGL1, NR4A2, ACSS1, TBX5, NBL1, HTRA1, SOX3, LOXL3, CDH13, TWIST1, PDE4D, ANKRD1, NFKB2, DLX3, DMRT3, DBX1, NFIX, BACH2, ALX4, ZNF703, HES…
heterocycle metabolic process	0.000520817	<0.0001	88	65.5318	5943	FOXB2, ISL1, NPM2, GSC, DMBX1, ZFHX3, IRX2, CYP1B1, HMX3, PCGF5, DPF3, HMX1, ELF4, EBF3, AHNAK, TBX1, MYOD1, BMI1, NKX6-2, LMO1, IRAK3, ETV5, DGKQ, PAX2, ZNF536, PM20D2, MECOM, NPAS1, ALX1, PDE10A, MESP1, BARX1, BNC1, ZIC4, CDYL2, LMO2, ONECUT2, CPEB1, PLAGL1, NR4A2, ACSS1, TBX5, NBL1, HTRA1, SOX3, LOXL3, CDH13, TWIST1, PDE4D, ANKRD1, NFKB2, DLX3, DMRT3, DBX1, NFIX, BACH2, ALX4, ZNF703, HES5, CDK…
nucleobase-containing compound metabolic process	0.000552968	0.001	86	63.7675	5783	FOXB2, ISL1, NPM2, GSC, DMBX1, ZFHX3, IRX2, CYP1B1, HMX3, PCGF5, DPF3, HMX1, ELF4, EBF3, AHNAK, TBX1, MYOD1, BMI1, NKX6-2, LMO1, IRAK3, ETV5, DGKQ, PAX2, ZNF536, MECOM, NPAS1, ALX1, PDE10A, MESP1, BARX1, BNC1, ZIC4, CDYL2, LMO2, ONECUT2, CPEB1, PLAGL1, NR4A2, ACSS1, TBX5, NBL1, HTRA1, SOX3, LOXL3, CDH13, TWIST1, PDE4D, ANKRD1, NFKB2, DLX3, DMRT3, DBX1, NFIX, BACH2, ALX4, ZNF703, HES5, CDKN2B, SPH…
animal organ development	4.3824e-14	<0.0001	86	39.6521	3596	IMMP2L, VASH1, DNER, WNT2B, ISL1, GSC, DMBX1, ZFHX3, IRX2, SLC17A7, SLIT2, CYP1B1, HMX3, LIMS2, WLS, COL12A1, SLC32A1, TBX1, BMP1, MYOD1, BOK, BMI1, NRGN, NKX6-2, LMO1, ETV5, PAX2, MECOM, ALX1, NDRG4, MESP1, BARX1, LMO2, ONECUT2, SYT1, PCDH19, NR4A2, EPHA7, TBX5, HTRA1, SOX3, LOXL3, CBLN1, CYP26A1, DOCK10, VGF, TWIST1, ANKRD1, NFKB2, DMTN, DLX3, KCNC1, DMRT3, DBX1, ALX4, ZNF703, HES5, CDKN2B, CDH…
gene expression	0.000404029	0.002	85	62.2789	5648	IMMP2L, FOXB2, ISL1, GSC, DMBX1, ZFHX3, IRX2, CYP1B1, HMX3, PCGF5, DPF3, HMX1, ELF4, EBF3, AHNAK, TBX1, MYOD1, BMI1, SPON1, NKX6-2, LMO1, IRAK3, ETV5, DGKQ, PAX2, ZNF536, MECOM, NPAS1, ALX1, MESP1, BARX1, BNC1, ZIC4, LMO2, ONECUT2, CPEB1, PLAGL1, NR4A2, TBX5, NBL1, HTRA1, SOX3, LOXL3, CDH13, TWIST1, ANKRD1, NFKB2, DLX3, DMRT3, DBX1, NFIX, BACH2, ALX4, ZNF703, HES5, CDKN2B, CPXM1, SPHK1, NOS1, NOL…
organic cyclic compound biosynthetic process	9.99581e-09	<0.0001	85	48.7271	4419	FOXB2, ISL1, GSC, DMBX1, ZFHX3, IRX2, CYP1B1, HMX3, PCGF5, DPF3, OCA2, HMX1, ELF4, EBF3, TBX1, MYOD1, BMI1, NKX6-2, LMO1, IRAK3, ETV5, DGKQ, PAX2, ZNF536, MECOM, NPAS1, ALX1, PDE10A, MESP1, BARX1, BNC1, ZIC4, CDYL2, LMO2, ONECUT2, PLAGL1, NR4A2, ACSS1, OSBPL6, TBX5, NBL1, HTRA1, SOX3, LOXL3, CYP26A1, CDH13, TWIST1, PDE4D, ANKRD1, NFKB2, DLX3, DMRT3, DBX1, NFIX, BACH2, ALX4, ZNF703, HES5, CDKN2B, …
nervous system development	1.7408e-24	<0.0001	84	26.1995	2376	IMMP2L, NRN1, DNER, LINGO1, WNT2B, ISL1, GSC, DMBX1, ZFHX3, SLC17A7, CHL1, SLIT2, HMX3, DPF3, WLS, FGF17, NAV2, SLC32A1, TBX1, BOK, NRGN, IL1RAPL2, NKX6-2, ETV5, PAX2, ZNF536, SRCIN1, NPAS1, ALX1, NDRG4, MESP1, ZIC4, SLITRK2, DOK1, ONECUT2, SYT1, ROBO3, PCDH19, NR4A2, EPHA7, NBL1, NDRG1, SOX3, LOXL3, CBLN1, SLITRK1, DOCK10, TWIST1, ANKRD1, KCNC1, DMRT3, DBX1, EPHA10, SCRG1, HES5, CBLN2, CDH22, NO…
macromolecule biosynthetic process	8.11185e-06	<0.0001	84	55.4424	5028	FOXB2, ISL1, NPM2, GSC, DMBX1, ZFHX3, IRX2, CYP1B1, HMX3, PCGF5, DPF3, HMX1, ELF4, EBF3, TBX1, MYOD1, BMI1, NKX6-2, LMO1, IRAK3, ETV5, DGKQ, PAX2, ZNF536, MECOM, NPAS1, ALX1, MESP1, ST8SIA1, BARX1, BNC1, ZIC4, CDYL2, LMO2, ONECUT2, CPEB1, PLAGL1, NR4A2, TBX5, NBL1, HTRA1, SOX3, LOXL3, CDH13, TWIST1, ANKRD1, NFKB2, DLX3, DMRT3, DBX1, NFIX, B3GAT2, BACH2, ALX4, ZNF703, HES5, CDKN2B, SPHK1, NOS1, PA…
aromatic compound biosynthetic process	9.9676e-09	<0.0001	83	47.04	4266	FOXB2, ISL1, GSC, DMBX1, ZFHX3, IRX2, CYP1B1, HMX3, PCGF5, DPF3, OCA2, HMX1, ELF4, EBF3, TBX1, MYOD1, BMI1, NKX6-2, LMO1, IRAK3, ETV5, DGKQ, PAX2, ZNF536, MECOM, NPAS1, ALX1, PDE10A, MESP1, BARX1, BNC1, ZIC4, CDYL2, LMO2, ONECUT2, PLAGL1, NR4A2, ACSS1, TBX5, NBL1, HTRA1, SOX3, LOXL3, CDH13, TWIST1, PDE4D, ANKRD1, NFKB2, DLX3, DMRT3, DBX1, NFIX, BACH2, ALX4, ZNF703, HES5, CDKN2B, SPHK1, NOS1, PAX7…
regulation of biosynthetic process	1.98635e-08	<0.0001	83	47.7126	4327	FOXB2, ISL1, NPM2, GSC, DMBX1, ZFHX3, IRX2, CYP1B1, HMX3, PCGF5, DPF3, HMX1, ELF4, EBF3, CCDC3, TBX1, MYOD1, BMI1, NKX6-2, LMO1, IRAK3, ETV5, DGKQ, PAX2, ZNF536, MECOM, NPAS1, ALX1, MESP1, BARX1, BNC1, ZIC4, CDYL2, LMO2, ONECUT2, CPEB1, PLAGL1, NR4A2, TBX5, NBL1, HTRA1, SOX3, LOXL3, CDH13, TWIST1, ANKRD1, NFKB2, DLX3, DMRT3, DBX1, NFIX, BACH2, ALX4, ZNF703, HES5, CDKN2B, SPHK1, NOS1, ADGRB1, PAX7…
cellular macromolecule biosynthetic process	4.13899e-06	<0.0001	83	53.6781	4868	FOXB2, ISL1, NPM2, GSC, DMBX1, ZFHX3, IRX2, CYP1B1, HMX3, PCGF5, DPF3, HMX1, ELF4, EBF3, TBX1, MYOD1, BMI1, NKX6-2, LMO1, IRAK3, ETV5, DGKQ, PAX2, ZNF536, MECOM, NPAS1, ALX1, MESP1, ST8SIA1, BARX1, BNC1, ZIC4, LMO2, ONECUT2, CPEB1, PLAGL1, NR4A2, TBX5, NBL1, HTRA1, SOX3, LOXL3, CDH13, TWIST1, ANKRD1, NFKB2, DLX3, DMRT3, DBX1, NFIX, B3GAT2, BACH2, ALX4, ZNF703, HES5, CDKN2B, SPHK1, NOS1, PAX7, GBX…
cellular nitrogen compound biosynthetic process	8.03909e-06	<0.0001	83	54.5382	4946	FOXB2, ISL1, GSC, DMBX1, ZFHX3, IRX2, CYP1B1, HMX3, PCGF5, DPF3, HMX1, ELF4, EBF3, TBX1, MYOD1, BMI1, NKX6-2, LMO1, IRAK3, ETV5, DGKQ, PAX2, ZNF536, MECOM, NPAS1, ALX1, PDE10A, MESP1, BARX1, BNC1, ZIC4, CDYL2, LMO2, ONECUT2, CPEB1, PLAGL1, NR4A2, ACSS1, TBX5, NBL1, HTRA1, SOX3, LOXL3, CDH13, TWIST1, PDE4D, ANKRD1, NFKB2, DLX3, DMRT3, DBX1, NFIX, BACH2, ALX4, ZNF703, HES5, CDKN2B, SPHK1, NOS1, PAX…
nucleic acid metabolic process	2.9758e-05	<0.0001	83	56.3355	5109	FOXB2, ISL1, NPM2, GSC, DMBX1, ZFHX3, IRX2, CYP1B1, HMX3, PCGF5, DPF3, HMX1, ELF4, EBF3, AHNAK, TBX1, MYOD1, BMI1, NKX6-2, LMO1, IRAK3, ETV5, DGKQ, PAX2, ZNF536, MECOM, NPAS1, ALX1, MESP1, BARX1, BNC1, ZIC4, CDYL2, LMO2, ONECUT2, CPEB1, PLAGL1, NR4A2, TBX5, NBL1, HTRA1, SOX3, LOXL3, CDH13, TWIST1, ANKRD1, NFKB2, DLX3, DMRT3, DBX1, NFIX, BACH2, ALX4, ZNF703, HES5, CDKN2B, SPHK1, NOS1, NOL3, PAX7, …
regulation of nucleobase-containing compound metabolic process	1.89537e-09	<0.0001	82	44.6693	4051	FOXB2, ISL1, NPM2, GSC, DMBX1, ZFHX3, IRX2, CYP1B1, HMX3, PCGF5, DPF3, HMX1, ELF4, EBF3, AHNAK, TBX1, MYOD1, BMI1, NKX6-2, LMO1, IRAK3, ETV5, DGKQ, PAX2, ZNF536, MECOM, NPAS1, ALX1, MESP1, BARX1, BNC1, ZIC4, CDYL2, LMO2, ONECUT2, CPEB1, PLAGL1, NR4A2, TBX5, NBL1, HTRA1, SOX3, LOXL3, CDH13, TWIST1, ANKRD1, NFKB2, DLX3, DMRT3, DBX1, NFIX, BACH2, ALX4, ZNF703, HES5, CDKN2B, SPHK1, NOS1, PAX7, GBX2, …
nucleobase-containing compound biosynthetic process	1.03006e-08	<0.0001	82	46.235	4193	FOXB2, ISL1, GSC, DMBX1, ZFHX3, IRX2, CYP1B1, HMX3, PCGF5, DPF3, HMX1, ELF4, EBF3, TBX1, MYOD1, BMI1, NKX6-2, LMO1, IRAK3, ETV5, DGKQ, PAX2, ZNF536, MECOM, NPAS1, ALX1, PDE10A, MESP1, BARX1, BNC1, ZIC4, CDYL2, LMO2, ONECUT2, PLAGL1, NR4A2, ACSS1, TBX5, NBL1, HTRA1, SOX3, LOXL3, CDH13, TWIST1, PDE4D, ANKRD1, NFKB2, DLX3, DMRT3, DBX1, NFIX, BACH2, ALX4, ZNF703, HES5, CDKN2B, SPHK1, NOS1, PAX7, GBX2…
heterocycle biosynthetic process	2.08501e-08	<0.0001	82	46.9187	4255	FOXB2, ISL1, GSC, DMBX1, ZFHX3, IRX2, CYP1B1, HMX3, PCGF5, DPF3, HMX1, ELF4, EBF3, TBX1, MYOD1, BMI1, NKX6-2, LMO1, IRAK3, ETV5, DGKQ, PAX2, ZNF536, MECOM, NPAS1, ALX1, PDE10A, MESP1, BARX1, BNC1, ZIC4, CDYL2, LMO2, ONECUT2, PLAGL1, NR4A2, ACSS1, TBX5, NBL1, HTRA1, SOX3, LOXL3, CDH13, TWIST1, PDE4D, ANKRD1, NFKB2, DLX3, DMRT3, DBX1, NFIX, BACH2, ALX4, ZNF703, HES5, CDKN2B, SPHK1, NOS1, PAX7, GBX2…
RNA metabolic process	6.44498e-07	<0.0001	82	50.5575	4585	FOXB2, ISL1, GSC, DMBX1, ZFHX3, IRX2, CYP1B1, HMX3, PCGF5, DPF3, HMX1, ELF4, EBF3, AHNAK, TBX1, MYOD1, BMI1, NKX6-2, LMO1, IRAK3, ETV5, DGKQ, PAX2, ZNF536, MECOM, NPAS1, ALX1, MESP1, BARX1, BNC1, ZIC4, CDYL2, LMO2, ONECUT2, CPEB1, PLAGL1, NR4A2, TBX5, NBL1, HTRA1, SOX3, LOXL3, CDH13, TWIST1, ANKRD1, NFKB2, DLX3, DMRT3, DBX1, NFIX, BACH2, ALX4, ZNF703, HES5, CDKN2B, SPHK1, NOS1, NOL3, PAX7, GBX2, …
regulation of gene expression	2.47913e-06	<0.0001	82	52.1564	4730	FOXB2, ISL1, GSC, DMBX1, ZFHX3, IRX2, CYP1B1, HMX3, PCGF5, DPF3, HMX1, ELF4, EBF3, AHNAK, TBX1, MYOD1, BMI1, SPON1, NKX6-2, LMO1, IRAK3, ETV5, DGKQ, PAX2, ZNF536, MECOM, NPAS1, ALX1, MESP1, BARX1, BNC1, ZIC4, LMO2, ONECUT2, CPEB1, PLAGL1, NR4A2, TBX5, NBL1, HTRA1, SOX3, LOXL3, CDH13, TWIST1, ANKRD1, NFKB2, DLX3, DMRT3, DBX1, NFIX, BACH2, ALX4, ZNF703, HES5, CDKN2B, SPHK1, NOS1, NOL3, PAX7, GBX2, …
regulation of RNA metabolic process	7.08514e-11	<0.0001	81	41.0966	3727	FOXB2, ISL1, GSC, DMBX1, ZFHX3, IRX2, CYP1B1, HMX3, PCGF5, DPF3, HMX1, ELF4, EBF3, AHNAK, TBX1, MYOD1, BMI1, NKX6-2, LMO1, IRAK3, ETV5, DGKQ, PAX2, ZNF536, MECOM, NPAS1, ALX1, MESP1, BARX1, BNC1, ZIC4, CDYL2, LMO2, ONECUT2, CPEB1, PLAGL1, NR4A2, TBX5, NBL1, HTRA1, SOX3, LOXL3, CDH13, TWIST1, ANKRD1, NFKB2, DLX3, DMRT3, DBX1, NFIX, BACH2, ALX4, ZNF703, HES5, CDKN2B, SPHK1, NOS1, PAX7, GBX2, NKX6-1…
regulation of macromolecule biosynthetic process	5.04707e-09	<0.0001	81	44.7354	4057	FOXB2, ISL1, NPM2, GSC, DMBX1, ZFHX3, IRX2, CYP1B1, HMX3, PCGF5, DPF3, HMX1, ELF4, EBF3, TBX1, MYOD1, BMI1, NKX6-2, LMO1, IRAK3, ETV5, DGKQ, PAX2, ZNF536, MECOM, NPAS1, ALX1, MESP1, BARX1, BNC1, ZIC4, CDYL2, LMO2, ONECUT2, CPEB1, PLAGL1, NR4A2, TBX5, NBL1, HTRA1, SOX3, LOXL3, CDH13, TWIST1, ANKRD1, NFKB2, DLX3, DMRT3, DBX1, NFIX, BACH2, ALX4, ZNF703, HES5, CDKN2B, SPHK1, NOS1, PAX7, GBX2, NKX6-1,…
regulation of cellular biosynthetic process	4.44406e-08	<0.0001	81	46.8305	4247	FOXB2, ISL1, NPM2, GSC, DMBX1, ZFHX3, IRX2, CYP1B1, HMX3, PCGF5, DPF3, HMX1, ELF4, EBF3, TBX1, MYOD1, BMI1, NKX6-2, LMO1, IRAK3, ETV5, DGKQ, PAX2, ZNF536, MECOM, NPAS1, ALX1, MESP1, BARX1, BNC1, ZIC4, CDYL2, LMO2, ONECUT2, CPEB1, PLAGL1, NR4A2, TBX5, NBL1, HTRA1, SOX3, LOXL3, CDH13, TWIST1, ANKRD1, NFKB2, DLX3, DMRT3, DBX1, NFIX, BACH2, ALX4, ZNF703, HES5, CDKN2B, SPHK1, NOS1, PAX7, GBX2, NKX6-1,…
regulation of cellular macromolecule biosynthetic process	2.29539e-09	<0.0001	80	43.2027	3918	FOXB2, ISL1, NPM2, GSC, DMBX1, ZFHX3, IRX2, CYP1B1, HMX3, PCGF5, DPF3, HMX1, ELF4, EBF3, TBX1, MYOD1, BMI1, NKX6-2, LMO1, IRAK3, ETV5, DGKQ, PAX2, ZNF536, MECOM, NPAS1, ALX1, MESP1, BARX1, BNC1, ZIC4, LMO2, ONECUT2, CPEB1, PLAGL1, NR4A2, TBX5, NBL1, HTRA1, SOX3, LOXL3, CDH13, TWIST1, ANKRD1, NFKB2, DLX3, DMRT3, DBX1, NFIX, BACH2, ALX4, ZNF703, HES5, CDKN2B, SPHK1, NOS1, PAX7, GBX2, NKX6-1, BMP7, …
regulation of nucleic acid-templated transcription	1.44875e-11	<0.0001	79	38.3179	3475	FOXB2, ISL1, GSC, DMBX1, ZFHX3, IRX2, CYP1B1, HMX3, PCGF5, DPF3, HMX1, ELF4, EBF3, TBX1, MYOD1, BMI1, NKX6-2, LMO1, IRAK3, ETV5, DGKQ, PAX2, ZNF536, MECOM, NPAS1, ALX1, MESP1, BARX1, BNC1, ZIC4, CDYL2, LMO2, ONECUT2, PLAGL1, NR4A2, TBX5, NBL1, HTRA1, SOX3, LOXL3, CDH13, TWIST1, ANKRD1, NFKB2, DLX3, DMRT3, DBX1, NFIX, BACH2, ALX4, ZNF703, HES5, CDKN2B, SPHK1, NOS1, PAX7, GBX2, NKX6-1, BMP7, TFAP2A…
regulation of RNA biosynthetic process	1.65717e-11	<0.0001	79	38.4171	3484	FOXB2, ISL1, GSC, DMBX1, ZFHX3, IRX2, CYP1B1, HMX3, PCGF5, DPF3, HMX1, ELF4, EBF3, TBX1, MYOD1, BMI1, NKX6-2, LMO1, IRAK3, ETV5, DGKQ, PAX2, ZNF536, MECOM, NPAS1, ALX1, MESP1, BARX1, BNC1, ZIC4, CDYL2, LMO2, ONECUT2, PLAGL1, NR4A2, TBX5, NBL1, HTRA1, SOX3, LOXL3, CDH13, TWIST1, ANKRD1, NFKB2, DLX3, DMRT3, DBX1, NFIX, BACH2, ALX4, ZNF703, HES5, CDKN2B, SPHK1, NOS1, PAX7, GBX2, NKX6-1, BMP7, TFAP2A…
nucleic acid-templated transcription	1.37431e-10	<0.0001	79	40.038	3631	FOXB2, ISL1, GSC, DMBX1, ZFHX3, IRX2, CYP1B1, HMX3, PCGF5, DPF3, HMX1, ELF4, EBF3, TBX1, MYOD1, BMI1, NKX6-2, LMO1, IRAK3, ETV5, DGKQ, PAX2, ZNF536, MECOM, NPAS1, ALX1, MESP1, BARX1, BNC1, ZIC4, CDYL2, LMO2, ONECUT2, PLAGL1, NR4A2, TBX5, NBL1, HTRA1, SOX3, LOXL3, CDH13, TWIST1, ANKRD1, NFKB2, DLX3, DMRT3, DBX1, NFIX, BACH2, ALX4, ZNF703, HES5, CDKN2B, SPHK1, NOS1, PAX7, GBX2, NKX6-1, BMP7, TFAP2A…
RNA biosynthetic process	1.73861e-10	<0.0001	79	40.2255	3648	FOXB2, ISL1, GSC, DMBX1, ZFHX3, IRX2, CYP1B1, HMX3, PCGF5, DPF3, HMX1, ELF4, EBF3, TBX1, MYOD1, BMI1, NKX6-2, LMO1, IRAK3, ETV5, DGKQ, PAX2, ZNF536, MECOM, NPAS1, ALX1, MESP1, BARX1, BNC1, ZIC4, CDYL2, LMO2, ONECUT2, PLAGL1, NR4A2, TBX5, NBL1, HTRA1, SOX3, LOXL3, CDH13, TWIST1, ANKRD1, NFKB2, DLX3, DMRT3, DBX1, NFIX, BACH2, ALX4, ZNF703, HES5, CDKN2B, SPHK1, NOS1, PAX7, GBX2, NKX6-1, BMP7, TFAP2A…
regulation of transcription, DNA-templated	1.68278e-11	<0.0001	78	37.6563	3415	FOXB2, ISL1, GSC, DMBX1, ZFHX3, IRX2, CYP1B1, HMX3, PCGF5, DPF3, HMX1, ELF4, EBF3, TBX1, MYOD1, BMI1, NKX6-2, LMO1, IRAK3, ETV5, DGKQ, PAX2, ZNF536, MECOM, NPAS1, ALX1, MESP1, BARX1, BNC1, ZIC4, LMO2, ONECUT2, PLAGL1, NR4A2, TBX5, NBL1, HTRA1, SOX3, LOXL3, CDH13, TWIST1, ANKRD1, NFKB2, DLX3, DMRT3, DBX1, NFIX, BACH2, ALX4, ZNF703, HES5, CDKN2B, SPHK1, NOS1, PAX7, GBX2, NKX6-1, BMP7, TFAP2A, ZNF28…
transcription, DNA-templated	1.9052e-10	<0.0001	78	39.5087	3583	FOXB2, ISL1, GSC, DMBX1, ZFHX3, IRX2, CYP1B1, HMX3, PCGF5, DPF3, HMX1, ELF4, EBF3, TBX1, MYOD1, BMI1, NKX6-2, LMO1, IRAK3, ETV5, DGKQ, PAX2, ZNF536, MECOM, NPAS1, ALX1, MESP1, BARX1, BNC1, ZIC4, LMO2, ONECUT2, PLAGL1, NR4A2, TBX5, NBL1, HTRA1, SOX3, LOXL3, CDH13, TWIST1, ANKRD1, NFKB2, DLX3, DMRT3, DBX1, NFIX, BACH2, ALX4, ZNF703, HES5, CDKN2B, SPHK1, NOS1, PAX7, GBX2, NKX6-1, BMP7, TFAP2A, ZNF28…
anatomical structure morphogenesis	4.28327e-16	<0.0001	77	30.3125	2749	FOXB2, VASH1, LINGO1, WNT2B, ISL1, GSC, IRX2, CHL1, SLIT2, CYP1B1, HMX3, LIMS2, WLS, COL12A1, PCDH8, TBX1, BMP1, MYOD1, ETV5, PAX2, SRCIN1, ALX1, NDRG4, MESP1, SLITRK2, DOK1, ONECUT2, SYT1, ROBO3, NR4A2, EPHA7, TBX5, NBL1, HTRA1, CBLN1, SLITRK1, DOCK10, CDH13, TWIST1, ANKRD1, NFKB2, DMTN, DLX3, DMRT3, EPHA10, ASTN2, ALX4, HES5, SPHK1, NOS1, ADGRB1, PAX7, GBX2, KCNA2, NKX6-1, BMP7, TFAP2A, CD44, P…
regulation of cell communication	3.38055e-09	<0.0001	75	39.5087	3583	ISL1, GSC, RGS3, FAM107A, ARHGAP6, SLIT2, CYP1B1, LIMS2, WLS, FGF17, CCDC3, TBX1, BOK, NRGN, CADM4, IRAK3, DGKQ, ZNF536, AMER2, MECOM, PRKCE, PDE10A, NDRG4, MESP1, BARX1, DLK1, DOK1, ONECUT2, SYT1, DKK2, NR4A2, EPHA7, NBL1, HTRA1, RGS20, LOXL3, APC2, CBLN1, PAG1, CYP26A1, SHC2, CDH13, TWIST1, PDE4D, ANKRD1, CNRIP1, CACNG4, DMTN, ZNF703, HES5, CDKN2B, SORCS3, SPHK1, DACT3, NOS1, ADGRB1, NOL3, GDPD…
regulation of signaling	6.20671e-09	<0.0001	75	40.038	3631	ISL1, GSC, RGS3, FAM107A, ARHGAP6, SLIT2, CYP1B1, LIMS2, WLS, FGF17, CCDC3, TBX1, BOK, NRGN, CADM4, IRAK3, DGKQ, ZNF536, AMER2, MECOM, PRKCE, PDE10A, NDRG4, MESP1, BARX1, DLK1, DOK1, ONECUT2, SYT1, DKK2, NR4A2, EPHA7, NBL1, HTRA1, RGS20, LOXL3, APC2, CBLN1, PAG1, CYP26A1, SHC2, CDH13, TWIST1, PDE4D, ANKRD1, CNRIP1, CACNG4, DMTN, ZNF703, HES5, CDKN2B, SORCS3, SPHK1, DACT3, NOS1, ADGRB1, NOL3, GDPD…
regulation of response to stimulus	1.56581e-05	<0.0001	75	48.3632	4386	VASH1, ISL1, GSC, RGS3, ARHGAP6, SLIT2, CYP1B1, LIMS2, WLS, FGF17, CCDC3, TBX1, MYOD1, BOK, CADM4, IRAK3, DGKQ, ZNF536, AMER2, MECOM, PRKCE, PDE10A, NDRG4, MESP1, BARX1, DLK1, DOK1, ONECUT2, SYT1, DKK2, NR4A2, EPHA7, NBL1, HTRA1, RGS20, LOXL3, APC2, CBLN1, PAG1, CYP26A1, SHC2, CDH13, TWIST1, PDE4D, ANKRD1, CNRIP1, CACNG4, DMTN, ZNF703, HES5, CDKN2B, SPHK1, DACT3, NOS1, NOL3, GDPD5, DRD4, KCNA2, B…
positive regulation of metabolic process	2.83913e-07	<0.0001	71	40.3909	3663	ISL1, NPM2, ZFHX3, FAM107A, PCGF5, DPF3, ELF4, EBF3, CCDC3, TBX1, MYOD1, BOK, BMI1, SPON1, NKX6-2, LMO1, ETV5, DGKQ, PAX2, SRCIN1, MECOM, NPAS1, ALX1, PRKCE, NDRG4, MESP1, BARX1, LMO2, ONECUT2, CPEB1, PLAGL1, NR4A2, EPHA7, TBX5, APC2, SHC2, CDH13, TWIST1, ANKRD1, NFKB2, DLX3, NFIX, ALX4, HES5, CDKN2B, SPHK1, NOS1, ADGRB1, PAX7, DRD4, GBX2, NKX6-1, BMP7, TFAP2A, CD44, PAX5, RFX4, SIX3, ZFPM2, FOXC…
regulation of transcription by RNA polymerase II	1.11291e-16	<0.0001	70	24.9535	2263	FOXB2, ISL1, GSC, DMBX1, ZFHX3, IRX2, HMX3, PCGF5, DPF3, HMX1, ELF4, EBF3, TBX1, MYOD1, BMI1, NKX6-2, LMO1, ETV5, DGKQ, PAX2, ZNF536, NPAS1, ALX1, MESP1, BARX1, BNC1, ZIC4, LMO2, ONECUT2, PLAGL1, NR4A2, TBX5, NBL1, HTRA1, SOX3, CDH13, TWIST1, ANKRD1, NFKB2, DLX3, DMRT3, DBX1, NFIX, BACH2, ALX4, HES5, CDKN2B, NOS1, PAX7, GBX2, NKX6-1, BMP7, TFAP2A, PAX5, HES4, RFX4, SIX3, ZFPM2, FOXC1, DKK1, ZIC1,…
transcription by RNA polymerase II	2.69207e-15	<0.0001	70	26.5193	2405	FOXB2, ISL1, GSC, DMBX1, ZFHX3, IRX2, HMX3, PCGF5, DPF3, HMX1, ELF4, EBF3, TBX1, MYOD1, BMI1, NKX6-2, LMO1, ETV5, DGKQ, PAX2, ZNF536, NPAS1, ALX1, MESP1, BARX1, BNC1, ZIC4, LMO2, ONECUT2, PLAGL1, NR4A2, TBX5, NBL1, HTRA1, SOX3, CDH13, TWIST1, ANKRD1, NFKB2, DLX3, DMRT3, DBX1, NFIX, BACH2, ALX4, HES5, CDKN2B, NOS1, PAX7, GBX2, NKX6-1, BMP7, TFAP2A, PAX5, HES4, RFX4, SIX3, ZFPM2, FOXC1, DKK1, ZIC1,…
regulation of multicellular organismal process	7.00163e-09	<0.0001	70	36.1787	3281	VASH1, LINGO1, WNT2B, ISL1, ZFHX3, SLIT2, CYP1B1, LIMS2, TBX1, BMP1, MYOD1, IL1RAPL2, NKX6-2, LMO1, IRAK3, ETV5, PAX2, ZNF536, SRCIN1, ALX1, PRKCE, NDRG4, MESP1, SLITRK2, LMO2, SYT1, NR4A2, EPHA7, TBX5, NBL1, SOX3, LOXL3, CBLN1, SLITRK1, TWIST1, PDE4D, ANKRD1, NFKB2, CACNG4, DMTN, DMRT3, ZNF703, HES5, CBLN2, SPHK1, DACT3, NOS1, ADGRB1, GDPD5, GBX2, KCNA2, SNTA1, NKX6-1, ASIC2, BMP7, TFAP2A, HES4,…
positive regulation of nitrogen compound metabolic process	7.75767e-09	<0.0001	69	35.484	3218	ISL1, NPM2, ZFHX3, FAM107A, PCGF5, DPF3, ELF4, EBF3, TBX1, MYOD1, BOK, BMI1, SPON1, NKX6-2, LMO1, ETV5, DGKQ, PAX2, SRCIN1, MECOM, NPAS1, ALX1, PRKCE, NDRG4, MESP1, BARX1, LMO2, ONECUT2, CPEB1, PLAGL1, NR4A2, EPHA7, TBX5, APC2, SHC2, CDH13, TWIST1, ANKRD1, NFKB2, DLX3, NFIX, ALX4, HES5, CDKN2B, SPHK1, NOS1, PAX7, DRD4, GBX2, NKX6-1, BMP7, TFAP2A, CD44, PAX5, RFX4, SIX3, ZFPM2, FOXC1, DKK1, ZIC1, …
positive regulation of cellular metabolic process	3.98719e-08	<0.0001	69	36.9064	3347	ISL1, NPM2, ZFHX3, FAM107A, PCGF5, DPF3, ELF4, EBF3, TBX1, MYOD1, BOK, BMI1, SPON1, NKX6-2, LMO1, ETV5, DGKQ, PAX2, SRCIN1, MECOM, NPAS1, ALX1, PRKCE, NDRG4, MESP1, BARX1, LMO2, ONECUT2, CPEB1, PLAGL1, NR4A2, EPHA7, TBX5, SHC2, CDH13, TWIST1, ANKRD1, NFKB2, DLX3, NFIX, ALX4, HES5, CDKN2B, SPHK1, NOS1, ADGRB1, PAX7, DRD4, GBX2, NKX6-1, BMP7, TFAP2A, CD44, PAX5, RFX4, SIX3, ZFPM2, FOXC1, DKK1, ZIC1…
positive regulation of macromolecule metabolic process	6.24213e-08	<0.0001	69	37.3144	3384	ISL1, NPM2, ZFHX3, FAM107A, PCGF5, DPF3, ELF4, EBF3, TBX1, MYOD1, BOK, BMI1, SPON1, NKX6-2, LMO1, ETV5, DGKQ, PAX2, SRCIN1, MECOM, NPAS1, ALX1, PRKCE, NDRG4, MESP1, BARX1, LMO2, ONECUT2, CPEB1, PLAGL1, NR4A2, EPHA7, TBX5, APC2, SHC2, CDH13, TWIST1, ANKRD1, NFKB2, DLX3, NFIX, ALX4, HES5, CDKN2B, SPHK1, NOS1, PAX7, DRD4, GBX2, NKX6-1, BMP7, TFAP2A, CD44, PAX5, RFX4, SIX3, ZFPM2, FOXC1, DKK1, ZIC1, …
regulation of signal transduction	3.75749e-08	<0.0001	67	35.2745	3199	ISL1, GSC, RGS3, ARHGAP6, SLIT2, CYP1B1, LIMS2, WLS, FGF17, CCDC3, TBX1, BOK, CADM4, IRAK3, DGKQ, ZNF536, AMER2, MECOM, PRKCE, PDE10A, NDRG4, MESP1, BARX1, DLK1, DOK1, ONECUT2, DKK2, NR4A2, EPHA7, NBL1, HTRA1, RGS20, LOXL3, APC2, CBLN1, PAG1, CYP26A1, SHC2, CDH13, TWIST1, PDE4D, ANKRD1, CNRIP1, CACNG4, DMTN, ZNF703, HES5, CDKN2B, SPHK1, DACT3, NOS1, NOL3, GDPD5, DRD4, BMP7, CD44, PAX5, RFX4, SIX3…
regulation of developmental process	9.75856e-11	<0.0001	66	29.9155	2713	VASH1, LINGO1, WNT2B, ISL1, ZFHX3, SLIT2, CYP1B1, LIMS2, CCDC3, TBX1, BMP1, MYOD1, IL1RAPL2, NKX6-2, LMO1, IRAK3, ETV5, PAX2, ZNF536, SRCIN1, ALX1, NDRG4, MESP1, SLITRK2, LMO2, SYT1, EPHA7, TBX5, NBL1, SOX3, LOXL3, APC2, CBLN1, SLITRK1, TWIST1, ANKRD1, DMTN, DMRT3, ZNF703, HES5, CBLN2, SPHK1, DACT3, NOS1, ADGRB1, PAX7, GDPD5, GBX2, NKX6-1, ASIC2, BMP7, TFAP2A, CD44, TTPA, HES4, RFX4, SIX3, ZFPM2,…
cell surface receptor signaling pathway	5.01094e-08	<0.0001	65	33.9623	3080	DNER, WNT2B, ISL1, GSC, SLC17A7, SLIT2, LIMS2, WLS, FGF17, CCDC3, BOK, IL1RAPL2, CADM4, IRAK3, DGKQ, AMER2, PRKCE, NDRG4, MESP1, BARX1, DLK1, DOK1, ONECUT2, DKK2, NR4A2, EPHA7, NBL1, HTRA1, LOXL3, APC2, CBLN1, PAG1, SHC2, CDH13, TWIST1, PDE4D, CACNG4, DMTN, EPHA10, ZNF703, HES5, CDKN2B, SPHK1, DACT3, ADGRB1, NOL3, GDPD5, DRD4, NKX6-1, ADAP1, BMP7, CD44, PAX5, ITGA4, RFX4, SIX3, FOXC1, DKK1, ZIC1,…
negative regulation of nitrogen compound metabolic process	7.95465e-11	<0.0001	63	27.6219	2505	ISL1, GSC, DMBX1, ZFHX3, RGS3, IRX2, SLIT2, DPF3, HMX1, PPP1R14C, TBX1, BMI1, SPON1, NKX6-2, CADM4, LMO1, IRAK3, DGKQ, PAX2, ZNF536, SRCIN1, MECOM, NPAS1, ALX1, PRKCE, MESP1, CDYL2, CPEB1, NR4A2, TBX5, SOX3, LOXL3, TWIST1, PDE4D, ANKRD1, NFKB2, DMTN, NFIX, BACH2, ZNF703, HES5, CDKN2B, SPHK1, ADGRB1, NOL3, SNTA1, NKX6-1, BMP7, TFAP2A, CD44, PAX5, HES4, SIX3, ZFPM2, FOXC1, DKK1, CITED1, NR4A3, ELFN…
negative regulation of cellular metabolic process	1.18573e-09	<0.0001	63	29.4744	2673	ISL1, GSC, DMBX1, ZFHX3, RGS3, IRX2, SLIT2, DPF3, HMX1, PPP1R14C, TBX1, BMI1, SPON1, NKX6-2, CADM4, LMO1, IRAK3, DGKQ, PAX2, ZNF536, SRCIN1, MECOM, NPAS1, ALX1, PRKCE, MESP1, CDYL2, CPEB1, NR4A2, TBX5, SOX3, LOXL3, TWIST1, PDE4D, ANKRD1, NFKB2, DMTN, NFIX, BACH2, ZNF703, HES5, CDKN2B, SPHK1, ADGRB1, NOL3, SNTA1, NKX6-1, BMP7, TFAP2A, CD44, PAX5, HES4, SIX3, ZFPM2, FOXC1, DKK1, CITED1, NR4A3, ELFN…
negative regulation of metabolic process	2.32126e-06	<0.0001	63	36.0243	3267	ISL1, GSC, DMBX1, ZFHX3, RGS3, IRX2, SLIT2, DPF3, HMX1, PPP1R14C, TBX1, BMI1, SPON1, NKX6-2, CADM4, LMO1, IRAK3, DGKQ, PAX2, ZNF536, SRCIN1, MECOM, NPAS1, ALX1, PRKCE, MESP1, CDYL2, CPEB1, NR4A2, TBX5, SOX3, LOXL3, TWIST1, PDE4D, ANKRD1, NFKB2, DMTN, NFIX, BACH2, ZNF703, HES5, CDKN2B, SPHK1, ADGRB1, NOL3, SNTA1, NKX6-1, BMP7, TFAP2A, CD44, PAX5, HES4, SIX3, ZFPM2, FOXC1, DKK1, CITED1, NR4A3, ELFN…
negative regulation of macromolecule metabolic process	3.47199e-07	<0.0001	62	33.3558	3025	ISL1, GSC, DMBX1, ZFHX3, RGS3, IRX2, SLIT2, DPF3, HMX1, PPP1R14C, TBX1, BMI1, SPON1, NKX6-2, CADM4, LMO1, IRAK3, DGKQ, PAX2, ZNF536, SRCIN1, MECOM, NPAS1, ALX1, PRKCE, MESP1, CDYL2, CPEB1, NR4A2, TBX5, SOX3, LOXL3, TWIST1, PDE4D, ANKRD1, NFKB2, DMTN, NFIX, BACH2, ZNF703, HES5, CDKN2B, ADGRB1, NOL3, SNTA1, NKX6-1, BMP7, TFAP2A, CD44, PAX5, HES4, SIX3, ZFPM2, FOXC1, DKK1, CITED1, NR4A3, ELFN2, NFIC…
regulation of multicellular organismal development	5.00087e-12	<0.0001	60	23.8729	2165	VASH1, LINGO1, WNT2B, ISL1, ZFHX3, SLIT2, CYP1B1, LIMS2, TBX1, BMP1, MYOD1, IL1RAPL2, NKX6-2, LMO1, IRAK3, ETV5, PAX2, ZNF536, SRCIN1, ALX1, NDRG4, MESP1, SLITRK2, LMO2, SYT1, EPHA7, TBX5, NBL1, SOX3, LOXL3, CBLN1, SLITRK1, TWIST1, ANKRD1, DMRT3, ZNF703, HES5, CBLN2, SPHK1, DACT3, NOS1, ADGRB1, GDPD5, GBX2, NKX6-1, ASIC2, BMP7, TFAP2A, HES4, RFX4, SIX3, ZFPM2, FOXC1, DKK1, CITED1, ADGRA2, PAX8, N…
positive regulation of gene expression	1.04725e-10	<0.0001	55	22.263	2019	ISL1, ZFHX3, PCGF5, DPF3, ELF4, EBF3, TBX1, MYOD1, SPON1, NKX6-2, LMO1, ETV5, DGKQ, PAX2, MECOM, NPAS1, ALX1, MESP1, BARX1, LMO2, ONECUT2, CPEB1, PLAGL1, NR4A2, TBX5, CDH13, TWIST1, NFKB2, DLX3, NFIX, ALX4, HES5, CDKN2B, NOS1, PAX7, GBX2, NKX6-1, BMP7, TFAP2A, PAX5, RFX4, SIX3, ZFPM2, FOXC1, DKK1, ZIC1, CITED1, PAX8, NR4A3, LMX1B, NFIC, HOXC4, IRF8, BMP4, NR2F2
positive regulation of biosynthetic process	1.38785e-10	<0.0001	55	22.4284	2034	ISL1, NPM2, ZFHX3, PCGF5, DPF3, ELF4, EBF3, CCDC3, TBX1, MYOD1, NKX6-2, LMO1, ETV5, PAX2, MECOM, NPAS1, ALX1, MESP1, BARX1, LMO2, ONECUT2, PLAGL1, NR4A2, TBX5, CDH13, TWIST1, ANKRD1, NFKB2, DLX3, NFIX, ALX4, HES5, CDKN2B, NOS1, ADGRB1, PAX7, GBX2, NKX6-1, BMP7, TFAP2A, PAX5, RFX4, SIX3, ZFPM2, FOXC1, ZIC1, CITED1, PAX8, NR4A3, LMX1B, NFIC, HOXC4, IRF8, BMP4, NR2F2
cell development	1.71494e-09	<0.0001	55	23.9941	2176	DNER, LINGO1, ISL1, NPM2, ZFHX3, CHL1, SLIT2, SPAG6, OCA2, LIMS2, COL12A1, TBX1, MYOD1, NKX6-2, ETV5, PAX2, ZNF536, SRCIN1, ALX1, NDRG4, SLITRK2, DOK1, ONECUT2, SYT1, ROBO3, NR4A2, EPHA7, NBL1, NDRG1, SOX3, SLITRK1, DOCK10, TWIST1, PDE4D, ANKRD1, DMTN, EPHA10, HES5, NOS1, ADGRB1, GDPD5, GBX2, NKX6-1, BMP7, TTPA, HES4, ITGA4, SIX3, FOXC1, DKK1, TMOD1, ADGRA2, NR4A3, BMP4, NGEF
positive regulation of nucleobase-containing compound metabolic process	3.60215e-11	<0.0001	54	20.9949	1904	ISL1, NPM2, ZFHX3, PCGF5, DPF3, ELF4, EBF3, TBX1, MYOD1, NKX6-2, LMO1, ETV5, PAX2, MECOM, NPAS1, ALX1, MESP1, BARX1, LMO2, ONECUT2, CPEB1, PLAGL1, NR4A2, TBX5, CDH13, TWIST1, ANKRD1, NFKB2, DLX3, NFIX, ALX4, HES5, CDKN2B, NOS1, PAX7, GBX2, NKX6-1, BMP7, TFAP2A, PAX5, RFX4, SIX3, ZFPM2, FOXC1, ZIC1, CITED1, PAX8, NR4A3, LMX1B, NFIC, HOXC4, IRF8, BMP4, NR2F2
cellular response to chemical stimulus	0.00198957	0.001	53	36.2559	3288	ISL1, FAM107A, SLIT2, CYP1B1, FGF17, CCDC3, TBX1, MYOD1, BOK, IL1RAPL2, CADM4, IRAK3, ETV5, PAX2, PRKCE, DOK1, LMO2, ONECUT2, SYT1, ROBO3, CPEB1, NR4A2, NBL1, HTRA1, NDRG1, CYP26A1, TWIST1, PDE4D, ANKRD1, MT1F, DMTN, KCNC1, ZNF703, HES5, CDKN2B, SPHK1, NOS1, NOL3, NKX6-1, BMP7, TFAP2A, CD44, ITGA4, FOXC1, DKK1, COLEC12, CITED1, ADGRA2, PAX8, NR4A3, IRF8, BMP4, NR2F2
response to organic substance	0.00255162	0.003	53	36.6639	3325	ISL1, ZFHX3, FAM107A, SLIT2, CYP1B1, FGF17, CCDC3, TBX1, MYOD1, BOK, IL1RAPL2, CADM4, IRAK3, DGKQ, PAX2, PRKCE, DOK1, LMO2, ONECUT2, CPEB1, NR4A2, NBL1, HTRA1, CYP26A1, VGF, CDH13, TWIST1, PDE4D, ANKRD1, NFKB2, CACNG4, DMTN, KCNC1, ZNF703, HES5, CDKN2B, SPHK1, NOS1, DRD4, NKX6-1, BMP7, CD44, ITGA4, FOXC1, DKK1, COLEC12, CITED1, ADGRA2, PAX8, NR4A3, IRF8, BMP4, NR2F2
central nervous system development	1.81696e-22	<0.0001	53	10.9936	997	IMMP2L, DNER, WNT2B, ISL1, GSC, DMBX1, ZFHX3, SLC17A7, SLIT2, HMX3, WLS, NAV2, SLC32A1, TBX1, BOK, NRGN, IL1RAPL2, NKX6-2, PAX2, NPAS1, NDRG4, ZIC4, SYT1, PCDH19, NR4A2, EPHA7, SOX3, LOXL3, CBLN1, KCNC1, DMRT3, DBX1, HES5, CDH22, PAX7, GDPD5, GBX2, NKX6-1, ASIC2, BMP7, TFAP2A, PAX5, RFX4, SIX3, FOXC1, DKK1, ZIC1, CITED1, ADGRA2, PAX8, NR4A3, BMP4, NR2F2
positive regulation of RNA metabolic process	2.01419e-12	<0.0001	53	18.8667	1711	ISL1, ZFHX3, PCGF5, DPF3, ELF4, EBF3, TBX1, MYOD1, NKX6-2, LMO1, ETV5, PAX2, MECOM, NPAS1, ALX1, MESP1, BARX1, LMO2, ONECUT2, CPEB1, PLAGL1, NR4A2, TBX5, CDH13, TWIST1, ANKRD1, NFKB2, DLX3, NFIX, ALX4, HES5, CDKN2B, NOS1, PAX7, GBX2, NKX6-1, BMP7, TFAP2A, PAX5, RFX4, SIX3, ZFPM2, FOXC1, ZIC1, CITED1, PAX8, NR4A3, LMX1B, NFIC, HOXC4, IRF8, BMP4, NR2F2
positive regulation of macromolecule biosynthetic process	8.54699e-11	<0.0001	53	20.8185	1888	ISL1, NPM2, ZFHX3, PCGF5, DPF3, ELF4, EBF3, TBX1, MYOD1, NKX6-2, LMO1, ETV5, PAX2, MECOM, NPAS1, ALX1, MESP1, BARX1, LMO2, ONECUT2, PLAGL1, NR4A2, TBX5, CDH13, TWIST1, ANKRD1, NFKB2, DLX3, NFIX, ALX4, HES5, CDKN2B, NOS1, PAX7, GBX2, NKX6-1, BMP7, TFAP2A, PAX5, RFX4, SIX3, ZFPM2, FOXC1, ZIC1, CITED1, PAX8, NR4A3, LMX1B, NFIC, HOXC4, IRF8, BMP4, NR2F2
positive regulation of cellular biosynthetic process	7.30634e-10	<0.0001	53	22.0755	2002	ISL1, NPM2, ZFHX3, PCGF5, DPF3, ELF4, EBF3, TBX1, MYOD1, NKX6-2, LMO1, ETV5, PAX2, MECOM, NPAS1, ALX1, MESP1, BARX1, LMO2, ONECUT2, PLAGL1, NR4A2, TBX5, CDH13, TWIST1, ANKRD1, NFKB2, DLX3, NFIX, ALX4, HES5, CDKN2B, NOS1, PAX7, GBX2, NKX6-1, BMP7, TFAP2A, PAX5, RFX4, SIX3, ZFPM2, FOXC1, ZIC1, CITED1, PAX8, NR4A3, LMX1B, NFIC, HOXC4, IRF8, BMP4, NR2F2
tissue development	2.85102e-09	<0.0001	53	22.9356	2080	DNER, WNT2B, ISL1, GSC, IRX2, SLIT2, CYP1B1, WLS, COL12A1, PCDH8, TBX1, BMP1, MYOD1, ETV5, PAX2, AMER2, ALX1, NDRG4, MESP1, BARX1, BNC1, ONECUT2, EPHA7, TBX5, LOXL3, TWIST1, PDE4D, ANKRD1, DLX3, ASTN2, ALX4, ZNF703, HES5, DACT3, PAX7, GBX2, NKX6-1, BMP7, TFAP2A, CD44, PAX5, ITGA4, SIX3, ZFPM2, FOXC1, DKK1, TMOD1, CITED1, PAX8, NR4A3, HOXC4, BMP4, NR2F2
positive regulation of nucleic acid-templated transcription	1.04762e-12	<0.0001	52	17.9405	1627	ISL1, ZFHX3, PCGF5, DPF3, ELF4, EBF3, TBX1, MYOD1, NKX6-2, LMO1, ETV5, PAX2, MECOM, NPAS1, ALX1, MESP1, BARX1, LMO2, ONECUT2, PLAGL1, NR4A2, TBX5, CDH13, TWIST1, ANKRD1, NFKB2, DLX3, NFIX, ALX4, HES5, CDKN2B, NOS1, PAX7, GBX2, NKX6-1, BMP7, TFAP2A, PAX5, RFX4, SIX3, ZFPM2, FOXC1, ZIC1, CITED1, PAX8, NR4A3, LMX1B, NFIC, HOXC4, IRF8, BMP4, NR2F2
positive regulation of RNA biosynthetic process	1.0728e-12	<0.0001	52	17.9515	1628	ISL1, ZFHX3, PCGF5, DPF3, ELF4, EBF3, TBX1, MYOD1, NKX6-2, LMO1, ETV5, PAX2, MECOM, NPAS1, ALX1, MESP1, BARX1, LMO2, ONECUT2, PLAGL1, NR4A2, TBX5, CDH13, TWIST1, ANKRD1, NFKB2, DLX3, NFIX, ALX4, HES5, CDKN2B, NOS1, PAX7, GBX2, NKX6-1, BMP7, TFAP2A, PAX5, RFX4, SIX3, ZFPM2, FOXC1, ZIC1, CITED1, PAX8, NR4A3, LMX1B, NFIC, HOXC4, IRF8, BMP4, NR2F2
positive regulation of transcription, DNA-templated	4.65941e-13	<0.0001	51	16.9701	1539	ISL1, ZFHX3, PCGF5, DPF3, ELF4, EBF3, TBX1, MYOD1, NKX6-2, LMO1, ETV5, PAX2, MECOM, NPAS1, ALX1, MESP1, BARX1, LMO2, ONECUT2, PLAGL1, NR4A2, TBX5, CDH13, TWIST1, NFKB2, DLX3, NFIX, ALX4, HES5, CDKN2B, NOS1, PAX7, GBX2, NKX6-1, BMP7, TFAP2A, PAX5, RFX4, SIX3, ZFPM2, FOXC1, ZIC1, CITED1, PAX8, NR4A3, LMX1B, NFIC, HOXC4, IRF8, BMP4, NR2F2
neurogenesis	3.76477e-12	<0.0001	51	17.9295	1626	DNER, LINGO1, WNT2B, ISL1, ZFHX3, CHL1, SLIT2, NAV2, BOK, NKX6-2, ETV5, PAX2, ZNF536, SRCIN1, NDRG4, MESP1, SLITRK2, DOK1, ONECUT2, SYT1, ROBO3, NR4A2, EPHA7, NBL1, NDRG1, SOX3, CBLN1, SLITRK1, DOCK10, TWIST1, ANKRD1, DMRT3, DBX1, EPHA10, HES5, NOS1, ADGRB1, PAX7, GDPD5, GBX2, NKX6-1, BMP7, HES4, ITGA4, SIX3, DKK1, NR4A3, LMX1B, BMP4, NR2F2, NGEF
regulation of cell differentiation	8.02953e-10	<0.0001	51	20.7854	1885	LINGO1, ISL1, ZFHX3, SLIT2, LIMS2, CCDC3, TBX1, MYOD1, NKX6-2, LMO1, ETV5, PAX2, ZNF536, SRCIN1, ALX1, NDRG4, MESP1, LMO2, SYT1, EPHA7, TBX5, NBL1, SOX3, LOXL3, APC2, SLITRK1, TWIST1, ANKRD1, DMTN, ZNF703, HES5, DACT3, NOS1, ADGRB1, PAX7, GDPD5, NKX6-1, BMP7, TFAP2A, TTPA, HES4, SIX3, ZFPM2, FOXC1, DKK1, CITED1, ADGRA2, PAX8, NR4A3, BMP4, NGEF
regulation of localization	0.00057084	0.001	50	31.8452	2888	VASH1, ISL1, SLC17A7, FAM107A, SLIT2, CYP1B1, WLS, AHNAK, BOK, CADM4, STXBP6, DGKQ, SRCIN1, PRKCE, NDRG4, ONECUT2, SYT1, TBX5, NBL1, DOCK10, REEP1, CDH13, TWIST1, PDE4D, ANKRD1, CACNG4, DMTN, KCNC1, ASTN2, ZNF703, SPHK1, NOS1, ADGRB1, NOL3, DRD4, KCNA2, SNTA1, NKX6-1, ASIC2, BMP7, PRKG2, CPLX1, ITGA4, DKK1, ZIC1, ADGRA2, PAX8, NR4A3, BMP4, NR2F2
regulation of cellular component organization	6.2122e-05	<0.0001	49	28.3056	2567	LINGO1, ISL1, NPM2, SLC17A7, FAM107A, ARHGAP6, SLIT2, LIMS2, PCDH8, MYOD1, BOK, IL1RAPL2, STXBP6, IRAK3, ETV5, DGKQ, SRCIN1, PRKCE, NDRG4, SLITRK2, SYT1, EPHA7, APC2, TBC1D30, CBLN1, SLITRK1, CDH13, TWIST1, ANKRD1, DMTN, CBLN2, RASSF1, SPHK1, DACT3, NOS1, ADGRB1, NOL3, PAX7, DRD4, NKX6-1, ASIC2, BMP7, CPLX1, CD44, PAX5, DKK1, TMOD1, BMP4, NGEF
regulation of molecular function	0.00447868	0.004	48	33.2676	3017	ISL1, NPM2, RGS3, ARHGAP6, SLIT2, CYP1B1, PPP1R14C, AHNAK, PPP2R2C, BOK, BMI1, SPON1, IRAK3, DGKQ, PAX2, SRCIN1, PRKCE, DKK2, NR4A2, EPHA7, RGS20, APC2, TBC1D30, SHC2, DOCK10, TWIST1, PDE4D, NFKB2, CNRIP1, CACNG4, KCNC1, CDKN2B, SPHK1, NOS1, NOL3, PAX7, DRD4, NKX6-1, ADAP1, BMP7, CD44, ITGA4, FOXC1, DKK1, ELFN2, BMP4, NR2F2, NGEF
positive regulation of transcription by RNA polymerase II	2.39376e-15	<0.0001	48	13.221	1199	ISL1, ZFHX3, PCGF5, DPF3, ELF4, EBF3, TBX1, MYOD1, NKX6-2, LMO1, ETV5, PAX2, NPAS1, ALX1, MESP1, BARX1, LMO2, ONECUT2, PLAGL1, NR4A2, TBX5, CDH13, TWIST1, NFKB2, DLX3, NFIX, ALX4, HES5, CDKN2B, NOS1, PAX7, GBX2, NKX6-1, BMP7, TFAP2A, PAX5, RFX4, SIX3, ZFPM2, FOXC1, ZIC1, PAX8, NR4A3, LMX1B, NFIC, HOXC4, IRF8, BMP4
generation of neurons	6.39415e-11	<0.0001	47	16.8378	1527	DNER, LINGO1, WNT2B, ISL1, ZFHX3, CHL1, SLIT2, NKX6-2, ETV5, PAX2, ZNF536, SRCIN1, NDRG4, SLITRK2, DOK1, ONECUT2, SYT1, ROBO3, NR4A2, EPHA7, NBL1, SOX3, CBLN1, SLITRK1, DOCK10, TWIST1, ANKRD1, DMRT3, DBX1, EPHA10, HES5, NOS1, ADGRB1, PAX7, GDPD5, GBX2, NKX6-1, BMP7, HES4, ITGA4, SIX3, DKK1, NR4A3, LMX1B, BMP4, NR2F2, NGEF
negative regulation of cellular biosynthetic process	3.21142e-09	<0.0001	46	18.2933	1659	ISL1, GSC, DMBX1, ZFHX3, IRX2, DPF3, HMX1, TBX1, BMI1, NKX6-2, LMO1, PAX2, ZNF536, MECOM, NPAS1, ALX1, MESP1, CDYL2, CPEB1, NR4A2, TBX5, SOX3, LOXL3, TWIST1, ANKRD1, NFKB2, NFIX, BACH2, ZNF703, HES5, SPHK1, NKX6-1, BMP7, TFAP2A, PAX5, HES4, SIX3, ZFPM2, FOXC1, DKK1, CITED1, NR4A3, NFIC, IRF8, BMP4, NR2F2
negative regulation of biosynthetic process	5.24191e-09	<0.0001	46	18.58	1685	ISL1, GSC, DMBX1, ZFHX3, IRX2, DPF3, HMX1, TBX1, BMI1, NKX6-2, LMO1, PAX2, ZNF536, MECOM, NPAS1, ALX1, MESP1, CDYL2, CPEB1, NR4A2, TBX5, SOX3, LOXL3, TWIST1, ANKRD1, NFKB2, NFIX, BACH2, ZNF703, HES5, SPHK1, NKX6-1, BMP7, TFAP2A, PAX5, HES4, SIX3, ZFPM2, FOXC1, DKK1, CITED1, NR4A3, NFIC, IRF8, BMP4, NR2F2
negative regulation of macromolecule biosynthetic process	2.53926e-09	<0.0001	45	17.5104	1588	ISL1, GSC, DMBX1, ZFHX3, IRX2, DPF3, HMX1, TBX1, BMI1, NKX6-2, LMO1, PAX2, ZNF536, MECOM, NPAS1, ALX1, MESP1, CDYL2, CPEB1, NR4A2, TBX5, SOX3, LOXL3, TWIST1, ANKRD1, NFKB2, NFIX, BACH2, ZNF703, HES5, NKX6-1, BMP7, TFAP2A, PAX5, HES4, SIX3, ZFPM2, FOXC1, DKK1, CITED1, NR4A3, NFIC, IRF8, BMP4, NR2F2
negative regulation of gene expression	1.55973e-05	<0.0001	45	23.7846	2157	ISL1, GSC, DMBX1, ZFHX3, IRX2, DPF3, HMX1, TBX1, BMI1, NKX6-2, LMO1, DGKQ, PAX2, ZNF536, MECOM, NPAS1, ALX1, MESP1, CPEB1, NR4A2, TBX5, LOXL3, TWIST1, ANKRD1, NFKB2, NFIX, BACH2, ZNF703, HES5, NOL3, NKX6-1, BMP7, TFAP2A, PAX5, HES4, SIX3, ZFPM2, FOXC1, DKK1, CITED1, NR4A3, NFIC, IRF8, BMP4, NR2F2
movement of cell or subcellular component	3.58494e-05	<0.0001	45	24.5896	2230	VASH1, DNER, ISL1, FAM107A, CHL1, SLIT2, CYP1B1, TBX1, CADM4, SRCIN1, ALX1, PRKCE, NDRG4, MESP1, DOK1, ONECUT2, ROBO3, NR4A2, EPHA7, TBX5, NBL1, PSTPIP2, APC2, DOCK10, CDH13, TWIST1, PDE4D, DMTN, EPHA10, ZNF703, SPHK1, ADGRB1, GBX2, SNTA1, NKX6-1, BMP7, CD44, ITGA4, SIX3, FOXC1, TMOD1, ADGRA2, NR4A3, BMP4, NR2F2
cellular response to organic substance	0.00479572	0.006	44	29.9376	2715	ISL1, FAM107A, SLIT2, CYP1B1, FGF17, CCDC3, TBX1, MYOD1, BOK, IL1RAPL2, CADM4, IRAK3, PAX2, PRKCE, DOK1, LMO2, ONECUT2, CPEB1, NR4A2, NBL1, HTRA1, TWIST1, PDE4D, ANKRD1, DMTN, ZNF703, HES5, CDKN2B, SPHK1, NOS1, NKX6-1, BMP7, CD44, ITGA4, FOXC1, DKK1, COLEC12, CITED1, ADGRA2, PAX8, NR4A3, IRF8, BMP4, NR2F2
negative regulation of nucleic acid-templated transcription	8.59885e-12	<0.0001	44	14.1252	1281	ISL1, GSC, DMBX1, ZFHX3, IRX2, DPF3, HMX1, TBX1, BMI1, NKX6-2, LMO1, PAX2, ZNF536, MECOM, NPAS1, ALX1, MESP1, CDYL2, NR4A2, TBX5, SOX3, LOXL3, TWIST1, ANKRD1, NFKB2, NFIX, BACH2, ZNF703, HES5, NKX6-1, BMP7, TFAP2A, PAX5, HES4, SIX3, ZFPM2, FOXC1, DKK1, CITED1, NR4A3, NFIC, IRF8, BMP4, NR2F2
negative regulation of RNA biosynthetic process	9.05678e-12	<0.0001	44	14.1473	1283	ISL1, GSC, DMBX1, ZFHX3, IRX2, DPF3, HMX1, TBX1, BMI1, NKX6-2, LMO1, PAX2, ZNF536, MECOM, NPAS1, ALX1, MESP1, CDYL2, NR4A2, TBX5, SOX3, LOXL3, TWIST1, ANKRD1, NFKB2, NFIX, BACH2, ZNF703, HES5, NKX6-1, BMP7, TFAP2A, PAX5, HES4, SIX3, ZFPM2, FOXC1, DKK1, CITED1, NR4A3, NFIC, IRF8, BMP4, NR2F2
negative regulation of RNA metabolic process	8.56903e-11	<0.0001	44	15.1507	1374	ISL1, GSC, DMBX1, ZFHX3, IRX2, DPF3, HMX1, TBX1, BMI1, NKX6-2, LMO1, PAX2, ZNF536, MECOM, NPAS1, ALX1, MESP1, CDYL2, NR4A2, TBX5, SOX3, LOXL3, TWIST1, ANKRD1, NFKB2, NFIX, BACH2, ZNF703, HES5, NKX6-1, BMP7, TFAP2A, PAX5, HES4, SIX3, ZFPM2, FOXC1, DKK1, CITED1, NR4A3, NFIC, IRF8, BMP4, NR2F2
negative regulation of nucleobase-containing compound metabolic process	1.47079e-09	<0.0001	44	16.5732	1503	ISL1, GSC, DMBX1, ZFHX3, IRX2, DPF3, HMX1, TBX1, BMI1, NKX6-2, LMO1, PAX2, ZNF536, MECOM, NPAS1, ALX1, MESP1, CDYL2, NR4A2, TBX5, SOX3, LOXL3, TWIST1, ANKRD1, NFKB2, NFIX, BACH2, ZNF703, HES5, NKX6-1, BMP7, TFAP2A, PAX5, HES4, SIX3, ZFPM2, FOXC1, DKK1, CITED1, NR4A3, NFIC, IRF8, BMP4, NR2F2
positive regulation of multicellular organismal process	4.65341e-07	<0.0001	44	20.1568	1828	WNT2B, ISL1, SLIT2, CYP1B1, TBX1, BMP1, MYOD1, NKX6-2, IRAK3, ETV5, PAX2, ALX1, PRKCE, NDRG4, MESP1, SLITRK2, SYT1, TBX5, NBL1, CBLN1, SLITRK1, TWIST1, PDE4D, ANKRD1, NFKB2, DMTN, ZNF703, CBLN2, SPHK1, NOS1, ADGRB1, GDPD5, NKX6-1, ASIC2, BMP7, TFAP2A, ZFPM2, FOXC1, DKK1, ADGRA2, PAX8, NR4A3, IRF8, BMP4
locomotion	4.79653e-06	<0.0001	44	21.9873	1994	VASH1, DNER, ISL1, FAM107A, CHL1, SLIT2, CYP1B1, TBX1, CADM4, SRCIN1, ALX1, PRKCE, NDRG4, MESP1, DOK1, ONECUT2, ROBO3, NR4A2, EPHA7, TBX5, NBL1, PSTPIP2, APC2, DOCK10, CDH13, TWIST1, PDE4D, DMTN, EPHA10, ZNF703, SPHK1, ADGRB1, GBX2, NKX6-1, BMP7, CD44, ITGA4, SIX3, FOXC1, ADGRA2, VPS37B, NR4A3, BMP4, NR2F2
cell proliferation	1.11886e-05	<0.0001	44	22.7261	2061	VASH1, WNT2B, ISL1, CYP1B1, OCA2, LIMS2, FGF17, ELF4, TBX1, MYOD1, BOK, BMI1, CADM4, LMO1, ETV5, PAX2, MECOM, NDRG4, ST8SIA1, BNC1, TBX5, HTRA1, NDRG1, SGPP2, CDH13, TWIST1, ZNF703, HES5, CDKN2B, SPHK1, ADGRB1, PAX7, GBX2, NKX6-1, BMP7, TFAP2A, ITGA4, SIX3, ZFPM2, FOXC1, CITED1, NR4A3, BMP4, NR2F2
neuron differentiation	2.5347e-10	<0.0001	43	15.0625	1366	LINGO1, WNT2B, ISL1, ZFHX3, CHL1, SLIT2, NKX6-2, ETV5, PAX2, ZNF536, SRCIN1, NDRG4, SLITRK2, DOK1, ONECUT2, SYT1, ROBO3, NR4A2, EPHA7, NBL1, SOX3, CBLN1, SLITRK1, DOCK10, ANKRD1, DMRT3, DBX1, EPHA10, HES5, ADGRB1, PAX7, GDPD5, GBX2, NKX6-1, BMP7, HES4, ITGA4, SIX3, DKK1, NR4A3, LMX1B, BMP4, NGEF
negative regulation of cellular macromolecule biosynthetic process	4.4558e-09	<0.0001	43	16.5401	1500	ISL1, GSC, DMBX1, ZFHX3, IRX2, DPF3, HMX1, TBX1, BMI1, NKX6-2, LMO1, PAX2, ZNF536, MECOM, NPAS1, ALX1, MESP1, CPEB1, NR4A2, TBX5, LOXL3, TWIST1, ANKRD1, NFKB2, NFIX, BACH2, ZNF703, HES5, NKX6-1, BMP7, TFAP2A, PAX5, HES4, SIX3, ZFPM2, FOXC1, DKK1, CITED1, NR4A3, NFIC, IRF8, BMP4, NR2F2
negative regulation of transcription, DNA-templated	3.26432e-11	<0.0001	42	13.5408	1228	ISL1, GSC, DMBX1, ZFHX3, IRX2, DPF3, HMX1, TBX1, BMI1, NKX6-2, LMO1, PAX2, ZNF536, MECOM, NPAS1, ALX1, MESP1, NR4A2, TBX5, LOXL3, TWIST1, ANKRD1, NFKB2, NFIX, BACH2, ZNF703, HES5, NKX6-1, BMP7, TFAP2A, PAX5, HES4, SIX3, ZFPM2, FOXC1, DKK1, CITED1, NR4A3, NFIC, IRF8, BMP4, NR2F2
animal organ morphogenesis	1.8569e-12	<0.0001	41	11.8427	1074	WNT2B, ISL1, GSC, IRX2, SLIT2, HMX3, LIMS2, COL12A1, TBX1, BMP1, ETV5, PAX2, ALX1, NDRG4, MESP1, ONECUT2, TBX5, HTRA1, TWIST1, ANKRD1, DLX3, DMRT3, ALX4, HES5, PAX7, GBX2, NKX6-1, BMP7, TFAP2A, PAX5, SIX3, ZFPM2, FOXC1, DKK1, ZIC1, CITED1, PAX8, NR4A3, NFIC, HOXC4, BMP4
negative regulation of response to stimulus	1.39837e-06	<0.0001	41	18.8557	1710	ISL1, GSC, RGS3, SLIT2, CCDC3, BOK, CADM4, IRAK3, ZNF536, AMER2, MECOM, PDE10A, NDRG4, MESP1, BARX1, DLK1, ONECUT2, DKK2, NR4A2, NBL1, HTRA1, RGS20, LOXL3, APC2, CBLN1, CYP26A1, TWIST1, PDE4D, DACT3, NOL3, GDPD5, BMP7, CD44, RFX4, SIX3, DKK1, CITED1, ADGRA2, NR4A3, BMP4, PHLDA3
embryo development	2.26904e-12	<0.0001	40	11.3796	1032	VASH1, WNT2B, ISL1, NPM2, GSC, IRX2, HMX3, WLS, COL12A1, PCDH8, TBX1, PAX2, ALX1, NDRG4, MESP1, TBX5, LOXL3, TWIST1, DLX3, ALX4, HES5, PAX7, GBX2, BMP7, TFAP2A, TTPA, PAX5, ITGA4, SIX3, ZFPM2, FOXC1, DKK1, ZIC1, CITED1, PAX8, NR4A3, LMX1B, HOXC4, BMP4, NR2F2
negative regulation of cell communication	3.56666e-08	<0.0001	40	15.7903	1432	ISL1, GSC, RGS3, SLIT2, CCDC3, BOK, CADM4, IRAK3, ZNF536, AMER2, MECOM, PDE10A, NDRG4, MESP1, BARX1, DLK1, ONECUT2, DKK2, NR4A2, NBL1, HTRA1, RGS20, APC2, CBLN1, CYP26A1, TWIST1, PDE4D, SORCS3, DACT3, NOL3, GDPD5, BMP7, CD44, RFX4, SIX3, DKK1, CITED1, ADGRA2, BMP4, PHLDA3
negative regulation of signaling	3.84909e-08	<0.0001	40	15.8344	1436	ISL1, GSC, RGS3, SLIT2, CCDC3, BOK, CADM4, IRAK3, ZNF536, AMER2, MECOM, PDE10A, NDRG4, MESP1, BARX1, DLK1, ONECUT2, DKK2, NR4A2, NBL1, HTRA1, RGS20, APC2, CBLN1, CYP26A1, TWIST1, PDE4D, SORCS3, DACT3, NOL3, GDPD5, BMP7, CD44, RFX4, SIX3, DKK1, CITED1, ADGRA2, BMP4, PHLDA3
negative regulation of signal transduction	1.30985e-08	<0.0001	39	14.5994	1324	ISL1, GSC, RGS3, SLIT2, CCDC3, BOK, CADM4, IRAK3, ZNF536, AMER2, MECOM, PDE10A, NDRG4, MESP1, BARX1, DLK1, ONECUT2, DKK2, NR4A2, NBL1, HTRA1, RGS20, APC2, CBLN1, CYP26A1, TWIST1, PDE4D, DACT3, NOL3, GDPD5, BMP7, CD44, RFX4, SIX3, DKK1, CITED1, ADGRA2, BMP4, PHLDA3
positive regulation of developmental process	1.05246e-07	<0.0001	39	15.7792	1431	WNT2B, ISL1, SLIT2, CYP1B1, LIMS2, CCDC3, TBX1, BMP1, MYOD1, NKX6-2, IRAK3, ETV5, PAX2, ALX1, NDRG4, MESP1, SLITRK2, SYT1, TBX5, NBL1, CBLN1, SLITRK1, TWIST1, ANKRD1, DMTN, ZNF703, CBLN2, SPHK1, ADGRB1, GDPD5, NKX6-1, ASIC2, BMP7, TFAP2A, ZFPM2, FOXC1, DKK1, PAX8, BMP4
cell-cell signaling	4.70323e-06	<0.0001	39	18.3595	1665	WNT2B, ISL1, GSC, SLC17A7, FAM107A, WLS, FGF17, PCDH8, SLC32A1, NRGN, ETV5, AMER2, PRKCE, MESP1, BARX1, SYT1, DKK2, NR4A2, TBX5, APC2, CBLN1, VGF, CACNG4, ZNF703, SORCS3, DACT3, NOS1, ADGRB1, DRD4, NKX6-1, ASIC2, SLC1A4, CPLX1, SIX3, DKK1, CITED1, ADGRA2, PAX8, BMP4
cell motility	1.90791e-05	<0.0001	39	19.4952	1768	VASH1, DNER, ISL1, FAM107A, CHL1, SLIT2, CYP1B1, TBX1, CADM4, SRCIN1, ALX1, PRKCE, NDRG4, MESP1, ONECUT2, NR4A2, TBX5, NBL1, PSTPIP2, APC2, DOCK10, CDH13, TWIST1, PDE4D, DMTN, ZNF703, SPHK1, ADGRB1, GBX2, NKX6-1, BMP7, CD44, ITGA4, SIX3, FOXC1, ADGRA2, NR4A3, BMP4, NR2F2
localization of cell	1.90791e-05	<0.0001	39	19.4952	1768	VASH1, DNER, ISL1, FAM107A, CHL1, SLIT2, CYP1B1, TBX1, CADM4, SRCIN1, ALX1, PRKCE, NDRG4, MESP1, ONECUT2, NR4A2, TBX5, NBL1, PSTPIP2, APC2, DOCK10, CDH13, TWIST1, PDE4D, DMTN, ZNF703, SPHK1, ADGRB1, GBX2, NKX6-1, BMP7, CD44, ITGA4, SIX3, FOXC1, ADGRA2, NR4A3, BMP4, NR2F2
head development	6.50717e-15	<0.0001	38	8.55674	776	IMMP2L, WNT2B, ISL1, GSC, DMBX1, ZFHX3, SLC17A7, SLIT2, HMX3, WLS, SLC32A1, TBX1, BOK, NRGN, PAX2, NDRG4, SYT1, PCDH19, NR4A2, EPHA7, SOX3, CBLN1, KCNC1, HES5, CDH22, GDPD5, GBX2, BMP7, PAX5, RFX4, SIX3, FOXC1, DKK1, ZIC1, CITED1, NR4A3, BMP4, NR2F2
cell migration	5.28059e-06	<0.0001	38	17.742	1609	VASH1, DNER, ISL1, FAM107A, CHL1, SLIT2, CYP1B1, TBX1, SRCIN1, ALX1, PRKCE, NDRG4, MESP1, ONECUT2, NR4A2, TBX5, NBL1, PSTPIP2, APC2, DOCK10, CDH13, TWIST1, PDE4D, DMTN, ZNF703, SPHK1, ADGRB1, GBX2, NKX6-1, BMP7, CD44, ITGA4, SIX3, FOXC1, ADGRA2, NR4A3, BMP4, NR2F2
pattern specification process	4.53736e-22	<0.0001	37	4.91792	446	WNT2B, ISL1, GSC, IRX2, WLS, PCDH8, TBX1, BMI1, NKX6-2, PAX2, ALX1, NDRG4, MESP1, BARX1, TBX5, NBL1, APC2, DMRT3, DBX1, ALX4, HES5, PAX7, GBX2, NKX6-1, BMP7, HES4, RFX4, SIX3, FOXC1, DKK1, ZIC1, CITED1, PAX8, LMX1B, HOXC4, BMP4, NR2F2
brain development	5.82054e-15	<0.0001	37	8.07156	732	IMMP2L, WNT2B, ISL1, GSC, DMBX1, ZFHX3, SLC17A7, SLIT2, HMX3, WLS, SLC32A1, BOK, NRGN, PAX2, NDRG4, SYT1, PCDH19, NR4A2, EPHA7, SOX3, CBLN1, KCNC1, HES5, CDH22, GDPD5, GBX2, BMP7, PAX5, RFX4, SIX3, FOXC1, DKK1, ZIC1, CITED1, NR4A3, BMP4, NR2F2
anatomical structure formation involved in morphogenesis	7.05482e-09	<0.0001	37	13.0556	1184	VASH1, WNT2B, ISL1, GSC, IRX2, SLIT2, CYP1B1, WLS, COL12A1, PCDH8, TBX1, MYOD1, PAX2, ALX1, MESP1, TBX5, HTRA1, CBLN1, CDH13, TWIST1, ANKRD1, NFKB2, HES5, SPHK1, NOS1, ADGRB1, GBX2, BMP7, TFAP2A, ITGA4, FOXC1, DKK1, TMOD1, ADGRA2, PAX8, NR4A3, BMP4
epithelium development	8.51927e-08	<0.0001	37	14.3678	1303	WNT2B, GSC, IRX2, SLIT2, PCDH8, TBX1, ETV5, PAX2, ALX1, NDRG4, MESP1, BARX1, ONECUT2, EPHA7, TBX5, LOXL3, TWIST1, PDE4D, DLX3, ASTN2, ALX4, ZNF703, HES5, PAX7, GBX2, NKX6-1, BMP7, TFAP2A, CD44, SIX3, FOXC1, DKK1, TMOD1, CITED1, PAX8, BMP4, NR2F2
regulation of cell proliferation	6.14732e-05	<0.0001	37	19.0542	1728	VASH1, ISL1, CYP1B1, LIMS2, FGF17, TBX1, MYOD1, BOK, BMI1, CADM4, LMO1, ETV5, PAX2, NDRG4, ST8SIA1, BNC1, TBX5, HTRA1, NDRG1, SGPP2, CDH13, TWIST1, ZNF703, HES5, CDKN2B, SPHK1, ADGRB1, PAX7, BMP7, TFAP2A, ITGA4, SIX3, ZFPM2, CITED1, NR4A3, BMP4, NR2F2
response to endogenous stimulus	7.03038e-05	<0.0001	36	18.4367	1672	ISL1, ZFHX3, FAM107A, SLIT2, FGF17, TBX1, MYOD1, PAX2, PRKCE, LMO2, ONECUT2, CPEB1, NR4A2, NBL1, HTRA1, VGF, CDH13, PDE4D, ANKRD1, DMTN, KCNC1, ZNF703, HES5, CDKN2B, NOS1, NKX6-1, BMP7, CD44, ITGA4, FOXC1, DKK1, CITED1, PAX8, NR4A3, BMP4, NR2F2
regulation of protein modification process	0.00148573	0.002	35	20.8405	1890	ISL1, RGS3, FAM107A, SLIT2, PPP1R14C, TBX1, PPP2R2C, BMI1, CADM4, IRAK3, DGKQ, SRCIN1, MECOM, PRKCE, NDRG4, EPHA7, SHC2, TWIST1, PDE4D, DMTN, HES5, CDKN2B, SPHK1, NOS1, ADGRB1, PAX7, DRD4, SNTA1, BMP7, CD44, PAX5, DKK1, ELFN2, BMP4, NR2F2
apoptotic process	0.00402526	0.002	35	22.1306	2007	ISL1, CHL1, SLIT2, CYP1B1, LIMS2, TBX1, BOK, PAX2, MECOM, PRKCE, PLAGL1, NR4A2, EPHA7, NDRG1, TWIST1, ANKRD1, MT1F, ALX4, SPHK1, NOL3, PAX7, ASIC2, BMP7, TFAP2A, CD44, ITGA4, SIX3, FOXC1, DKK1, CITED1, PAX8, NR4A3, BMP4, PHLDA3, NGEF
cell adhesion	5.28043e-06	<0.0001	35	15.6579	1420	ZFHX3, FAM107A, ARHGAP6, CHL1, CYP1B1, LIMS2, COL12A1, PCDH8, SPON1, CADM4, STXBP6, SRCIN1, PRKCE, DCHS2, SLITRK2, ONECUT2, ROBO3, PCDH19, EPHA7, LOXL3, CBLN1, PAG1, SLITRK1, CDH13, DMTN, ZNF703, HES5, FBLN7, CDH22, ADGRB1, BMP7, CD44, ITGA4, NR4A3, BMP4
biological adhesion	5.88346e-06	<0.0001	35	15.7351	1427	ZFHX3, FAM107A, ARHGAP6, CHL1, CYP1B1, LIMS2, COL12A1, PCDH8, SPON1, CADM4, STXBP6, SRCIN1, PRKCE, DCHS2, SLITRK2, ONECUT2, ROBO3, PCDH19, EPHA7, LOXL3, CBLN1, PAG1, SLITRK1, CDH13, DMTN, ZNF703, HES5, FBLN7, CDH22, ADGRB1, BMP7, CD44, ITGA4, NR4A3, BMP4
cell projection organization	4.95933e-05	<0.0001	35	17.4002	1578	LINGO1, ISL1, CHL1, SLIT2, SPAG6, PAX2, SRCIN1, NDRG4, SLITRK2, DOK1, ONECUT2, SYT1, ROBO3, NR4A2, EPHA7, NBL1, TBC1D30, SLITRK1, DOCK10, CDH13, ANKRD1, DMTN, EPHA10, HES5, ADGRB1, GDPD5, GBX2, NKX6-1, BMP7, CD44, ITGA4, RFX4, DKK1, NR4A3, NGEF
positive regulation of cell communication	0.00119088	<0.0001	35	20.5759	1866	ISL1, FAM107A, ARHGAP6, CYP1B1, LIMS2, WLS, FGF17, TBX1, BOK, NRGN, PRKCE, NDRG4, MESP1, DOK1, SYT1, DKK2, LOXL3, PAG1, SHC2, CDH13, ANKRD1, CACNG4, DMTN, HES5, CDKN2B, SPHK1, NOS1, DRD4, NKX6-1, BMP7, CD44, DKK1, CITED1, ADGRA2, BMP4
positive regulation of signaling	0.00128287	<0.0001	35	20.6641	1874	ISL1, FAM107A, ARHGAP6, CYP1B1, LIMS2, WLS, FGF17, TBX1, BOK, NRGN, PRKCE, NDRG4, MESP1, DOK1, SYT1, DKK2, LOXL3, PAG1, SHC2, CDH13, ANKRD1, CACNG4, DMTN, HES5, CDKN2B, SPHK1, NOS1, DRD4, NKX6-1, BMP7, CD44, DKK1, CITED1, ADGRA2, BMP4
regulation of intracellular signal transduction	0.00531864	0.009	34	21.7006	1968	ISL1, RGS3, ARHGAP6, SLIT2, CYP1B1, WLS, FGF17, TBX1, BOK, CADM4, IRAK3, DGKQ, MECOM, PRKCE, PDE10A, NDRG4, EPHA7, SHC2, CDH13, TWIST1, PDE4D, ANKRD1, HES5, SPHK1, NOS1, NOL3, DRD4, BMP7, CD44, DKK1, ARHGEF25, BMP4, PHLDA3, NGEF
regulation of nervous system development	5.97636e-10	<0.0001	34	10.2438	929	LINGO1, ISL1, ZFHX3, SLIT2, IL1RAPL2, NKX6-2, ETV5, PAX2, ZNF536, SRCIN1, NDRG4, SLITRK2, SYT1, EPHA7, NBL1, SOX3, CBLN1, SLITRK1, ANKRD1, HES5, CBLN2, NOS1, ADGRB1, GDPD5, GBX2, NKX6-1, ASIC2, BMP7, HES4, RFX4, SIX3, DKK1, BMP4, NGEF
regulation of anatomical structure morphogenesis	1.64747e-07	<0.0001	34	12.8461	1165	VASH1, LINGO1, WNT2B, ISL1, SLIT2, CYP1B1, LIMS2, TBX1, MYOD1, ETV5, PAX2, SRCIN1, MESP1, SYT1, EPHA7, TBX5, SLITRK1, TWIST1, DMTN, DMRT3, HES5, SPHK1, ADGRB1, NKX6-1, BMP7, TFAP2A, CD44, FOXC1, DKK1, CITED1, ADGRA2, PAX8, BMP4, NGEF
plasma membrane bounded cell projection organization	7.08846e-05	<0.0001	34	16.9812	1540	LINGO1, ISL1, CHL1, SLIT2, PAX2, SRCIN1, NDRG4, SLITRK2, DOK1, ONECUT2, SYT1, ROBO3, NR4A2, EPHA7, NBL1, TBC1D30, SLITRK1, DOCK10, CDH13, ANKRD1, DMTN, EPHA10, HES5, ADGRB1, GDPD5, GBX2, NKX6-1, BMP7, CD44, ITGA4, RFX4, DKK1, NR4A3, NGEF
regulation of cell death	0.000801548	<0.0001	34	19.3409	1754	ISL1, CHL1, SLIT2, CYP1B1, LIMS2, TBX1, BOK, PAX2, MECOM, NR4A2, EPHA7, NDRG1, TWIST1, ANKRD1, MT1F, ALX4, SPHK1, NOL3, PAX7, ASIC2, BMP7, TFAP2A, CD44, TTPA, ITGA4, ZFPM2, FOXC1, DKK1, CITED1, PAX8, NR4A3, BMP4, PHLDA3, NGEF
regulation of transport	0.00559141	0.004	33	20.9508	1900	ISL1, SLC17A7, WLS, AHNAK, BOK, STXBP6, DGKQ, SRCIN1, PRKCE, NDRG4, SYT1, REEP1, CDH13, TWIST1, PDE4D, ANKRD1, CACNG4, DMTN, KCNC1, SPHK1, NOS1, DRD4, KCNA2, SNTA1, NKX6-1, ASIC2, PRKG2, CPLX1, DKK1, ZIC1, PAX8, NR4A3, BMP4
negative regulation of transcription by RNA polymerase II	3.33896e-10	<0.0001	33	9.48298	860	ISL1, GSC, DMBX1, ZFHX3, IRX2, HMX1, TBX1, BMI1, NKX6-2, LMO1, ZNF536, NPAS1, ALX1, NR4A2, TBX5, TWIST1, ANKRD1, NFKB2, NFIX, BACH2, HES5, NKX6-1, TFAP2A, PAX5, HES4, ZFPM2, FOXC1, DKK1, NR4A3, NFIC, IRF8, BMP4, NR2F2
tube development	2.20501e-07	<0.0001	33	12.383	1123	VASH1, WNT2B, ISL1, GSC, IRX2, SLIT2, CYP1B1, TBX1, ETV5, PAX2, ALX1, NDRG4, MESP1, EPHA7, TBX5, LOXL3, CDH13, TWIST1, ALX4, HES5, SPHK1, ADGRB1, PAX7, GBX2, BMP7, ZFPM2, FOXC1, CITED1, ADGRA2, PAX8, NR4A3, BMP4, NR2F2
negative regulation of multicellular organismal process	7.88965e-06	<0.0001	33	14.5773	1322	VASH1, LINGO1, ISL1, SLIT2, LIMS2, NKX6-2, IRAK3, PAX2, ZNF536, MESP1, EPHA7, TBX5, SOX3, LOXL3, CBLN1, TWIST1, PDE4D, HES5, DACT3, ADGRB1, NKX6-1, BMP7, HES4, RFX4, SIX3, ZFPM2, FOXC1, DKK1, CITED1, PAX8, BMP4, NR2F2, NGEF
tissue morphogenesis	2.70418e-12	<0.0001	32	7.43201	674	WNT2B, ISL1, IRX2, SLIT2, WLS, COL12A1, PCDH8, TBX1, ETV5, PAX2, ALX1, NDRG4, MESP1, EPHA7, TBX5, TWIST1, ANKRD1, ASTN2, HES5, PAX7, GBX2, BMP7, TFAP2A, CD44, SIX3, ZFPM2, FOXC1, DKK1, CITED1, PAX8, NR4A3, BMP4
negative regulation of developmental process	1.5307e-07	<0.0001	32	11.5781	1050	VASH1, LINGO1, ISL1, SLIT2, LIMS2, TBX1, NKX6-2, PAX2, ZNF536, MESP1, EPHA7, TBX5, SOX3, LOXL3, TWIST1, DMTN, HES5, DACT3, ADGRB1, NKX6-1, BMP7, TTPA, HES4, RFX4, SIX3, ZFPM2, FOXC1, DKK1, CITED1, PAX8, BMP4, NGEF
regulation of programmed cell death	0.000933645	<0.0001	32	17.9625	1629	ISL1, CHL1, SLIT2, CYP1B1, LIMS2, TBX1, BOK, PAX2, MECOM, NR4A2, EPHA7, NDRG1, TWIST1, ANKRD1, MT1F, ALX4, SPHK1, NOL3, PAX7, ASIC2, BMP7, TFAP2A, CD44, ITGA4, FOXC1, DKK1, CITED1, PAX8, NR4A3, BMP4, PHLDA3, NGEF
positive regulation of signal transduction	0.00378245	0.003	31	18.8116	1706	ISL1, ARHGAP6, CYP1B1, LIMS2, WLS, FGF17, TBX1, BOK, PRKCE, NDRG4, MESP1, DOK1, DKK2, LOXL3, PAG1, SHC2, CDH13, ANKRD1, CACNG4, DMTN, HES5, CDKN2B, SPHK1, NOS1, DRD4, BMP7, CD44, DKK1, CITED1, ADGRA2, BMP4
regionalization	2.99621e-19	<0.0001	31	3.90346	354	WNT2B, ISL1, GSC, IRX2, WLS, PCDH8, TBX1, BMI1, NKX6-2, PAX2, ALX1, MESP1, BARX1, NBL1, DMRT3, DBX1, ALX4, HES5, PAX7, GBX2, NKX6-1, HES4, RFX4, SIX3, FOXC1, DKK1, PAX8, LMX1B, HOXC4, BMP4, NR2F2
cellular component morphogenesis	2.98107e-06	<0.0001	31	12.6146	1144	LINGO1, ISL1, CHL1, SLIT2, LIMS2, COL12A1, PAX2, SRCIN1, SLITRK2, DOK1, SYT1, ROBO3, NR4A2, EPHA7, NBL1, SLITRK1, DOCK10, CDH13, ANKRD1, DMTN, EPHA10, ADGRB1, GBX2, NKX6-1, BMP7, CD44, ITGA4, DKK1, TMOD1, NR4A3, NGEF
cellular response to endogenous stimulus	0.00015456	<0.0001	31	15.4815	1404	ISL1, FAM107A, SLIT2, FGF17, TBX1, MYOD1, PAX2, PRKCE, LMO2, ONECUT2, CPEB1, NR4A2, NBL1, HTRA1, PDE4D, ANKRD1, DMTN, ZNF703, HES5, CDKN2B, NKX6-1, BMP7, CD44, ITGA4, FOXC1, DKK1, CITED1, PAX8, NR4A3, BMP4, NR2F2
regulation of apoptotic process	0.00145399	<0.0001	31	17.6758	1603	ISL1, CHL1, SLIT2, CYP1B1, LIMS2, TBX1, BOK, PAX2, NR4A2, EPHA7, NDRG1, TWIST1, ANKRD1, MT1F, ALX4, SPHK1, NOL3, PAX7, ASIC2, BMP7, TFAP2A, CD44, ITGA4, FOXC1, DKK1, CITED1, PAX8, NR4A3, BMP4, PHLDA3, NGEF
response to oxygen-containing compound	0.00471558	0.008	30	18.2933	1659	SLIT2, CYP1B1, TBX1, MYOD1, IRAK3, DGKQ, PAX2, PRKCE, CPEB1, NR4A2, CYP26A1, VGF, PDE4D, ANKRD1, NFKB2, MT1F, CACNG4, DMTN, ZNF703, NOS1, DRD4, NKX6-1, BMP7, ITGA4, DKK1, COLEC12, CITED1, NR4A3, IRF8, NR2F2
regulation of cell development	2.21797e-07	<0.0001	30	10.5636	958	LINGO1, ISL1, ZFHX3, SLIT2, LIMS2, MYOD1, NKX6-2, ETV5, ZNF536, SRCIN1, NDRG4, SYT1, EPHA7, NBL1, SOX3, SLITRK1, ANKRD1, DMTN, HES5, NOS1, GDPD5, NKX6-1, BMP7, TTPA, HES4, SIX3, DKK1, ADGRA2, BMP4, NGEF
embryonic morphogenesis	1.57779e-11	<0.0001	29	6.53885	593	WNT2B, GSC, IRX2, HMX3, WLS, COL12A1, PCDH8, TBX1, PAX2, ALX1, NDRG4, MESP1, TBX5, TWIST1, ALX4, HES5, GBX2, BMP7, TFAP2A, PAX5, ITGA4, SIX3, FOXC1, DKK1, ZIC1, PAX8, NR4A3, HOXC4, BMP4
tube morphogenesis	3.86758e-07	<0.0001	29	10.2438	929	VASH1, WNT2B, ISL1, IRX2, SLIT2, CYP1B1, TBX1, ETV5, PAX2, ALX1, NDRG4, MESP1, EPHA7, TBX5, CDH13, TWIST1, HES5, SPHK1, ADGRB1, GBX2, BMP7, ZFPM2, FOXC1, CITED1, ADGRA2, PAX8, NR4A3, BMP4, NR2F2
cell morphogenesis	3.59177e-06	<0.0001	29	11.4457	1038	LINGO1, ISL1, CHL1, SLIT2, LIMS2, COL12A1, PAX2, SRCIN1, SLITRK2, DOK1, SYT1, ROBO3, NR4A2, EPHA7, NBL1, SLITRK1, DOCK10, CDH13, DMTN, EPHA10, ADGRB1, GBX2, NKX6-1, BMP7, CD44, ITGA4, DKK1, NR4A3, NGEF
neuron development	1.41219e-05	<0.0001	29	12.2948	1115	LINGO1, ISL1, CHL1, SLIT2, PAX2, SRCIN1, NDRG4, SLITRK2, DOK1, ONECUT2, SYT1, ROBO3, NR4A2, EPHA7, NBL1, SLITRK1, DOCK10, ANKRD1, EPHA10, HES5, ADGRB1, GDPD5, GBX2, NKX6-1, BMP7, ITGA4, DKK1, NR4A3, NGEF
neuron projection development	4.28074e-06	<0.0001	28	10.9165	990	LINGO1, ISL1, CHL1, SLIT2, PAX2, SRCIN1, NDRG4, SLITRK2, DOK1, SYT1, ROBO3, NR4A2, EPHA7, NBL1, SLITRK1, DOCK10, ANKRD1, EPHA10, HES5, ADGRB1, GDPD5, GBX2, NKX6-1, BMP7, ITGA4, DKK1, NR4A3, NGEF
positive regulation of cell differentiation	5.47653e-06	<0.0001	28	11.0598	1003	ISL1, SLIT2, LIMS2, CCDC3, TBX1, MYOD1, NKX6-2, ETV5, PAX2, ALX1, NDRG4, MESP1, SYT1, TBX5, NBL1, SLITRK1, TWIST1, ANKRD1, DMTN, ZNF703, ADGRB1, GDPD5, NKX6-1, BMP7, FOXC1, DKK1, PAX8, BMP4
negative regulation of protein metabolic process	0.000696984	0.002	26	13.188	1196	RGS3, SLIT2, PPP1R14C, SPON1, CADM4, IRAK3, DGKQ, PAX2, SRCIN1, MECOM, PRKCE, CPEB1, TWIST1, PDE4D, DMTN, CDKN2B, ADGRB1, NOL3, SNTA1, BMP7, CD44, PAX5, DKK1, ELFN2, BMP4, NR2F2
chordate embryonic development	8.02649e-09	<0.0001	26	6.99094	634	VASH1, ISL1, NPM2, GSC, PCDH8, TBX1, PAX2, ALX1, MESP1, TWIST1, ALX4, HES5, PAX7, GBX2, BMP7, TFAP2A, TTPA, PAX5, ZFPM2, FOXC1, DKK1, CITED1, LMX1B, HOXC4, BMP4, NR2F2
embryo development ending in birth or egg hatching	1.37793e-08	<0.0001	26	7.1784	651	VASH1, ISL1, NPM2, GSC, PCDH8, TBX1, PAX2, ALX1, MESP1, TWIST1, ALX4, HES5, PAX7, GBX2, BMP7, TFAP2A, TTPA, PAX5, ZFPM2, FOXC1, DKK1, CITED1, LMX1B, HOXC4, BMP4, NR2F2
regulation of locomotion	0.000181136	<0.0001	26	12.0743	1095	VASH1, FAM107A, SLIT2, CYP1B1, CADM4, SRCIN1, PRKCE, NDRG4, ONECUT2, TBX5, NBL1, DOCK10, CDH13, TWIST1, DMTN, ZNF703, SPHK1, ADGRB1, NKX6-1, BMP7, ITGA4, ADGRA2, VPS37B, NR4A3, BMP4, NR2F2
regulation of cellular component movement	0.000221128	<0.0001	26	12.2286	1109	VASH1, FAM107A, SLIT2, CYP1B1, CADM4, SRCIN1, PRKCE, NDRG4, ONECUT2, TBX5, NBL1, DOCK10, CDH13, TWIST1, PDE4D, DMTN, ZNF703, SPHK1, ADGRB1, NKX6-1, BMP7, ITGA4, ADGRA2, NR4A3, BMP4, NR2F2
negative regulation of cellular protein metabolic process	0.000665486	0.002	25	12.4271	1127	RGS3, SLIT2, PPP1R14C, CADM4, IRAK3, DGKQ, PAX2, SRCIN1, MECOM, PRKCE, CPEB1, TWIST1, PDE4D, DMTN, CDKN2B, ADGRB1, NOL3, SNTA1, BMP7, CD44, PAX5, DKK1, ELFN2, BMP4, NR2F2
embryonic organ development	1.47911e-11	<0.0001	25	4.79662	435	VASH1, GSC, HMX3, TBX1, PAX2, ALX1, NDRG4, MESP1, TWIST1, ALX4, GBX2, BMP7, TFAP2A, TTPA, PAX5, SIX3, ZFPM2, FOXC1, ZIC1, CITED1, PAX8, NR4A3, HOXC4, BMP4, NR2F2
cell morphogenesis involved in differentiation	8.00239e-07	<0.0001	25	8.25902	749	LINGO1, ISL1, CHL1, SLIT2, LIMS2, COL12A1, PAX2, SRCIN1, SLITRK2, DOK1, ROBO3, NR4A2, EPHA7, SLITRK1, DOCK10, DMTN, EPHA10, ADGRB1, GBX2, NKX6-1, BMP7, ITGA4, DKK1, NR4A3, NGEF
negative regulation of cell differentiation	8.8186e-07	<0.0001	25	8.30312	753	LINGO1, ISL1, SLIT2, TBX1, NKX6-2, ZNF536, MESP1, EPHA7, TBX5, SOX3, LOXL3, TWIST1, DMTN, HES5, DACT3, NKX6-1, BMP7, TTPA, HES4, SIX3, ZFPM2, DKK1, CITED1, BMP4, NGEF
regulation of neurogenesis	4.40626e-06	<0.0001	25	9.08602	824	LINGO1, ISL1, ZFHX3, SLIT2, NKX6-2, ETV5, ZNF536, SRCIN1, NDRG4, SYT1, EPHA7, NBL1, SOX3, SLITRK1, ANKRD1, HES5, NOS1, GDPD5, NKX6-1, BMP7, HES4, SIX3, DKK1, BMP4, NGEF
regulation of cell motility	0.000161401	<0.0001	25	11.3024	1025	VASH1, FAM107A, SLIT2, CYP1B1, CADM4, SRCIN1, PRKCE, NDRG4, ONECUT2, TBX5, NBL1, DOCK10, CDH13, TWIST1, DMTN, ZNF703, SPHK1, ADGRB1, NKX6-1, BMP7, ITGA4, ADGRA2, NR4A3, BMP4, NR2F2
negative regulation of cell death	0.000184649	<0.0001	25	11.4016	1034	ISL1, CHL1, LIMS2, TBX1, BOK, PAX2, MECOM, NR4A2, TWIST1, MT1F, SPHK1, NOL3, PAX7, ASIC2, BMP7, TFAP2A, CD44, TTPA, ZFPM2, FOXC1, DKK1, CITED1, PAX8, NR4A3, BMP4
circulatory system development	0.00124511	<0.0001	25	12.9895	1178	IMMP2L, VASH1, ISL1, SLIT2, CYP1B1, TBX1, NDRG4, MESP1, TBX5, CDH13, TWIST1, ANKRD1, DLX3, SPHK1, ADGRB1, GBX2, BMP7, ZFPM2, FOXC1, DKK1, CITED1, ADGRA2, PAX8, BMP4, NR2F2
regulation of organelle organization	0.00878775	0.006	24	14.3127	1298	ISL1, NPM2, FAM107A, ARHGAP6, SLIT2, BOK, STXBP6, PRKCE, SYT1, APC2, TBC1D30, CBLN1, TWIST1, DMTN, RASSF1, SPHK1, NOS1, NOL3, PAX7, BMP7, CPLX1, PAX5, TMOD1, BMP4
plasma membrane bounded cell projection morphogenesis	3.56254e-07	<0.0001	24	7.35482	667	LINGO1, ISL1, CHL1, SLIT2, PAX2, SRCIN1, SLITRK2, DOK1, SYT1, ROBO3, NR4A2, EPHA7, NBL1, SLITRK1, DOCK10, EPHA10, ADGRB1, GBX2, NKX6-1, BMP7, CD44, ITGA4, NR4A3, NGEF
cell projection morphogenesis	3.96802e-07	<0.0001	24	7.39893	671	LINGO1, ISL1, CHL1, SLIT2, PAX2, SRCIN1, SLITRK2, DOK1, SYT1, ROBO3, NR4A2, EPHA7, NBL1, SLITRK1, DOCK10, EPHA10, ADGRB1, GBX2, NKX6-1, BMP7, CD44, ITGA4, NR4A3, NGEF
cell part morphogenesis	6.71353e-07	<0.0001	24	7.61947	691	LINGO1, ISL1, CHL1, SLIT2, PAX2, SRCIN1, SLITRK2, DOK1, SYT1, ROBO3, NR4A2, EPHA7, NBL1, SLITRK1, DOCK10, EPHA10, ADGRB1, GBX2, NKX6-1, BMP7, CD44, ITGA4, NR4A3, NGEF
response to growth factor	2.03447e-06	<0.0001	24	8.11567	736	ZFHX3, SLIT2, FGF17, TBX1, CADM4, PAX2, ONECUT2, NBL1, HTRA1, TWIST1, ANKRD1, KCNC1, ZNF703, HES5, CDKN2B, SPHK1, NOS1, BMP7, CD44, FOXC1, DKK1, CITED1, ADGRA2, BMP4
enzyme linked receptor protein signaling pathway	0.00142099	0.003	23	11.6552	1057	FGF17, CADM4, DGKQ, NDRG4, DOK1, ONECUT2, EPHA7, NBL1, HTRA1, SHC2, CDH13, EPHA10, ZNF703, HES5, CDKN2B, BMP7, FOXC1, DKK1, CITED1, ADGRA2, NR4A3, BMP4, NGEF
negative regulation of molecular function	0.00542476	0.003	23	12.9785	1177	ISL1, RGS3, SLIT2, CYP1B1, PPP1R14C, IRAK3, PAX2, SRCIN1, PRKCE, DKK2, TWIST1, CNRIP1, CDKN2B, NOS1, NOL3, DRD4, BMP7, CD44, ITGA4, DKK1, ELFN2, BMP4, NR2F2
morphogenesis of an epithelium	3.99425e-08	<0.0001	23	6.03162	547	WNT2B, IRX2, SLIT2, PCDH8, TBX1, ETV5, PAX2, ALX1, NDRG4, MESP1, EPHA7, TBX5, TWIST1, ASTN2, HES5, GBX2, BMP7, TFAP2A, CD44, DKK1, CITED1, PAX8, BMP4
behavior	2.10582e-07	<0.0001	23	6.61603	600	DMBX1, ZFHX3, SLC17A7, CHL1, NAV2, TBX1, NRGN, ETV5, NPAS1, PRKCE, NDRG4, NR4A2, SLITRK1, DMRT3, SORCS3, DRD4, KCNA2, PAX5, SIX3, DKK1, ZIC1, TMOD1, NR4A3
neuron projection morphogenesis	9.20112e-07	<0.0001	23	7.20045	653	LINGO1, ISL1, CHL1, SLIT2, PAX2, SRCIN1, SLITRK2, DOK1, SYT1, ROBO3, NR4A2, EPHA7, NBL1, SLITRK1, DOCK10, EPHA10, ADGRB1, GBX2, NKX6-1, BMP7, ITGA4, NR4A3, NGEF
regulation of neuron differentiation	1.07599e-06	<0.0001	23	7.26661	659	LINGO1, ISL1, ZFHX3, SLIT2, ETV5, ZNF536, SRCIN1, NDRG4, SYT1, EPHA7, NBL1, SOX3, SLITRK1, ANKRD1, HES5, GDPD5, NKX6-1, BMP7, HES4, SIX3, DKK1, BMP4, NGEF
negative regulation of programmed cell death	0.000295586	<0.0001	23	10.3872	942	ISL1, CHL1, LIMS2, TBX1, BOK, PAX2, MECOM, NR4A2, TWIST1, MT1F, SPHK1, NOL3, PAX7, ASIC2, BMP7, TFAP2A, CD44, FOXC1, DKK1, CITED1, PAX8, NR4A3, BMP4
regulation of cell migration	0.000391715	<0.0001	23	10.5967	961	VASH1, FAM107A, SLIT2, CYP1B1, SRCIN1, PRKCE, NDRG4, ONECUT2, TBX5, NBL1, DOCK10, CDH13, DMTN, ZNF703, SPHK1, ADGRB1, NKX6-1, BMP7, ITGA4, ADGRA2, NR4A3, BMP4, NR2F2
cell-cell adhesion	0.000179687	0.001	22	9.37271	850	CYP1B1, LIMS2, PCDH8, STXBP6, DCHS2, SLITRK2, ROBO3, PCDH19, EPHA7, LOXL3, CBLN1, PAG1, SLITRK1, CDH13, DMTN, ZNF703, CDH22, BMP7, CD44, ITGA4, NR4A3, BMP4
response to organic cyclic compound	0.000517693	0.002	22	10.1225	918	ISL1, FAM107A, SLIT2, CYP1B1, MYOD1, IRAK3, DGKQ, PRKCE, NR4A2, VGF, PDE4D, ANKRD1, CACNG4, DMTN, ZNF703, DRD4, BMP7, COLEC12, CITED1, NR4A3, BMP4, NR2F2
cellular response to growth factor stimulus	1.14354e-05	<0.0001	22	7.78487	706	SLIT2, FGF17, TBX1, CADM4, PAX2, ONECUT2, NBL1, HTRA1, TWIST1, ANKRD1, ZNF703, HES5, CDKN2B, SPHK1, NOS1, BMP7, CD44, FOXC1, DKK1, CITED1, ADGRA2, BMP4
negative regulation of apoptotic process	0.000540808	<0.0001	22	10.1556	921	ISL1, CHL1, LIMS2, TBX1, BOK, PAX2, NR4A2, TWIST1, MT1F, SPHK1, NOL3, PAX7, ASIC2, BMP7, TFAP2A, CD44, FOXC1, DKK1, CITED1, PAX8, NR4A3, BMP4
response to lipid	0.000642526	<0.0001	22	10.2879	933	ISL1, FAM107A, SLIT2, TBX1, MYOD1, IRAK3, PAX2, PRKCE, NR4A2, CYP26A1, PDE4D, ANKRD1, NFKB2, ZNF703, NOS1, BMP7, DKK1, CITED1, NR4A3, IRF8, BMP4, NR2F2
positive regulation of cell proliferation	0.00215571	0.003	21	10.5857	960	ISL1, FGF17, TBX1, BMI1, ETV5, PAX2, ST8SIA1, BNC1, TBX5, HTRA1, CDH13, TWIST1, ZNF703, HES5, SPHK1, PAX7, ITGA4, ZFPM2, CITED1, NR4A3, BMP4
growth	0.00324975	0.004	21	10.9606	994	DMBX1, FAM107A, SLIT2, COL12A1, MYOD1, NDRG4, MESP1, SYT1, EPHA7, TBX5, SLITRK1, PDE4D, MT1F, SPHK1, DACT3, PAX7, NKX6-1, ITGA4, ZFPM2, FOXC1, BMP4
cell morphogenesis involved in neuron differentiation	2.53383e-06	<0.0001	21	6.52782	592	LINGO1, ISL1, CHL1, SLIT2, PAX2, SRCIN1, SLITRK2, DOK1, ROBO3, NR4A2, EPHA7, SLITRK1, DOCK10, EPHA10, ADGRB1, GBX2, NKX6-1, BMP7, ITGA4, NR4A3, NGEF
negative regulation of protein modification process	5.19482e-06	<0.0001	21	6.83657	620	RGS3, SLIT2, PPP1R14C, CADM4, IRAK3, DGKQ, SRCIN1, MECOM, PRKCE, TWIST1, PDE4D, DMTN, CDKN2B, ADGRB1, SNTA1, BMP7, PAX5, DKK1, ELFN2, BMP4, NR2F2
muscle structure development	1.87612e-05	<0.0001	21	7.44304	675	DNER, ISL1, GSC, ZFHX3, TBX1, MYOD1, MESP1, TBX5, TWIST1, ANKRD1, ALX4, NOS1, ADGRB1, PAX7, PAX5, ZFPM2, FOXC1, DKK1, TMOD1, BMP4, NR2F2
developmental process involved in reproduction	1.96017e-05	<0.0001	21	7.46509	677	IMMP2L, VASH1, WNT2B, NPM2, SLIT2, SPAG6, OCA2, BOK, ETV5, HTRA1, SOX3, VGF, DLX3, DMRT3, BMP7, TTPA, ZFPM2, FOXC1, CITED1, BMP4, NR2F2
vasculature development	0.000216886	<0.0001	21	8.84343	802	IMMP2L, VASH1, ISL1, SLIT2, CYP1B1, TBX1, MESP1, TBX5, CDH13, TWIST1, DLX3, SPHK1, ADGRB1, GBX2, BMP7, ZFPM2, FOXC1, CITED1, ADGRA2, BMP4, NR2F2
cardiovascular system development	0.000252126	<0.0001	21	8.94267	811	IMMP2L, VASH1, ISL1, SLIT2, CYP1B1, TBX1, MESP1, TBX5, CDH13, TWIST1, DLX3, SPHK1, ADGRB1, GBX2, BMP7, ZFPM2, FOXC1, CITED1, ADGRA2, BMP4, NR2F2
regulation of cellular component biogenesis	0.00703968	0.007	20	10.9826	996	FAM107A, ARHGAP6, SLIT2, IL1RAPL2, STXBP6, PRKCE, SLITRK2, EPHA7, TBC1D30, CBLN1, SLITRK1, TWIST1, DMTN, CBLN2, SPHK1, ADGRB1, ASIC2, BMP7, DKK1, TMOD1
cell fate commitment	2.19339e-11	<0.0001	20	2.98824	271	WNT2B, ISL1, GSC, TBX1, MYOD1, NKX6-2, PAX2, MESP1, ONECUT2, TBX5, LOXL3, APC2, DMRT3, DBX1, HES5, PAX7, NKX6-1, DKK1, BMP4, NR2F2
sensory organ development	2.9892e-06	<0.0001	20	6.05367	549	WNT2B, GSC, SLC17A7, CYP1B1, HMX3, TBX1, PAX2, SOX3, TWIST1, HES5, GBX2, BMP7, TFAP2A, SIX3, FOXC1, ZIC1, TMOD1, PAX8, NR4A3, BMP4
cell surface receptor signaling pathway involved in cell-cell signaling	2.00861e-05	<0.0001	20	6.8917	625	WNT2B, ISL1, GSC, SLC17A7, WLS, AMER2, MESP1, BARX1, DKK2, NR4A2, APC2, CBLN1, ZNF703, DACT3, DRD4, SIX3, DKK1, CITED1, ADGRA2, BMP4
blood vessel development	0.000341814	<0.0001	20	8.49058	770	VASH1, ISL1, SLIT2, CYP1B1, TBX1, MESP1, TBX5, CDH13, TWIST1, DLX3, SPHK1, ADGRB1, GBX2, BMP7, ZFPM2, FOXC1, CITED1, ADGRA2, BMP4, NR2F2
embryonic organ morphogenesis	6.8228e-10	<0.0001	19	3.24186	294	GSC, HMX3, TBX1, PAX2, ALX1, NDRG4, MESP1, TWIST1, ALX4, GBX2, BMP7, TFAP2A, PAX5, SIX3, ZIC1, PAX8, NR4A3, HOXC4, BMP4
forebrain development	5.29894e-08	<0.0001	19	4.23426	384	WNT2B, ISL1, GSC, SLIT2, SLC32A1, NRGN, NR4A2, SOX3, KCNC1, HES5, GDPD5, GBX2, PAX5, RFX4, SIX3, DKK1, NR4A3, BMP4, NR2F2
positive regulation of nervous system development	1.05245e-05	<0.0001	19	6.03162	547	SLIT2, NKX6-2, ETV5, PAX2, NDRG4, SLITRK2, SYT1, NBL1, CBLN1, SLITRK1, ANKRD1, CBLN2, ADGRB1, GDPD5, NKX6-1, ASIC2, BMP7, DKK1, BMP4
regulation of cell adhesion	0.000265551	<0.0001	19	7.68563	697	ZFHX3, FAM107A, ARHGAP6, CYP1B1, LIMS2, PCDH8, PRKCE, ONECUT2, EPHA7, LOXL3, PAG1, CDH13, DMTN, ZNF703, BMP7, CD44, ITGA4, NR4A3, BMP4
negative regulation of cellular component organization	0.0016347	0.001	18	8.25902	749	LINGO1, FAM107A, ARHGAP6, SLIT2, BOK, IRAK3, EPHA7, APC2, TBC1D30, TWIST1, DMTN, NOL3, BMP7, PAX5, DKK1, TMOD1, BMP4, NGEF
epithelial cell differentiation	0.00253747	0.003	18	8.60084	780	TBX1, PAX2, MESP1, BARX1, ONECUT2, PDE4D, DLX3, ZNF703, HES5, NKX6-1, BMP7, SIX3, FOXC1, TMOD1, CITED1, PAX8, BMP4, NR2F2
muscle organ development	6.30426e-07	<0.0001	18	4.48788	407	DNER, ISL1, GSC, ZFHX3, TBX1, MYOD1, TBX5, TWIST1, ANKRD1, ALX4, ADGRB1, PAX7, PAX5, ZFPM2, FOXC1, DKK1, BMP4, NR2F2
ameboidal-type cell migration	4.29082e-06	<0.0001	18	5.13845	466	VASH1, ISL1, SLIT2, CYP1B1, TBX1, ALX1, PRKCE, MESP1, CDH13, TWIST1, DMTN, ADGRB1, GBX2, BMP7, ITGA4, ADGRA2, BMP4, NR2F2
axonogenesis	5.91976e-06	<0.0001	18	5.25975	477	LINGO1, ISL1, CHL1, SLIT2, PAX2, SLITRK2, DOK1, ROBO3, NR4A2, EPHA7, SLITRK1, EPHA10, ADGRB1, GBX2, NKX6-1, BMP7, ITGA4, NR4A3
axon development	2.05221e-05	<0.0001	18	5.76698	523	LINGO1, ISL1, CHL1, SLIT2, PAX2, SLITRK2, DOK1, ROBO3, NR4A2, EPHA7, SLITRK1, EPHA10, ADGRB1, GBX2, NKX6-1, BMP7, ITGA4, NR4A3
trans-synaptic signaling	0.00102044	<0.0001	18	7.91719	718	SLC17A7, FAM107A, PCDH8, SLC32A1, NRGN, ETV5, PRKCE, SYT1, CBLN1, CACNG4, SORCS3, NOS1, ADGRB1, DRD4, ASIC2, SLC1A4, CPLX1, DKK1
synaptic signaling	0.00112078	<0.0001	18	7.98335	724	SLC17A7, FAM107A, PCDH8, SLC32A1, NRGN, ETV5, PRKCE, SYT1, CBLN1, CACNG4, SORCS3, NOS1, ADGRB1, DRD4, ASIC2, SLC1A4, CPLX1, DKK1
blood vessel morphogenesis	0.00161554	0.001	17	7.57536	687	VASH1, ISL1, SLIT2, CYP1B1, TBX1, TBX5, CDH13, TWIST1, SPHK1, ADGRB1, GBX2, ZFPM2, FOXC1, CITED1, ADGRA2, BMP4, NR2F2
chemical synaptic transmission	0.00228132	0.004	17	7.82897	710	SLC17A7, FAM107A, PCDH8, SLC32A1, NRGN, ETV5, PRKCE, SYT1, CBLN1, CACNG4, SORCS3, ADGRB1, DRD4, ASIC2, SLC1A4, CPLX1, DKK1
anterograde trans-synaptic signaling	0.00228132	0.004	17	7.82897	710	SLC17A7, FAM107A, PCDH8, SLC32A1, NRGN, ETV5, PRKCE, SYT1, CBLN1, CACNG4, SORCS3, ADGRB1, DRD4, ASIC2, SLC1A4, CPLX1, DKK1
anterior/posterior pattern specification	3.41585e-10	<0.0001	17	2.41485	219	WNT2B, WLS, PCDH8, TBX1, ALX1, MESP1, BARX1, ALX4, HES5, GBX2, HES4, SIX3, FOXC1, DKK1, HOXC4, BMP4, NR2F2
regulation of animal organ morphogenesis	2.94533e-09	<0.0001	17	2.77873	252	WNT2B, ISL1, LIMS2, TBX1, ETV5, PAX2, MESP1, TBX5, TWIST1, DMRT3, BMP7, TFAP2A, FOXC1, DKK1, CITED1, PAX8, BMP4
epithelial tube morphogenesis	1.36575e-07	<0.0001	17	3.60574	327	WNT2B, IRX2, SLIT2, TBX1, ETV5, PAX2, ALX1, NDRG4, MESP1, EPHA7, TWIST1, HES5, GBX2, BMP7, CITED1, PAX8, BMP4
striated muscle tissue development	1.54116e-06	<0.0001	17	4.2894	389	DNER, ISL1, TBX1, MYOD1, NDRG4, MESP1, TBX5, TWIST1, ANKRD1, PAX7, BMP7, PAX5, ZFPM2, FOXC1, DKK1, BMP4, NR2F2
muscle tissue development	2.84097e-06	<0.0001	17	4.48788	407	DNER, ISL1, TBX1, MYOD1, NDRG4, MESP1, TBX5, TWIST1, ANKRD1, PAX7, BMP7, PAX5, ZFPM2, FOXC1, DKK1, BMP4, NR2F2
epithelial cell proliferation	1.16627e-05	<0.0001	17	4.99511	453	VASH1, ISL1, LIMS2, TBX1, PAX2, HTRA1, SGPP2, CDH13, TWIST1, ZNF703, HES5, CDKN2B, NKX6-1, ITGA4, NR4A3, BMP4, NR2F2
skeletal system development	7.81961e-05	<0.0001	17	5.81108	527	WNT2B, GSC, COL12A1, TBX1, BMP1, ALX1, TWIST1, ALX4, HES5, PAX7, BMP7, TFAP2A, CD44, PAX5, FOXC1, HOXC4, BMP4
negative regulation of phosphate metabolic process	0.000293146	<0.0001	17	6.49474	589	RGS3, SLIT2, PPP1R14C, CADM4, IRAK3, DGKQ, SRCIN1, MECOM, TWIST1, PDE4D, DMTN, CDKN2B, BMP7, DKK1, ELFN2, BMP4, NR2F2
negative regulation of phosphorus metabolic process	0.000298951	<0.0001	17	6.50577	590	RGS3, SLIT2, PPP1R14C, CADM4, IRAK3, DGKQ, SRCIN1, MECOM, TWIST1, PDE4D, DMTN, CDKN2B, BMP7, DKK1, ELFN2, BMP4, NR2F2
developmental growth	0.00138215	<0.0001	17	7.46509	677	DMBX1, SLIT2, COL12A1, MYOD1, NDRG4, MESP1, SYT1, EPHA7, TBX5, SLITRK1, PDE4D, PAX7, NKX6-1, ITGA4, ZFPM2, FOXC1, BMP4
positive regulation of cell development	0.000513373	0.002	16	6.19702	562	SLIT2, LIMS2, MYOD1, NKX6-2, ETV5, NDRG4, SYT1, NBL1, SLITRK1, ANKRD1, DMTN, GDPD5, NKX6-1, BMP7, DKK1, BMP4
mesenchyme development	7.71547e-08	<0.0001	16	3.0544	277	ISL1, GSC, TBX1, PAX2, ALX1, MESP1, TBX5, LOXL3, TWIST1, ZNF703, DACT3, GBX2, BMP7, ZFPM2, FOXC1, BMP4
negative regulation of cell development	1.12354e-06	<0.0001	16	3.72703	338	LINGO1, ISL1, SLIT2, NKX6-2, ZNF536, EPHA7, SOX3, DMTN, HES5, NKX6-1, BMP7, TTPA, HES4, SIX3, DKK1, NGEF
regulation of epithelial cell proliferation	7.77107e-06	<0.0001	16	4.3335	393	VASH1, ISL1, LIMS2, TBX1, PAX2, HTRA1, SGPP2, CDH13, TWIST1, ZNF703, HES5, CDKN2B, ITGA4, NR4A3, BMP4, NR2F2
synapse organization	1.48357e-05	<0.0001	16	4.56506	414	DNER, PCDH8, IL1RAPL2, ETV5, SRCIN1, SLITRK2, EPHA7, NDRG1, CBLN1, SLITRK1, DOCK10, CBLN2, ADGRB1, ASIC2, DKK1, NGEF
Wnt signaling pathway	0.000227646	<0.0001	16	5.75595	522	WNT2B, ISL1, GSC, WLS, AMER2, MESP1, BARX1, DKK2, NR4A2, APC2, ZNF703, DACT3, SIX3, DKK1, CITED1, ADGRA2
cell-cell signaling by wnt	0.00023761	<0.0001	16	5.778	524	WNT2B, ISL1, GSC, WLS, AMER2, MESP1, BARX1, DKK2, NR4A2, APC2, ZNF703, DACT3, SIX3, DKK1, CITED1, ADGRA2
positive regulation of locomotion	0.00291665	0.005	15	6.66014	604	FAM107A, SLIT2, PRKCE, ONECUT2, CDH13, TWIST1, DMTN, ZNF703, SPHK1, BMP7, ITGA4, ADGRA2, VPS37B, NR4A3, BMP4
cellular response to lipid	0.00355736	0.007	15	6.80349	617	ISL1, FAM107A, TBX1, MYOD1, PAX2, PRKCE, NR4A2, PDE4D, ANKRD1, ZNF703, BMP7, NR4A3, IRF8, BMP4, NR2F2
chemotaxis	0.00587563	0.007	15	7.18942	652	ISL1, CHL1, SLIT2, DOK1, ROBO3, EPHA7, NBL1, CDH13, PDE4D, EPHA10, GBX2, BMP7, ADGRA2, NR4A3, BMP4
taxis	0.00603826	0.007	15	7.21148	654	ISL1, CHL1, SLIT2, DOK1, ROBO3, EPHA7, NBL1, CDH13, PDE4D, EPHA10, GBX2, BMP7, ADGRA2, NR4A3, BMP4
stem cell differentiation	1.49882e-07	<0.0001	15	2.80079	254	ISL1, GSC, TBX1, LMO1, PAX2, ALX1, LMO2, TBX5, TWIST1, HES5, GBX2, BMP7, SIX3, FOXC1, BMP4
negative regulation of nervous system development	1.95236e-06	<0.0001	15	3.42931	311	LINGO1, ISL1, SLIT2, NKX6-2, ZNF536, EPHA7, SOX3, HES5, NKX6-1, BMP7, HES4, RFX4, SIX3, DKK1, NGEF
negative regulation of protein phosphorylation	8.82462e-05	<0.0001	15	4.74149	430	RGS3, SLIT2, CADM4, IRAK3, DGKQ, SRCIN1, MECOM, TWIST1, PDE4D, DMTN, CDKN2B, BMP7, DKK1, BMP4, NR2F2
reproductive structure development	0.000102897	<0.0001	15	4.80765	436	IMMP2L, VASH1, WNT2B, SLIT2, BOK, HTRA1, VGF, DLX3, BMP7, TTPA, ZFPM2, FOXC1, CITED1, BMP4, NR2F2
reproductive system development	0.000113805	<0.0001	15	4.85176	440	IMMP2L, VASH1, WNT2B, SLIT2, BOK, HTRA1, VGF, DLX3, BMP7, TTPA, ZFPM2, FOXC1, CITED1, BMP4, NR2F2
negative regulation of phosphorylation	0.000227774	<0.0001	15	5.17153	469	RGS3, SLIT2, CADM4, IRAK3, DGKQ, SRCIN1, MECOM, TWIST1, PDE4D, DMTN, CDKN2B, BMP7, DKK1, BMP4, NR2F2
gland development	0.000370877	0.001	14	4.8297	438	ISL1, LIMS2, WLS, TBX1, ETV5, MESP1, ONECUT2, SOX3, ZNF703, BMP7, SIX3, FOXC1, PAX8, BMP4
cellular response to organic cyclic compound	0.00286322	0.002	14	5.98751	543	ISL1, FAM107A, CYP1B1, MYOD1, NR4A2, PDE4D, ANKRD1, DMTN, ZNF703, BMP7, COLEC12, NR4A3, BMP4, NR2F2
heart development	0.00600813	0.007	14	6.51679	591	ISL1, SLIT2, TBX1, NDRG4, MESP1, TBX5, TWIST1, ANKRD1, BMP7, ZFPM2, FOXC1, DKK1, PAX8, BMP4
mesenchymal cell differentiation	1.41563e-07	<0.0001	14	2.40383	218	ISL1, GSC, TBX1, PAX2, ALX1, TBX5, LOXL3, TWIST1, ZNF703, DACT3, GBX2, BMP7, FOXC1, BMP4
regulation of synapse structure or activity	3.37026e-07	<0.0001	14	2.58025	234	SLC17A7, PCDH8, IL1RAPL2, ETV5, SRCIN1, SLITRK2, EPHA7, CBLN1, SLITRK1, CBLN2, ADGRB1, ASIC2, DKK1, NGEF
sensory organ morphogenesis	1.0899e-06	<0.0001	14	2.84489	258	WNT2B, GSC, HMX3, TBX1, PAX2, TWIST1, GBX2, BMP7, TFAP2A, SIX3, ZIC1, PAX8, NR4A3, BMP4
negative regulation of neurogenesis	4.28721e-06	<0.0001	14	3.19775	290	LINGO1, ISL1, SLIT2, NKX6-2, ZNF536, EPHA7, SOX3, HES5, NKX6-1, BMP7, HES4, SIX3, DKK1, NGEF
regulation of Wnt signaling pathway	7.23987e-05	<0.0001	14	4.12399	374	ISL1, GSC, WLS, AMER2, MESP1, BARX1, DKK2, APC2, ZNF703, DACT3, SIX3, DKK1, CITED1, ADGRA2
positive regulation of neurogenesis	0.00269192	0.007	13	5.30385	481	SLIT2, NKX6-2, ETV5, NDRG4, SYT1, NBL1, SLITRK1, ANKRD1, GDPD5, NKX6-1, BMP7, DKK1, BMP4
organic hydroxy compound metabolic process	0.00713798	0.007	13	5.96546	541	CYP1B1, OCA2, DGKQ, NR4A2, ACSS1, OSBPL6, CYP26A1, SGPP2, SPHK1, DRD4, TTPA, CITED1, PAX8
central nervous system neuron differentiation	1.50634e-07	<0.0001	13	2.05097	186	ISL1, SLIT2, NKX6-2, NR4A2, CBLN1, DMRT3, DBX1, HES5, PAX7, GDPD5, GBX2, NKX6-1, DKK1
regulation of synapse organization	1.20053e-06	<0.0001	13	2.45896	223	PCDH8, IL1RAPL2, ETV5, SRCIN1, SLITRK2, EPHA7, CBLN1, SLITRK1, CBLN2, ADGRB1, ASIC2, DKK1, NGEF
skeletal system morphogenesis	2.71903e-06	<0.0001	13	2.64641	240	GSC, COL12A1, TBX1, BMP1, ALX1, TWIST1, ALX4, BMP7, TFAP2A, PAX5, FOXC1, HOXC4, BMP4
heart morphogenesis	6.51864e-06	<0.0001	13	2.86695	260	ISL1, SLIT2, TBX1, NDRG4, MESP1, TBX5, TWIST1, ANKRD1, BMP7, ZFPM2, FOXC1, DKK1, BMP4
kidney development	1.49708e-05	<0.0001	13	3.09851	281	WNT2B, IRX2, SLIT2, PAX2, EPHA7, CYP26A1, HES5, BMP7, TFAP2A, FOXC1, CITED1, PAX8, BMP4
renal system development	2.49637e-05	<0.0001	13	3.25288	295	WNT2B, IRX2, SLIT2, PAX2, EPHA7, CYP26A1, HES5, BMP7, TFAP2A, FOXC1, CITED1, PAX8, BMP4
urogenital system development	8.38461e-05	<0.0001	13	3.66087	332	WNT2B, IRX2, SLIT2, PAX2, EPHA7, CYP26A1, HES5, BMP7, TFAP2A, FOXC1, CITED1, PAX8, BMP4
sensory system development	0.000237989	<0.0001	13	4.06886	369	WNT2B, ISL1, SLC17A7, CYP1B1, PAX2, TWIST1, HES5, BMP7, TFAP2A, SIX3, FOXC1, TMOD1, BMP4
canonical Wnt signaling pathway	0.000375112	0.001	12	3.71601	337	WNT2B, ISL1, WLS, AMER2, MESP1, DKK2, NR4A2, APC2, ZNF703, DACT3, DKK1, ADGRA2
eye development	0.000673746	0.001	12	3.96962	360	WNT2B, SLC17A7, CYP1B1, PAX2, TWIST1, HES5, BMP7, TFAP2A, SIX3, FOXC1, TMOD1, BMP4
visual system development	0.000742114	0.001	12	4.01373	364	WNT2B, SLC17A7, CYP1B1, PAX2, TWIST1, HES5, BMP7, TFAP2A, SIX3, FOXC1, TMOD1, BMP4
positive regulation of neuron differentiation	0.00102848	0.002	12	4.1681	378	SLIT2, ETV5, NDRG4, SYT1, NBL1, SLITRK1, ANKRD1, GDPD5, NKX6-1, BMP7, DKK1, BMP4
cell fate specification	8.18043e-10	<0.0001	12	1.08062	98	ISL1, GSC, TBX1, NKX6-2, PAX2, MESP1, TBX5, APC2, DMRT3, DBX1, NKX6-1, DKK1
ear development	6.17986e-06	<0.0001	12	2.42588	220	GSC, HMX3, TBX1, PAX2, TWIST1, HES5, GBX2, TFAP2A, ZIC1, PAX8, NR4A3, BMP4
negative regulation of neuron differentiation	7.09413e-06	<0.0001	12	2.45896	223	LINGO1, ISL1, SLIT2, ZNF536, EPHA7, SOX3, HES5, BMP7, HES4, SIX3, DKK1, NGEF
regulation of cellular response to growth factor stimulus	0.000103382	<0.0001	12	3.23083	293	SLIT2, CADM4, ONECUT2, NBL1, HTRA1, ZNF703, HES5, CDKN2B, DKK1, CITED1, ADGRA2, BMP4
camera-type eye development	0.000185844	<0.0001	12	3.44034	312	WNT2B, SLC17A7, CYP1B1, PAX2, TWIST1, HES5, BMP7, TFAP2A, SIX3, FOXC1, TMOD1, BMP4
negative regulation of organelle organization	0.00155923	<0.0001	12	4.37761	397	ARHGAP6, SLIT2, BOK, APC2, TBC1D30, TWIST1, DMTN, NOL3, BMP7, PAX5, TMOD1, BMP4
muscle cell differentiation	0.00372522	0.004	11	4.24529	385	DNER, TBX1, MYOD1, MESP1, TBX5, ANKRD1, NOS1, ADGRB1, DKK1, TMOD1, BMP4
regulation of cell-cell adhesion	0.00625116	0.004	11	4.55404	413	PCDH8, EPHA7, LOXL3, PAG1, DMTN, ZNF703, BMP7, CD44, ITGA4, NR4A3, BMP4
dorsal/ventral pattern formation	5.46198e-09	<0.0001	11	1.01446	92	GSC, NKX6-2, NBL1, DMRT3, DBX1, PAX7, NKX6-1, RFX4, SIX3, LMX1B, BMP4
embryonic skeletal system development	1.61666e-07	<0.0001	11	1.40039	127	GSC, TBX1, ALX1, TWIST1, ALX4, PAX7, BMP7, TFAP2A, PAX5, HOXC4, BMP4
kidney epithelium development	4.3515e-07	<0.0001	11	1.54374	140	WNT2B, IRX2, SLIT2, PAX2, EPHA7, HES5, BMP7, FOXC1, CITED1, PAX8, BMP4
epithelial to mesenchymal transition	5.38558e-07	<0.0001	11	1.57682	143	ISL1, GSC, ALX1, TBX5, LOXL3, TWIST1, ZNF703, DACT3, BMP7, FOXC1, BMP4
morphogenesis of embryonic epithelium	9.27582e-07	<0.0001	11	1.66504	151	WNT2B, IRX2, PCDH8, PAX2, ALX1, TWIST1, HES5, BMP7, TFAP2A, PAX8, BMP4
gastrulation	6.7102e-06	<0.0001	11	2.03994	185	GSC, WLS, COL12A1, PAX2, MESP1, BMP7, ITGA4, FOXC1, DKK1, NR4A3, BMP4
locomotory behavior	1.27658e-05	<0.0001	11	2.18329	198	DMBX1, ZFHX3, CHL1, NAV2, ETV5, PRKCE, NR4A2, DMRT3, DRD4, ZIC1, TMOD1
negative regulation of Wnt signaling pathway	3.25498e-05	<0.0001	11	2.41485	219	ISL1, GSC, AMER2, MESP1, BARX1, DKK2, APC2, DACT3, SIX3, DKK1, CITED1
striated muscle cell differentiation	0.000422203	<0.0001	11	3.23083	293	DNER, TBX1, MYOD1, MESP1, TBX5, ANKRD1, NOS1, ADGRB1, DKK1, TMOD1, BMP4
regulation of transmembrane receptor protein serine/threonine kinase signaling pathway	0.000388789	0.001	10	2.69052	244	ONECUT2, NBL1, HTRA1, ZNF703, HES5, CDKN2B, BMP7, DKK1, CITED1, BMP4
axon guidance	0.00112247	0.001	10	3.08748	280	ISL1, CHL1, SLIT2, DOK1, ROBO3, EPHA7, EPHA10, GBX2, BMP7, NR4A3
neuron projection guidance	0.00118411	0.001	10	3.10954	282	ISL1, CHL1, SLIT2, DOK1, ROBO3, EPHA7, EPHA10, GBX2, BMP7, NR4A3
regulation of canonical Wnt signaling pathway	0.00149672	0.001	10	3.20878	291	ISL1, WLS, AMER2, MESP1, DKK2, APC2, ZNF703, DACT3, DKK1, ADGRA2
regulation of neuron death	0.00279303	0.001	10	3.49547	317	ISL1, CHL1, BOK, NR4A2, EPHA7, MT1F, TFAP2A, DKK1, CITED1, NR4A3
neuron death	0.00604039	0.003	10	3.90346	354	ISL1, CHL1, BOK, NR4A2, EPHA7, MT1F, TFAP2A, DKK1, CITED1, NR4A3
transmembrane receptor protein serine/threonine kinase signaling pathway	0.00581154	0.005	10	3.88141	352	ONECUT2, NBL1, HTRA1, ZNF703, HES5, CDKN2B, BMP7, DKK1, CITED1, BMP4
in utero embryonic development	0.00937168	0.006	10	4.1681	378	VASH1, NPM2, TWIST1, BMP7, TTPA, ZFPM2, FOXC1, CITED1, LMX1B, NR2F2
peptidyl-tyrosine phosphorylation	0.00813435	0.007	10	4.07989	370	ISL1, CADM4, DGKQ, SRCIN1, PRKCE, EPHA7, DMTN, EPHA10, HES5, CD44
peptidyl-tyrosine modification	0.00858261	0.007	10	4.11297	373	ISL1, CADM4, DGKQ, SRCIN1, PRKCE, EPHA7, DMTN, EPHA10, HES5, CD44
cell-substrate adhesion	0.00558952	0.009	10	3.85935	350	FAM107A, ARHGAP6, LIMS2, SRCIN1, PRKCE, ONECUT2, CDH13, DMTN, CD44, ITGA4
embryonic skeletal system morphogenesis	8.55054e-08	<0.0001	10	1.03651	94	GSC, TBX1, ALX1, TWIST1, ALX4, BMP7, TFAP2A, PAX5, HOXC4, BMP4
spinal cord development	2.93561e-07	<0.0001	10	1.17986	107	ISL1, NKX6-2, LOXL3, DMRT3, DBX1, PAX7, GDPD5, NKX6-1, RFX4, ZIC1
ear morphogenesis	8.56706e-07	<0.0001	10	1.32321	120	GSC, HMX3, TBX1, PAX2, TWIST1, GBX2, TFAP2A, ZIC1, PAX8, NR4A3
formation of primary germ layer	9.25031e-07	<0.0001	10	1.33423	121	WLS, COL12A1, PAX2, MESP1, BMP7, ITGA4, FOXC1, DKK1, NR4A3, BMP4
odontogenesis	2.2007e-06	<0.0001	10	1.46655	133	TBX1, HTRA1, TWIST1, DLX3, DMRT3, BMP7, TFAP2A, FOXC1, NFIC, BMP4
mesoderm development	2.35564e-06	<0.0001	10	1.47758	134	WLS, TBX1, PAX2, MESP1, BMP7, ZFPM2, FOXC1, DKK1, NR4A3, BMP4
adult behavior	3.97637e-06	<0.0001	10	1.56579	142	DMBX1, CHL1, NR4A2, SLITRK1, DMRT3, DRD4, PAX5, ZIC1, TMOD1, NR4A3
cardiac chamber development	2.15282e-05	<0.0001	10	1.8966	172	ISL1, SLIT2, TBX1, MESP1, TBX5, BMP7, ZFPM2, FOXC1, PAX8, BMP4
synapse assembly	2.89159e-05	<0.0001	10	1.96276	178	DNER, IL1RAPL2, SLITRK2, EPHA7, CBLN1, SLITRK1, CBLN2, ADGRB1, ASIC2, DKK1
inner ear development	5.7475e-05	<0.0001	10	2.12816	193	HMX3, TBX1, PAX2, HES5, GBX2, TFAP2A, ZIC1, PAX8, NR4A3, BMP4
morphogenesis of a branching structure	7.42777e-05	<0.0001	10	2.19432	199	WNT2B, SLIT2, ETV5, PAX2, EPHA7, GBX2, BMP7, CITED1, PAX8, BMP4
cartilage development	0.000120646	<0.0001	10	2.32664	211	WNT2B, COL12A1, BMP1, ALX1, HES5, PAX7, BMP7, CD44, HOXC4, BMP4
cardiac muscle tissue development	0.00026048	<0.0001	10	2.5582	232	ISL1, NDRG4, MESP1, TBX5, ANKRD1, BMP7, ZFPM2, FOXC1, DKK1, BMP4
connective tissue development	0.00103495	<0.0001	10	3.0544	277	WNT2B, COL12A1, BMP1, ALX1, HES5, PAX7, BMP7, CD44, HOXC4, BMP4
limb development	0.000169678	0.001	9	1.97378	179	ALX1, TBX5, TWIST1, ALX4, BMP7, TFAP2A, DKK1, BMP4, NR2F2
appendage development	0.000169678	0.001	9	1.97378	179	ALX1, TBX5, TWIST1, ALX4, BMP7, TFAP2A, DKK1, BMP4, NR2F2
positive regulation of epithelial cell proliferation	0.000513549	0.001	9	2.29356	208	TBX1, PAX2, HTRA1, CDH13, TWIST1, ZNF703, ITGA4, NR4A3, BMP4
regulation of neuron apoptotic process	0.000630111	0.002	9	2.35972	214	ISL1, CHL1, BOK, NR4A2, EPHA7, MT1F, TFAP2A, CITED1, NR4A3
cell-cell adhesion via plasma-membrane adhesion molecules	0.00361769	0.002	9	3.04338	276	PCDH8, DCHS2, SLITRK2, ROBO3, PCDH19, CBLN1, SLITRK1, CDH13, CDH22
neuron apoptotic process	0.0015819	0.003	9	2.69052	244	ISL1, CHL1, BOK, NR4A2, EPHA7, MT1F, TFAP2A, CITED1, NR4A3
regulation of peptidyl-tyrosine phosphorylation	0.0023114	0.003	9	2.84489	258	ISL1, CADM4, DGKQ, SRCIN1, PRKCE, EPHA7, DMTN, HES5, CD44
negative regulation of cell adhesion	0.00544527	0.006	9	3.24186	294	FAM107A, ARHGAP6, CYP1B1, LOXL3, PAG1, CDH13, DMTN, ZNF703, BMP4
regulation of cell morphogenesis involved in differentiation	0.00645682	0.009	9	3.33007	302	LINGO1, SLIT2, LIMS2, SRCIN1, EPHA7, SLITRK1, DMTN, NKX6-1, NGEF
aging	0.00980307	0.016	9	3.56163	323	VASH1, SLC32A1, PAX2, TWIST1, PDE4D, NFKB2, CDKN2B, PAX5, DKK1
animal organ formation	3.76241e-08	<0.0001	9	0.716737	65	WNT2B, ISL1, PAX2, MESP1, TBX5, BMP7, DKK1, PAX8, BMP4
positive regulation of animal organ morphogenesis	2.93537e-07	<0.0001	9	0.904191	82	WNT2B, PAX2, MESP1, TWIST1, BMP7, TFAP2A, DKK1, PAX8, BMP4
neural crest cell differentiation	4.89975e-07	<0.0001	9	0.959325	87	ISL1, GSC, TBX1, ALX1, TWIST1, GBX2, BMP7, FOXC1, BMP4
regulation of epithelial to mesenchymal transition	6.55746e-07	<0.0001	9	0.992405	90	ISL1, ALX1, TBX5, TWIST1, ZNF703, DACT3, BMP7, FOXC1, BMP4
regulation of synapse assembly	2.83376e-06	<0.0001	9	1.17986	107	IL1RAPL2, SLITRK2, EPHA7, CBLN1, SLITRK1, CBLN2, ADGRB1, ASIC2, DKK1
endocrine system development	1.15925e-05	<0.0001	9	1.40039	127	ISL1, TBX1, NKX6-2, ONECUT2, SOX3, NKX6-1, SIX3, PAX8, BMP4
cardiac chamber morphogenesis	1.39986e-05	<0.0001	9	1.43347	130	ISL1, SLIT2, TBX1, MESP1, TBX5, BMP7, ZFPM2, FOXC1, BMP4
nephron development	3.16665e-05	<0.0001	9	1.58785	144	WNT2B, IRX2, PAX2, HES5, BMP7, FOXC1, CITED1, PAX8, BMP4
branching morphogenesis of an epithelial tube	4.59893e-05	<0.0001	9	1.66504	151	WNT2B, SLIT2, ETV5, PAX2, GBX2, BMP7, CITED1, PAX8, BMP4
neural tube development	7.56805e-05	<0.0001	9	1.7753	161	GSC, PAX2, ALX1, TWIST1, HES5, PAX7, GBX2, BMP7, BMP4
morphogenesis of a branching epithelium	0.000200269	<0.0001	9	2.01789	183	WNT2B, SLIT2, ETV5, PAX2, GBX2, BMP7, CITED1, PAX8, BMP4
telencephalon development	0.00213611	<0.0001	9	2.81181	255	SLIT2, SLC32A1, NRGN, HES5, PAX5, RFX4, SIX3, NR4A3, BMP4
embryonic limb morphogenesis	7.83873e-05	0.001	8	1.38937	126	ALX1, TBX5, TWIST1, ALX4, BMP7, TFAP2A, DKK1, BMP4
embryonic appendage morphogenesis	7.83873e-05	0.001	8	1.38937	126	ALX1, TBX5, TWIST1, ALX4, BMP7, TFAP2A, DKK1, BMP4
appendage morphogenesis	0.000250519	0.001	8	1.64298	149	ALX1, TBX5, TWIST1, ALX4, BMP7, TFAP2A, DKK1, BMP4
limb morphogenesis	0.000250519	0.001	8	1.64298	149	ALX1, TBX5, TWIST1, ALX4, BMP7, TFAP2A, DKK1, BMP4
regulation of morphogenesis of an epithelium	0.000912259	0.001	8	1.99584	181	WNT2B, ETV5, PAX2, BMP7, DKK1, CITED1, PAX8, BMP4
cellular response to oxygen levels	0.00451285	0.002	8	2.58025	234	MYOD1, PRKCE, CPEB1, NDRG1, TWIST1, ANKRD1, NOL3, BMP7
muscle cell proliferation	0.005374	0.004	8	2.65744	241	NDRG4, TBX5, CDH13, HES5, ZFPM2, FOXC1, NR4A3, BMP4
sodium ion transport	0.00319887	0.005	8	2.43691	221	SLC17A7, PRKCE, NOS1, DRD4, SNTA1, ASIC2, SLC6A15, SLC9A3
cellular response to steroid hormone stimulus	0.00665944	0.007	8	2.75668	250	ISL1, FAM107A, MYOD1, NR4A2, BMP7, NR4A3, BMP4, NR2F2
regulation of heart morphogenesis	1.32534e-08	<0.0001	8	0.452096	41	ISL1, MESP1, TBX5, TWIST1, BMP7, FOXC1, DKK1, BMP4
mesoderm formation	1.53222e-06	<0.0001	8	0.815977	74	WLS, PAX2, MESP1, BMP7, FOXC1, DKK1, NR4A3, BMP4
mesoderm morphogenesis	1.88124e-06	<0.0001	8	0.838031	76	WLS, PAX2, MESP1, BMP7, FOXC1, DKK1, NR4A3, BMP4
neural crest cell development	2.29571e-06	<0.0001	8	0.860084	78	ISL1, TBX1, ALX1, TWIST1, GBX2, BMP7, FOXC1, BMP4
nephron morphogenesis	2.29571e-06	<0.0001	8	0.860084	78	WNT2B, IRX2, PAX2, HES5, BMP7, CITED1, PAX8, BMP4
stem cell development	3.36091e-06	<0.0001	8	0.904191	82	ISL1, TBX1, ALX1, TWIST1, GBX2, BMP7, FOXC1, BMP4
mesenchymal cell development	3.36091e-06	<0.0001	8	0.904191	82	ISL1, TBX1, ALX1, TWIST1, GBX2, BMP7, FOXC1, BMP4
muscle organ morphogenesis	4.81888e-06	<0.0001	8	0.948298	86	ISL1, GSC, TBX1, ANKRD1, PAX7, ZFPM2, FOXC1, BMP4
odontogenesis of dentin-containing tooth	7.99023e-06	<0.0001	8	1.01446	92	TBX1, HTRA1, DLX3, DMRT3, BMP7, FOXC1, NFIC, BMP4
kidney morphogenesis	1.01443e-05	<0.0001	8	1.04754	95	WNT2B, IRX2, PAX2, HES5, BMP7, CITED1, PAX8, BMP4
ureteric bud development	1.09631e-05	<0.0001	8	1.05857	96	WNT2B, SLIT2, PAX2, BMP7, FOXC1, CITED1, PAX8, BMP4
mesonephric tubule development	1.18369e-05	<0.0001	8	1.06959	97	WNT2B, SLIT2, PAX2, BMP7, FOXC1, CITED1, PAX8, BMP4
mesonephric epithelium development	1.18369e-05	<0.0001	8	1.06959	97	WNT2B, SLIT2, PAX2, BMP7, FOXC1, CITED1, PAX8, BMP4
inner ear morphogenesis	1.48183e-05	<0.0001	8	1.10267	100	HMX3, TBX1, PAX2, GBX2, TFAP2A, ZIC1, PAX8, NR4A3
segmentation	1.48183e-05	<0.0001	8	1.10267	100	IRX2, PCDH8, BMI1, MESP1, HES5, FOXC1, DKK1, BMP4
mesonephros development	1.59426e-05	<0.0001	8	1.1137	101	WNT2B, SLIT2, PAX2, BMP7, FOXC1, CITED1, PAX8, BMP4
nephron epithelium development	2.97034e-05	<0.0001	8	1.21294	110	WNT2B, IRX2, PAX2, HES5, FOXC1, CITED1, PAX8, BMP4
cardiac septum development	3.60742e-05	<0.0001	8	1.24602	113	ISL1, SLIT2, TBX1, TBX5, BMP7, ZFPM2, PAX8, BMP4
embryonic epithelial tube formation	7.41008e-05	<0.0001	8	1.37834	125	IRX2, PAX2, ALX1, TWIST1, HES5, BMP7, PAX8, BMP4
cardiac ventricle development	9.76476e-05	<0.0001	8	1.43347	130	ISL1, SLIT2, MESP1, TBX5, ZFPM2, FOXC1, PAX8, BMP4
epithelial tube formation	0.000114533	<0.0001	8	1.46655	133	IRX2, PAX2, ALX1, TWIST1, HES5, BMP7, PAX8, BMP4
tube formation	0.000250519	<0.0001	8	1.64298	149	IRX2, PAX2, ALX1, TWIST1, HES5, BMP7, PAX8, BMP4
regulation of epithelial cell differentiation	0.000388411	<0.0001	8	1.75325	159	PAX2, MESP1, HES5, NKX6-1, FOXC1, CITED1, PAX8, BMP4
skeletal muscle tissue development	0.000388411	<0.0001	8	1.75325	159	DNER, TBX1, MYOD1, TWIST1, ANKRD1, PAX7, PAX5, NR2F2
skeletal muscle organ development	0.000560224	<0.0001	8	1.85249	168	DNER, TBX1, MYOD1, TWIST1, ANKRD1, PAX7, PAX5, NR2F2
amino acid transport	0.00128628	0.001	7	1.63195	148	SLC17A7, OCA2, SLC32A1, SYT1, SLC1A4, CPLX1, SLC6A15
eye morphogenesis	0.00133734	0.001	7	1.64298	149	WNT2B, PAX2, TWIST1, BMP7, TFAP2A, SIX3, BMP4
sodium ion transmembrane transport	0.00105344	0.002	7	1.57682	143	SLC17A7, PRKCE, NOS1, DRD4, SNTA1, ASIC2, SLC9A3
regulation of striated muscle tissue development	0.00150006	0.002	7	1.67606	152	TBX1, MYOD1, TBX5, TWIST1, ZFPM2, DKK1, BMP4
regulation of muscle tissue development	0.00167784	0.002	7	1.70914	155	TBX1, MYOD1, TBX5, TWIST1, ZFPM2, DKK1, BMP4
regulation of muscle organ development	0.00174061	0.002	7	1.72017	156	TBX1, MYOD1, TBX5, TWIST1, ZFPM2, DKK1, BMP4
cardiocyte differentiation	0.00247396	0.002	7	1.83044	166	ISL1, MESP1, TBX5, TWIST1, BMP7, DKK1, BMP4
negative regulation of neuron apoptotic process	0.00133734	0.003	7	1.64298	149	ISL1, CHL1, BOK, NR4A2, MT1F, CITED1, NR4A3
negative regulation of cellular response to growth factor stimulus	0.00247396	0.003	7	1.83044	166	SLIT2, CADM4, ONECUT2, NBL1, HTRA1, DKK1, ADGRA2
postsynapse organization	0.00264552	0.003	7	1.85249	168	ETV5, SRCIN1, EPHA7, NDRG1, CBLN1, DOCK10, NGEF
placenta development	0.00174061	0.004	7	1.72017	156	VASH1, HTRA1, DLX3, BMP7, TTPA, CITED1, NR2F2
negative regulation of canonical Wnt signaling pathway	0.0042406	0.004	7	2.01789	183	ISL1, AMER2, MESP1, DKK2, APC2, DACT3, DKK1
Notch signaling pathway	0.00565109	0.005	7	2.12816	193	DNER, MESP1, DLK1, HES5, GDPD5, BMP7, FOXC1
cellular response to hypoxia	0.0081817	0.006	7	2.28253	207	PRKCE, CPEB1, NDRG1, TWIST1, ANKRD1, NOL3, BMP7
negative regulation of neuron death	0.00881788	0.009	7	2.31561	210	ISL1, CHL1, BOK, NR4A2, MT1F, CITED1, NR4A3
regulation of cell-substrate adhesion	0.00860192	0.011	7	2.30459	209	FAM107A, ARHGAP6, LIMS2, PRKCE, ONECUT2, CDH13, DMTN
specification of animal organ identity	7.44419e-08	<0.0001	7	0.374909	34	WNT2B, ISL1, PAX2, MESP1, DKK1, PAX8, BMP4
negative regulation of animal organ morphogenesis	9.21884e-08	<0.0001	7	0.385935	35	LIMS2, PAX2, BMP7, FOXC1, CITED1, PAX8, BMP4
regulation of animal organ formation	1.38535e-07	<0.0001	7	0.407989	37	WNT2B, ISL1, MESP1, TBX5, BMP7, DKK1, BMP4
apoptotic process involved in development	2.43945e-07	<0.0001	7	0.441069	40	SLIT2, PAX2, BMP7, SIX3, FOXC1, PAX8, BMP4
positive regulation of epithelial to mesenchymal transition	1.19064e-06	<0.0001	7	0.551336	50	ISL1, ALX1, TWIST1, ZNF703, BMP7, FOXC1, BMP4
neural crest cell migration	2.03416e-06	<0.0001	7	0.595443	54	ISL1, TBX1, ALX1, TWIST1, GBX2, BMP7, BMP4
cell differentiation in spinal cord	2.03416e-06	<0.0001	7	0.595443	54	ISL1, NKX6-2, DMRT3, DBX1, PAX7, GDPD5, NKX6-1
neuron fate commitment	8.85133e-06	<0.0001	7	0.73879	67	ISL1, NKX6-2, DMRT3, DBX1, PAX7, NKX6-1, BMP4
diencephalon development	1.71632e-05	<0.0001	7	0.815977	74	ISL1, NR4A2, SOX3, KCNC1, GBX2, SIX3, BMP4
nephron tubule morphogenesis	1.71632e-05	<0.0001	7	0.815977	74	WNT2B, IRX2, PAX2, HES5, CITED1, PAX8, BMP4
nephron epithelium morphogenesis	2.04668e-05	<0.0001	7	0.838031	76	WNT2B, IRX2, PAX2, HES5, CITED1, PAX8, BMP4
cardiac septum morphogenesis	2.04668e-05	<0.0001	7	0.838031	76	ISL1, SLIT2, TBX1, TBX5, BMP7, ZFPM2, BMP4
adult locomotory behavior	2.23055e-05	<0.0001	7	0.849058	77	DMBX1, CHL1, NR4A2, DMRT3, DRD4, ZIC1, TMOD1
renal tubule morphogenesis	2.42783e-05	<0.0001	7	0.860084	78	WNT2B, IRX2, PAX2, HES5, CITED1, PAX8, BMP4
muscle tissue morphogenesis	2.63926e-05	<0.0001	7	0.871111	79	ISL1, TBX1, ANKRD1, PAX7, ZFPM2, FOXC1, BMP4
nerve development	2.63926e-05	<0.0001	7	0.871111	79	ISL1, NAV2, TBX1, PAX2, KCNA2, TFAP2A, ITGA4
outflow tract morphogenesis	3.10772e-05	<0.0001	7	0.893165	81	ISL1, TBX1, TWIST1, BMP7, ZFPM2, FOXC1, BMP4
metanephros development	7.07046e-05	<0.0001	7	1.01446	92	IRX2, PAX2, HES5, BMP7, CITED1, PAX8, BMP4
nephron tubule development	8.10948e-05	<0.0001	7	1.03651	94	WNT2B, IRX2, PAX2, HES5, CITED1, PAX8, BMP4
renal tubule development	9.26977e-05	<0.0001	7	1.05857	96	WNT2B, IRX2, PAX2, HES5, CITED1, PAX8, BMP4
camera-type eye morphogenesis	0.000256681	<0.0001	7	1.24602	113	WNT2B, PAX2, TWIST1, BMP7, TFAP2A, SIX3, BMP4
regulation of stem cell differentiation	0.000334594	<0.0001	7	1.30115	118	LMO1, LMO2, TBX5, HES5, BMP7, FOXC1, BMP4
roof of mouth development	0.000480756	0.001	6	0.992405	90	TBX1, ALX1, LOXL3, TWIST1, ALX4, TFAP2A
regulation of striated muscle cell differentiation	0.00214947	0.001	6	1.32321	120	TBX1, MYOD1, MESP1, ADGRB1, DKK1, BMP4
regulation of embryonic development	0.00358816	0.002	6	1.46655	133	WNT2B, MESP1, HES5, BMP7, DKK1, BMP4
localization within membrane	0.00705358	0.003	6	1.68709	153	ETV5, CDH13, CACNG4, DRD4, CPLX1, ITGA4
neuron migration	0.0087022	0.006	6	1.76428	160	DNER, CHL1, NR4A2, TWIST1, NKX6-1, NR2F2
negative regulation of protein serine/threonine kinase activity	0.00546033	0.008	6	1.59887	145	RGS3, IRAK3, CDKN2B, BMP7, BMP4, NR2F2
hindbrain development	0.00662736	0.008	6	1.66504	151	WLS, CBLN1, KCNC1, GBX2, BMP7, FOXC1
BMP signaling pathway	0.00820557	0.009	6	1.74222	158	NBL1, HTRA1, HES5, BMP7, DKK1, BMP4
cell migration involved in heart development	4.00899e-08	<0.0001	6	0.209508	19	NDRG4, MESP1, TBX5, TWIST1, BMP7, BMP4
regulation of presynapse assembly	1.18828e-06	<0.0001	6	0.352855	32	IL1RAPL2, SLITRK2, CBLN1, SLITRK1, CBLN2, DKK1
regulation of presynapse organization	1.43908e-06	<0.0001	6	0.363882	33	IL1RAPL2, SLITRK2, CBLN1, SLITRK1, CBLN2, DKK1
regulation of cell fate commitment	2.46209e-06	<0.0001	6	0.396962	36	NKX6-2, MESP1, LOXL3, PAX7, DKK1, BMP4
metanephric nephron development	5.4289e-06	<0.0001	6	0.452096	41	IRX2, PAX2, HES5, CITED1, PAX8, BMP4
presynapse assembly	9.48024e-06	<0.0001	6	0.496203	45	IL1RAPL2, SLITRK2, CBLN1, SLITRK1, CBLN2, DKK1
presynapse organization	1.38981e-05	<0.0001	6	0.529283	48	IL1RAPL2, SLITRK2, CBLN1, SLITRK1, CBLN2, DKK1
ventral spinal cord development	1.38981e-05	<0.0001	6	0.529283	48	ISL1, NKX6-2, DMRT3, DBX1, GDPD5, NKX6-1
cranial nerve development	1.98444e-05	<0.0001	6	0.562363	51	ISL1, NAV2, TBX1, PAX2, KCNA2, TFAP2A
regulation of morphogenesis of a branching structure	3.4178e-05	<0.0001	6	0.617496	56	WNT2B, ETV5, PAX2, BMP7, PAX8, BMP4
regulation of kidney development	3.4178e-05	<0.0001	6	0.617496	56	WNT2B, PAX2, BMP7, CITED1, PAX8, BMP4
positive regulation of epithelial cell differentiation	0.00010326	<0.0001	6	0.749817	68	PAX2, MESP1, NKX6-1, FOXC1, PAX8, BMP4
positive regulation of synapse assembly	0.00010326	<0.0001	6	0.749817	68	SLITRK2, CBLN1, SLITRK1, CBLN2, ADGRB1, ASIC2
cardiac ventricle morphogenesis	0.000165465	<0.0001	6	0.815977	74	ISL1, MESP1, TBX5, ZFPM2, FOXC1, BMP4
pancreas development	0.00022121	<0.0001	6	0.860084	78	ISL1, WLS, NKX6-2, ONECUT2, NKX6-1, BMP4
mesenchyme morphogenesis	0.000344538	0.001	5	0.60647	55	ISL1, TWIST1, BMP7, FOXC1, BMP4
positive regulation of striated muscle cell differentiation	0.00119152	0.001	5	0.793924	72	TBX1, MYOD1, MESP1, ADGRB1, BMP4
peripheral nervous system development	0.00143124	0.001	5	0.827004	75	ISL1, ONECUT2, NDRG1, ADGRB1, ASIC2
skeletal muscle cell differentiation	0.00104913	0.002	5	0.771871	70	TBX1, MYOD1, ANKRD1, PAX7, PAX5
ventricular septum development	0.00143124	0.002	5	0.827004	75	SLIT2, TBX5, ZFPM2, PAX8, BMP4
somite development	0.00304169	0.003	5	0.981378	89	PCDH8, MESP1, LOXL3, FOXC1, DKK1
regulation of BMP signaling pathway	0.00350961	0.003	5	1.01446	92	NBL1, HTRA1, HES5, DKK1, BMP4
female gonad development	0.0044011	0.003	5	1.06959	97	IMMP2L, SLIT2, VGF, ZFPM2, FOXC1
development of primary female sexual characteristics	0.00544328	0.003	5	1.12473	102	IMMP2L, SLIT2, VGF, ZFPM2, FOXC1
positive regulation of striated muscle tissue development	0.00262056	0.004	5	0.948298	86	TBX1, MYOD1, TBX5, ZFPM2, BMP4
positive regulation of muscle organ development	0.00262056	0.004	5	0.948298	86	TBX1, MYOD1, TBX5, ZFPM2, BMP4
positive regulation of muscle tissue development	0.00275591	0.004	5	0.959325	87	TBX1, MYOD1, TBX5, ZFPM2, BMP4
negative regulation of cell morphogenesis involved in differentiation	0.00421116	0.004	5	1.05857	96	LINGO1, SLIT2, EPHA7, DMTN, NGEF
primary neural tube formation	0.0044011	0.004	5	1.06959	97	PAX2, ALX1, TWIST1, BMP7, BMP4
regulation of Notch signaling pathway	0.00664885	0.006	5	1.17986	107	MESP1, DLK1, HES5, GDPD5, BMP7
positive regulation of muscle cell differentiation	0.00717961	0.006	5	1.20191	109	TBX1, MYOD1, MESP1, ADGRB1, BMP4
heart growth	0.00773928	0.006	5	1.22397	111	NDRG4, MESP1, TBX5, ZFPM2, FOXC1
bone morphogenesis	0.00832861	0.006	5	1.24602	113	COL12A1, TWIST1, TFAP2A, FOXC1, BMP4
phenol-containing compound metabolic process	0.00614622	0.007	5	1.15781	105	OCA2, NR4A2, DRD4, CITED1, PAX8
female sex differentiation	0.00926985	0.007	5	1.2791	116	IMMP2L, SLIT2, VGF, ZFPM2, FOXC1
embryonic placenta development	0.00319232	0.008	5	0.992405	90	VASH1, BMP7, TTPA, CITED1, NR2F2
neural tube formation	0.00614622	0.008	5	1.15781	105	PAX2, ALX1, TWIST1, BMP7, BMP4
myotube differentiation	0.00894835	0.008	5	1.26807	115	DNER, TBX1, MYOD1, NOS1, ADGRB1
positive regulation of transmembrane receptor protein serine/threonine kinase signaling pathway	0.00614622	0.009	5	1.15781	105	HES5, CDKN2B, BMP7, CITED1, BMP4
DNA damage response, signal transduction by p53 class mediator	0.00664885	0.01	5	1.17986	107	PLAGL1, NDRG1, TWIST1, ANKRD1, CD44
peptidyl-threonine phosphorylation	0.00926985	0.012	5	1.2791	116	CADM4, DGKQ, DMTN, SPHK1, BMP7
renal system pattern specification	1.88312e-08	<0.0001	5	0.0992405	9	IRX2, PAX2, HES5, PAX8, BMP4
pattern specification involved in kidney development	1.88312e-08	<0.0001	5	0.0992405	9	IRX2, PAX2, HES5, PAX8, BMP4
negative regulation of kidney development	8.60716e-07	<0.0001	5	0.187454	17	PAX2, BMP7, CITED1, PAX8, BMP4
spinal cord dorsal/ventral patterning	4.43511e-06	<0.0001	5	0.253615	23	NKX6-2, DMRT3, DBX1, NKX6-1, RFX4
spinal cord patterning	6.87836e-06	<0.0001	5	0.275668	25	NKX6-2, DMRT3, DBX1, NKX6-1, RFX4
apoptotic process involved in morphogenesis	8.44007e-06	<0.0001	5	0.286695	26	PAX2, BMP7, FOXC1, PAX8, BMP4
metanephric nephron morphogenesis	8.44007e-06	<0.0001	5	0.286695	26	PAX2, HES5, CITED1, PAX8, BMP4
embryonic camera-type eye morphogenesis	8.44007e-06	<0.0001	5	0.286695	26	PAX2, TWIST1, BMP7, TFAP2A, SIX3
heart formation	1.48331e-05	<0.0001	5	0.319775	29	ISL1, MESP1, TBX5, DKK1, BMP4
metanephros morphogenesis	2.86014e-05	<0.0001	5	0.363882	33	PAX2, HES5, CITED1, PAX8, BMP4
neuron fate specification	3.32339e-05	<0.0001	5	0.374909	34	ISL1, NKX6-2, DMRT3, DBX1, NKX6-1
embryonic eye morphogenesis	3.32339e-05	<0.0001	5	0.374909	34	PAX2, TWIST1, BMP7, TFAP2A, SIX3
developmental induction	3.32339e-05	<0.0001	5	0.374909	34	WNT2B, MESP1, SIX3, DKK1, BMP4
embryonic camera-type eye development	5.0683e-05	<0.0001	5	0.407989	37	PAX2, TWIST1, BMP7, TFAP2A, SIX3
cell fate determination	9.46001e-05	<0.0001	5	0.463122	42	ISL1, MYOD1, PAX2, MESP1, BMP4
embryonic cranial skeleton morphogenesis	0.000147093	<0.0001	5	0.507229	46	TBX1, TWIST1, TFAP2A, PAX5, BMP4
endocardial cushion development	0.000163143	<0.0001	5	0.518256	47	ISL1, TBX5, TWIST1, BMP7, BMP4
regulation of peptidyl-threonine phosphorylation	0.000180497	<0.0001	5	0.529283	48	CADM4, DGKQ, DMTN, SPHK1, BMP7
branching involved in ureteric bud morphogenesis	0.000478502	<0.0001	5	0.650577	59	WNT2B, PAX2, CITED1, PAX8, BMP4
ureteric bud morphogenesis	0.00074848	<0.0001	5	0.716737	65	WNT2B, PAX2, CITED1, PAX8, BMP4
mesonephric tubule morphogenesis	0.000802673	<0.0001	5	0.727764	66	WNT2B, PAX2, CITED1, PAX8, BMP4
cranial skeletal system development	0.000802673	<0.0001	5	0.727764	66	TBX1, TWIST1, TFAP2A, PAX5, BMP4
endoderm development	0.00143124	<0.0001	5	0.827004	75	COL12A1, MESP1, ITGA4, DKK1, BMP4
regulation of mesonephros development	0.000151256	0.001	4	0.275668	25	WNT2B, PAX2, PAX8, BMP4
outflow tract septum morphogenesis	0.000238564	0.001	4	0.308748	28	ISL1, TBX1, ZFPM2, BMP4
embryonic forelimb morphogenesis	0.00045667	0.001	4	0.363882	33	TBX5, TWIST1, ALX4, TFAP2A
spinal cord motor neuron differentiation	0.000513121	0.001	4	0.374909	34	ISL1, NKX6-2, GDPD5, NKX6-1
positive regulation of morphogenesis of an epithelium	0.00064062	0.001	4	0.396962	36	WNT2B, PAX2, PAX8, BMP4
endocardial cushion morphogenesis	0.000789235	0.001	4	0.419015	38	ISL1, TWIST1, BMP7, BMP4
neural tube patterning	0.000960518	0.001	4	0.441069	40	GSC, PAX7, GBX2, BMP4
endocrine pancreas development	0.00150025	0.001	4	0.496203	45	NKX6-2, ONECUT2, NKX6-1, BMP4
coronary vasculature development	0.00239034	0.001	4	0.562363	51	TBX1, MESP1, TBX5, BMP4
collagen fibril organization	0.00315267	0.001	4	0.60647	55	CYP1B1, COL12A1, LOXL3, FOXC1
regulation of vesicle fusion	0.00045667	0.002	4	0.363882	33	STXBP6, SYT1, SPHK1, CPLX1
positive regulation of kidney development	0.000960518	0.002	4	0.441069	40	WNT2B, PAX2, PAX8, BMP4
forelimb morphogenesis	0.00105527	0.002	4	0.452096	41	TBX5, TWIST1, ALX4, TFAP2A
pituitary gland development	0.00115639	0.002	4	0.463122	42	ISL1, SOX3, SIX3, BMP4
endodermal cell differentiation	0.00150025	0.002	4	0.496203	45	COL12A1, MESP1, ITGA4, DKK1
heart valve morphogenesis	0.0025675	0.002	4	0.57339	52	SLIT2, TBX5, TWIST1, BMP4
ventricular cardiac muscle tissue development	0.00315267	0.002	4	0.60647	55	ISL1, TBX5, ZFPM2, FOXC1
epithelial cell differentiation involved in kidney development	0.00162912	0.003	4	0.507229	46	PAX2, CITED1, PAX8, BMP4
endoderm formation	0.00222178	0.003	4	0.551336	50	COL12A1, MESP1, ITGA4, DKK1
cell differentiation involved in kidney development	0.00336632	0.003	4	0.617496	56	PAX2, CITED1, PAX8, BMP4
negative regulation of striated muscle tissue development	0.00406598	0.003	4	0.650577	59	TBX5, TWIST1, DKK1, BMP4
negative regulation of muscle organ development	0.00431943	0.003	4	0.661603	60	TBX5, TWIST1, DKK1, BMP4
heart valve development	0.00458333	0.003	4	0.67263	61	SLIT2, TBX5, TWIST1, BMP4
negative regulation of muscle tissue development	0.00485786	0.003	4	0.683657	62	TBX5, TWIST1, DKK1, BMP4
cardiac muscle tissue morphogenesis	0.00574719	0.004	4	0.716737	65	ISL1, ANKRD1, ZFPM2, FOXC1
somitogenesis	0.00745935	0.004	4	0.771871	70	PCDH8, MESP1, FOXC1, DKK1
regulation of cardiocyte differentiation	0.00639667	0.005	4	0.73879	67	TBX5, BMP7, DKK1, BMP4
cellular response to vascular endothelial growth factor stimulus	0.00673893	0.005	4	0.749817	68	CADM4, SPHK1, FOXC1, ADGRA2
cardiac muscle cell proliferation	0.00606615	0.007	4	0.727764	66	NDRG4, TBX5, ZFPM2, FOXC1
negative regulation of protein complex disassembly	0.00947897	0.007	4	0.827004	75	IRAK3, APC2, DMTN, TMOD1
regulation of sodium ion transmembrane transport	0.00485786	0.008	4	0.683657	62	PRKCE, NOS1, DRD4, SNTA1
glomerulus development	0.00543961	0.009	4	0.70571	64	PAX2, BMP7, FOXC1, BMP4
regulation of bone mineralization	0.00947897	0.011	4	0.827004	75	TWIST1, BMP7, TFAP2A, BMP4
negative regulation of apoptotic process involved in development	2.11401e-07	<0.0001	4	0.0661603	6	PAX2, BMP7, FOXC1, PAX8
negative regulation of apoptotic process involved in morphogenesis	2.11401e-07	<0.0001	4	0.0661603	6	PAX2, BMP7, FOXC1, PAX8
negative regulation of metanephros development	1.73004e-06	<0.0001	4	0.0992405	9	PAX2, CITED1, PAX8, BMP4
negative regulation of mesenchymal cell apoptotic process	2.8584e-06	<0.0001	4	0.110267	10	TBX1, PAX2, BMP7, PAX8
cell fate specification involved in pattern specification	4.45282e-06	<0.0001	4	0.121294	11	NKX6-2, DMRT3, DBX1, NKX6-1
ventral spinal cord interneuron specification	4.45282e-06	<0.0001	4	0.121294	11	NKX6-2, DMRT3, DBX1, NKX6-1
regulation of mesenchymal cell apoptotic process	6.62126e-06	<0.0001	4	0.132321	12	TBX1, PAX2, BMP7, PAX8
regulation of apoptotic process involved in morphogenesis	6.62126e-06	<0.0001	4	0.132321	12	PAX2, BMP7, FOXC1, PAX8
negative regulation of cell fate commitment	6.62126e-06	<0.0001	4	0.132321	12	NKX6-2, MESP1, LOXL3, DKK1
mesenchymal to epithelial transition involved in metanephros morphogenesis	9.48365e-06	<0.0001	4	0.143347	13	PAX2, CITED1, PAX8, BMP4
mesenchymal cell apoptotic process	9.48365e-06	<0.0001	4	0.143347	13	TBX1, PAX2, BMP7, PAX8
regulation of apoptotic process involved in development	1.31627e-05	<0.0001	4	0.154374	14	PAX2, BMP7, FOXC1, PAX8
ventral spinal cord interneuron fate commitment	1.77944e-05	<0.0001	4	0.165401	15	NKX6-2, DMRT3, DBX1, NKX6-1
cell fate commitment involved in pattern specification	1.77944e-05	<0.0001	4	0.165401	15	NKX6-2, DMRT3, DBX1, NKX6-1
heart field specification	1.77944e-05	<0.0001	4	0.165401	15	ISL1, MESP1, DKK1, BMP4
metanephric renal vesicle morphogenesis	2.35215e-05	<0.0001	4	0.176428	16	PAX2, CITED1, PAX8, BMP4
mesodermal cell fate commitment	3.0494e-05	<0.0001	4	0.187454	17	PAX2, MESP1, DKK1, BMP4
ventral spinal cord interneuron differentiation	3.0494e-05	<0.0001	4	0.187454	17	NKX6-2, DMRT3, DBX1, NKX6-1
nephron tubule formation	4.88102e-05	<0.0001	4	0.209508	19	IRX2, PAX2, HES5, PAX8
renal vesicle morphogenesis	4.88102e-05	<0.0001	4	0.209508	19	PAX2, CITED1, PAX8, BMP4
renal vesicle development	6.04878e-05	<0.0001	4	0.220534	20	PAX2, CITED1, PAX8, BMP4
mesenchymal to epithelial transition	6.04878e-05	<0.0001	4	0.220534	20	PAX2, CITED1, PAX8, BMP4
positive regulation of stem cell differentiation	7.40774e-05	<0.0001	4	0.231561	21	TBX5, BMP7, FOXC1, BMP4
regulation of branching involved in ureteric bud morphogenesis	8.97603e-05	<0.0001	4	0.242588	22	WNT2B, PAX2, PAX8, BMP4
organ induction	8.97603e-05	<0.0001	4	0.242588	22	WNT2B, MESP1, DKK1, BMP4
regulation of metanephros development	0.000107723	<0.0001	4	0.253615	23	PAX2, CITED1, PAX8, BMP4
lymph vessel development	0.000151256	<0.0001	4	0.275668	25	VASH1, TBX1, FOXC1, NR2F2
negative regulation of embryonic development	0.000151256	<0.0001	4	0.275668	25	MESP1, BMP7, DKK1, BMP4
cell differentiation involved in metanephros development	0.000177221	<0.0001	4	0.286695	26	PAX2, CITED1, PAX8, BMP4
pharyngeal system development	0.000177221	<0.0001	4	0.286695	26	ISL1, TBX1, BMP7, BMP4
cranial nerve morphogenesis	0.000274359	<0.0001	4	0.319775	29	TBX1, PAX2, KCNA2, TFAP2A
cell fate commitment involved in formation of primary germ layer	0.00045667	<0.0001	4	0.363882	33	PAX2, MESP1, DKK1, BMP4
mesodermal cell differentiation	0.000513121	<0.0001	4	0.374909	34	PAX2, MESP1, DKK1, BMP4
autonomic nervous system development	0.00150025	<0.0001	4	0.496203	45	NAV2, TBX1, GBX2, TFAP2A
S-shaped body morphogenesis	7.09794e-05	0.001	3	0.0882138	8	HES5, PAX8, BMP4
negative regulation of stem cell population maintenance	7.09794e-05	0.001	3	0.0882138	8	PAX2, BMP7, PAX8
optic nerve development	0.000348067	0.001	3	0.143347	13	NAV2, PAX2, KCNA2
cardiac cell fate commitment	0.000439404	0.001	3	0.154374	14	ISL1, MESP1, DKK1
preganglionic parasympathetic fiber development	0.00080108	0.001	3	0.187454	17	NAV2, TBX1, TFAP2A
regulation of transcription involved in cell fate commitment	0.00080108	0.001	3	0.187454	17	NKX6-2, NKX6-1, NR2F2
positive regulation of branching involved in ureteric bud morphogenesis	0.000953517	0.001	3	0.198481	18	WNT2B, PAX2, PAX8
regulation of cell proliferation involved in heart morphogenesis	0.000953517	0.001	3	0.198481	18	ISL1, TBX5, BMP4
kidney mesenchyme development	0.00112314	0.001	3	0.209508	19	PAX2, BMP7, BMP4
parasympathetic nervous system development	0.00112314	0.001	3	0.209508	19	NAV2, TBX1, TFAP2A
metanephric nephron tubule development	0.00131066	0.001	3	0.220534	20	PAX2, HES5, PAX8
cell proliferation involved in heart morphogenesis	0.00131066	0.001	3	0.220534	20	ISL1, TBX5, BMP4
positive regulation of mesonephros development	0.00151674	0.001	3	0.231561	21	WNT2B, PAX2, PAX8
negative regulation of peptidyl-threonine phosphorylation	0.00151674	0.001	3	0.231561	21	CADM4, DGKQ, DMTN
retinal ganglion cell axon guidance	0.00151674	0.001	3	0.231561	21	ISL1, SLIT2, EPHA7
type B pancreatic cell proliferation	0.00198717	0.001	3	0.253615	23	SGPP2, NKX6-1, NR4A3
metanephric tubule development	0.00198717	0.001	3	0.253615	23	PAX2, HES5, PAX8
negative regulation of cell junction assembly	0.00225271	0.001	3	0.264641	24	FAM107A, ARHGAP6, DMTN
forebrain regionalization	0.00225271	0.001	3	0.264641	24	WNT2B, SIX3, BMP4
morphogenesis of an epithelial fold	0.00253924	0.001	3	0.275668	25	WNT2B, BMP7, BMP4
negative regulation of morphogenesis of an epithelium	0.00080108	0.002	3	0.187454	17	BMP7, CITED1, BMP4
muscle cell fate commitment	0.00112314	0.002	3	0.209508	19	TBX1, MYOD1, DKK1
negative regulation of synapse organization	0.00225271	0.002	3	0.264641	24	EPHA7, DKK1, NGEF
aortic valve morphogenesis	0.00352997	0.002	3	0.308748	28	SLIT2, TWIST1, BMP4
metanephric nephron epithelium development	0.00198717	0.003	3	0.253615	23	PAX2, HES5, PAX8
regulation of odontogenesis	0.00253924	0.003	3	0.275668	25	DMRT3, TFAP2A, BMP4
metanephric epithelium development	0.00317737	0.003	3	0.297722	27	PAX2, HES5, PAX8
negative regulation of peptidyl-serine phosphorylation	0.00352997	0.003	3	0.308748	28	PDE4D, DMTN, DKK1
proximal/distal pattern formation	0.00517555	0.003	3	0.352855	32	IRX2, HES5, SIX3
regulation of DNA damage response, signal transduction by p53 class mediator	0.00666643	0.003	3	0.385935	35	TWIST1, ANKRD1, CD44
dopaminergic neuron differentiation	0.0077879	0.003	3	0.407989	37	NR4A2, DKK1, LMX1B
dorsal/ventral neural tube patterning	0.00225271	0.004	3	0.264641	24	GSC, PAX7, BMP4
aortic valve development	0.00517555	0.004	3	0.352855	32	SLIT2, TWIST1, BMP4
spleen development	0.00614427	0.004	3	0.374909	34	BARX1, NFKB2, CDKN2B
embryonic hindlimb morphogenesis	0.00352997	0.005	3	0.308748	28	TWIST1, ALX4, BMP4
cell surface receptor signaling pathway involved in heart development	0.00517555	0.005	3	0.352855	32	MESP1, DKK1, BMP4
negative regulation of glial cell differentiation	0.00317737	0.006	3	0.297722	27	NKX6-2, HES5, NKX6-1
semi-lunar valve development	0.0077879	0.006	3	0.407989	37	SLIT2, TWIST1, BMP4
cardiac atrium morphogenesis	0.00430454	0.007	3	0.330802	30	ISL1, MESP1, TBX5
synaptic membrane adhesion	0.00352997	0.008	3	0.308748	28	PCDH8, SLITRK2, SLITRK1
retinoic acid receptor signaling pathway	0.00472736	0.008	3	0.341828	31	TBX1, ZNF536, CYP26A1
hindlimb morphogenesis	0.00721421	0.009	3	0.396962	36	TWIST1, ALX4, BMP4
cardiac atrium development	0.00666643	0.01	3	0.385935	35	ISL1, MESP1, TBX5
regulation of stem cell population maintenance	0.00564742	0.011	3	0.363882	33	PAX2, BMP7, PAX8
neutral amino acid transport	0.0077879	0.011	3	0.407989	37	SLC32A1, SLC1A4, SLC6A15
positive regulation of myotube differentiation	0.00901406	0.015	3	0.430042	39	TBX1, MYOD1, ADGRB1
positive regulation of bone mineralization	0.00901406	0.016	3	0.430042	39	BMP7, TFAP2A, BMP4
negative regulation of mesenchymal cell apoptotic process involved in nephron morphogenesis	5.22462e-06	<0.0001	3	0.0441069	4	PAX2, BMP7, PAX8
regulation of mesenchymal cell apoptotic process involved in nephron morphogenesis	5.22462e-06	<0.0001	3	0.0441069	4	PAX2, BMP7, PAX8
mesenchymal cell apoptotic process involved in nephron morphogenesis	5.22462e-06	<0.0001	3	0.0441069	4	PAX2, BMP7, PAX8
negative regulation of somatic stem cell population maintenance	1.29906e-05	<0.0001	3	0.0551336	5	PAX2, BMP7, PAX8
monocyte aggregation	1.29906e-05	<0.0001	3	0.0551336	5	BMP7, CD44, NR4A3
comma-shaped body morphogenesis	2.57692e-05	<0.0001	3	0.0661603	6	HES5, PAX8, BMP4
mesenchymal stem cell maintenance involved in nephron morphogenesis	2.57692e-05	<0.0001	3	0.0661603	6	PAX2, BMP7, PAX8
positive regulation of integrin-mediated signaling pathway	4.47278e-05	<0.0001	3	0.0771871	7	LIMS2, LOXL3, DMTN
cardiac neural crest cell migration involved in outflow tract morphogenesis	7.09794e-05	<0.0001	3	0.0882138	8	TWIST1, BMP7, BMP4
metanephric nephron tubule morphogenesis	7.09794e-05	<0.0001	3	0.0882138	8	PAX2, HES5, PAX8
heart induction	7.09794e-05	<0.0001	3	0.0882138	8	MESP1, DKK1, BMP4
regulation of mesenchymal to epithelial transition involved in metanephros morphogenesis	7.09794e-05	<0.0001	3	0.0882138	8	PAX2, CITED1, PAX8
metanephric collecting duct development	0.000105598	<0.0001	3	0.0992405	9	PAX2, PAX8, BMP4
secondary heart field specification	0.000105598	<0.0001	3	0.0992405	9	ISL1, MESP1, BMP4
cardiac neural crest cell development involved in outflow tract morphogenesis	0.000149619	<0.0001	3	0.110267	10	TWIST1, BMP7, BMP4
regulation of somatic stem cell population maintenance	0.000149619	<0.0001	3	0.110267	10	PAX2, BMP7, PAX8
metanephric tubule morphogenesis	0.000204106	<0.0001	3	0.121294	11	PAX2, HES5, PAX8
cardiac neural crest cell development involved in heart development	0.000269933	<0.0001	3	0.132321	12	TWIST1, BMP7, BMP4
embryonic camera-type eye formation	0.000269933	<0.0001	3	0.132321	12	PAX2, TWIST1, TFAP2A
nephric duct morphogenesis	0.000269933	<0.0001	3	0.132321	12	PAX2, EPHA7, BMP4
cardiac neural crest cell differentiation involved in heart development	0.000269933	<0.0001	3	0.132321	12	TWIST1, BMP7, BMP4
mesodermal cell fate specification	0.000348067	<0.0001	3	0.143347	13	PAX2, MESP1, DKK1
spinal cord motor neuron cell fate specification	0.000348067	<0.0001	3	0.143347	13	ISL1, NKX6-2, NKX6-1
collecting duct development	0.000348067	<0.0001	3	0.143347	13	PAX2, PAX8, BMP4
leukocyte aggregation	0.000348067	<0.0001	3	0.143347	13	BMP7, CD44, NR4A3
regulation of integrin-mediated signaling pathway	0.000439404	<0.0001	3	0.154374	14	LIMS2, LOXL3, DMTN
nephric duct development	0.000665097	<0.0001	3	0.176428	16	PAX2, EPHA7, BMP4
morphogenesis of an epithelial bud	0.000665097	<0.0001	3	0.176428	16	WNT2B, BMP7, BMP4
regulation of glomerulus development	0.000665097	<0.0001	3	0.176428	16	PAX2, BMP7, BMP4
anatomical structure arrangement	0.00080108	<0.0001	3	0.187454	17	PAX2, KCNA2, TFAP2A
segment specification	0.00080108	<0.0001	3	0.187454	17	IRX2, BMI1, HES5
negative regulation of focal adhesion assembly	0.000953517	<0.0001	3	0.198481	18	FAM107A, ARHGAP6, DMTN
regulation of epithelial cell differentiation involved in kidney development	0.00112314	<0.0001	3	0.209508	19	PAX2, CITED1, PAX8
cardiac right ventricle morphogenesis	0.00151674	<0.0001	3	0.231561	21	ISL1, ZFPM2, BMP4
negative regulation of adherens junction organization	0.00151674	<0.0001	3	0.231561	21	FAM107A, ARHGAP6, DMTN
cardiac cell fate determination	0.000358964	0.001	2	0.0330802	3	ISL1, MESP1
regulation of endodermal cell differentiation	0.000715315	0.001	2	0.0441069	4	MESP1, DKK1
regulation of establishment of blood-brain barrier	0.000715315	0.001	2	0.0441069	4	TTPA, ADGRA2
specification of loop of Henle identity	0.000715315	0.001	2	0.0441069	4	IRX2, HES5
positive regulation of mesenchymal to epithelial transition involved in metanephros morphogenesis	0.000715315	0.001	2	0.0441069	4	PAX2, PAX8
metanephric comma-shaped body morphogenesis	0.000715315	0.001	2	0.0441069	4	PAX8, BMP4
response to corticotropin-releasing hormone	0.00118348	0.001	2	0.0551336	5	NR4A2, NR4A3
proximal/distal pattern formation involved in nephron development	0.00118348	0.001	2	0.0551336	5	IRX2, HES5
cellular response to corticotropin-releasing hormone stimulus	0.00118348	0.001	2	0.0551336	5	NR4A2, NR4A3
specification of nephron tubule identity	0.00118348	0.001	2	0.0551336	5	IRX2, HES5
regulation of mesodermal cell fate specification	0.00176224	0.001	2	0.0661603	6	MESP1, DKK1
negative regulation of mesoderm development	0.00244905	0.001	2	0.0771871	7	MESP1, DKK1
cranial suture morphogenesis	0.00324141	0.001	2	0.0882138	8	TWIST1, BMP4
positive regulation of neural crest cell differentiation	0.000358964	0.002	2	0.0330802	3	BMP7, BMP4
positive regulation of cardiac neural crest cell migration involved in outflow tract morphogenesis	0.000358964	0.002	2	0.0330802	3	BMP7, BMP4
regulation of cardiac neural crest cell migration involved in outflow tract morphogenesis	0.000715315	0.002	2	0.0441069	4	BMP7, BMP4
negative regulation of prostatic bud formation	0.000715315	0.002	2	0.0441069	4	BMP7, BMP4
regulation of systemic arterial blood pressure by baroreceptor feedback	0.000715315	0.002	2	0.0441069	4	NAV2, ASIC2
negative regulation of glomerulus development	0.000715315	0.002	2	0.0441069	4	BMP7, BMP4
negative regulation of glomerular mesangial cell proliferation	0.000715315	0.002	2	0.0441069	4	BMP7, BMP4
distal convoluted tubule development	0.00118348	0.002	2	0.0551336	5	PAX2, PAX8
regulation of lymphangiogenesis	0.00118348	0.002	2	0.0551336	5	VASH1, FOXC1
negative regulation of Wnt signaling pathway involved in heart development	0.00118348	0.002	2	0.0551336	5	MESP1, DKK1
metanephric distal convoluted tubule development	0.00118348	0.002	2	0.0551336	5	PAX2, PAX8
positive regulation of heart induction	0.00118348	0.002	2	0.0551336	5	MESP1, DKK1
negative regulation of gastrulation	0.00176224	0.002	2	0.0661603	6	MESP1, DKK1
regulation of prostatic bud formation	0.00176224	0.002	2	0.0661603	6	BMP7, BMP4
negative regulation of monocyte chemotaxis	0.00176224	0.002	2	0.0661603	6	SLIT2, NBL1
metanephric distal tubule development	0.00244905	0.002	2	0.0771871	7	PAX2, PAX8
semicircular canal morphogenesis	0.00244905	0.002	2	0.0771871	7	TBX1, NR4A3
positive regulation of epithelial cell differentiation involved in kidney development	0.00324141	0.002	2	0.0882138	8	PAX2, PAX8
mesenchymal cell differentiation involved in kidney development	0.00324141	0.002	2	0.0882138	8	PAX2, BMP4
optic cup morphogenesis involved in camera-type eye development	0.00324141	0.002	2	0.0882138	8	PAX2, TFAP2A
neurotransmitter loading into synaptic vesicle	0.00324141	0.002	2	0.0882138	8	SLC17A7, SLC32A1
histone H2A-K119 monoubiquitination	0.00324141	0.002	2	0.0882138	8	PCGF5, BMI1
mesenchymal cell differentiation involved in renal system development	0.00324141	0.002	2	0.0882138	8	PAX2, BMP4
outer ear morphogenesis	0.00413858	0.002	2	0.0992405	9	TBX1, TWIST1
loop of Henle development	0.00623171	0.002	2	0.121294	11	IRX2, HES5
regulation of neural crest cell differentiation	0.00118348	0.003	2	0.0551336	5	BMP7, BMP4
negative regulation of cell proliferation involved in kidney development	0.00176224	0.003	2	0.0661603	6	BMP7, BMP4
metanephric S-shaped body morphogenesis	0.00176224	0.003	2	0.0661603	6	PAX8, BMP4
regulation of heart induction	0.00176224	0.003	2	0.0661603	6	MESP1, DKK1
optic nerve morphogenesis	0.00176224	0.003	2	0.0661603	6	PAX2, KCNA2
regulation of metanephric nephron tubule epithelial cell differentiation	0.00244905	0.003	2	0.0771871	7	PAX2, PAX8
metanephric nephron tubule epithelial cell differentiation	0.00244905	0.003	2	0.0771871	7	PAX2, PAX8
endodermal cell fate specification	0.00324141	0.003	2	0.0882138	8	MESP1, DKK1
pronephros development	0.00413858	0.003	2	0.0992405	9	PAX2, PAX8
regulation of branching involved in prostate gland morphogenesis	0.00176224	0.004	2	0.0661603	6	BMP7, BMP4
negative regulation of synapse assembly	0.00244905	0.004	2	0.0771871	7	EPHA7, DKK1
negative regulation of mononuclear cell migration	0.00324141	0.004	2	0.0882138	8	SLIT2, NBL1
extraembryonic membrane development	0.00413858	0.004	2	0.0992405	9	HTRA1, BMP7
negative regulation of retinoic acid receptor signaling pathway	0.00413858	0.004	2	0.0992405	9	ZNF536, CYP26A1
regulation of secondary heart field cardioblast proliferation	0.00413858	0.004	2	0.0992405	9	ISL1, TBX5
regulation of mesodermal cell differentiation	0.00413858	0.004	2	0.0992405	9	MESP1, DKK1
prostatic bud formation	0.0051358	0.004	2	0.110267	10	BMP7, BMP4
cardiac ventricle formation	0.0051358	0.004	2	0.110267	10	MESP1, TBX5
cAMP catabolic process	0.00413858	0.005	2	0.0992405	9	PDE10A, PDE4D
cranial nerve formation	0.00413858	0.005	2	0.0992405	9	PAX2, TFAP2A
semicircular canal development	0.00413858	0.005	2	0.0992405	9	TBX1, NR4A3
cranial nerve structural organization	0.00623171	0.005	2	0.121294	11	PAX2, KCNA2
regulation of mesoderm formation	0.00623171	0.005	2	0.121294	11	MESP1, DKK1
distal tubule development	0.00742403	0.005	2	0.132321	12	PAX2, PAX8
regulation of Wnt signaling pathway involved in heart development	0.00324141	0.006	2	0.0882138	8	MESP1, DKK1
regulation of glomerular mesangial cell proliferation	0.00623171	0.006	2	0.121294	11	BMP7, BMP4
cardiac chamber formation	0.00742403	0.006	2	0.132321	12	MESP1, TBX5
regulation of synaptic vesicle fusion to presynaptic active zone membrane	0.00623171	0.007	2	0.121294	11	SYT1, CPLX1
establishment of blood-brain barrier	0.00742403	0.007	2	0.132321	12	TTPA, ADGRA2
glomerular mesangial cell proliferation	0.00742403	0.007	2	0.132321	12	BMP7, BMP4
eyelid development in camera-type eye	0.00871052	0.007	2	0.143347	13	TWIST1, TFAP2A
cardioblast proliferation	0.00623171	0.008	2	0.121294	11	ISL1, TBX5
regulation of cardioblast proliferation	0.00623171	0.008	2	0.121294	11	ISL1, TBX5
trigeminal nerve development	0.00742403	0.008	2	0.132321	12	ISL1, TFAP2A
branching involved in prostate gland morphogenesis	0.00742403	0.008	2	0.132321	12	BMP7, BMP4
telencephalon regionalization	0.00871052	0.008	2	0.143347	13	SIX3, BMP4
proline transport	0.00413858	0.009	2	0.0992405	9	SLC1A4, SLC6A15
embryonic skeletal joint morphogenesis	0.00623171	0.009	2	0.121294	11	BMP7, BMP4
lateral sprouting from an epithelium	0.00871052	0.009	2	0.143347	13	BMP7, BMP4
vitamin catabolic process	0.00871052	0.009	2	0.143347	13	PM20D2, CYP26A1
positive regulation of fibroblast migration	0.00871052	0.009	2	0.143347	13	PRKCE, DMTN
regulation of type B pancreatic cell proliferation	0.00871052	0.009	2	0.143347	13	SGPP2, NR4A3
regulation of cell fate specification	0.00742403	0.01	2	0.132321	12	MESP1, DKK1
peripheral nervous system neuron development	0.00742403	0.01	2	0.132321	12	ISL1, ONECUT2
peripheral nervous system neuron differentiation	0.00742403	0.01	2	0.132321	12	ISL1, ONECUT2
cardiac conduction system development	0.00871052	0.01	2	0.143347	13	MESP1, TBX5
regulation of timing of cell differentiation	0.00871052	0.01	2	0.143347	13	HES5, GDPD5
adenylate cyclase-activating adrenergic receptor signaling pathway involved in heart process	0.00623171	0.011	2	0.121294	11	PDE4D, NOS1
Wnt signaling pathway involved in heart development	0.00871052	0.011	2	0.143347	13	MESP1, DKK1
neurological system process involved in regulation of systemic arterial blood pressure	0.00742403	0.012	2	0.132321	12	NAV2, ASIC2
regulation of nephron tubule epithelial cell differentiation	0.00871052	0.013	2	0.143347	13	PAX2, PAX8
apoptotic process involved in metanephric collecting duct development	0.000120975	<0.0001	2	0.0220534	2	PAX2, PAX8
regulation of apoptotic process involved in metanephric collecting duct development	0.000120975	<0.0001	2	0.0220534	2	PAX2, PAX8
positive regulation of metanephric DCT cell differentiation	0.000120975	<0.0001	2	0.0220534	2	PAX2, PAX8
optic nerve structural organization	0.000120975	<0.0001	2	0.0220534	2	PAX2, KCNA2
pattern specification involved in pronephros development	0.000120975	<0.0001	2	0.0220534	2	PAX2, PAX8
optic vesicle morphogenesis	0.000120975	<0.0001	2	0.0220534	2	TFAP2A, SIX3
apoptotic process involved in metanephric nephron tubule development	0.000120975	<0.0001	2	0.0220534	2	PAX2, PAX8
regulation of endodermal cell fate specification	0.000120975	<0.0001	2	0.0220534	2	MESP1, DKK1
regulation of mesenchymal cell apoptotic process involved in metanephric nephron morphogenesis	0.000120975	<0.0001	2	0.0220534	2	PAX2, PAX8
negative regulation of mesenchymal cell apoptotic process involved in metanephric nephron morphogenesis	0.000120975	<0.0001	2	0.0220534	2	PAX2, PAX8
negative regulation of apoptotic process involved in metanephric nephron tubule development	0.000120975	<0.0001	2	0.0220534	2	PAX2, PAX8
negative regulation of apoptotic process involved in metanephric collecting duct development	0.000120975	<0.0001	2	0.0220534	2	PAX2, PAX8
regulation of metanephric DCT cell differentiation	0.000120975	<0.0001	2	0.0220534	2	PAX2, PAX8
regulation of apoptotic process involved in metanephric nephron tubule development	0.000120975	<0.0001	2	0.0220534	2	PAX2, PAX8
pronephric field specification	0.000120975	<0.0001	2	0.0220534	2	PAX2, PAX8
regulation of heart induction by regulation of canonical Wnt signaling pathway	0.000120975	<0.0001	2	0.0220534	2	MESP1, DKK1
positive regulation of heart induction by negative regulation of canonical Wnt signaling pathway	0.000120975	<0.0001	2	0.0220534	2	MESP1, DKK1
mesenchymal stem cell maintenance involved in metanephric nephron morphogenesis	0.000120975	<0.0001	2	0.0220534	2	PAX2, PAX8
mesenchymal cell apoptotic process involved in metanephric nephron morphogenesis	0.000120975	<0.0001	2	0.0220534	2	PAX2, PAX8
kidney field specification	0.000120975	<0.0001	2	0.0220534	2	PAX2, PAX8
vagus nerve development	0.000358964	<0.0001	2	0.0330802	3	NAV2, TBX1
regulation of mesenchymal cell apoptotic process involved in metanephros development	0.000358964	<0.0001	2	0.0330802	3	PAX2, PAX8
positive regulation of monocyte aggregation	0.000358964	<0.0001	2	0.0330802	3	CD44, NR4A3
kidney rudiment formation	0.000358964	<0.0001	2	0.0330802	3	PAX2, PAX8
negative regulation of mesodermal cell differentiation	0.000358964	<0.0001	2	0.0330802	3	MESP1, DKK1
regulation of transcription from RNA polymerase II promoter involved in spinal cord motor neuron fate specification	0.000358964	<0.0001	2	0.0330802	3	NKX6-2, NKX6-1
regulation of monocyte aggregation	0.000358964	<0.0001	2	0.0330802	3	CD44, NR4A3
negative regulation of protein homodimerization activity	0.000358964	<0.0001	2	0.0330802	3	ISL1, ITGA4
negative regulation of mesenchymal cell apoptotic process involved in metanephros development	0.000358964	<0.0001	2	0.0330802	3	PAX2, PAX8
regulation of heart induction by canonical Wnt signaling pathway	0.000358964	<0.0001	2	0.0330802	3	MESP1, DKK1
negative regulation of mesoderm formation	0.000358964	<0.0001	2	0.0330802	3	MESP1, DKK1
metanephric DCT cell differentiation	0.000358964	<0.0001	2	0.0330802	3	PAX2, PAX8
negative regulation of mesodermal cell fate specification	0.000358964	<0.0001	2	0.0330802	3	MESP1, DKK1
DCT cell differentiation	0.000358964	<0.0001	2	0.0330802	3	PAX2, PAX8
mesenchymal cell apoptotic process involved in metanephros development	0.000358964	<0.0001	2	0.0330802	3	PAX2, PAX8
negative regulation of lymphangiogenesis	0.000358964	<0.0001	2	0.0330802	3	VASH1, FOXC1
lens induction in camera-type eye	0.000715315	<0.0001	2	0.0441069	4	SIX3, BMP4
positive regulation of branching involved in lung morphogenesis	0.000715315	<0.0001	2	0.0441069	4	WNT2B, BMP4
metanephric nephron tubule formation	0.000715315	<0.0001	2	0.0441069	4	PAX2, PAX8
regulation of transcription from RNA polymerase II promoter involved in ventral spinal cord interneuron specification	0.000715315	<0.0001	2	0.0441069	4	NKX6-2, NKX6-1
negative regulation of cell fate specification	0.00118348	<0.0001	2	0.0551336	5	MESP1, DKK1
nephric duct formation	0.00118348	<0.0001	2	0.0551336	5	PAX2, BMP4
regulation of branching involved in lung morphogenesis	0.00176224	<0.0001	2	0.0661603	6	WNT2B, BMP4
metanephric tubule formation	0.00176224	<0.0001	2	0.0661603	6	PAX2, PAX8
apoptotic process involved in heart morphogenesis	0.00244905	<0.0001	2	0.0771871	7	FOXC1, BMP4

## Sheet: Cellular Components
GO-Term	p-value	Adjusted p-value	# Genes (observed)	# Genes (expected)	# Genes (total)	List of observed genes
intracellular non-membrane-bounded organelle	0.000122034	<0.0001	77	52.8504	4894	FOXB2, ISL1, NPM2, GSC, DMBX1, ZFHX3, SYNM, IRX2, FAM107A, ARHGAP6, SPAG6, HMX3, PCGF5, DPF3, EML6, HMX1, ELF4, EBF3, AHNAK, TBX1, MYOD1, NKX6-2, ETV5, DGKQ, PAX2, SRCIN1, NPAS1, ALX1, PRKCE, MESP1, BARX1, PLEC, ONECUT2, CPEB1, NR4A2, TBX5, PSTPIP2, NDRG1, SOX3, APC2, TBC1D30, TWIST1, PDE4D, ANKRD1, NFKB2, DMTN, DLX3, DMRT3, DBX1, NFIX, BACH2, ALX4, HES5, RASSF1, NOS1, NOL3, PAX7, GBX2, SNTA1, NK…
non-membrane-bounded organelle	0.000130963	<0.0001	77	52.9584	4904	FOXB2, ISL1, NPM2, GSC, DMBX1, ZFHX3, SYNM, IRX2, FAM107A, ARHGAP6, SPAG6, HMX3, PCGF5, DPF3, EML6, HMX1, ELF4, EBF3, AHNAK, TBX1, MYOD1, NKX6-2, ETV5, DGKQ, PAX2, SRCIN1, NPAS1, ALX1, PRKCE, MESP1, BARX1, PLEC, ONECUT2, CPEB1, NR4A2, TBX5, PSTPIP2, NDRG1, SOX3, APC2, TBC1D30, TWIST1, PDE4D, ANKRD1, NFKB2, DMTN, DLX3, DMRT3, DBX1, NFIX, BACH2, ALX4, HES5, RASSF1, NOS1, NOL3, PAX7, GBX2, SNTA1, NK…
nuclear part	0.00115937	0.001	75	54.7942	5074	FOXB2, ISL1, NPM2, GSC, DMBX1, ZFHX3, IRX2, FAM107A, HMX3, PCGF5, DPF3, HMX1, ELF4, EBF3, NAV2, TBX1, MYOD1, BOK, BMI1, NKX6-2, LMO1, ETV5, DGKQ, PAX2, PM20D2, MECOM, NPAS1, ALX1, MESP1, TNRC18, BARX1, BNC1, LMO2, ONECUT2, CPEB1, PLAGL1, NR4A2, OSBPL6, TBX5, SOX3, DOCK10, TWIST1, ANKRD1, NFKB2, DLX3, DMRT3, DBX1, NFIX, BACH2, ALX4, ZNF703, HES5, NOS1, NOL3, PAX7, GBX2, NKX6-1, TFAP2A, PRKG2, PAX5…
nuclear lumen	0.00101939	0.001	71	50.939	4717	FOXB2, ISL1, NPM2, GSC, DMBX1, ZFHX3, IRX2, FAM107A, HMX3, PCGF5, DPF3, HMX1, ELF4, EBF3, NAV2, TBX1, MYOD1, BMI1, NKX6-2, LMO1, ETV5, DGKQ, PAX2, PM20D2, MECOM, NPAS1, ALX1, MESP1, TNRC18, BARX1, BNC1, LMO2, ONECUT2, CPEB1, PLAGL1, NR4A2, TBX5, SOX3, DOCK10, TWIST1, ANKRD1, NFKB2, DLX3, DMRT3, DBX1, NFIX, BACH2, ALX4, ZNF703, HES5, NOS1, NOL3, PAX7, GBX2, NKX6-1, TFAP2A, PAX5, HES4, RFX4, SIX3, …
chromosome	2.07349e-11	<0.0001	51	18.7039	1732	FOXB2, ISL1, NPM2, GSC, DMBX1, ZFHX3, IRX2, HMX3, PCGF5, DPF3, HMX1, ELF4, EBF3, TBX1, MYOD1, NKX6-2, ETV5, PAX2, NPAS1, ALX1, MESP1, BARX1, ONECUT2, NR4A2, TBX5, SOX3, TWIST1, NFKB2, DLX3, DMRT3, DBX1, NFIX, BACH2, ALX4, HES5, PAX7, GBX2, NKX6-1, TFAP2A, PAX5, HES4, RFX4, SIX3, ZFPM2, FOXC1, PAX8, NR4A3, LMX1B, NFIC, HOXC4, IRF8
nuclear chromatin	1.76914e-19	<0.0001	50	11.2958	1046	FOXB2, ISL1, NPM2, GSC, DMBX1, ZFHX3, IRX2, HMX3, DPF3, HMX1, ELF4, EBF3, TBX1, MYOD1, NKX6-2, ETV5, PAX2, NPAS1, ALX1, MESP1, BARX1, ONECUT2, NR4A2, TBX5, SOX3, TWIST1, NFKB2, DLX3, DMRT3, DBX1, NFIX, BACH2, ALX4, HES5, PAX7, GBX2, NKX6-1, TFAP2A, PAX5, HES4, RFX4, SIX3, ZFPM2, FOXC1, PAX8, NR4A3, LMX1B, NFIC, HOXC4, IRF8
chromatin	1.33087e-16	<0.0001	50	13.2504	1227	FOXB2, ISL1, NPM2, GSC, DMBX1, ZFHX3, IRX2, HMX3, DPF3, HMX1, ELF4, EBF3, TBX1, MYOD1, NKX6-2, ETV5, PAX2, NPAS1, ALX1, MESP1, BARX1, ONECUT2, NR4A2, TBX5, SOX3, TWIST1, NFKB2, DLX3, DMRT3, DBX1, NFIX, BACH2, ALX4, HES5, PAX7, GBX2, NKX6-1, TFAP2A, PAX5, HES4, RFX4, SIX3, ZFPM2, FOXC1, PAX8, NR4A3, LMX1B, NFIC, HOXC4, IRF8
nuclear chromosome part	2.03963e-16	<0.0001	50	13.3908	1240	FOXB2, ISL1, NPM2, GSC, DMBX1, ZFHX3, IRX2, HMX3, DPF3, HMX1, ELF4, EBF3, TBX1, MYOD1, NKX6-2, ETV5, PAX2, NPAS1, ALX1, MESP1, BARX1, ONECUT2, NR4A2, TBX5, SOX3, TWIST1, NFKB2, DLX3, DMRT3, DBX1, NFIX, BACH2, ALX4, HES5, PAX7, GBX2, NKX6-1, TFAP2A, PAX5, HES4, RFX4, SIX3, ZFPM2, FOXC1, PAX8, NR4A3, LMX1B, NFIC, HOXC4, IRF8
nuclear chromosome	6.06346e-16	<0.0001	50	13.758	1274	FOXB2, ISL1, NPM2, GSC, DMBX1, ZFHX3, IRX2, HMX3, DPF3, HMX1, ELF4, EBF3, TBX1, MYOD1, NKX6-2, ETV5, PAX2, NPAS1, ALX1, MESP1, BARX1, ONECUT2, NR4A2, TBX5, SOX3, TWIST1, NFKB2, DLX3, DMRT3, DBX1, NFIX, BACH2, ALX4, HES5, PAX7, GBX2, NKX6-1, TFAP2A, PAX5, HES4, RFX4, SIX3, ZFPM2, FOXC1, PAX8, NR4A3, LMX1B, NFIC, HOXC4, IRF8
chromosomal part	5.22535e-12	<0.0001	50	17.408	1612	FOXB2, ISL1, NPM2, GSC, DMBX1, ZFHX3, IRX2, HMX3, DPF3, HMX1, ELF4, EBF3, TBX1, MYOD1, NKX6-2, ETV5, PAX2, NPAS1, ALX1, MESP1, BARX1, ONECUT2, NR4A2, TBX5, SOX3, TWIST1, NFKB2, DLX3, DMRT3, DBX1, NFIX, BACH2, ALX4, HES5, PAX7, GBX2, NKX6-1, TFAP2A, PAX5, HES4, RFX4, SIX3, ZFPM2, FOXC1, PAX8, NR4A3, LMX1B, NFIC, HOXC4, IRF8
neuron part	2.30014e-05	<0.0001	38	18.8875	1749	DNER, SYNM, SLC17A7, FAM107A, CHL1, DPF3, WLS, PCDH8, SLC32A1, NRGN, DGKQ, SRCIN1, PDE10A, SYT1, ROBO3, CPEB1, EPHA7, SLITRK1, DOCK10, CDH13, CACNG4, DMTN, KCNC1, EPHA10, SCRG1, ASTN2, SORCS3, SPHK1, NOS1, ADGRB1, GDPD5, DRD4, KCNA2, ASIC2, SLC1A4, CPLX1, ITGA4, NGEF
plasma membrane bounded cell projection	0.00407081	0.002	36	22.9371	2124	DNER, SLC17A7, FAM107A, CHL1, SPAG6, WLS, PCDH8, SLC32A1, NRGN, SRCIN1, NDRG4, SYT1, ROBO3, CPEB1, EPHA7, APC2, TBC1D30, DOCK10, CDH13, DMTN, KCNC1, EPHA10, SCRG1, NOS1, ADGRB1, GDPD5, DRD4, KCNA2, ASIC2, SLC1A4, CPLX1, CD44, ITGA4, ADGRA2, SLC9A3, NGEF
cell projection	0.00700667	0.003	36	23.7362	2198	DNER, SLC17A7, FAM107A, CHL1, SPAG6, WLS, PCDH8, SLC32A1, NRGN, SRCIN1, NDRG4, SYT1, ROBO3, CPEB1, EPHA7, APC2, TBC1D30, DOCK10, CDH13, DMTN, KCNC1, EPHA10, SCRG1, NOS1, ADGRB1, GDPD5, DRD4, KCNA2, ASIC2, SLC1A4, CPLX1, CD44, ITGA4, ADGRA2, SLC9A3, NGEF
synapse	2.28746e-06	<0.0001	34	14.3843	1332	NRN1, SLC17A7, FAM107A, PCDH8, SLC32A1, NRGN, IL1RAPL2, ETV5, DGKQ, SRCIN1, SLITRK2, SYT1, CPEB1, EPHA7, NDRG1, APC2, CBLN1, SLITRK1, DOCK10, CDH13, CACNG4, DMTN, KCNC1, CBLN2, SORCS3, SPHK1, NOS1, ADGRB1, DRD4, KCNA2, SNTA1, ASIC2, SLC1A4, CPLX1
cell projection part	0.000272126	<0.0001	31	15.961	1478	DNER, FAM107A, CHL1, SPAG6, WLS, PCDH8, SLC32A1, NRGN, SRCIN1, NDRG4, SYT1, CPEB1, EPHA7, APC2, TBC1D30, DOCK10, DMTN, KCNC1, SCRG1, NOS1, ADGRB1, GDPD5, DRD4, KCNA2, ASIC2, SLC1A4, CPLX1, CD44, ITGA4, SLC9A3, NGEF
plasma membrane bounded cell projection part	0.000272126	<0.0001	31	15.961	1478	DNER, FAM107A, CHL1, SPAG6, WLS, PCDH8, SLC32A1, NRGN, SRCIN1, NDRG4, SYT1, CPEB1, EPHA7, APC2, TBC1D30, DOCK10, DMTN, KCNC1, SCRG1, NOS1, ADGRB1, GDPD5, DRD4, KCNA2, ASIC2, SLC1A4, CPLX1, CD44, ITGA4, SLC9A3, NGEF
neuron projection	0.000446988	<0.0001	28	14.2223	1317	DNER, SLC17A7, FAM107A, CHL1, WLS, PCDH8, SLC32A1, NRGN, SRCIN1, SYT1, ROBO3, CPEB1, EPHA7, DOCK10, CDH13, KCNC1, EPHA10, SCRG1, NOS1, ADGRB1, GDPD5, DRD4, KCNA2, ASIC2, SLC1A4, CPLX1, ITGA4, NGEF
plasma membrane region	0.00135829	0.002	25	13.056	1209	FAM107A, WLS, PCDH8, NRGN, SRCIN1, NDRG4, SLITRK2, SYT1, CPEB1, EPHA7, APC2, CBLN1, SLITRK1, CDH13, PDE4D, CACNG4, DMTN, KCNC1, SORCS3, NOS1, ADGRB1, KCNA2, PRKG2, CD44, SLC9A3
synapse part	4.41423e-05	<0.0001	25	10.3995	963	SLC17A7, PCDH8, SLC32A1, NRGN, DGKQ, SRCIN1, SLITRK2, SYT1, CPEB1, EPHA7, APC2, CBLN1, SLITRK1, DOCK10, CACNG4, DMTN, KCNC1, SORCS3, SPHK1, NOS1, ADGRB1, DRD4, KCNA2, ASIC2, CPLX1
cell junction	0.00817571	0.011	24	14.2115	1316	NRN1, SYNM, SLC17A7, FAM107A, LIMS2, AHNAK, PCDH8, CADM4, STXBP6, SRCIN1, PLEC, SYT1, CPEB1, NDRG1, CBLN1, SLITRK1, CDH13, FBLN7, SPHK1, ADGRB1, KCNA2, SNTA1, CD44, ITGA4
somatodendritic compartment	5.04547e-05	<0.0001	23	9.20077	852	DNER, CHL1, WLS, PCDH8, SLC32A1, NRGN, SRCIN1, PDE10A, CPEB1, EPHA7, DOCK10, CACNG4, KCNC1, ASTN2, NOS1, ADGRB1, GDPD5, DRD4, KCNA2, ASIC2, SLC1A4, CPLX1, ITGA4
postsynapse	4.46943e-06	<0.0001	21	6.76019	626	SLC17A7, PCDH8, NRGN, DGKQ, SRCIN1, SLITRK2, CPEB1, EPHA7, APC2, CBLN1, SLITRK1, DOCK10, CACNG4, DMTN, KCNC1, SORCS3, NOS1, ADGRB1, DRD4, ASIC2, CPLX1
dendrite	0.000172494	<0.0001	18	6.80338	630	DNER, CHL1, WLS, PCDH8, SLC32A1, NRGN, SRCIN1, CPEB1, EPHA7, DOCK10, KCNC1, NOS1, ADGRB1, DRD4, KCNA2, ASIC2, SLC1A4, CPLX1
dendritic tree	0.00017934	<0.0001	18	6.82498	632	DNER, CHL1, WLS, PCDH8, SLC32A1, NRGN, SRCIN1, CPEB1, EPHA7, DOCK10, KCNC1, NOS1, ADGRB1, DRD4, KCNA2, ASIC2, SLC1A4, CPLX1
glutamatergic synapse	7.95055e-06	<0.0001	15	3.84445	356	PCDH8, NRGN, IL1RAPL2, DGKQ, SLITRK2, SYT1, EPHA7, NDRG1, CBLN1, SLITRK1, CACNG4, CBLN2, SORCS3, DRD4, CPLX1
cell body	0.00357504	0.004	14	6.13384	568	DNER, NRGN, SRCIN1, PDE10A, EPHA7, CACNG4, KCNC1, ASTN2, GDPD5, KCNA2, ASIC2, SLC1A4, CPLX1, ITGA4
synaptic membrane	0.000303619	<0.0001	14	4.72997	438	PCDH8, NRGN, SRCIN1, SLITRK2, SYT1, CPEB1, EPHA7, CBLN1, SLITRK1, CACNG4, KCNC1, SORCS3, ADGRB1, KCNA2
neuronal cell body	0.00320956	0.003	13	5.41031	501	DNER, NRGN, SRCIN1, PDE10A, EPHA7, KCNC1, ASTN2, GDPD5, KCNA2, ASIC2, SLC1A4, CPLX1, ITGA4
adherens junction	0.00713447	0.015	13	5.96106	552	SYNM, FAM107A, LIMS2, AHNAK, STXBP6, SRCIN1, PLEC, NDRG1, CDH13, FBLN7, ADGRB1, CD44, ITGA4
anchoring junction	0.00894679	0.017	13	6.13384	568	SYNM, FAM107A, LIMS2, AHNAK, STXBP6, SRCIN1, PLEC, NDRG1, CDH13, FBLN7, ADGRB1, CD44, ITGA4
postsynaptic membrane	0.00026619	0.001	12	3.57448	331	PCDH8, NRGN, SRCIN1, SLITRK2, CPEB1, EPHA7, CBLN1, SLITRK1, CACNG4, KCNC1, SORCS3, ADGRB1
transcription factor complex	0.000685487	<0.0001	12	3.97404	368	GSC, DMBX1, ZFHX3, MYOD1, ALX1, LMO2, NR4A2, SOX3, ANKRD1, ALX4, SIX3, NR4A3
neuron to neuron synapse	0.00203627	0.003	11	3.92004	363	NRGN, SRCIN1, SYT1, CPEB1, EPHA7, SLITRK1, CACNG4, DMTN, SORCS3, NOS1, ADGRB1
postsynaptic density	0.00381431	0.007	10	3.65007	338	NRGN, SRCIN1, CPEB1, EPHA7, SLITRK1, CACNG4, DMTN, SORCS3, NOS1, ADGRB1
asymmetric synapse	0.0041418	0.007	10	3.69327	342	NRGN, SRCIN1, CPEB1, EPHA7, SLITRK1, CACNG4, DMTN, SORCS3, NOS1, ADGRB1
postsynaptic specialization	0.00612714	0.009	10	3.90925	362	NRGN, SRCIN1, CPEB1, EPHA7, SLITRK1, CACNG4, DMTN, SORCS3, NOS1, ADGRB1
integral component of synaptic membrane	0.000273625	0.001	8	1.66305	154	PCDH8, SLITRK2, EPHA7, SLITRK1, CACNG4, KCNC1, SORCS3, KCNA2
intrinsic component of synaptic membrane	0.000452965	0.001	8	1.79264	166	PCDH8, SLITRK2, EPHA7, SLITRK1, CACNG4, KCNC1, SORCS3, KCNA2
myofibril	0.00315442	0.005	8	2.42978	225	SYNM, AHNAK, MYOD1, PLEC, ANKRD1, NOS1, TMOD1, ARHGEF25
contractile fiber	0.00410145	0.005	8	2.53777	235	SYNM, AHNAK, MYOD1, PLEC, ANKRD1, NOS1, TMOD1, ARHGEF25
integral component of postsynaptic membrane	0.000281057	<0.0001	7	1.26349	117	PCDH8, SLITRK2, EPHA7, SLITRK1, CACNG4, KCNC1, SORCS3
intrinsic component of postsynaptic membrane	0.000362805	<0.0001	7	1.31748	122	PCDH8, SLITRK2, EPHA7, SLITRK1, CACNG4, KCNC1, SORCS3
neuron projection terminus	0.000826694	<0.0001	7	1.51186	140	SLC32A1, SYT1, KCNC1, SCRG1, NOS1, KCNA2, CPLX1
sarcolemma	0.00336935	0.008	6	1.44707	134	SYNM, AHNAK, PLEC, CACNG4, NOS1, SNTA1
calyx of Held	0.000118427	0.001	4	0.259177	24	KCNC1, NOS1, KCNA2, CPLX1
integral component of postsynaptic density membrane	0.00221907	0.002	4	0.55075	51	EPHA7, SLITRK1, CACNG4, SORCS3
intrinsic component of postsynaptic density membrane	0.00273858	0.003	4	0.583147	54	EPHA7, SLITRK1, CACNG4, SORCS3
integral component of postsynaptic specialization membrane	0.0084326	0.008	4	0.799128	74	EPHA7, SLITRK1, CACNG4, SORCS3
GABA-ergic synapse	0.00766618	0.009	4	0.77753	72	SLC32A1, SLITRK2, SLITRK1, CDH13
intrinsic component of postsynaptic specialization membrane	0.00967517	0.009	4	0.831525	77	EPHA7, SLITRK1, CACNG4, SORCS3
lamellipodium membrane	0.0016423	0.001	3	0.237578	22	APC2, KCNA2, CD44
integral component of synaptic vesicle membrane	0.00533354	0.003	3	0.356368	33	SLC17A7, SLC32A1, SYT1
clathrin-sculpted vesicle	0.000254063	<0.0001	3	0.129588	12	SLC17A7, SLC32A1, SYT1
costamere	0.00105832	<0.0001	3	0.205181	19	SYNM, AHNAK, PLEC
clathrin-sculpted gamma-aminobutyric acid transport vesicle membrane	0.00311227	0.002	2	0.0863922	8	SLC32A1, SYT1
clathrin-sculpted gamma-aminobutyric acid transport vesicle	0.00311227	0.002	2	0.0863922	8	SLC32A1, SYT1
clathrin-sculpted glutamate transport vesicle	0.000686402	<0.0001	2	0.0431961	4	SLC17A7, SYT1
clathrin-sculpted glutamate transport vesicle membrane	0.000686402	<0.0001	2	0.0431961	4	SLC17A7, SYT1

## Sheet: Molecular Functions
GO-Term	p-value	Adjusted p-value	# Genes (observed)	# Genes (expected)	# Genes (total)	List of observed genes
organic cyclic compound binding	0.00904383	0.011	86	69.5947	6301	FOXB2, ISL1, GSC, DMBX1, ZFHX3, IRX2, CYP1B1, HMX3, PCGF5, DPF3, HMX1, ELF4, EBF3, AHNAK, NAV2, TBX1, MYOD1, NKX6-2, IRAK3, ETV5, DGKQ, PAX2, ZNF536, MECOM, NPAS1, ALX1, PRKCE, PDE10A, MESP1, BARX1, BNC1, ZIC4, LMO2, PLEC, ONECUT2, CPEB1, PLAGL1, NR4A2, EPHA7, ACSS1, OSBPL6, TBX5, SOX3, CYP26A1, TWIST1, PDE4D, ANKRD1, NFKB2, DLX3, DMRT3, DBX1, NFIX, EPHA10, BACH2, ALX4, ZNF703, HES5, SPHK1, NOS1,…
nucleic acid binding	0.000383843	0.001	69	47.6703	4316	FOXB2, ISL1, GSC, DMBX1, ZFHX3, IRX2, HMX3, PCGF5, DPF3, HMX1, ELF4, EBF3, AHNAK, TBX1, MYOD1, NKX6-2, ETV5, PAX2, ZNF536, MECOM, NPAS1, ALX1, MESP1, BARX1, BNC1, ZIC4, LMO2, PLEC, ONECUT2, CPEB1, PLAGL1, NR4A2, TBX5, SOX3, TWIST1, ANKRD1, NFKB2, DLX3, DMRT3, DBX1, NFIX, BACH2, ALX4, ZNF703, HES5, SPHK1, NOL3, PAX7, GBX2, NKX6-1, TFAP2A, ZNF280B, PAX5, HES4, RFX4, SIX3, ZFPM2, ZNF467, FOXC1, ZIC1…
DNA binding	3.34375e-10	<0.0001	62	27.8777	2524	FOXB2, ISL1, GSC, DMBX1, ZFHX3, IRX2, HMX3, PCGF5, HMX1, ELF4, EBF3, TBX1, MYOD1, NKX6-2, ETV5, PAX2, ZNF536, MECOM, NPAS1, ALX1, MESP1, BARX1, BNC1, ZIC4, LMO2, ONECUT2, PLAGL1, NR4A2, TBX5, SOX3, TWIST1, ANKRD1, NFKB2, DLX3, DMRT3, DBX1, NFIX, BACH2, ALX4, HES5, SPHK1, PAX7, GBX2, NKX6-1, TFAP2A, ZNF280B, PAX5, HES4, RFX4, SIX3, ZFPM2, ZNF467, FOXC1, ZIC1, CITED1, PAX8, NR4A3, LMX1B, NFIC, HOXC…
transcription regulator activity	4.5165e-17	<0.0001	61	19.0306	1723	FOXB2, ISL1, GSC, DMBX1, ZFHX3, IRX2, HMX3, PCGF5, HMX1, ELF4, EBF3, TBX1, MYOD1, NKX6-2, ETV5, PAX2, ZNF536, MECOM, NPAS1, ALX1, MESP1, BARX1, BNC1, ZIC4, CDYL2, LMO2, ONECUT2, PLAGL1, NR4A2, TBX5, SOX3, TWIST1, ANKRD1, NFKB2, DLX3, DMRT3, DBX1, NFIX, BACH2, ALX4, HES5, PAX7, GBX2, NKX6-1, TFAP2A, ZNF280B, PAX5, HES4, RFX4, SIX3, ZFPM2, FOXC1, ZIC1, CITED1, PAX8, NR4A3, LMX1B, NFIC, HOXC4, IRF8,…
DNA-binding transcription factor activity	5.11167e-21	<0.0001	59	14.7893	1339	FOXB2, ISL1, GSC, DMBX1, ZFHX3, IRX2, HMX3, PCGF5, HMX1, ELF4, EBF3, TBX1, MYOD1, NKX6-2, ETV5, PAX2, ZNF536, MECOM, NPAS1, ALX1, MESP1, BARX1, BNC1, ZIC4, LMO2, ONECUT2, PLAGL1, NR4A2, TBX5, SOX3, TWIST1, NFKB2, DLX3, DMRT3, DBX1, NFIX, BACH2, ALX4, HES5, PAX7, GBX2, NKX6-1, TFAP2A, ZNF280B, PAX5, HES4, RFX4, SIX3, ZFPM2, FOXC1, ZIC1, CITED1, PAX8, NR4A3, LMX1B, NFIC, HOXC4, IRF8, NR2F2
DNA-binding transcription factor activity, RNA polymerase II-specific	3.82964e-22	<0.0001	55	12.1054	1096	FOXB2, ISL1, GSC, DMBX1, ZFHX3, IRX2, HMX3, HMX1, ELF4, EBF3, TBX1, MYOD1, NKX6-2, ETV5, PAX2, ZNF536, NPAS1, ALX1, MESP1, BARX1, BNC1, ZIC4, LMO2, ONECUT2, PLAGL1, NR4A2, TBX5, SOX3, TWIST1, NFKB2, DLX3, DMRT3, DBX1, NFIX, BACH2, ALX4, HES5, PAX7, GBX2, NKX6-1, TFAP2A, PAX5, HES4, RFX4, SIX3, ZFPM2, FOXC1, ZIC1, PAX8, NR4A3, LMX1B, NFIC, HOXC4, IRF8, NR2F2
sequence-specific DNA binding	3.21515e-18	<0.0001	52	13.1657	1192	FOXB2, ISL1, GSC, DMBX1, ZFHX3, IRX2, HMX3, PCGF5, HMX1, ELF4, EBF3, TBX1, MYOD1, NKX6-2, ETV5, PAX2, ZNF536, ALX1, MESP1, BARX1, ZIC4, LMO2, ONECUT2, PLAGL1, NR4A2, TBX5, SOX3, TWIST1, NFKB2, DLX3, DMRT3, DBX1, BACH2, ALX4, HES5, PAX7, GBX2, NKX6-1, TFAP2A, PAX5, HES4, RFX4, SIX3, FOXC1, ZIC1, PAX8, NR4A3, LMX1B, NFIC, HOXC4, IRF8, NR2F2
transcription regulatory region DNA binding	3.77549e-19	<0.0001	48	10.6143	961	ISL1, GSC, DMBX1, ZFHX3, HMX3, PCGF5, HMX1, ELF4, EBF3, TBX1, MYOD1, NKX6-2, ETV5, PAX2, ZNF536, ALX1, MESP1, BARX1, ZIC4, LMO2, ONECUT2, PLAGL1, NR4A2, TBX5, SOX3, TWIST1, NFKB2, DLX3, BACH2, ALX4, HES5, GBX2, NKX6-1, TFAP2A, PAX5, HES4, RFX4, SIX3, FOXC1, ZIC1, CITED1, PAX8, NR4A3, LMX1B, NFIC, HOXC4, IRF8, NR2F2
regulatory region nucleic acid binding	3.93966e-19	<0.0001	48	10.6253	962	ISL1, GSC, DMBX1, ZFHX3, HMX3, PCGF5, HMX1, ELF4, EBF3, TBX1, MYOD1, NKX6-2, ETV5, PAX2, ZNF536, ALX1, MESP1, BARX1, ZIC4, LMO2, ONECUT2, PLAGL1, NR4A2, TBX5, SOX3, TWIST1, NFKB2, DLX3, BACH2, ALX4, HES5, GBX2, NKX6-1, TFAP2A, PAX5, HES4, RFX4, SIX3, FOXC1, ZIC1, CITED1, PAX8, NR4A3, LMX1B, NFIC, HOXC4, IRF8, NR2F2
transcription regulatory region sequence-specific DNA binding	1.16784e-20	<0.0001	47	9.32201	844	ISL1, GSC, DMBX1, ZFHX3, HMX3, PCGF5, HMX1, ELF4, EBF3, TBX1, MYOD1, NKX6-2, ETV5, PAX2, ZNF536, ALX1, MESP1, BARX1, ZIC4, LMO2, ONECUT2, PLAGL1, NR4A2, TBX5, SOX3, TWIST1, NFKB2, DLX3, BACH2, ALX4, HES5, GBX2, NKX6-1, TFAP2A, PAX5, HES4, RFX4, SIX3, FOXC1, ZIC1, PAX8, NR4A3, LMX1B, NFIC, HOXC4, IRF8, NR2F2
sequence-specific double-stranded DNA binding	1.01874e-19	<0.0001	47	9.83008	890	ISL1, GSC, DMBX1, ZFHX3, HMX3, PCGF5, HMX1, ELF4, EBF3, TBX1, MYOD1, NKX6-2, ETV5, PAX2, ZNF536, ALX1, MESP1, BARX1, ZIC4, LMO2, ONECUT2, PLAGL1, NR4A2, TBX5, SOX3, TWIST1, NFKB2, DLX3, BACH2, ALX4, HES5, GBX2, NKX6-1, TFAP2A, PAX5, HES4, RFX4, SIX3, FOXC1, ZIC1, PAX8, NR4A3, LMX1B, NFIC, HOXC4, IRF8, NR2F2
double-stranded DNA binding	5.70269e-18	<0.0001	47	10.8683	984	ISL1, GSC, DMBX1, ZFHX3, HMX3, PCGF5, HMX1, ELF4, EBF3, TBX1, MYOD1, NKX6-2, ETV5, PAX2, ZNF536, ALX1, MESP1, BARX1, ZIC4, LMO2, ONECUT2, PLAGL1, NR4A2, TBX5, SOX3, TWIST1, NFKB2, DLX3, BACH2, ALX4, HES5, GBX2, NKX6-1, TFAP2A, PAX5, HES4, RFX4, SIX3, FOXC1, ZIC1, PAX8, NR4A3, LMX1B, NFIC, HOXC4, IRF8, NR2F2
RNA polymerase II regulatory region sequence-specific DNA binding	5.98494e-21	<0.0001	46	8.74766	792	ISL1, GSC, DMBX1, ZFHX3, HMX3, PCGF5, HMX1, ELF4, EBF3, TBX1, MYOD1, NKX6-2, ETV5, ZNF536, ALX1, MESP1, BARX1, ZIC4, LMO2, ONECUT2, PLAGL1, NR4A2, TBX5, SOX3, TWIST1, NFKB2, DLX3, BACH2, ALX4, HES5, GBX2, NKX6-1, TFAP2A, PAX5, HES4, RFX4, SIX3, FOXC1, ZIC1, PAX8, NR4A3, LMX1B, NFIC, HOXC4, IRF8, NR2F2
RNA polymerase II regulatory region DNA binding	8.54539e-21	<0.0001	46	8.82498	799	ISL1, GSC, DMBX1, ZFHX3, HMX3, PCGF5, HMX1, ELF4, EBF3, TBX1, MYOD1, NKX6-2, ETV5, ZNF536, ALX1, MESP1, BARX1, ZIC4, LMO2, ONECUT2, PLAGL1, NR4A2, TBX5, SOX3, TWIST1, NFKB2, DLX3, BACH2, ALX4, HES5, GBX2, NKX6-1, TFAP2A, PAX5, HES4, RFX4, SIX3, FOXC1, ZIC1, PAX8, NR4A3, LMX1B, NFIC, HOXC4, IRF8, NR2F2
signaling receptor binding	0.00635563	0.008	29	17.8819	1619	DNER, LINGO1, WNT2B, ISL1, SLIT2, WLS, FGF17, BMP1, MYOD1, BOK, CADM4, SYT1, DKK2, NR4A2, EPHA7, NBL1, SHC2, VGF, REEP1, PDE4D, CNRIP1, CACNG4, DMTN, BMP7, ULBP1, SIX3, DKK1, NR4A3, BMP4
DNA-binding transcription activator activity, RNA polymerase II-specific	3.17824e-14	<0.0001	28	4.71623	427	ISL1, ELF4, EBF3, TBX1, MYOD1, ETV5, ALX1, MESP1, BARX1, LMO2, ONECUT2, PLAGL1, NR4A2, TBX5, NFKB2, DLX3, ALX4, GBX2, TFAP2A, PAX5, RFX4, SIX3, FOXC1, ZIC1, PAX8, NR4A3, NFIC, HOXC4
proximal promoter sequence-specific DNA binding	1.06828e-10	<0.0001	27	6.15208	557	ISL1, GSC, ZFHX3, ELF4, EBF3, MYOD1, NKX6-2, PAX2, ZNF536, MESP1, LMO2, ONECUT2, NR4A2, TBX5, TWIST1, NFKB2, DLX3, NKX6-1, TFAP2A, PAX5, HES4, RFX4, ZIC1, PAX8, NR4A3, NFIC, IRF8
protein dimerization activity	0.00292849	0.003	26	14.6015	1322	DMBX1, SLIT2, EBF3, TBX1, MYOD1, BOK, IRAK3, NPAS1, ALX1, MESP1, SYT1, NR4A2, NBL1, CBLN1, CDH13, TWIST1, DMRT3, ALX4, HES5, TFAP2A, PRKG2, HES4, ITGA4, CITED1, NR4A3, NR2F2
RNA polymerase II proximal promoter sequence-specific DNA binding	2.83023e-10	<0.0001	26	5.96432	540	ISL1, GSC, ZFHX3, ELF4, EBF3, MYOD1, NKX6-2, ZNF536, MESP1, LMO2, ONECUT2, NR4A2, TBX5, TWIST1, NFKB2, DLX3, NKX6-1, TFAP2A, PAX5, HES4, RFX4, ZIC1, PAX8, NR4A3, NFIC, IRF8
transcription factor binding	5.01797e-05	<0.0001	20	7.35599	666	ISL1, GSC, TBX1, MYOD1, DGKQ, PAX2, LMO2, NR4A2, TBX5, TWIST1, ANKRD1, ZNF703, HES5, GBX2, HES4, SIX3, ZFPM2, FOXC1, NR4A3, HOXC4
DNA-binding transcription repressor activity, RNA polymerase II-specific	4.14136e-06	<0.0001	13	2.75021	249	GSC, DMBX1, ZFHX3, IRX2, HMX1, NKX6-2, ZNF536, BACH2, HES5, NKX6-1, TFAP2A, HES4, IRF8
protein heterodimerization activity	0.00842257	0.008	12	5.41206	490	DMBX1, MYOD1, BOK, IRAK3, NPAS1, ALX1, SYT1, NR4A2, TWIST1, DMRT3, ALX4, ITGA4
RNA polymerase II transcription factor binding	0.000360548	0.001	8	1.73407	157	ISL1, GSC, TBX1, LMO2, TBX5, ANKRD1, GBX2, ZFPM2
phosphatidylinositol binding	0.00611865	0.004	8	2.71708	246	NRGN, STXBP6, AMER2, SYT1, CLVS2, ADAP1, TTPA, PHLDA3
phosphatidylinositol phosphate binding	0.000444697	<0.0001	8	1.78929	162	NRGN, STXBP6, AMER2, SYT1, CLVS2, ADAP1, TTPA, PHLDA3
phosphatidylinositol bisphosphate binding	0.000232165	<0.0001	7	1.226	111	STXBP6, AMER2, SYT1, CLVS2, ADAP1, TTPA, PHLDA3
growth factor activity	0.00928876	0.008	6	1.78929	162	FGF17, BMP1, VGF, BMP7, DKK1, BMP4
activating transcription factor binding	0.000379677	<0.0001	6	0.949873	86	ISL1, TBX1, DGKQ, LMO2, TBX5, HOXC4
phosphatidylinositol-4,5-bisphosphate binding	0.00162104	0.001	5	0.850467	77	STXBP6, AMER2, SYT1, TTPA, PHLDA3
amino acid transmembrane transporter activity	0.00152928	<0.0001	5	0.839422	76	SLC17A7, OCA2, SLC32A1, SLC1A4, SLC6A15
neurotransmitter transporter activity	0.00240436	0.001	4	0.563297	51	SLC17A7, SLC32A1, CPLX1, SLC6A15
promoter-specific chromatin binding	0.00192085	0.003	4	0.530161	48	ISL1, MYOD1, BMI1, FOXC1
RNA polymerase II activating transcription factor binding	0.00296563	0.003	4	0.596432	54	ISL1, TBX1, LMO2, TBX5
E-box binding	0.00240436	0.005	4	0.563297	51	MYOD1, LMO2, TWIST1, HES4
L-amino acid transmembrane transporter activity	0.00317099	0.005	4	0.607477	55	SLC17A7, OCA2, SLC32A1, SLC1A4
metallocarboxypeptidase activity	0.00392341	0.003	3	0.320306	29	VASH1, CPXM1, CPM
bHLH transcription factor binding	0.00392341	0.007	3	0.320306	29	ISL1, LMO2, TWIST1
cyclic nucleotide binding	0.00842518	0.008	3	0.419711	38	PDE10A, PDE4D, PRKG2
phosphatidylinositol-3,4,5-trisphosphate binding	0.00905416	0.014	3	0.430756	39	NRGN, ADAP1, PHLDA3
co-receptor binding	0.000349731	<0.0001	3	0.143585	13	DKK2, DKK1, BMP4
inositol 1,3,4,5 tetrakisphosphate binding	0.00118734	0.001	2	0.0552251	5	ASTN2, ADAP1
LBD domain binding	0.00245697	0.004	2	0.0773152	7	SPON1, CITED1
receptor activator activity	0.0062516	0.009	2	0.121495	11	DGKQ, PRKCE

## Sheet: MeSH Diseases
MeSH-Term	p-value	Adjusted p-value	# Genes (observed)	# Genes (expected)	# Genes (total)	List of observed genes
Pathological Conditions, Signs and Symptoms	7.8772e-07	<0.0001	198	177.908	17919	IMMP2L, PLEKHD1, NRN1, VASH1, DNER, LINGO1, WNT2B, ISL1, NPM2, GSC, DMBX1, ZFHX3, SYNM, RGS3, IRX2, SLC17A7, FAM107A, PROX1-AS1, ARHGAP6, CHL1, TMEM132E, SLIT2, SPAG6, CYP1B1, HMX3, PCGF5, DPF3, OCA2, LIMS2, HMX1, WLS, FGF17, PPP1R14C, ELF4, EBF3, COL12A1, CCDC3, AHNAK, NAV2, PCDH8, SLC32A1, TBX1, BMP1, MYOD1, PPP2R2C, BOK, BMI1, SPON1, NRGN, IL1RAPL2, NKX6-2, CADM4, LMO1, STXBP6, IRAK3, ETV5, DG…
Pathologic Processes	2.1888e-08	<0.0001	197	172.279	17352	IMMP2L, PLEKHD1, NRN1, VASH1, DNER, LINGO1, WNT2B, ISL1, NPM2, GSC, DMBX1, ZFHX3, SYNM, RGS3, IRX2, SLC17A7, FAM107A, PROX1-AS1, ARHGAP6, CHL1, TMEM132E, SLIT2, SPAG6, CYP1B1, HMX3, PCGF5, DPF3, OCA2, LIMS2, HMX1, WLS, FGF17, PPP1R14C, ELF4, EBF3, COL12A1, CCDC3, AHNAK, NAV2, PCDH8, SLC32A1, TBX1, BMP1, MYOD1, PPP2R2C, BOK, BMI1, SPON1, NRGN, IL1RAPL2, NKX6-2, CADM4, LMO1, STXBP6, IRAK3, ETV5, DG…
Neoplasms	3.18399e-06	<0.0001	193	171.584	17282	IMMP2L, FOXB2, NRN1, VASH1, DNER, LINGO1, WNT2B, ISL1, NPM2, GSC, DMBX1, ZFHX3, SYNM, RGS3, IRX2, SLC17A7, FAM107A, PROX1-AS1, ARHGAP6, CHL1, TMEM132E, SLIT2, SPAG6, CYP1B1, PCGF5, DPF3, OCA2, LIMS2, WLS, FGF17, PPP1R14C, ELF4, EBF3, COL12A1, CCDC3, AHNAK, NAV2, PCDH8, SLC32A1, TBX1, BMP1, MYOD1, PPP2R2C, BOK, BMI1, SPON1, NRGN, IL1RAPL2, NKX6-2, CADM4, LMO1, STXBP6, IRAK3, ETV5, DGKQ, PAX2, SRCI…
Neoplasms by Site	2.04899e-08	<0.0001	189	159.62	16077	IMMP2L, FOXB2, NRN1, VASH1, DNER, LINGO1, WNT2B, ISL1, NPM2, GSC, DMBX1, ZFHX3, SYNM, RGS3, IRX2, SLC17A7, FAM107A, PROX1-AS1, ARHGAP6, CHL1, TMEM132E, SLIT2, SPAG6, CYP1B1, PCGF5, OCA2, LIMS2, WLS, FGF17, PPP1R14C, ELF4, EBF3, COL12A1, CCDC3, AHNAK, NAV2, PCDH8, SLC32A1, TBX1, BMP1, MYOD1, PPP2R2C, BOK, BMI1, SPON1, NRGN, IL1RAPL2, NKX6-2, CADM4, LMO1, STXBP6, IRAK3, ETV5, DGKQ, PAX2, SRCIN1, AM…
Neoplasms by Histologic Type	1.39947e-09	<0.0001	183	148.063	14913	IMMP2L, FOXB2, VASH1, DNER, LINGO1, WNT2B, ISL1, NPM2, GSC, ZFHX3, SYNM, RGS3, IRX2, SLC17A7, FAM107A, PROX1-AS1, ARHGAP6, CHL1, TMEM132E, SLIT2, SPAG6, CYP1B1, PCGF5, DPF3, OCA2, LIMS2, WLS, FGF17, PPP1R14C, ELF4, EBF3, COL12A1, AHNAK, NAV2, PCDH8, SLC32A1, TBX1, BMP1, MYOD1, PPP2R2C, BOK, BMI1, SPON1, NRGN, IL1RAPL2, NKX6-2, CADM4, LMO1, STXBP6, IRAK3, ETV5, DGKQ, PAX2, SRCIN1, AMER2, MECOM, AL…
Disease Attributes	5.54553e-12	<0.0001	182	140.676	14169	IMMP2L, PLEKHD1, NRN1, VASH1, DNER, LINGO1, WNT2B, ISL1, NPM2, GSC, DMBX1, ZFHX3, SYNM, RGS3, IRX2, SLC17A7, FAM107A, PROX1-AS1, ARHGAP6, CHL1, TMEM132E, SLIT2, SPAG6, CYP1B1, HMX3, PCGF5, DPF3, OCA2, LIMS2, HMX1, WLS, FGF17, PPP1R14C, ELF4, EBF3, COL12A1, CCDC3, AHNAK, NAV2, PCDH8, SLC32A1, TBX1, BMP1, MYOD1, PPP2R2C, BMI1, SPON1, NRGN, IL1RAPL2, NKX6-2, CADM4, LMO1, STXBP6, IRAK3, ETV5, DGKQ, P…
Neoplasms, Glandular and Epithelial	8.28749e-14	<0.0001	177	129.715	13065	FOXB2, VASH1, DNER, LINGO1, WNT2B, ISL1, GSC, ZFHX3, SYNM, RGS3, IRX2, SLC17A7, FAM107A, PROX1-AS1, ARHGAP6, CHL1, TMEM132E, SLIT2, SPAG6, CYP1B1, PCGF5, OCA2, LIMS2, WLS, FGF17, PPP1R14C, ELF4, EBF3, COL12A1, AHNAK, NAV2, PCDH8, SLC32A1, TBX1, BMP1, MYOD1, PPP2R2C, BOK, BMI1, SPON1, NRGN, IL1RAPL2, NKX6-2, CADM4, LMO1, STXBP6, IRAK3, ETV5, DGKQ, PAX2, SRCIN1, AMER2, MECOM, ALX1, PRKCE, PDE10A, N…
Nervous System Diseases	1.4771e-08	<0.0001	172	136.625	13761	IMMP2L, PLEKHD1, NRN1, VASH1, DNER, LINGO1, WNT2B, ISL1, GSC, DMBX1, ZFHX3, SYNM, RGS3, IRX2, SLC17A7, FAM107A, ARHGAP6, CHL1, TMEM132E, SLIT2, SPAG6, CYP1B1, HMX3, OCA2, LIMS2, WLS, FGF17, ELF4, EBF3, COL12A1, AHNAK, NAV2, PCDH8, SLC32A1, TBX1, BMP1, MYOD1, PPP2R2C, BOK, BMI1, SPON1, NRGN, IL1RAPL2, NKX6-2, CADM4, LMO1, STXBP6, IRAK3, ETV5, DGKQ, PAX2, ZNF536, SRCIN1, MECOM, NPAS1, ALX1, PRKCE, …
Disease Susceptibility	8.16726e-15	<0.0001	169	117.374	11822	IMMP2L, PLEKHD1, NRN1, VASH1, DNER, LINGO1, WNT2B, ISL1, NPM2, GSC, DMBX1, ZFHX3, SYNM, RGS3, IRX2, SLC17A7, PROX1-AS1, ARHGAP6, CHL1, TMEM132E, SLIT2, CYP1B1, HMX3, DPF3, OCA2, LIMS2, HMX1, WLS, FGF17, PPP1R14C, ELF4, EBF3, COL12A1, CCDC3, AHNAK, NAV2, PCDH8, SLC32A1, TBX1, BMP1, MYOD1, PPP2R2C, BMI1, NRGN, IL1RAPL2, NKX6-2, CADM4, LMO1, STXBP6, IRAK3, ETV5, DGKQ, PAX2, SRCIN1, MECOM, NPAS1, ALX…
Genetic Predisposition to Disease	1.32695e-14	<0.0001	167	115.418	11625	IMMP2L, PLEKHD1, NRN1, VASH1, DNER, LINGO1, WNT2B, ISL1, NPM2, GSC, DMBX1, ZFHX3, SYNM, RGS3, IRX2, SLC17A7, PROX1-AS1, ARHGAP6, CHL1, TMEM132E, SLIT2, CYP1B1, HMX3, DPF3, OCA2, LIMS2, HMX1, WLS, FGF17, PPP1R14C, ELF4, EBF3, COL12A1, AHNAK, NAV2, PCDH8, SLC32A1, TBX1, BMP1, MYOD1, PPP2R2C, BMI1, NRGN, IL1RAPL2, NKX6-2, CADM4, LMO1, STXBP6, IRAK3, ETV5, DGKQ, PAX2, SRCIN1, MECOM, NPAS1, ALX1, PRKC…
Digestive System Diseases	1.60298e-07	<0.0001	165	131.294	13224	IMMP2L, FOXB2, VASH1, DNER, LINGO1, WNT2B, ISL1, NPM2, GSC, DMBX1, ZFHX3, SYNM, RGS3, IRX2, FAM107A, ARHGAP6, CHL1, SLIT2, CYP1B1, PCGF5, DPF3, OCA2, LIMS2, WLS, FGF17, PPP1R14C, ELF4, EBF3, COL12A1, CCDC3, AHNAK, NAV2, PCDH8, SLC32A1, TBX1, BMP1, MYOD1, PPP2R2C, BOK, BMI1, SPON1, NRGN, NKX6-2, CADM4, LMO1, STXBP6, IRAK3, ETV5, DGKQ, PAX2, SRCIN1, AMER2, MECOM, PRKCE, PDE10A, NDRG4, MESP1, ST8SIA…
Signs and Symptoms	2.14999e-12	<0.0001	160	112.281	11309	IMMP2L, PLEKHD1, NRN1, VASH1, DNER, LINGO1, WNT2B, ISL1, GSC, DMBX1, ZFHX3, SYNM, RGS3, IRX2, SLC17A7, FAM107A, PROX1-AS1, ARHGAP6, CHL1, TMEM132E, SLIT2, CYP1B1, HMX3, OCA2, LIMS2, HMX1, WLS, FGF17, PPP1R14C, ELF4, EBF3, COL12A1, CCDC3, AHNAK, NAV2, PCDH8, SLC32A1, TBX1, BMP1, MYOD1, PPP2R2C, BOK, SPON1, NRGN, IL1RAPL2, NKX6-2, LMO1, STXBP6, IRAK3, ETV5, DGKQ, PAX2, ZNF536, SRCIN1, MECOM, NPAS1,…
Carcinoma	2.9736e-09	<0.0001	158	118.099	11895	FOXB2, VASH1, DNER, WNT2B, ISL1, GSC, ZFHX3, SYNM, RGS3, IRX2, SLC17A7, FAM107A, PROX1-AS1, ARHGAP6, CHL1, TMEM132E, SLIT2, CYP1B1, PCGF5, OCA2, LIMS2, WLS, FGF17, ELF4, EBF3, COL12A1, AHNAK, PCDH8, TBX1, BMP1, MYOD1, PPP2R2C, BOK, BMI1, SPON1, NRGN, IL1RAPL2, NKX6-2, CADM4, LMO1, STXBP6, IRAK3, ETV5, DGKQ, PAX2, SRCIN1, AMER2, MECOM, ALX1, PRKCE, NDRG4, ST8SIA1, BARX1, DLK1, BNC1, ZIC4, SLITRK2,…
Animal Diseases	3.30064e-12	<0.0001	157	109.322	11011	IMMP2L, NRN1, VASH1, DNER, LINGO1, WNT2B, ISL1, GSC, DMBX1, ZFHX3, SYNM, RGS3, SLC17A7, FAM107A, ARHGAP6, CHL1, SLIT2, SPAG6, CYP1B1, HMX3, OCA2, LIMS2, HMX1, WLS, ELF4, EBF3, COL12A1, CCDC3, AHNAK, NAV2, PCDH8, SLC32A1, TBX1, BMP1, MYOD1, PPP2R2C, BOK, BMI1, SPON1, NRGN, NKX6-2, CADM4, LMO1, IRAK3, ETV5, PAX2, SRCIN1, MECOM, ALX1, PRKCE, PDE10A, NDRG4, MESP1, ST8SIA1, BARX1, DLK1, BNC1, ZIC4, DO…
Skin and Connective Tissue Diseases	3.58704e-09	<0.0001	157	117.196	11804	IMMP2L, NRN1, VASH1, DNER, WNT2B, ISL1, GSC, DMBX1, ZFHX3, SYNM, RGS3, IRX2, ARHGAP6, CHL1, TMEM132E, SLIT2, SPAG6, CYP1B1, OCA2, LIMS2, WLS, FGF17, PPP1R14C, ELF4, EBF3, COL12A1, AHNAK, NAV2, PCDH8, TBX1, BMP1, MYOD1, PPP2R2C, BOK, BMI1, SPON1, NRGN, IL1RAPL2, CADM4, LMO1, STXBP6, IRAK3, ETV5, DGKQ, PAX2, SRCIN1, MECOM, NPAS1, ALX1, PRKCE, PDE10A, NDRG4, ST8SIA1, DLK1, DOK1, LMO2, PLEC, LINC0046…
Central Nervous System Diseases	3.28348e-10	<0.0001	156	113.234	11405	IMMP2L, NRN1, VASH1, DNER, LINGO1, WNT2B, ISL1, GSC, DMBX1, ZFHX3, SYNM, SLC17A7, FAM107A, ARHGAP6, CHL1, SLIT2, SPAG6, CYP1B1, OCA2, WLS, FGF17, ELF4, EBF3, AHNAK, NAV2, PCDH8, SLC32A1, TBX1, BMP1, MYOD1, PPP2R2C, BOK, BMI1, SPON1, NRGN, IL1RAPL2, NKX6-2, CADM4, LMO1, IRAK3, ETV5, DGKQ, PAX2, ZNF536, MECOM, NPAS1, PRKCE, PDE10A, NDRG4, ST8SIA1, BARX1, DCHS2, DLK1, ZIC4, SLITRK2, DOK1, LMO2, PLEC…
Congenital, Hereditary, and Neonatal Diseases and Abnormalities	2.36613e-07	<0.0001	155	120.383	12125	IMMP2L, PLEKHD1, NRN1, VASH1, LINGO1, WNT2B, ISL1, GSC, DMBX1, ZFHX3, SYNM, IRX2, SLC17A7, ARHGAP6, CHL1, SLIT2, SPAG6, CYP1B1, HMX3, DPF3, OCA2, LIMS2, HMX1, WLS, FGF17, PPP1R14C, EBF3, COL12A1, AHNAK, PCDH8, SLC32A1, TBX1, BMP1, MYOD1, PPP2R2C, BOK, SPON1, NRGN, IL1RAPL2, NKX6-2, CADM4, LMO1, IRAK3, ETV5, PAX2, ZNF536, AMER2, MECOM, NPAS1, ALX1, PRKCE, PDE10A, NDRG4, MESP1, ST8SIA1, BARX1, DLK1…
Endocrine System Diseases	2.5114e-09	<0.0001	152	111.189	11199	IMMP2L, FOXB2, VASH1, DNER, WNT2B, ISL1, GSC, DMBX1, ZFHX3, SYNM, RGS3, IRX2, SLC17A7, FAM107A, PROX1-AS1, CHL1, SLIT2, CYP1B1, OCA2, LIMS2, WLS, FGF17, ELF4, COL12A1, AHNAK, PCDH8, SLC32A1, TBX1, BMP1, MYOD1, PPP2R2C, BOK, BMI1, SPON1, NRGN, NKX6-2, CADM4, STXBP6, IRAK3, ETV5, DGKQ, PAX2, SRCIN1, MECOM, ALX1, PRKCE, PDE10A, NDRG4, MESP1, ST8SIA1, DCHS2, DLK1, BNC1, ZIC4, DOK1, LMO2, PLEC, LINC00…
Brain Diseases	7.9802e-10	<0.0001	151	108.727	10951	IMMP2L, NRN1, VASH1, DNER, LINGO1, WNT2B, ISL1, GSC, ZFHX3, SYNM, SLC17A7, FAM107A, ARHGAP6, CHL1, SLIT2, SPAG6, CYP1B1, OCA2, WLS, FGF17, ELF4, EBF3, AHNAK, NAV2, PCDH8, SLC32A1, TBX1, BMP1, MYOD1, PPP2R2C, BOK, BMI1, SPON1, NRGN, IL1RAPL2, NKX6-2, LMO1, IRAK3, ETV5, DGKQ, PAX2, ZNF536, MECOM, NPAS1, PRKCE, PDE10A, NDRG4, ST8SIA1, BARX1, DCHS2, DLK1, ZIC4, SLITRK2, DOK1, LMO2, PLEC, LINC00461, O…
Skin Diseases	4.35843e-09	<0.0001	151	110.762	11156	IMMP2L, NRN1, VASH1, DNER, WNT2B, ISL1, GSC, DMBX1, ZFHX3, SYNM, RGS3, IRX2, ARHGAP6, CHL1, TMEM132E, SLIT2, SPAG6, CYP1B1, OCA2, LIMS2, WLS, FGF17, PPP1R14C, ELF4, EBF3, COL12A1, AHNAK, NAV2, PCDH8, TBX1, BMP1, MYOD1, PPP2R2C, BOK, BMI1, SPON1, NRGN, IL1RAPL2, CADM4, LMO1, STXBP6, IRAK3, ETV5, DGKQ, PAX2, SRCIN1, MECOM, NPAS1, ALX1, PRKCE, PDE10A, NDRG4, ST8SIA1, DLK1, DOK1, LMO2, PLEC, LINC0046…
Female Urogenital Diseases and Pregnancy Complications	5.04186e-07	<0.0001	151	117.017	11786	IMMP2L, NRN1, VASH1, DNER, LINGO1, WNT2B, ISL1, NPM2, GSC, DMBX1, ZFHX3, SYNM, RGS3, IRX2, SLC17A7, FAM107A, PROX1-AS1, ARHGAP6, CHL1, SLIT2, SPAG6, CYP1B1, OCA2, LIMS2, HMX1, WLS, FGF17, ELF4, COL12A1, AHNAK, NAV2, PCDH8, SLC32A1, TBX1, BMP1, MYOD1, PPP2R2C, BOK, BMI1, SPON1, NRGN, IL1RAPL2, NKX6-2, CADM4, IRAK3, ETV5, DGKQ, PAX2, SRCIN1, AMER2, MECOM, ALX1, PRKCE, NDRG4, MESP1, ST8SIA1, TNRC18,…
Digestive System Neoplasms	6.48695e-07	<0.0001	150	116.282	11712	FOXB2, VASH1, DNER, LINGO1, WNT2B, ISL1, NPM2, GSC, ZFHX3, SYNM, RGS3, IRX2, ARHGAP6, CHL1, SLIT2, CYP1B1, PCGF5, LIMS2, WLS, FGF17, PPP1R14C, ELF4, EBF3, COL12A1, AHNAK, NAV2, PCDH8, SLC32A1, BMP1, MYOD1, PPP2R2C, BOK, BMI1, SPON1, NRGN, NKX6-2, CADM4, LMO1, IRAK3, ETV5, DGKQ, PAX2, SRCIN1, AMER2, MECOM, PRKCE, PDE10A, NDRG4, ST8SIA1, BARX1, DCHS2, DLK1, BNC1, ZIC4, CDYL2, DOK1, LMO2, PLEC, LINC…
Digestive System Neoplasms	7.04799e-07	<0.0001	150	116.401	11724	FOXB2, VASH1, DNER, LINGO1, WNT2B, ISL1, NPM2, GSC, ZFHX3, SYNM, RGS3, IRX2, ARHGAP6, CHL1, SLIT2, CYP1B1, PCGF5, LIMS2, WLS, FGF17, PPP1R14C, ELF4, EBF3, COL12A1, AHNAK, NAV2, PCDH8, SLC32A1, BMP1, MYOD1, PPP2R2C, BOK, BMI1, SPON1, NRGN, NKX6-2, CADM4, LMO1, IRAK3, ETV5, DGKQ, PAX2, SRCIN1, AMER2, MECOM, PRKCE, PDE10A, NDRG4, ST8SIA1, BARX1, DCHS2, DLK1, BNC1, ZIC4, CDYL2, DOK1, LMO2, PLEC, LINC…
Musculoskeletal Diseases	5.77588e-12	<0.0001	148	100.039	10076	IMMP2L, PLEKHD1, NRN1, VASH1, DNER, LINGO1, WNT2B, ISL1, GSC, DMBX1, ZFHX3, SYNM, IRX2, SLC17A7, PROX1-AS1, ARHGAP6, CHL1, SLIT2, CYP1B1, HMX3, DPF3, OCA2, LIMS2, HMX1, WLS, FGF17, PPP1R14C, COL12A1, AHNAK, NAV2, PCDH8, SLC32A1, TBX1, BMP1, MYOD1, BMI1, SPON1, NRGN, IL1RAPL2, NKX6-2, STXBP6, IRAK3, ETV5, DGKQ, PAX2, ZNF536, SRCIN1, FAM81A, MECOM, NPAS1, ALX1, PRKCE, PDE10A, NDRG4, MESP1, ST8SIA1,…
Disease Models, Animal	1.75616e-11	<0.0001	148	101.211	10194	IMMP2L, NRN1, VASH1, DNER, LINGO1, WNT2B, ISL1, GSC, ZFHX3, SYNM, RGS3, SLC17A7, FAM107A, ARHGAP6, CHL1, SLIT2, SPAG6, CYP1B1, HMX3, OCA2, LIMS2, WLS, ELF4, COL12A1, CCDC3, AHNAK, NAV2, PCDH8, SLC32A1, TBX1, BMP1, MYOD1, PPP2R2C, BOK, BMI1, SPON1, NRGN, NKX6-2, CADM4, LMO1, IRAK3, ETV5, PAX2, SRCIN1, MECOM, PRKCE, PDE10A, NDRG4, MESP1, ST8SIA1, DLK1, BNC1, ZIC4, DOK1, LMO2, PLEC, ONECUT2, SYT1, R…
Cardiovascular Diseases	1.50837e-08	<0.0001	146	106.89	10766	IMMP2L, PLEKHD1, VASH1, DNER, LINGO1, WNT2B, ISL1, GSC, DMBX1, ZFHX3, SYNM, RGS3, IRX2, SLC17A7, PROX1-AS1, ARHGAP6, SLIT2, SPAG6, CYP1B1, DPF3, LIMS2, WLS, PPP1R14C, ELF4, EBF3, COL12A1, AHNAK, NAV2, PCDH8, SLC32A1, TBX1, BMP1, MYOD1, PPP2R2C, BOK, BMI1, SPON1, NRGN, IL1RAPL2, CADM4, LMO1, STXBP6, IRAK3, ETV5, PAX2, ZNF536, SRCIN1, MECOM, PRKCE, PDE10A, NDRG4, MESP1, BARX1, DLK1, DOK1, LMO2, PLE…
Adenocarcinoma	2.04167e-09	<0.0001	145	103.365	10411	FOXB2, VASH1, DNER, WNT2B, ISL1, GSC, ZFHX3, SYNM, RGS3, IRX2, FAM107A, PROX1-AS1, CHL1, TMEM132E, SLIT2, CYP1B1, PCGF5, OCA2, LIMS2, WLS, FGF17, ELF4, COL12A1, AHNAK, PCDH8, TBX1, BMP1, MYOD1, PPP2R2C, BOK, BMI1, SPON1, NRGN, IL1RAPL2, NKX6-2, CADM4, STXBP6, IRAK3, ETV5, DGKQ, PAX2, SRCIN1, AMER2, MECOM, ALX1, PRKCE, NDRG4, ST8SIA1, BARX1, DLK1, BNC1, ZIC4, SLITRK2, DOK1, LMO2, PLEC, LINC00461, …
Gastrointestinal Diseases	8.27182e-07	<0.0001	142	108.032	10881	VASH1, DNER, LINGO1, WNT2B, ISL1, NPM2, GSC, ZFHX3, RGS3, IRX2, FAM107A, ARHGAP6, CHL1, SLIT2, CYP1B1, PCGF5, DPF3, OCA2, LIMS2, WLS, PPP1R14C, ELF4, EBF3, COL12A1, AHNAK, NAV2, PCDH8, TBX1, BMP1, MYOD1, BOK, BMI1, SPON1, NRGN, CADM4, LMO1, STXBP6, IRAK3, ETV5, PAX2, SRCIN1, AMER2, MECOM, PRKCE, PDE10A, NDRG4, ST8SIA1, BARX1, DCHS2, DLK1, ZIC4, CDYL2, DOK1, LMO2, PLEC, ONECUT2, SYT1, CPEB1, DKK2,…
Congenital Abnormalities	7.75144e-13	<0.0001	141	90.6766	9133	IMMP2L, PLEKHD1, NRN1, VASH1, LINGO1, WNT2B, ISL1, GSC, DMBX1, ZFHX3, SYNM, SLC17A7, ARHGAP6, CHL1, SLIT2, SPAG6, CYP1B1, HMX3, DPF3, OCA2, LIMS2, HMX1, WLS, FGF17, PPP1R14C, EBF3, COL12A1, AHNAK, PCDH8, SLC32A1, TBX1, BMP1, MYOD1, PPP2R2C, BOK, SPON1, NRGN, IL1RAPL2, NKX6-2, CADM4, LMO1, IRAK3, ETV5, PAX2, ZNF536, MECOM, NPAS1, ALX1, PRKCE, PDE10A, NDRG4, MESP1, BARX1, DLK1, BNC1, ZIC4, SLITRK2,…
Respiratory Tract Diseases	1.86683e-07	<0.0001	141	104.884	10564	NRN1, VASH1, DNER, WNT2B, ISL1, GSC, ZFHX3, SYNM, RGS3, IRX2, SLC17A7, FAM107A, ARHGAP6, CHL1, SLIT2, SPAG6, CYP1B1, OCA2, WLS, FGF17, EBF3, COL12A1, AHNAK, PCDH8, TBX1, BMP1, MYOD1, PPP2R2C, BOK, BMI1, SPON1, NKX6-2, CADM4, LMO1, STXBP6, IRAK3, ETV5, DGKQ, PAX2, SRCIN1, MECOM, ALX1, PRKCE, PDE10A, ST8SIA1, BARX1, DLK1, BNC1, ZIC4, SLITRK2, DOK1, LMO2, PLEC, ONECUT2, SYT1, ROBO3, CPEB1, DKK2, PLA…
Nutritional and Metabolic Diseases	3.12607e-06	<0.0001	141	108.945	10973	IMMP2L, VASH1, DNER, WNT2B, ISL1, GSC, ZFHX3, SYNM, RGS3, IRX2, SLC17A7, PROX1-AS1, TMEM132E, SLIT2, CYP1B1, OCA2, HMX1, WLS, FGF17, ELF4, EBF3, COL12A1, CCDC3, AHNAK, NAV2, PCDH8, SLC32A1, TBX1, BMP1, MYOD1, PPP2R2C, BOK, BMI1, SPON1, NRGN, IL1RAPL2, NKX6-2, STXBP6, IRAK3, ETV5, PAX2, ZNF536, SRCIN1, FAM81A, MECOM, PRKCE, PDE10A, NDRG4, ST8SIA1, DLK1, DOK1, LMO2, PLEC, LINC00461, ONECUT2, SYT1, …
Female Urogenital Diseases	3.25059e-06	<0.0001	141	109.005	10979	IMMP2L, NRN1, VASH1, DNER, WNT2B, ISL1, NPM2, GSC, ZFHX3, SYNM, RGS3, IRX2, FAM107A, PROX1-AS1, ARHGAP6, CHL1, SLIT2, SPAG6, CYP1B1, OCA2, LIMS2, HMX1, WLS, FGF17, ELF4, COL12A1, AHNAK, NAV2, PCDH8, TBX1, BMP1, MYOD1, PPP2R2C, BOK, BMI1, SPON1, NRGN, IL1RAPL2, NKX6-2, CADM4, IRAK3, ETV5, DGKQ, PAX2, SRCIN1, AMER2, MECOM, ALX1, PRKCE, ST8SIA1, TNRC18, DLK1, BNC1, ZIC4, DOK1, LMO2, PLEC, ONECUT2, S…
Neoplasms, Germ Cell and Embryonal	8.74759e-12	<0.0001	140	92.0864	9275	VASH1, LINGO1, WNT2B, ISL1, NPM2, GSC, ZFHX3, SYNM, RGS3, IRX2, SLC17A7, FAM107A, CHL1, SLIT2, SPAG6, CYP1B1, OCA2, WLS, FGF17, PPP1R14C, ELF4, EBF3, COL12A1, AHNAK, NAV2, PCDH8, SLC32A1, TBX1, BMP1, MYOD1, PPP2R2C, BOK, BMI1, SPON1, NRGN, CADM4, LMO1, STXBP6, IRAK3, ETV5, PAX2, SRCIN1, MECOM, ALX1, PRKCE, PDE10A, NDRG4, ST8SIA1, DLK1, ZIC4, DOK1, LMO2, PLEC, LINC00461, ONECUT2, SYT1, ROBO3, CPEB…
Genetic Diseases, Inborn	1.86899e-06	<0.0001	139	106.066	10683	IMMP2L, NRN1, LINGO1, WNT2B, ISL1, GSC, DMBX1, SYNM, IRX2, SLC17A7, ARHGAP6, CHL1, SLIT2, SPAG6, CYP1B1, OCA2, LIMS2, WLS, FGF17, EBF3, COL12A1, AHNAK, PCDH8, SLC32A1, TBX1, BMP1, MYOD1, PPP2R2C, BOK, SPON1, NRGN, IL1RAPL2, NKX6-2, CADM4, LMO1, IRAK3, ETV5, PAX2, ZNF536, AMER2, MECOM, NPAS1, ALX1, PRKCE, PDE10A, NDRG4, MESP1, ST8SIA1, BARX1, DLK1, ZIC4, SLITRK2, DOK1, LMO2, PLEC, ONECUT2, SYT1, R…
Immune System Diseases	2.29593e-06	<0.0001	139	106.373	10714	IMMP2L, VASH1, DNER, LINGO1, WNT2B, ISL1, GSC, ZFHX3, RGS3, IRX2, SLC17A7, PROX1-AS1, SLIT2, CYP1B1, PCGF5, DPF3, OCA2, LIMS2, WLS, ELF4, EBF3, COL12A1, AHNAK, PCDH8, TBX1, BMP1, MYOD1, BOK, BMI1, NRGN, LMO1, STXBP6, IRAK3, ETV5, DGKQ, PAX2, ZNF536, MECOM, NPAS1, PRKCE, PDE10A, ST8SIA1, DCHS2, DLK1, BNC1, ZIC4, DOK1, LMO2, PLEC, LINC00461, ONECUT2, SYT1, ROBO3, CPEB1, DKK2, PLAGL1, NR4A2, EPHA7, …
Neurologic Manifestations	2.79447e-15	<0.0001	137	81.4729	8206	IMMP2L, PLEKHD1, NRN1, VASH1, DNER, LINGO1, WNT2B, ISL1, GSC, ZFHX3, SYNM, RGS3, SLC17A7, ARHGAP6, CHL1, TMEM132E, SLIT2, CYP1B1, HMX3, OCA2, WLS, FGF17, PPP1R14C, ELF4, EBF3, COL12A1, AHNAK, NAV2, PCDH8, SLC32A1, TBX1, BMP1, MYOD1, PPP2R2C, BOK, SPON1, NRGN, IL1RAPL2, NKX6-2, LMO1, STXBP6, DGKQ, PAX2, SRCIN1, MECOM, NPAS1, ALX1, PRKCE, PDE10A, NDRG4, ST8SIA1, BARX1, DCHS2, DLK1, ZIC4, SLITRK2, L…
Neurologic Manifestations	1.60973e-14	<0.0001	137	83.0118	8361	IMMP2L, PLEKHD1, NRN1, VASH1, DNER, LINGO1, WNT2B, ISL1, GSC, ZFHX3, SYNM, RGS3, SLC17A7, ARHGAP6, CHL1, TMEM132E, SLIT2, CYP1B1, HMX3, OCA2, WLS, FGF17, ELF4, EBF3, COL12A1, AHNAK, NAV2, PCDH8, SLC32A1, TBX1, BMP1, MYOD1, PPP2R2C, BOK, SPON1, NRGN, IL1RAPL2, NKX6-2, LMO1, STXBP6, DGKQ, PAX2, ZNF536, MECOM, NPAS1, ALX1, PRKCE, PDE10A, NDRG4, ST8SIA1, BARX1, DCHS2, DLK1, ZIC4, SLITRK2, LMO2, PLEC,…
Male Urogenital Diseases	3.95978e-05	<0.0001	137	108.846	10963	IMMP2L, VASH1, DNER, WNT2B, ISL1, DMBX1, ZFHX3, SYNM, RGS3, IRX2, FAM107A, PROX1-AS1, CHL1, SLIT2, SPAG6, CYP1B1, DPF3, OCA2, LIMS2, HMX1, WLS, FGF17, ELF4, COL12A1, AHNAK, NAV2, PCDH8, TBX1, BMP1, MYOD1, PPP2R2C, BOK, BMI1, SPON1, NRGN, IL1RAPL2, NKX6-2, CADM4, LMO1, IRAK3, ETV5, PAX2, AMER2, MECOM, PRKCE, PDE10A, NDRG4, ST8SIA1, TNRC18, DLK1, BNC1, ZIC4, SLITRK2, DOK1, LMO2, PLEC, ONECUT2, SYT1…
Neoplastic Processes	5.21456e-05	<0.0001	137	109.322	11011	VASH1, DNER, LINGO1, WNT2B, ISL1, GSC, ZFHX3, RGS3, IRX2, FAM107A, ARHGAP6, CHL1, SLIT2, SPAG6, CYP1B1, OCA2, LIMS2, WLS, FGF17, PPP1R14C, ELF4, EBF3, COL12A1, AHNAK, NAV2, PCDH8, BMP1, MYOD1, PPP2R2C, BOK, BMI1, NRGN, CADM4, LMO1, STXBP6, IRAK3, ETV5, PAX2, SRCIN1, AMER2, MECOM, ALX1, PRKCE, PDE10A, NDRG4, ST8SIA1, BARX1, DLK1, BNC1, ZIC4, SLITRK2, DOK1, LMO2, PLEC, LINC00461, ONECUT2, ROBO3, CP…
Neoplasms, Nerve Tissue	2.87028e-11	<0.0001	136	89.2469	8989	VASH1, LINGO1, WNT2B, ISL1, NPM2, GSC, ZFHX3, SYNM, RGS3, IRX2, SLC17A7, FAM107A, CHL1, SLIT2, SPAG6, CYP1B1, OCA2, WLS, PPP1R14C, ELF4, EBF3, COL12A1, AHNAK, NAV2, PCDH8, SLC32A1, TBX1, BMP1, MYOD1, PPP2R2C, BOK, BMI1, SPON1, NRGN, CADM4, LMO1, STXBP6, IRAK3, ETV5, PAX2, SRCIN1, MECOM, ALX1, PRKCE, PDE10A, NDRG4, ST8SIA1, DLK1, ZIC4, DOK1, LMO2, PLEC, LINC00461, ONECUT2, SYT1, ROBO3, CPEB1, DKK2…
Neuroectodermal Tumors	1.97106e-11	<0.0001	135	87.847	8848	VASH1, LINGO1, WNT2B, ISL1, NPM2, GSC, ZFHX3, SYNM, RGS3, IRX2, SLC17A7, FAM107A, CHL1, SLIT2, SPAG6, CYP1B1, OCA2, WLS, PPP1R14C, ELF4, EBF3, COL12A1, AHNAK, NAV2, PCDH8, SLC32A1, TBX1, BMP1, MYOD1, PPP2R2C, BOK, BMI1, SPON1, NRGN, CADM4, LMO1, STXBP6, IRAK3, ETV5, PAX2, SRCIN1, MECOM, ALX1, PRKCE, PDE10A, NDRG4, ST8SIA1, DLK1, ZIC4, DOK1, LMO2, PLEC, LINC00461, ONECUT2, SYT1, ROBO3, CPEB1, DKK2…
Neuroectodermal Tumors	2.08755e-11	<0.0001	135	87.9066	8854	VASH1, LINGO1, WNT2B, ISL1, NPM2, GSC, ZFHX3, SYNM, RGS3, IRX2, SLC17A7, FAM107A, CHL1, SLIT2, SPAG6, CYP1B1, OCA2, WLS, PPP1R14C, ELF4, EBF3, COL12A1, AHNAK, NAV2, PCDH8, SLC32A1, TBX1, BMP1, MYOD1, PPP2R2C, BOK, BMI1, SPON1, NRGN, CADM4, LMO1, STXBP6, IRAK3, ETV5, PAX2, SRCIN1, MECOM, ALX1, PRKCE, PDE10A, NDRG4, ST8SIA1, DLK1, ZIC4, DOK1, LMO2, PLEC, LINC00461, ONECUT2, SYT1, ROBO3, CPEB1, DKK2…
Breast Neoplasms	6.19821e-11	<0.0001	134	88.0456	8868	IMMP2L, NRN1, VASH1, DNER, WNT2B, ISL1, GSC, DMBX1, ZFHX3, SYNM, RGS3, IRX2, CHL1, TMEM132E, SLIT2, SPAG6, CYP1B1, OCA2, LIMS2, WLS, FGF17, PPP1R14C, ELF4, COL12A1, AHNAK, PCDH8, TBX1, BMP1, MYOD1, PPP2R2C, BOK, BMI1, SPON1, NRGN, CADM4, LMO1, STXBP6, IRAK3, ETV5, DGKQ, PAX2, SRCIN1, MECOM, NPAS1, ALX1, PRKCE, NDRG4, ST8SIA1, DLK1, DOK1, LMO2, PLEC, ONECUT2, ROBO3, CPEB1, DKK2, PLAGL1, PCDH19, NR…
Breast Diseases	9.07167e-11	<0.0001	134	88.4526	8909	IMMP2L, NRN1, VASH1, DNER, WNT2B, ISL1, GSC, DMBX1, ZFHX3, SYNM, RGS3, IRX2, CHL1, TMEM132E, SLIT2, SPAG6, CYP1B1, OCA2, LIMS2, WLS, FGF17, PPP1R14C, ELF4, COL12A1, AHNAK, PCDH8, TBX1, BMP1, MYOD1, PPP2R2C, BOK, BMI1, SPON1, NRGN, CADM4, LMO1, STXBP6, IRAK3, ETV5, DGKQ, PAX2, SRCIN1, MECOM, NPAS1, ALX1, PRKCE, NDRG4, ST8SIA1, DLK1, DOK1, LMO2, PLEC, ONECUT2, ROBO3, CPEB1, DKK2, PLAGL1, PCDH19, NR…
Lung Diseases	1.34621e-07	<0.0001	134	97.1698	9787	NRN1, VASH1, DNER, WNT2B, ISL1, GSC, ZFHX3, RGS3, IRX2, SLC17A7, FAM107A, ARHGAP6, CHL1, SLIT2, SPAG6, CYP1B1, OCA2, WLS, FGF17, EBF3, COL12A1, AHNAK, PCDH8, TBX1, BMP1, MYOD1, PPP2R2C, BOK, BMI1, SPON1, NKX6-2, CADM4, LMO1, STXBP6, IRAK3, ETV5, PAX2, SRCIN1, MECOM, ALX1, PRKCE, PDE10A, ST8SIA1, BARX1, DLK1, BNC1, ZIC4, SLITRK2, DOK1, LMO2, PLEC, ONECUT2, SYT1, ROBO3, CPEB1, DKK2, PLAGL1, NR4A2, …
Metabolic Diseases	3.99641e-06	<0.0001	134	102.015	10275	IMMP2L, VASH1, DNER, WNT2B, ISL1, GSC, ZFHX3, SYNM, RGS3, IRX2, SLC17A7, PROX1-AS1, TMEM132E, SLIT2, CYP1B1, OCA2, HMX1, WLS, FGF17, ELF4, COL12A1, AHNAK, NAV2, PCDH8, SLC32A1, TBX1, BMP1, MYOD1, PPP2R2C, BOK, BMI1, SPON1, NRGN, NKX6-2, STXBP6, IRAK3, ETV5, PAX2, ZNF536, SRCIN1, FAM81A, MECOM, PRKCE, PDE10A, NDRG4, ST8SIA1, DLK1, DOK1, LMO2, PLEC, LINC00461, ONECUT2, SYT1, ROBO3, CPEB1, DKK2, PLA…
Gastrointestinal Neoplasms	3.12377e-07	<0.0001	132	96.2663	9696	VASH1, DNER, LINGO1, WNT2B, ISL1, NPM2, GSC, ZFHX3, RGS3, IRX2, ARHGAP6, CHL1, SLIT2, CYP1B1, PCGF5, LIMS2, WLS, PPP1R14C, EBF3, COL12A1, AHNAK, NAV2, PCDH8, BMP1, MYOD1, BOK, BMI1, SPON1, NRGN, CADM4, LMO1, IRAK3, ETV5, PAX2, SRCIN1, AMER2, MECOM, PRKCE, PDE10A, NDRG4, ST8SIA1, BARX1, DCHS2, DLK1, ZIC4, CDYL2, DOK1, LMO2, PLEC, ONECUT2, CPEB1, DKK2, PLAGL1, C11orf96, NR4A2, EPHA7, ACSS1, TBX5, N…
Gastrointestinal Neoplasms	3.58173e-07	<0.0001	132	96.455	9715	VASH1, DNER, LINGO1, WNT2B, ISL1, NPM2, GSC, ZFHX3, RGS3, IRX2, ARHGAP6, CHL1, SLIT2, CYP1B1, PCGF5, LIMS2, WLS, PPP1R14C, EBF3, COL12A1, AHNAK, NAV2, PCDH8, BMP1, MYOD1, BOK, BMI1, SPON1, NRGN, CADM4, LMO1, IRAK3, ETV5, PAX2, SRCIN1, AMER2, MECOM, PRKCE, PDE10A, NDRG4, ST8SIA1, BARX1, DCHS2, DLK1, ZIC4, CDYL2, DOK1, LMO2, PLEC, ONECUT2, CPEB1, DKK2, PLAGL1, C11orf96, NR4A2, EPHA7, ACSS1, TBX5, N…
Vascular Diseases	1.10222e-07	<0.0001	129	91.8283	9249	IMMP2L, VASH1, DNER, LINGO1, WNT2B, ISL1, GSC, ZFHX3, SYNM, RGS3, SLC17A7, PROX1-AS1, ARHGAP6, SLIT2, CYP1B1, LIMS2, WLS, PPP1R14C, ELF4, EBF3, COL12A1, NAV2, PCDH8, SLC32A1, TBX1, BMP1, MYOD1, PPP2R2C, BOK, BMI1, SPON1, NRGN, IL1RAPL2, LMO1, STXBP6, IRAK3, ETV5, PAX2, ZNF536, SRCIN1, MECOM, PRKCE, PDE10A, NDRG4, MESP1, DLK1, DOK1, LMO2, PLEC, LINC00461, SYT1, ROBO3, CPEB1, DKK2, PLAGL1, PCDH19, …
Hemic and Lymphatic Diseases	3.20564e-06	<0.0001	124	91.5304	9219	IMMP2L, VASH1, DNER, WNT2B, ISL1, GSC, ZFHX3, RGS3, IRX2, PROX1-AS1, SLIT2, SPAG6, CYP1B1, PCGF5, DPF3, OCA2, WLS, FGF17, PPP1R14C, ELF4, EBF3, COL12A1, AHNAK, PCDH8, TBX1, BMP1, MYOD1, BOK, BMI1, NRGN, CADM4, LMO1, ETV5, PAX2, MECOM, PRKCE, PDE10A, MESP1, ST8SIA1, DLK1, BNC1, DOK1, LMO2, PLEC, LINC00461, ONECUT2, SYT1, CPEB1, DKK2, PLAGL1, NR4A2, EPHA7, TBX5, NBL1, HTRA1, PSTPIP2, NDRG1, SOX3, P…
Neoplasms, Neuroepithelial	7.00265e-13	<0.0001	122	72.0012	7252	LINGO1, WNT2B, ISL1, GSC, ZFHX3, SYNM, RGS3, IRX2, SLC17A7, FAM107A, CHL1, SLIT2, SPAG6, CYP1B1, WLS, PPP1R14C, ELF4, EBF3, AHNAK, NAV2, PCDH8, SLC32A1, TBX1, BMP1, MYOD1, PPP2R2C, BOK, BMI1, SPON1, NRGN, CADM4, LMO1, IRAK3, ETV5, PAX2, SRCIN1, MECOM, PRKCE, PDE10A, NDRG4, ST8SIA1, DLK1, ZIC4, DOK1, LMO2, PLEC, LINC00461, ONECUT2, SYT1, CPEB1, DKK2, PLAGL1, NR4A2, EPHA7, ACSS1, OSBPL6, NBL1, HTRA…
Intestinal Diseases	2.20344e-05	<0.0001	122	92.5431	9321	VASH1, LINGO1, WNT2B, ISL1, NPM2, ZFHX3, FAM107A, ARHGAP6, CHL1, SLIT2, CYP1B1, DPF3, OCA2, LIMS2, WLS, PPP1R14C, ELF4, COL12A1, AHNAK, NAV2, PCDH8, BMP1, MYOD1, BOK, BMI1, SPON1, CADM4, LMO1, IRAK3, ETV5, PAX2, SRCIN1, AMER2, MECOM, PRKCE, PDE10A, NDRG4, ST8SIA1, BARX1, DCHS2, DLK1, CDYL2, DOK1, LMO2, PLEC, ONECUT2, DKK2, PLAGL1, C11orf96, NR4A2, EPHA7, TBX5, NBL1, HTRA1, NDRG1, SOX3, LOXL3, APC…
Chromosome Aberrations	3.98978e-10	<0.0001	121	77.3129	7787	IMMP2L, PLEKHD1, NRN1, DNER, LINGO1, WNT2B, ISL1, ZFHX3, SYNM, SLC17A7, FAM107A, ARHGAP6, CHL1, SLIT2, SPAG6, CYP1B1, HMX3, DPF3, OCA2, WLS, FGF17, PPP1R14C, ELF4, COL12A1, PCDH8, TBX1, BMP1, MYOD1, PPP2R2C, BOK, BMI1, NRGN, IL1RAPL2, NKX6-2, LMO1, STXBP6, IRAK3, ETV5, PAX2, ZNF536, MECOM, NPAS1, ALX1, PRKCE, PDE10A, NDRG4, MESP1, DLK1, ZIC4, SLITRK2, DOK1, LMO2, SYT1, ROBO3, PLAGL1, NR4A2, EPHA7…
Endocrine Gland Neoplasms	1.689e-08	<0.0001	121	81.5623	8215	IMMP2L, FOXB2, VASH1, WNT2B, ISL1, GSC, RGS3, IRX2, FAM107A, PROX1-AS1, CHL1, SLIT2, CYP1B1, OCA2, LIMS2, WLS, FGF17, ELF4, COL12A1, AHNAK, PCDH8, SLC32A1, TBX1, BMP1, MYOD1, PPP2R2C, BOK, BMI1, SPON1, NRGN, CADM4, IRAK3, ETV5, DGKQ, PAX2, SRCIN1, MECOM, ALX1, PRKCE, PDE10A, NDRG4, DLK1, BNC1, ZIC4, DOK1, LMO2, PLEC, ONECUT2, SYT1, ROBO3, CPEB1, DKK2, PLAGL1, NR4A2, EPHA7, NBL1, HTRA1, NDRG1, SOX…
Disease Progression	5.45024e-08	<0.0001	121	83.0019	8360	VASH1, LINGO1, WNT2B, ISL1, NPM2, ZFHX3, RGS3, IRX2, SLC17A7, FAM107A, ARHGAP6, CHL1, SLIT2, CYP1B1, PCGF5, OCA2, LIMS2, WLS, ELF4, COL12A1, AHNAK, PCDH8, SLC32A1, BMP1, MYOD1, BMI1, SPON1, NRGN, IL1RAPL2, NKX6-2, CADM4, LMO1, STXBP6, IRAK3, ETV5, PAX2, SRCIN1, MECOM, PRKCE, PDE10A, NDRG4, ST8SIA1, TNRC18, BARX1, DCHS2, DLK1, ZIC4, DOK1, LMO2, PLEC, LINC00461, ONECUT2, ROBO3, CPEB1, DKK2, PLAGL1,…
Urogenital Neoplasms	2.10459e-05	<0.0001	121	91.4709	9213	IMMP2L, VASH1, DNER, WNT2B, ISL1, GSC, DMBX1, ZFHX3, IRX2, FAM107A, ARHGAP6, CHL1, SLIT2, SPAG6, CYP1B1, OCA2, WLS, FGF17, ELF4, AHNAK, NAV2, PCDH8, BMP1, MYOD1, PPP2R2C, BOK, BMI1, SPON1, NRGN, IL1RAPL2, NKX6-2, CADM4, LMO1, IRAK3, ETV5, PAX2, SRCIN1, AMER2, MECOM, ALX1, PRKCE, PDE10A, NDRG4, ST8SIA1, DLK1, BNC1, ZIC4, SLITRK2, LMO2, PLEC, ONECUT2, SYT1, ROBO3, CPEB1, DKK2, PLAGL1, NR4A2, EPHA7,…
Urologic Diseases	2.56696e-07	<0.0001	118	82.0786	8267	IMMP2L, VASH1, DNER, WNT2B, ISL1, ZFHX3, SYNM, RGS3, IRX2, FAM107A, PROX1-AS1, SLIT2, SPAG6, CYP1B1, LIMS2, HMX1, WLS, ELF4, COL12A1, AHNAK, PCDH8, TBX1, BMP1, MYOD1, BOK, BMI1, SPON1, NRGN, IL1RAPL2, NKX6-2, CADM4, IRAK3, ETV5, PAX2, AMER2, MECOM, PRKCE, ST8SIA1, TNRC18, DLK1, BNC1, ZIC4, DOK1, LMO2, PLEC, ONECUT2, SYT1, CPEB1, DKK2, PLAGL1, NR4A2, EPHA7, TBX5, NBL1, HTRA1, NDRG1, RGS20, LOXL3, …
Urogenital Neoplasms	3.30576e-06	<0.0001	117	84.66	8527	IMMP2L, VASH1, DNER, WNT2B, ISL1, GSC, ZFHX3, IRX2, FAM107A, ARHGAP6, CHL1, SLIT2, SPAG6, CYP1B1, OCA2, LIMS2, WLS, ELF4, COL12A1, AHNAK, NAV2, PCDH8, BMP1, MYOD1, PPP2R2C, BOK, BMI1, SPON1, NRGN, IL1RAPL2, NKX6-2, CADM4, IRAK3, ETV5, DGKQ, PAX2, SRCIN1, AMER2, MECOM, ALX1, PRKCE, ST8SIA1, DLK1, BNC1, ZIC4, DOK1, PLEC, ONECUT2, ROBO3, CPEB1, DKK2, PLAGL1, NR4A2, EPHA7, TBX5, HTRA1, NDRG1, SOX3, R…
Colonic Diseases	5.88585e-06	<0.0001	116	84.5408	8515	VASH1, LINGO1, WNT2B, ISL1, NPM2, ZFHX3, FAM107A, ARHGAP6, CHL1, SLIT2, CYP1B1, DPF3, OCA2, LIMS2, WLS, PPP1R14C, COL12A1, AHNAK, NAV2, BMP1, MYOD1, BOK, BMI1, SPON1, CADM4, LMO1, IRAK3, ETV5, PAX2, SRCIN1, AMER2, MECOM, PRKCE, PDE10A, NDRG4, ST8SIA1, BARX1, DCHS2, DLK1, CDYL2, DOK1, LMO2, PLEC, ONECUT2, DKK2, PLAGL1, C11orf96, NR4A2, EPHA7, TBX5, NBL1, HTRA1, NDRG1, SOX3, LOXL3, APC2, PAG1, CYP2…
Eye Diseases	2.57667e-08	<0.0001	115	76.3101	7686	IMMP2L, NRN1, VASH1, LINGO1, WNT2B, ISL1, GSC, DMBX1, SYNM, IRX2, SLC17A7, ARHGAP6, CHL1, SLIT2, CYP1B1, HMX3, OCA2, HMX1, WLS, EBF3, PCDH8, SLC32A1, TBX1, BMP1, MYOD1, BOK, BMI1, SPON1, NRGN, NKX6-2, STXBP6, IRAK3, DGKQ, PAX2, MECOM, ALX1, PRKCE, PDE10A, ST8SIA1, BARX1, DCHS2, DLK1, ZIC4, DOK1, PLEC, LINC00461, SYT1, ROBO3, CPEB1, DKK2, PLAGL1, PCDH19, NR4A2, EPHA7, TBX5, NBL1, HTRA1, NDRG1, SOX…
Respiratory Tract Neoplasms	3.00171e-07	<0.0001	115	79.3879	7996	VASH1, WNT2B, ISL1, GSC, ZFHX3, RGS3, IRX2, SLC17A7, FAM107A, ARHGAP6, CHL1, SLIT2, SPAG6, CYP1B1, OCA2, WLS, FGF17, COL12A1, AHNAK, TBX1, BMP1, MYOD1, PPP2R2C, BOK, BMI1, SPON1, NKX6-2, CADM4, LMO1, STXBP6, ETV5, PAX2, SRCIN1, MECOM, ALX1, PRKCE, PDE10A, ST8SIA1, BARX1, DLK1, BNC1, ZIC4, SLITRK2, DOK1, LMO2, PLEC, ONECUT2, SYT1, ROBO3, CPEB1, DKK2, NR4A2, EPHA7, TBX5, NBL1, HTRA1, NDRG1, SOX3, L…
Head and Neck Neoplasms	2.19365e-09	<0.0001	114	72.5472	7307	IMMP2L, VASH1, WNT2B, ISL1, GSC, ZFHX3, RGS3, IRX2, FAM107A, PROX1-AS1, ARHGAP6, CHL1, SLIT2, CYP1B1, PCGF5, FGF17, PPP1R14C, EBF3, CCDC3, AHNAK, PCDH8, TBX1, BMP1, MYOD1, PPP2R2C, BOK, BMI1, IRAK3, ETV5, PAX2, MECOM, ALX1, PRKCE, BARX1, DLK1, BNC1, ZIC4, DOK1, LMO2, PLEC, ONECUT2, SYT1, ROBO3, DKK2, PLAGL1, NR4A2, EPHA7, TBX5, NBL1, HTRA1, NDRG1, SOX3, RGS20, LOXL3, APC2, PAG1, CYP26A1, SHC2, SG…
Thoracic Neoplasms	1.29078e-06	<0.0001	113	79.4376	8001	VASH1, WNT2B, ISL1, GSC, ZFHX3, RGS3, IRX2, SLC17A7, FAM107A, ARHGAP6, CHL1, SLIT2, SPAG6, CYP1B1, OCA2, WLS, FGF17, COL12A1, AHNAK, TBX1, BMP1, MYOD1, PPP2R2C, BOK, BMI1, SPON1, NKX6-2, CADM4, LMO1, STXBP6, ETV5, PAX2, SRCIN1, MECOM, ALX1, PRKCE, PDE10A, ST8SIA1, BARX1, DLK1, BNC1, ZIC4, SLITRK2, DOK1, LMO2, PLEC, ONECUT2, SYT1, ROBO3, CPEB1, DKK2, NR4A2, EPHA7, TBX5, NBL1, HTRA1, NDRG1, SOX3, A…
Intestinal Neoplasms	2.14531e-06	<0.0001	113	80.1524	8073	VASH1, LINGO1, WNT2B, ISL1, NPM2, ZFHX3, ARHGAP6, CHL1, SLIT2, CYP1B1, LIMS2, WLS, PPP1R14C, COL12A1, AHNAK, NAV2, BMP1, MYOD1, BOK, BMI1, SPON1, CADM4, LMO1, IRAK3, ETV5, PAX2, SRCIN1, AMER2, MECOM, PRKCE, PDE10A, NDRG4, ST8SIA1, BARX1, DCHS2, DLK1, CDYL2, DOK1, LMO2, PLEC, ONECUT2, DKK2, PLAGL1, C11orf96, NR4A2, EPHA7, TBX5, NBL1, HTRA1, NDRG1, SOX3, LOXL3, APC2, PAG1, CYP26A1, SLITRK1, VGF, RE…
Pathological Conditions, Anatomical	7.37746e-11	<0.0001	112	67.1859	6767	IMMP2L, NRN1, VASH1, LINGO1, WNT2B, ISL1, GSC, SYNM, RGS3, SLC17A7, CHL1, SLIT2, CYP1B1, DPF3, OCA2, LIMS2, WLS, COL12A1, AHNAK, NAV2, PCDH8, SLC32A1, TBX1, BMP1, MYOD1, BOK, BMI1, NRGN, LMO1, IRAK3, ETV5, PAX2, MECOM, ALX1, PRKCE, PDE10A, NDRG4, ST8SIA1, BARX1, DLK1, ZIC4, DOK1, LMO2, PLEC, ONECUT2, SYT1, ROBO3, DKK2, NR4A2, EPHA7, OSBPL6, TBX5, NBL1, HTRA1, NDRG1, SOX3, LOXL3, PAG1, CYP26A1, RE…
Neurodegenerative Diseases	3.51839e-07	<0.0001	112	76.7271	7728	IMMP2L, NRN1, DNER, LINGO1, WNT2B, ISL1, GSC, ZFHX3, SYNM, SLC17A7, FAM107A, ARHGAP6, CHL1, SLIT2, CYP1B1, FGF17, EBF3, AHNAK, NAV2, PCDH8, SLC32A1, TBX1, MYOD1, PPP2R2C, SPON1, NRGN, NKX6-2, CADM4, DGKQ, PAX2, MECOM, NPAS1, PRKCE, PDE10A, ST8SIA1, BARX1, DCHS2, DLK1, ZIC4, LMO2, PLEC, ONECUT2, SYT1, ROBO3, CPEB1, DKK2, NR4A2, OSBPL6, HTRA1, NDRG1, SOX3, RGS20, CYP26A1, SHC2, SGPP2, SLITRK1, DOCK…
Respiratory Tract Neoplasms	9.86192e-07	<0.0001	112	78.1072	7867	VASH1, WNT2B, ISL1, GSC, ZFHX3, RGS3, IRX2, SLC17A7, FAM107A, ARHGAP6, CHL1, SLIT2, SPAG6, CYP1B1, OCA2, WLS, FGF17, COL12A1, AHNAK, TBX1, BMP1, MYOD1, PPP2R2C, BOK, BMI1, SPON1, NKX6-2, CADM4, LMO1, STXBP6, ETV5, PAX2, SRCIN1, MECOM, ALX1, PRKCE, PDE10A, ST8SIA1, BARX1, DLK1, BNC1, ZIC4, SLITRK2, DOK1, LMO2, PLEC, ONECUT2, SYT1, ROBO3, CPEB1, DKK2, NR4A2, EPHA7, TBX5, NBL1, HTRA1, NDRG1, SOX3, A…
Colorectal Neoplasms	1.90261e-06	<0.0001	112	79.0206	7959	VASH1, LINGO1, WNT2B, ISL1, NPM2, ZFHX3, ARHGAP6, CHL1, SLIT2, CYP1B1, LIMS2, WLS, PPP1R14C, COL12A1, AHNAK, NAV2, BMP1, MYOD1, BOK, BMI1, SPON1, CADM4, LMO1, IRAK3, ETV5, PAX2, SRCIN1, AMER2, MECOM, PRKCE, PDE10A, NDRG4, ST8SIA1, BARX1, DCHS2, DLK1, CDYL2, DOK1, LMO2, PLEC, ONECUT2, DKK2, PLAGL1, C11orf96, NR4A2, EPHA7, TBX5, NBL1, HTRA1, NDRG1, SOX3, LOXL3, APC2, PAG1, CYP26A1, SLITRK1, VGF, RE…
Lung Neoplasms	9.11621e-07	<0.0001	111	77.0448	7760	VASH1, WNT2B, ISL1, GSC, ZFHX3, RGS3, IRX2, SLC17A7, FAM107A, ARHGAP6, CHL1, SLIT2, SPAG6, CYP1B1, OCA2, WLS, FGF17, COL12A1, AHNAK, TBX1, BMP1, MYOD1, PPP2R2C, BOK, BMI1, SPON1, NKX6-2, CADM4, LMO1, STXBP6, ETV5, PAX2, SRCIN1, MECOM, ALX1, PRKCE, PDE10A, ST8SIA1, BARX1, DLK1, BNC1, ZIC4, SLITRK2, DOK1, LMO2, PLEC, ONECUT2, SYT1, ROBO3, CPEB1, DKK2, NR4A2, EPHA7, TBX5, NBL1, HTRA1, NDRG1, SOX3, A…
Lung Neoplasms	9.73443e-07	<0.0001	111	77.1342	7769	VASH1, WNT2B, ISL1, GSC, ZFHX3, RGS3, IRX2, SLC17A7, FAM107A, ARHGAP6, CHL1, SLIT2, SPAG6, CYP1B1, OCA2, WLS, FGF17, COL12A1, AHNAK, TBX1, BMP1, MYOD1, PPP2R2C, BOK, BMI1, SPON1, NKX6-2, CADM4, LMO1, STXBP6, ETV5, PAX2, SRCIN1, MECOM, ALX1, PRKCE, PDE10A, ST8SIA1, BARX1, DLK1, BNC1, ZIC4, SLITRK2, DOK1, LMO2, PLEC, ONECUT2, SYT1, ROBO3, CPEB1, DKK2, NR4A2, EPHA7, TBX5, NBL1, HTRA1, NDRG1, SOX3, A…
Lung Neoplasms	1.367e-06	<0.0001	111	77.6008	7816	VASH1, WNT2B, ISL1, GSC, ZFHX3, RGS3, IRX2, SLC17A7, FAM107A, ARHGAP6, CHL1, SLIT2, SPAG6, CYP1B1, OCA2, WLS, FGF17, COL12A1, AHNAK, TBX1, BMP1, MYOD1, PPP2R2C, BOK, BMI1, SPON1, NKX6-2, CADM4, LMO1, STXBP6, ETV5, PAX2, SRCIN1, MECOM, ALX1, PRKCE, PDE10A, ST8SIA1, BARX1, DLK1, BNC1, ZIC4, SLITRK2, DOK1, LMO2, PLEC, ONECUT2, SYT1, ROBO3, CPEB1, DKK2, NR4A2, EPHA7, TBX5, NBL1, HTRA1, NDRG1, SOX3, A…
Liver Diseases	0.00124137	<0.0001	111	89.0781	8972	IMMP2L, VASH1, DNER, WNT2B, ISL1, GSC, DMBX1, ZFHX3, SYNM, RGS3, IRX2, CHL1, SLIT2, CYP1B1, LIMS2, WLS, FGF17, CCDC3, AHNAK, TBX1, BMP1, MYOD1, PPP2R2C, BOK, BMI1, NRGN, NKX6-2, CADM4, IRAK3, ETV5, DGKQ, PAX2, SRCIN1, AMER2, MECOM, PRKCE, NDRG4, MESP1, DLK1, BNC1, DOK1, LMO2, PLEC, LINC00461, ONECUT2, SYT1, ROBO3, CPEB1, DKK2, PLAGL1, PCDH19, NR4A2, EPHA7, ACSS1, OSBPL6, TBX5, NBL1, HTRA1, PSTPIP…
Colorectal Neoplasms	3.01785e-06	<0.0001	110	77.7597	7832	VASH1, LINGO1, WNT2B, NPM2, ZFHX3, ARHGAP6, CHL1, SLIT2, CYP1B1, LIMS2, WLS, PPP1R14C, COL12A1, AHNAK, NAV2, BMP1, MYOD1, BOK, BMI1, SPON1, CADM4, LMO1, IRAK3, ETV5, PAX2, SRCIN1, AMER2, MECOM, PRKCE, PDE10A, NDRG4, ST8SIA1, BARX1, DCHS2, DLK1, CDYL2, DOK1, LMO2, PLEC, ONECUT2, DKK2, PLAGL1, C11orf96, NR4A2, EPHA7, TBX5, NBL1, HTRA1, NDRG1, SOX3, LOXL3, APC2, PAG1, CYP26A1, SLITRK1, VGF, REEP1, C…
Urogenital Neoplasms	1.96899e-05	<0.0001	110	80.5794	8116	IMMP2L, VASH1, DNER, WNT2B, ISL1, DMBX1, ZFHX3, IRX2, FAM107A, SLIT2, SPAG6, CYP1B1, OCA2, WLS, FGF17, ELF4, AHNAK, NAV2, PCDH8, BMP1, MYOD1, PPP2R2C, BOK, BMI1, SPON1, NRGN, IL1RAPL2, NKX6-2, CADM4, LMO1, IRAK3, ETV5, PAX2, AMER2, MECOM, PRKCE, PDE10A, NDRG4, ST8SIA1, DLK1, BNC1, ZIC4, SLITRK2, LMO2, PLEC, ONECUT2, SYT1, CPEB1, DKK2, PLAGL1, NR4A2, EPHA7, TBX5, NBL1, HTRA1, NDRG1, RGS20, PAG1, C…
Carcinogenesis	6.45168e-06	<0.0001	107	76.0023	7655	VASH1, WNT2B, ISL1, GSC, ZFHX3, RGS3, FAM107A, SLIT2, CYP1B1, LIMS2, WLS, ELF4, COL12A1, AHNAK, NAV2, PCDH8, BMP1, MYOD1, BOK, BMI1, NRGN, CADM4, LMO1, STXBP6, IRAK3, ETV5, PAX2, SRCIN1, MECOM, ALX1, PRKCE, PDE10A, ST8SIA1, BARX1, DLK1, BNC1, DOK1, LMO2, PLEC, LINC00461, ONECUT2, ROBO3, CPEB1, DKK2, PLAGL1, NR4A2, EPHA7, TBX5, NBL1, HTRA1, NDRG1, SOX3, RGS20, LOXL3, APC2, PAG1, CYP26A1, SGPP2, DO…
Neurobehavioral Manifestations	4.9607e-13	<0.0001	105	56.5028	5691	IMMP2L, PLEKHD1, NRN1, VASH1, LINGO1, WNT2B, ISL1, GSC, SLC17A7, ARHGAP6, CHL1, SLIT2, CYP1B1, OCA2, WLS, FGF17, ELF4, EBF3, PCDH8, SLC32A1, TBX1, BMP1, MYOD1, PPP2R2C, BOK, SPON1, NRGN, IL1RAPL2, NKX6-2, LMO1, DGKQ, PAX2, MECOM, NPAS1, ALX1, PRKCE, PDE10A, NDRG4, ST8SIA1, DLK1, ZIC4, SLITRK2, PLEC, SYT1, ROBO3, CPEB1, PLAGL1, PCDH19, NR4A2, TBX5, NBL1, HTRA1, NDRG1, SOX3, CBLN1, DOCK10, VGF, REE…
Wounds and Injuries	8.6073e-13	<0.0001	105	56.9596	5737	IMMP2L, NRN1, VASH1, LINGO1, WNT2B, ISL1, GSC, SYNM, RGS3, SLC17A7, CHL1, SLIT2, CYP1B1, OCA2, LIMS2, WLS, COL12A1, AHNAK, NAV2, SLC32A1, TBX1, BMP1, MYOD1, BOK, SPON1, NRGN, CADM4, LMO1, IRAK3, ETV5, PAX2, SRCIN1, FAM81A, MECOM, PRKCE, PDE10A, DCHS2, DLK1, PLEC, ONECUT2, SYT1, ROBO3, CPEB1, DKK2, PLAGL1, NR4A2, EPHA7, TBX5, NBL1, HTRA1, PSTPIP2, SOX3, LOXL3, CYP26A1, SHC2, VGF, REEP1, CDH13, TWI…
Lymphatic Diseases	7.63862e-08	<0.0001	105	68.2581	6875	IMMP2L, WNT2B, ISL1, GSC, ZFHX3, IRX2, PROX1-AS1, SLIT2, CYP1B1, PCGF5, DPF3, OCA2, WLS, PPP1R14C, ELF4, EBF3, COL12A1, AHNAK, PCDH8, TBX1, BMP1, MYOD1, BOK, BMI1, NRGN, LMO1, ETV5, PAX2, MECOM, PRKCE, PDE10A, MESP1, ST8SIA1, DLK1, BNC1, DOK1, LMO2, PLEC, ONECUT2, SYT1, CPEB1, DKK2, PLAGL1, NR4A2, EPHA7, TBX5, NBL1, HTRA1, NDRG1, SOX3, PAG1, CYP26A1, DOCK10, VGF, CDH13, TWIST1, PDE4D, NFKB2, CNRI…
Inflammation	8.17691e-07	<0.0001	105	71.2367	7175	IMMP2L, NRN1, VASH1, DNER, LINGO1, WNT2B, ISL1, GSC, DMBX1, ZFHX3, RGS3, SLC17A7, FAM107A, SLIT2, CYP1B1, HMX1, WLS, CCDC3, AHNAK, PCDH8, SLC32A1, BMP1, MYOD1, PPP2R2C, BOK, SPON1, NRGN, IL1RAPL2, CADM4, IRAK3, ETV5, PAX2, MECOM, PRKCE, ST8SIA1, DLK1, DOK1, PLEC, ONECUT2, SYT1, CPEB1, DKK2, PLAGL1, NR4A2, EPHA7, TBX5, NBL1, HTRA1, PSTPIP2, NDRG1, RGS20, CBLN1, PAG1, CYP26A1, SGPP2, VGF, CDH13, TW…
Glucose Metabolism Disorders	8.68064e-06	<0.0001	105	74.5429	7508	VASH1, DNER, WNT2B, ISL1, GSC, ZFHX3, SYNM, IRX2, SLC17A7, PROX1-AS1, SLIT2, CYP1B1, WLS, FGF17, ELF4, AHNAK, NAV2, PCDH8, SLC32A1, TBX1, BMP1, MYOD1, PPP2R2C, BOK, SPON1, NRGN, NKX6-2, STXBP6, IRAK3, ETV5, PAX2, SRCIN1, PRKCE, PDE10A, NDRG4, ST8SIA1, DLK1, LMO2, LINC00461, ONECUT2, SYT1, CPEB1, DKK2, PLAGL1, NR4A2, TBX5, NBL1, HTRA1, NDRG1, APC2, PAG1, CYP26A1, DOCK10, VGF, CDH13, TWIST1, PDE4D,…
Body Weight	8.35952e-07	<0.0001	104	70.3332	7084	IMMP2L, NRN1, VASH1, WNT2B, ISL1, GSC, DMBX1, ZFHX3, IRX2, SLC17A7, FAM107A, CHL1, SLIT2, CYP1B1, HMX3, LIMS2, HMX1, WLS, COL12A1, CCDC3, AHNAK, PCDH8, SLC32A1, TBX1, BMP1, MYOD1, NRGN, IL1RAPL2, IRAK3, ETV5, PAX2, SRCIN1, PRKCE, PDE10A, NDRG4, ST8SIA1, DLK1, DOK1, ONECUT2, SYT1, CPEB1, DKK2, PLAGL1, PCDH19, NR4A2, ACSS1, TBX5, NBL1, HTRA1, PSTPIP2, NDRG1, SOX3, LOXL3, APC2, PAG1, CYP26A1, VGF, C…
Kidney Diseases	2.14821e-06	<0.0001	104	71.604	7212	IMMP2L, VASH1, ISL1, SYNM, RGS3, IRX2, FAM107A, PROX1-AS1, SLIT2, CYP1B1, LIMS2, HMX1, COL12A1, PCDH8, TBX1, BMP1, MYOD1, BOK, BMI1, SPON1, NRGN, IL1RAPL2, NKX6-2, CADM4, IRAK3, ETV5, PAX2, AMER2, MECOM, PRKCE, ST8SIA1, TNRC18, DLK1, BNC1, DOK1, LMO2, PLEC, SYT1, CPEB1, DKK2, PLAGL1, NR4A2, EPHA7, TBX5, NBL1, HTRA1, NDRG1, LOXL3, APC2, PAG1, CYP26A1, VGF, CDH13, TWIST1, PDE4D, ANKRD1, NFKB2, MT1F…
Glioma	6.57389e-10	<0.0001	102	60.3749	6081	LINGO1, WNT2B, ISL1, GSC, SYNM, RGS3, IRX2, SLC17A7, FAM107A, SLIT2, CYP1B1, WLS, PPP1R14C, ELF4, PCDH8, BMP1, MYOD1, PPP2R2C, BOK, BMI1, SPON1, NRGN, LMO1, IRAK3, ETV5, PAX2, MECOM, PRKCE, PDE10A, NDRG4, ST8SIA1, DLK1, ZIC4, DOK1, LMO2, PLEC, LINC00461, ONECUT2, SYT1, CPEB1, DKK2, PLAGL1, NR4A2, EPHA7, ACSS1, NBL1, HTRA1, NDRG1, SOX3, APC2, SHC2, SGPP2, VGF, CDH13, TWIST1, PDE4D, MT1F, CACNG4, K…
Stomatognathic Diseases	4.65375e-07	<0.0001	102	67.722	6821	VASH1, DNER, WNT2B, ISL1, GSC, ZFHX3, SLC17A7, ARHGAP6, SLIT2, CYP1B1, DPF3, WLS, CCDC3, AHNAK, PCDH8, SLC32A1, TBX1, BMP1, MYOD1, PPP2R2C, BMI1, SPON1, IRAK3, ETV5, DGKQ, PAX2, MECOM, ALX1, PRKCE, BARX1, DLK1, BNC1, PLEC, ONECUT2, ROBO3, CPEB1, DKK2, PLAGL1, NR4A2, EPHA7, TBX5, NBL1, HTRA1, PSTPIP2, NDRG1, SOX3, RGS20, LOXL3, APC2, PAG1, CYP26A1, SGPP2, REEP1, CDH13, TWIST1, NFKB2, MT1F, DLX3, S…
Neoplasm Invasiveness	5.5648e-07	<0.0001	102	67.9504	6844	VASH1, LINGO1, WNT2B, ISL1, GSC, ZFHX3, RGS3, IRX2, FAM107A, ARHGAP6, CHL1, SLIT2, CYP1B1, OCA2, WLS, COL12A1, AHNAK, NAV2, PCDH8, BMP1, MYOD1, PPP2R2C, BOK, BMI1, CADM4, LMO1, IRAK3, ETV5, PAX2, SRCIN1, MECOM, ALX1, PRKCE, NDRG4, ST8SIA1, DLK1, ZIC4, DOK1, LMO2, PLEC, LINC00461, ONECUT2, ROBO3, CPEB1, DKK2, PLAGL1, NR4A2, EPHA7, NBL1, HTRA1, NDRG1, SOX3, RGS20, LOXL3, PAG1, DOCK10, VGF, CDH13, T…
Heart Diseases	0.000208982	<0.0001	102	76.8562	7741	PLEKHD1, VASH1, DNER, ISL1, GSC, DMBX1, ZFHX3, SYNM, RGS3, IRX2, ARHGAP6, SLIT2, SPAG6, CYP1B1, DPF3, LIMS2, WLS, PPP1R14C, COL12A1, AHNAK, TBX1, BMP1, MYOD1, PPP2R2C, BMI1, SPON1, IL1RAPL2, CADM4, PAX2, MECOM, PRKCE, PDE10A, NDRG4, MESP1, BARX1, DLK1, DOK1, LMO2, PLEC, SYT1, DKK2, PLAGL1, NR4A2, EPHA7, OSBPL6, TBX5, NBL1, HTRA1, NDRG1, SOX3, LOXL3, CYP26A1, REEP1, CDH13, TWIST1, PDE4D, ANKRD1, N…
Genital Diseases, Female	0.00099913	0.001	101	78.8717	7944	IMMP2L, NRN1, VASH1, DNER, WNT2B, NPM2, GSC, ZFHX3, IRX2, FAM107A, ARHGAP6, CHL1, SLIT2, CYP1B1, OCA2, LIMS2, WLS, FGF17, ELF4, COL12A1, AHNAK, NAV2, PCDH8, BMP1, MYOD1, PPP2R2C, BOK, BMI1, SPON1, NRGN, ETV5, DGKQ, PAX2, SRCIN1, MECOM, ALX1, PRKCE, DLK1, BNC1, ZIC4, DOK1, PLEC, ONECUT2, ROBO3, CPEB1, DKK2, PLAGL1, NR4A2, EPHA7, NBL1, HTRA1, NDRG1, SOX3, LOXL3, APC2, CYP26A1, SHC2, VGF, CDH13, TWI…
Bone Diseases	1.87767e-06	<0.0001	101	68.6255	6912	IMMP2L, NRN1, DNER, WNT2B, ISL1, GSC, DMBX1, SYNM, IRX2, SLC17A7, PROX1-AS1, CHL1, SLIT2, CYP1B1, OCA2, WLS, FGF17, COL12A1, NAV2, SLC32A1, TBX1, BMP1, MYOD1, BMI1, SPON1, NRGN, IL1RAPL2, IRAK3, ETV5, PAX2, SRCIN1, FAM81A, MECOM, ALX1, PRKCE, PDE10A, NDRG4, ST8SIA1, BARX1, DCHS2, DLK1, ZIC4, DOK1, PLEC, ONECUT2, SYT1, ROBO3, DKK2, PLAGL1, NR4A2, EPHA7, TBX5, NBL1, HTRA1, PSTPIP2, NDRG1, SOX3, LOX…
Neoplasm Metastasis	3.19891e-05	<0.0001	101	72.7557	7328	VASH1, DNER, WNT2B, ISL1, GSC, ZFHX3, RGS3, IRX2, CHL1, SLIT2, CYP1B1, OCA2, LIMS2, WLS, FGF17, PPP1R14C, EBF3, COL12A1, AHNAK, NAV2, PCDH8, BMP1, MYOD1, PPP2R2C, BOK, BMI1, NRGN, CADM4, LMO1, ETV5, PAX2, SRCIN1, MECOM, PRKCE, ST8SIA1, DLK1, ZIC4, SLITRK2, DOK1, LMO2, PLEC, ONECUT2, ROBO3, CPEB1, DKK2, PLAGL1, PCDH19, NR4A2, EPHA7, TBX5, NBL1, HTRA1, NDRG1, SOX3, RGS20, LOXL3, PAG1, CYP26A1, SHC2…
Nervous System Neoplasms	4.61848e-09	<0.0001	100	60.5934	6103	IMMP2L, WNT2B, ISL1, GSC, SYNM, IRX2, SLC17A7, FAM107A, SLIT2, CYP1B1, WLS, ELF4, EBF3, COL12A1, AHNAK, PCDH8, SLC32A1, BMP1, MYOD1, PPP2R2C, BMI1, SPON1, NRGN, NKX6-2, LMO1, ETV5, PAX2, MECOM, PRKCE, NDRG4, ST8SIA1, DLK1, ZIC4, SLITRK2, DOK1, LMO2, PLEC, LINC00461, SYT1, CPEB1, DKK2, PLAGL1, NR4A2, EPHA7, ACSS1, NBL1, HTRA1, NDRG1, SOX3, APC2, SHC2, SGPP2, SLITRK1, VGF, CDH13, TWIST1, PDE4D, NFK…
Abnormalities, Multiple	7.12434e-11	<0.0001	99	55.649	5605	IMMP2L, NRN1, ISL1, GSC, SLC17A7, CHL1, SLIT2, SPAG6, CYP1B1, OCA2, HMX1, WLS, PPP1R14C, EBF3, COL12A1, PCDH8, SLC32A1, TBX1, BMP1, MYOD1, BOK, NRGN, IL1RAPL2, IRAK3, PAX2, MECOM, NPAS1, ALX1, PRKCE, PDE10A, MESP1, BARX1, DLK1, ZIC4, PLEC, ONECUT2, SYT1, ROBO3, CPEB1, PLAGL1, PCDH19, NR4A2, EPHA7, TBX5, NBL1, HTRA1, NDRG1, SOX3, PAG1, CYP26A1, DOCK10, REEP1, TWIST1, NFKB2, CACNG4, DLX3, KCNC1, NF…
Nervous System Neoplasms	4.04892e-09	<0.0001	99	59.5707	6000	IMMP2L, WNT2B, ISL1, GSC, SYNM, IRX2, SLC17A7, FAM107A, CHL1, SLIT2, CYP1B1, WLS, ELF4, EBF3, COL12A1, AHNAK, PCDH8, SLC32A1, BMP1, MYOD1, PPP2R2C, BMI1, SPON1, NRGN, NKX6-2, LMO1, ETV5, PAX2, MECOM, PRKCE, NDRG4, ST8SIA1, DLK1, ZIC4, SLITRK2, DOK1, LMO2, LINC00461, SYT1, CPEB1, DKK2, PLAGL1, NR4A2, EPHA7, ACSS1, NBL1, HTRA1, NDRG1, SOX3, APC2, SHC2, SGPP2, SLITRK1, VGF, CDH13, TWIST1, PDE4D, NFK…
Diabetes Mellitus	1.22779e-05	<0.0001	98	68.4865	6898	VASH1, DNER, WNT2B, ISL1, GSC, ZFHX3, SYNM, IRX2, SLC17A7, PROX1-AS1, SLIT2, CYP1B1, WLS, ELF4, COL12A1, PCDH8, SLC32A1, TBX1, BMP1, MYOD1, BOK, SPON1, NRGN, NKX6-2, STXBP6, IRAK3, ETV5, PAX2, SRCIN1, MECOM, PRKCE, PDE10A, ST8SIA1, DLK1, LMO2, LINC00461, ONECUT2, SYT1, DKK2, PLAGL1, NR4A2, TBX5, NBL1, HTRA1, NDRG1, LOXL3, APC2, PAG1, CYP26A1, DOCK10, VGF, CDH13, TWIST1, PDE4D, NFKB2, CACNG4, DLX3…
Central Nervous System Neoplasms	8.45753e-09	<0.0001	97	58.5779	5900	IMMP2L, WNT2B, ISL1, GSC, SYNM, IRX2, SLC17A7, FAM107A, SLIT2, CYP1B1, WLS, ELF4, EBF3, COL12A1, AHNAK, PCDH8, SLC32A1, BMP1, MYOD1, PPP2R2C, BMI1, SPON1, NRGN, NKX6-2, LMO1, ETV5, PAX2, MECOM, PRKCE, NDRG4, ST8SIA1, DLK1, ZIC4, SLITRK2, DOK1, LMO2, LINC00461, SYT1, CPEB1, DKK2, PLAGL1, NR4A2, EPHA7, ACSS1, NBL1, HTRA1, NDRG1, SOX3, APC2, SGPP2, SLITRK1, VGF, CDH13, TWIST1, PDE4D, NFKB2, ASTN2, A…
Neoplasms, Squamous Cell	1.60296e-06	<0.0001	97	64.7335	6520	VASH1, ISL1, ZFHX3, IRX2, FAM107A, ARHGAP6, CHL1, SLIT2, CYP1B1, OCA2, EBF3, AHNAK, BMP1, MYOD1, BOK, BMI1, IRAK3, ETV5, PAX2, SRCIN1, MECOM, ALX1, PRKCE, BARX1, DLK1, BNC1, ZIC4, SLITRK2, DOK1, PLEC, ONECUT2, ROBO3, DKK2, PLAGL1, NR4A2, EPHA7, TBX5, NBL1, HTRA1, NDRG1, SOX3, RGS20, LOXL3, APC2, PAG1, CYP26A1, SHC2, DOCK10, VGF, REEP1, CDH13, TWIST1, PDE4D, NFKB2, MT1F, DLX3, DMRT3, NFIX, BACH2, …
Autoimmune Diseases	7.84895e-05	<0.0001	97	70.4325	7094	VASH1, LINGO1, WNT2B, ISL1, GSC, RGS3, SLC17A7, SLIT2, CYP1B1, ELF4, COL12A1, AHNAK, TBX1, BMP1, MYOD1, BOK, BMI1, NRGN, STXBP6, IRAK3, ETV5, DGKQ, PAX2, MECOM, NPAS1, PRKCE, ST8SIA1, DCHS2, DLK1, ZIC4, LMO2, PLEC, ONECUT2, SYT1, ROBO3, DKK2, PLAGL1, NR4A2, TBX5, NBL1, HTRA1, PSTPIP2, NDRG1, SOX3, PAG1, SGPP2, REEP1, CDH13, TWIST1, PDE4D, ANKRD1, NFKB2, MT1F, DLX3, KCNC1, BACH2, ALX4, HES5, CBLN2…
Lymphoproliferative Disorders	4.80549e-06	<0.0001	96	65.2995	6577	IMMP2L, VASH1, WNT2B, ISL1, ZFHX3, IRX2, PROX1-AS1, SLIT2, CYP1B1, PCGF5, DPF3, OCA2, WLS, ELF4, EBF3, COL12A1, PCDH8, BMP1, MYOD1, BOK, BMI1, NRGN, LMO1, ETV5, PAX2, MECOM, PRKCE, PDE10A, ST8SIA1, DLK1, BNC1, DOK1, LMO2, PLEC, LINC00461, ONECUT2, SYT1, CPEB1, DKK2, PLAGL1, NR4A2, EPHA7, NBL1, HTRA1, NDRG1, SOX3, APC2, PAG1, CYP26A1, DOCK10, VGF, CDH13, TWIST1, PDE4D, NFKB2, CNRIP1, MT1F, DLX3, K…
Immunoproliferative Disorders	6.90205e-06	<0.0001	96	65.8058	6628	IMMP2L, VASH1, WNT2B, ISL1, ZFHX3, IRX2, PROX1-AS1, SLIT2, CYP1B1, PCGF5, DPF3, OCA2, WLS, ELF4, EBF3, COL12A1, PCDH8, BMP1, MYOD1, BOK, BMI1, NRGN, LMO1, ETV5, PAX2, MECOM, PRKCE, PDE10A, ST8SIA1, DLK1, BNC1, DOK1, LMO2, PLEC, LINC00461, ONECUT2, SYT1, CPEB1, DKK2, PLAGL1, NR4A2, EPHA7, NBL1, HTRA1, NDRG1, SOX3, APC2, PAG1, CYP26A1, DOCK10, VGF, CDH13, TWIST1, PDE4D, NFKB2, CNRIP1, MT1F, DLX3, K…
Genital Diseases, Male	0.00885798	0.007	95	77.9781	7854	IMMP2L, VASH1, DNER, WNT2B, ISL1, DMBX1, ZFHX3, FAM107A, CHL1, SLIT2, SPAG6, CYP1B1, DPF3, OCA2, WLS, FGF17, ELF4, AHNAK, NAV2, PCDH8, BMP1, MYOD1, PPP2R2C, BOK, BMI1, SPON1, NRGN, CADM4, LMO1, IRAK3, ETV5, PAX2, MECOM, PRKCE, PDE10A, NDRG4, DLK1, SLITRK2, LMO2, PLEC, ONECUT2, SYT1, CPEB1, DKK2, PLAGL1, NR4A2, EPHA7, NBL1, HTRA1, NDRG1, SOX3, APC2, PAG1, CYP26A1, VGF, CDH13, TWIST1, PDE4D, ANKRD1…
Colorectal Neoplasms	1.88785e-05	<0.0001	95	66.3419	6682	VASH1, WNT2B, ISL1, NPM2, ZFHX3, ARHGAP6, SLIT2, CYP1B1, WLS, COL12A1, AHNAK, NAV2, BMP1, MYOD1, BOK, BMI1, SPON1, CADM4, LMO1, IRAK3, ETV5, PAX2, SRCIN1, AMER2, MECOM, PRKCE, NDRG4, ST8SIA1, BARX1, DCHS2, DLK1, CDYL2, DOK1, LMO2, PLEC, ONECUT2, DKK2, PLAGL1, C11orf96, NR4A2, EPHA7, TBX5, HTRA1, NDRG1, LOXL3, APC2, PAG1, CYP26A1, SLITRK1, CDH13, TWIST1, PDE4D, NFKB2, CNRIP1, MT1F, NFIX, ALX4, ZNF…
Leukemia	2.60928e-05	<0.0001	95	66.8284	6731	VASH1, WNT2B, ISL1, NPM2, RGS3, IRX2, PROX1-AS1, SLIT2, SPAG6, CYP1B1, DPF3, OCA2, WLS, PPP1R14C, ELF4, EBF3, COL12A1, PCDH8, TBX1, BMP1, MYOD1, BOK, BMI1, NRGN, LMO1, ETV5, PAX2, MECOM, ALX1, PRKCE, ST8SIA1, DLK1, BNC1, DOK1, LMO2, PLEC, SYT1, ROBO3, CPEB1, DKK2, PLAGL1, NR4A2, EPHA7, NBL1, PSTPIP2, NDRG1, SOX3, PAG1, CYP26A1, DOCK10, CDH13, TWIST1, PDE4D, NFKB2, MT1F, DLX3, EPHA10, BACH2, ALX4,…
Rectal Diseases	3.60686e-05	<0.0001	95	67.3249	6781	VASH1, WNT2B, ISL1, NPM2, ZFHX3, ARHGAP6, SLIT2, CYP1B1, WLS, COL12A1, AHNAK, NAV2, BMP1, MYOD1, BOK, BMI1, SPON1, CADM4, LMO1, IRAK3, ETV5, PAX2, SRCIN1, AMER2, MECOM, PRKCE, NDRG4, ST8SIA1, BARX1, DCHS2, DLK1, CDYL2, DOK1, LMO2, PLEC, ONECUT2, DKK2, PLAGL1, C11orf96, NR4A2, EPHA7, TBX5, HTRA1, NDRG1, LOXL3, APC2, PAG1, CYP26A1, SLITRK1, CDH13, TWIST1, PDE4D, NFKB2, CNRIP1, MT1F, NFIX, ALX4, ZNF…
Liver Neoplasms	0.00130637	0.002	94	72.7061	7323	VASH1, DNER, ISL1, GSC, ZFHX3, SYNM, RGS3, CHL1, SLIT2, CYP1B1, LIMS2, WLS, FGF17, AHNAK, BMP1, MYOD1, PPP2R2C, BOK, BMI1, NKX6-2, CADM4, IRAK3, ETV5, DGKQ, PAX2, SRCIN1, AMER2, MECOM, PRKCE, NDRG4, DLK1, BNC1, DOK1, LMO2, PLEC, LINC00461, SYT1, ROBO3, CPEB1, DKK2, PLAGL1, PCDH19, NR4A2, EPHA7, ACSS1, OSBPL6, NBL1, HTRA1, NDRG1, LOXL3, CYP26A1, SHC2, VGF, CDH13, TWIST1, ANKRD1, NFKB2, MT1F, NFIX,…
Carcinoma, Squamous Cell	1.22783e-06	<0.0001	93	60.7622	6120	VASH1, ISL1, ZFHX3, IRX2, FAM107A, ARHGAP6, CHL1, SLIT2, CYP1B1, OCA2, EBF3, AHNAK, BMP1, MYOD1, BOK, BMI1, IRAK3, ETV5, PAX2, SRCIN1, MECOM, ALX1, PRKCE, BARX1, DLK1, BNC1, ZIC4, SLITRK2, DOK1, PLEC, ONECUT2, ROBO3, DKK2, PLAGL1, NR4A2, EPHA7, NBL1, HTRA1, NDRG1, SOX3, RGS20, LOXL3, APC2, PAG1, CYP26A1, SHC2, DOCK10, VGF, REEP1, CDH13, TWIST1, PDE4D, NFKB2, MT1F, DLX3, DMRT3, NFIX, ZNF703, HES5,…
Genital Neoplasms, Female	0.000351451	<0.0001	93	69.251	6975	IMMP2L, VASH1, DNER, WNT2B, GSC, ZFHX3, IRX2, FAM107A, ARHGAP6, CHL1, SLIT2, CYP1B1, OCA2, LIMS2, WLS, ELF4, COL12A1, AHNAK, NAV2, PCDH8, BMP1, MYOD1, PPP2R2C, BOK, BMI1, SPON1, NRGN, ETV5, DGKQ, PAX2, SRCIN1, MECOM, ALX1, PRKCE, DLK1, ZIC4, DOK1, PLEC, ONECUT2, ROBO3, CPEB1, DKK2, PLAGL1, NR4A2, EPHA7, HTRA1, NDRG1, SOX3, LOXL3, APC2, CYP26A1, SHC2, VGF, CDH13, TWIST1, ANKRD1, NFKB2, DLX3, NFIX,…
Carcinoma, Squamous Cell	1.27158e-06	<0.0001	92	59.9083	6034	VASH1, ISL1, ZFHX3, IRX2, FAM107A, ARHGAP6, CHL1, SLIT2, CYP1B1, OCA2, EBF3, AHNAK, BMP1, MYOD1, BOK, BMI1, IRAK3, ETV5, PAX2, SRCIN1, MECOM, ALX1, PRKCE, BARX1, DLK1, BNC1, ZIC4, SLITRK2, DOK1, PLEC, ONECUT2, ROBO3, DKK2, PLAGL1, NR4A2, EPHA7, NBL1, HTRA1, NDRG1, SOX3, RGS20, LOXL3, APC2, PAG1, CYP26A1, SHC2, DOCK10, VGF, REEP1, CDH13, TWIST1, PDE4D, NFKB2, MT1F, DLX3, DMRT3, NFIX, ZNF703, HES5,…
Lymphoproliferative Disorders	1.12851e-05	<0.0001	92	62.8372	6329	IMMP2L, WNT2B, ISL1, ZFHX3, IRX2, PROX1-AS1, SLIT2, CYP1B1, PCGF5, DPF3, OCA2, WLS, ELF4, EBF3, COL12A1, PCDH8, BMP1, MYOD1, BOK, BMI1, NRGN, LMO1, ETV5, PAX2, MECOM, PRKCE, PDE10A, ST8SIA1, DLK1, BNC1, DOK1, LMO2, PLEC, ONECUT2, SYT1, CPEB1, DKK2, PLAGL1, NR4A2, EPHA7, NBL1, HTRA1, NDRG1, SOX3, PAG1, CYP26A1, DOCK10, VGF, CDH13, TWIST1, PDE4D, NFKB2, CNRIP1, MT1F, DLX3, EPHA10, BACH2, HES5, CDKN…
Diabetes Mellitus	8.14048e-05	<0.0001	92	65.8257	6630	VASH1, DNER, WNT2B, ISL1, GSC, ZFHX3, SYNM, IRX2, SLC17A7, PROX1-AS1, SLIT2, CYP1B1, ELF4, PCDH8, SLC32A1, TBX1, BMP1, MYOD1, BOK, SPON1, NRGN, NKX6-2, STXBP6, IRAK3, ETV5, PAX2, SRCIN1, PRKCE, PDE10A, ST8SIA1, DLK1, LMO2, LINC00461, ONECUT2, SYT1, DKK2, PLAGL1, NR4A2, TBX5, NBL1, HTRA1, NDRG1, APC2, PAG1, CYP26A1, DOCK10, VGF, CDH13, TWIST1, PDE4D, NFKB2, CACNG4, DLX3, KCNC1, EPHA10, BACH2, ALX4…
Gonadal Disorders	0.000102688	<0.0001	92	66.2029	6668	IMMP2L, VASH1, WNT2B, GSC, ZFHX3, IRX2, FAM107A, CHL1, SLIT2, CYP1B1, OCA2, LIMS2, WLS, FGF17, ELF4, COL12A1, AHNAK, PCDH8, MYOD1, PPP2R2C, BOK, BMI1, SPON1, NRGN, ETV5, DGKQ, PAX2, MECOM, ALX1, PRKCE, DLK1, BNC1, ZIC4, DOK1, PLEC, ONECUT2, CPEB1, DKK2, PLAGL1, PCDH19, NR4A2, EPHA7, NBL1, HTRA1, NDRG1, SOX3, LOXL3, APC2, CYP26A1, SHC2, VGF, CDH13, TWIST1, ANKRD1, NFKB2, DMRT3, NFIX, BACH2, ALX4, …
Brain Neoplasms	8.54782e-08	<0.0001	91	55.8178	5622	IMMP2L, WNT2B, ISL1, GSC, SYNM, SLC17A7, FAM107A, SLIT2, CYP1B1, WLS, ELF4, EBF3, AHNAK, PCDH8, SLC32A1, BMP1, MYOD1, PPP2R2C, BMI1, SPON1, NRGN, NKX6-2, ETV5, PAX2, MECOM, PRKCE, NDRG4, ST8SIA1, DLK1, ZIC4, SLITRK2, DOK1, LMO2, LINC00461, SYT1, CPEB1, DKK2, PLAGL1, NR4A2, EPHA7, ACSS1, NBL1, HTRA1, NDRG1, SOX3, APC2, SGPP2, SLITRK1, VGF, CDH13, TWIST1, PDE4D, ASTN2, ALX4, HES5, FBLN7, CDKN2B, RA…
Musculoskeletal Abnormalities	5.80976e-16	<0.0001	90	39.5947	3988	PLEKHD1, NRN1, VASH1, LINGO1, ISL1, GSC, ZFHX3, ARHGAP6, SLIT2, CYP1B1, HMX3, DPF3, OCA2, HMX1, WLS, FGF17, PPP1R14C, PCDH8, SLC32A1, TBX1, BMP1, MYOD1, IL1RAPL2, ETV5, PAX2, ZNF536, MECOM, NPAS1, ALX1, PRKCE, MESP1, BARX1, DLK1, BNC1, ZIC4, PLEC, DKK2, PLAGL1, EPHA7, TBX5, NBL1, HTRA1, PSTPIP2, NDRG1, SOX3, LOXL3, CBLN1, CYP26A1, REEP1, TWIST1, PDE4D, DLX3, KCNC1, DMRT3, NFIX, SCRG1, ALX4, HES5,…
Mouth Diseases	5.0919e-07	<0.0001	90	56.9993	5741	VASH1, DNER, ISL1, GSC, ZFHX3, SLIT2, CYP1B1, DPF3, WLS, CCDC3, SLC32A1, TBX1, BMP1, MYOD1, PPP2R2C, BMI1, SPON1, IRAK3, ETV5, DGKQ, PAX2, ALX1, PRKCE, BARX1, DLK1, BNC1, PLEC, ONECUT2, ROBO3, CPEB1, DKK2, PLAGL1, NR4A2, EPHA7, TBX5, NBL1, HTRA1, NDRG1, RGS20, LOXL3, APC2, PAG1, CYP26A1, SGPP2, REEP1, CDH13, TWIST1, NFKB2, MT1F, DLX3, BACH2, ALX4, ZNF703, HES5, FBLN7, CDKN2B, RASSF1, SPHK1, DACT3…
Pregnancy Complications	2.85336e-06	<0.0001	90	59.1537	5958	NRN1, VASH1, LINGO1, WNT2B, ISL1, GSC, DMBX1, SYNM, SLC17A7, SLIT2, CYP1B1, WLS, FGF17, PCDH8, SLC32A1, TBX1, BMP1, MYOD1, BOK, NRGN, IRAK3, ETV5, PAX2, PRKCE, NDRG4, MESP1, DLK1, SLITRK2, DOK1, PLEC, SYT1, PLAGL1, NR4A2, TBX5, NBL1, HTRA1, NDRG1, SOX3, LOXL3, CBLN1, PAG1, CYP26A1, VGF, CDH13, TWIST1, PDE4D, ANKRD1, NFKB2, MT1F, DLX3, KCNC1, BACH2, ASTN2, ALX4, HES5, CDKN2B, RASSF1, SPHK1, BHMT, …
Neuromuscular Diseases	7.2105e-06	<0.0001	90	60.3948	6083	NRN1, DNER, WNT2B, ISL1, SYNM, RGS3, SLC17A7, FAM107A, CHL1, SLIT2, CYP1B1, LIMS2, FGF17, ELF4, COL12A1, AHNAK, NAV2, PCDH8, SLC32A1, TBX1, BMP1, MYOD1, BOK, SPON1, NRGN, CADM4, ETV5, PAX2, SRCIN1, MECOM, PRKCE, DLK1, ZIC4, PLEC, SYT1, ROBO3, CPEB1, DKK2, PLAGL1, NR4A2, HTRA1, NDRG1, SOX3, CYP26A1, SHC2, SGPP2, SLITRK1, VGF, REEP1, CDH13, TWIST1, PDE4D, ANKRD1, NFKB2, KCNC1, NFIX, ASTN2, ALX4, CD…
Musculoskeletal Abnormalities	3.66725e-15	<0.0001	89	40.0018	4029	PLEKHD1, NRN1, VASH1, LINGO1, ISL1, GSC, ZFHX3, ARHGAP6, SLIT2, CYP1B1, HMX3, DPF3, OCA2, HMX1, WLS, FGF17, PPP1R14C, PCDH8, SLC32A1, TBX1, BMP1, MYOD1, IL1RAPL2, IRAK3, ETV5, PAX2, ZNF536, MECOM, NPAS1, ALX1, PRKCE, MESP1, BARX1, DLK1, BNC1, ZIC4, PLEC, DKK2, PLAGL1, EPHA7, TBX5, NBL1, HTRA1, NDRG1, SOX3, LOXL3, CBLN1, CYP26A1, REEP1, TWIST1, PDE4D, DLX3, KCNC1, DMRT3, NFIX, SCRG1, ALX4, FBLN7, …
Neurobehavioral Manifestations	4.15433e-12	<0.0001	89	44.9561	4528	IMMP2L, PLEKHD1, NRN1, VASH1, LINGO1, WNT2B, GSC, SLC17A7, ARHGAP6, CHL1, SLIT2, CYP1B1, OCA2, FGF17, ELF4, EBF3, PCDH8, SLC32A1, TBX1, BMP1, PPP2R2C, BOK, SPON1, NRGN, IL1RAPL2, NKX6-2, LMO1, DGKQ, PAX2, MECOM, NPAS1, ALX1, PRKCE, PDE10A, NDRG4, ST8SIA1, DLK1, ZIC4, SLITRK2, PLEC, SYT1, ROBO3, PCDH19, NR4A2, NBL1, HTRA1, NDRG1, SOX3, CBLN1, VGF, REEP1, TWIST1, PDE4D, NFKB2, DLX3, KCNC1, NFIX, SC…
Stomach Diseases	1.39449e-06	<0.0001	89	57.3468	5776	VASH1, LINGO1, WNT2B, ISL1, GSC, ZFHX3, RGS3, IRX2, SLIT2, CYP1B1, OCA2, LIMS2, WLS, EBF3, COL12A1, PCDH8, BMP1, MYOD1, BOK, BMI1, NRGN, CADM4, LMO1, ETV5, SRCIN1, AMER2, PRKCE, NDRG4, BARX1, DCHS2, DLK1, ZIC4, DOK1, LMO2, PLEC, CPEB1, DKK2, PLAGL1, NR4A2, EPHA7, ACSS1, TBX5, NBL1, HTRA1, NDRG1, LOXL3, SGPP2, VGF, CDH13, TWIST1, PDE4D, NFKB2, CNRIP1, DMTN, BACH2, ALX4, ZNF703, HES5, CDKN2B, SORCS…
Intellectual Disability	2.61021e-11	<0.0001	88	45.6113	4594	IMMP2L, PLEKHD1, NRN1, VASH1, LINGO1, WNT2B, ISL1, GSC, SLC17A7, ARHGAP6, CHL1, SLIT2, OCA2, EBF3, PCDH8, SLC32A1, TBX1, MYOD1, PPP2R2C, NRGN, IL1RAPL2, NKX6-2, LMO1, DGKQ, PAX2, MECOM, NPAS1, ALX1, PRKCE, PDE10A, DLK1, ZIC4, SLITRK2, PLEC, SYT1, CPEB1, PLAGL1, PCDH19, NR4A2, TBX5, NDRG1, SOX3, CBLN1, DOCK10, VGF, REEP1, CDH13, TWIST1, PDE4D, NFKB2, CACNG4, DLX3, KCNC1, NFIX, SCRG1, ASTN2, ALX4, …
Aneuploidy	9.83217e-11	<0.0001	88	46.7134	4705	IMMP2L, PLEKHD1, NRN1, LINGO1, WNT2B, ISL1, ZFHX3, SYNM, SLC17A7, FAM107A, CHL1, SLIT2, CYP1B1, HMX3, OCA2, WLS, FGF17, PPP1R14C, COL12A1, PCDH8, TBX1, BMP1, MYOD1, NRGN, IL1RAPL2, LMO1, IRAK3, PAX2, MECOM, NPAS1, ALX1, PDE10A, NDRG4, MESP1, DLK1, ZIC4, SLITRK2, LMO2, SYT1, ROBO3, PLAGL1, NR4A2, EPHA7, TBX5, HTRA1, NDRG1, SOX3, CBLN1, DOCK10, VGF, CDH13, TWIST1, PDE4D, ANKRD1, NFKB2, MT1F, KCNC1,…
Cell Transformation, Neoplastic	0.000142116	<0.0001	88	63.0358	6349	WNT2B, GSC, ZFHX3, RGS3, FAM107A, SLIT2, CYP1B1, WLS, ELF4, COL12A1, AHNAK, NAV2, PCDH8, BMP1, MYOD1, BOK, BMI1, NRGN, LMO1, STXBP6, IRAK3, ETV5, PAX2, MECOM, PRKCE, ST8SIA1, BARX1, DLK1, BNC1, DOK1, LMO2, PLEC, ROBO3, CPEB1, DKK2, PLAGL1, NR4A2, EPHA7, TBX5, NBL1, HTRA1, NDRG1, SOX3, RGS20, APC2, PAG1, CYP26A1, DOCK10, CDH13, TWIST1, PDE4D, ANKRD1, NFKB2, MT1F, DLX3, NFIX, BACH2, ALX4, HES5, CDK…
Genital Neoplasms, Male	0.000680179	<0.0001	86	63.9095	6437	IMMP2L, VASH1, DNER, WNT2B, ISL1, DMBX1, ZFHX3, FAM107A, SLIT2, CYP1B1, OCA2, FGF17, ELF4, AHNAK, NAV2, PCDH8, BMP1, MYOD1, PPP2R2C, BOK, BMI1, SPON1, NRGN, CADM4, LMO1, IRAK3, ETV5, PAX2, MECOM, PRKCE, PDE10A, NDRG4, DLK1, SLITRK2, LMO2, PLEC, ONECUT2, SYT1, PLAGL1, NR4A2, EPHA7, NBL1, HTRA1, NDRG1, PAG1, CYP26A1, VGF, CDH13, TWIST1, PDE4D, ANKRD1, NFKB2, DMTN, EPHA10, BACH2, HES5, CDKN2B, RASSF…
Neuroendocrine Tumors	6.41579e-06	<0.0001	85	55.7582	5616	VASH1, WNT2B, ISL1, NPM2, SLC17A7, SLIT2, CYP1B1, OCA2, WLS, PPP1R14C, EBF3, COL12A1, AHNAK, NAV2, TBX1, BMP1, MYOD1, BOK, BMI1, NRGN, STXBP6, IRAK3, ETV5, PAX2, ALX1, PRKCE, NDRG4, ST8SIA1, DLK1, LMO2, PLEC, ONECUT2, SYT1, ROBO3, CPEB1, DKK2, PLAGL1, NR4A2, EPHA7, ACSS1, HTRA1, NDRG1, LOXL3, PAG1, CYP26A1, SHC2, DOCK10, VGF, CDH13, TWIST1, PDE4D, ANKRD1, NFKB2, MT1F, KCNC1, BACH2, HES5, CDKN2B, …
Neuroendocrine Tumors	7.01777e-06	<0.0001	85	55.8774	5628	VASH1, WNT2B, ISL1, NPM2, SLC17A7, SLIT2, CYP1B1, OCA2, WLS, PPP1R14C, EBF3, COL12A1, AHNAK, NAV2, TBX1, BMP1, MYOD1, BOK, BMI1, NRGN, STXBP6, IRAK3, ETV5, PAX2, ALX1, PRKCE, NDRG4, ST8SIA1, DLK1, LMO2, PLEC, ONECUT2, SYT1, ROBO3, CPEB1, DKK2, PLAGL1, NR4A2, EPHA7, ACSS1, HTRA1, NDRG1, LOXL3, PAG1, CYP26A1, SHC2, DOCK10, VGF, CDH13, TWIST1, PDE4D, ANKRD1, NFKB2, MT1F, KCNC1, BACH2, HES5, CDKN2B, …
Prostatic Diseases	0.000278035	<0.0001	85	61.3976	6184	IMMP2L, VASH1, DNER, WNT2B, ISL1, DMBX1, ZFHX3, FAM107A, SLIT2, CYP1B1, OCA2, WLS, FGF17, ELF4, AHNAK, NAV2, PCDH8, BMP1, MYOD1, PPP2R2C, BOK, BMI1, SPON1, NRGN, CADM4, LMO1, IRAK3, ETV5, PAX2, MECOM, PRKCE, PDE10A, NDRG4, DLK1, LMO2, PLEC, ONECUT2, SYT1, PLAGL1, NR4A2, EPHA7, NBL1, HTRA1, NDRG1, PAG1, CYP26A1, VGF, CDH13, TWIST1, PDE4D, ANKRD1, NFKB2, DMTN, EPHA10, BACH2, HES5, CDKN2B, RASSF1, S…
Prostatic Neoplasms	0.000267692	<0.0001	84	60.4147	6085	IMMP2L, VASH1, DNER, WNT2B, ISL1, DMBX1, ZFHX3, FAM107A, SLIT2, CYP1B1, OCA2, FGF17, ELF4, AHNAK, NAV2, PCDH8, BMP1, MYOD1, PPP2R2C, BOK, BMI1, SPON1, NRGN, CADM4, LMO1, IRAK3, ETV5, PAX2, MECOM, PRKCE, PDE10A, NDRG4, DLK1, LMO2, PLEC, ONECUT2, SYT1, PLAGL1, NR4A2, EPHA7, NBL1, HTRA1, NDRG1, PAG1, CYP26A1, VGF, CDH13, TWIST1, PDE4D, ANKRD1, NFKB2, DMTN, EPHA10, BACH2, HES5, CDKN2B, RASSF1, SPHK1,…
Nutrition Disorders	0.000389771	<0.0001	84	61.06	6150	IMMP2L, ISL1, GSC, ZFHX3, IRX2, SLIT2, CYP1B1, OCA2, WLS, EBF3, COL12A1, CCDC3, AHNAK, PCDH8, SLC32A1, TBX1, BMP1, MYOD1, BOK, NRGN, IL1RAPL2, IRAK3, ETV5, PAX2, PRKCE, PDE10A, NDRG4, DLK1, DOK1, SYT1, DKK2, PLAGL1, NR4A2, ACSS1, TBX5, NBL1, HTRA1, APC2, PAG1, CYP26A1, VGF, CDH13, TWIST1, PDE4D, ANKRD1, ASTN2, ALX4, HES5, CDKN2B, CPXM1, RASSF1, SPHK1, BHMT, NOS1, PAX7, DRD4, KCNA2, NKX6-1, SLC1A4…
Stomach Neoplasms	7.94087e-06	<0.0001	83	54.2689	5466	VASH1, LINGO1, WNT2B, ISL1, GSC, ZFHX3, RGS3, IRX2, SLIT2, CYP1B1, LIMS2, WLS, EBF3, COL12A1, PCDH8, BMP1, MYOD1, BOK, BMI1, NRGN, CADM4, LMO1, ETV5, SRCIN1, AMER2, PRKCE, NDRG4, DCHS2, DLK1, ZIC4, DOK1, LMO2, CPEB1, DKK2, PLAGL1, NR4A2, EPHA7, ACSS1, TBX5, NBL1, HTRA1, NDRG1, LOXL3, SGPP2, CDH13, TWIST1, PDE4D, NFKB2, CNRIP1, DMTN, BACH2, ALX4, ZNF703, HES5, CDKN2B, SORCS3, RASSF1, SPHK1, NOS1, …
Otorhinolaryngologic Diseases	3.87457e-05	<0.0001	83	56.4731	5688	WNT2B, ISL1, GSC, ZFHX3, SLC17A7, FAM107A, ARHGAP6, TMEM132E, SLIT2, SPAG6, CYP1B1, HMX3, OCA2, HMX1, AHNAK, PCDH8, SLC32A1, TBX1, BMP1, MYOD1, PPP2R2C, BMI1, STXBP6, PAX2, MECOM, PRKCE, BARX1, DLK1, PLEC, ONECUT2, SYT1, ROBO3, DKK2, PLAGL1, NR4A2, EPHA7, NBL1, HTRA1, NDRG1, SOX3, LOXL3, CBLN1, PAG1, CYP26A1, REEP1, CDH13, TWIST1, PDE4D, NFKB2, KCNC1, BACH2, HES5, CDKN2B, RASSF1, SPHK1, BHMT, NOS…
Ovarian Diseases	7.24337e-05	<0.0001	83	57.4063	5782	IMMP2L, VASH1, WNT2B, GSC, ZFHX3, IRX2, FAM107A, CHL1, SLIT2, CYP1B1, OCA2, LIMS2, WLS, ELF4, COL12A1, AHNAK, PCDH8, MYOD1, PPP2R2C, BOK, BMI1, SPON1, NRGN, ETV5, DGKQ, PAX2, MECOM, ALX1, PRKCE, DLK1, BNC1, ZIC4, DOK1, PLEC, ONECUT2, CPEB1, DKK2, PLAGL1, EPHA7, HTRA1, NDRG1, SOX3, LOXL3, APC2, CYP26A1, SHC2, VGF, CDH13, TWIST1, ANKRD1, NFKB2, NFIX, BACH2, HES5, CDKN2B, RASSF1, SPHK1, DACT3, BHMT,…
Ovarian Diseases	7.53148e-05	<0.0001	83	57.4659	5788	IMMP2L, VASH1, WNT2B, GSC, ZFHX3, IRX2, FAM107A, CHL1, SLIT2, CYP1B1, OCA2, LIMS2, WLS, ELF4, COL12A1, AHNAK, PCDH8, MYOD1, PPP2R2C, BOK, BMI1, SPON1, NRGN, ETV5, DGKQ, PAX2, MECOM, ALX1, PRKCE, DLK1, BNC1, ZIC4, DOK1, PLEC, ONECUT2, CPEB1, DKK2, PLAGL1, EPHA7, HTRA1, NDRG1, SOX3, LOXL3, APC2, CYP26A1, SHC2, VGF, CDH13, TWIST1, ANKRD1, NFKB2, NFIX, BACH2, HES5, CDKN2B, RASSF1, SPHK1, DACT3, BHMT,…
Adnexal Diseases	0.000102503	<0.0001	83	57.9425	5836	IMMP2L, VASH1, WNT2B, GSC, ZFHX3, IRX2, FAM107A, CHL1, SLIT2, CYP1B1, OCA2, LIMS2, WLS, ELF4, COL12A1, AHNAK, PCDH8, MYOD1, PPP2R2C, BOK, BMI1, SPON1, NRGN, ETV5, DGKQ, PAX2, MECOM, ALX1, PRKCE, DLK1, BNC1, ZIC4, DOK1, PLEC, ONECUT2, CPEB1, DKK2, PLAGL1, EPHA7, HTRA1, NDRG1, SOX3, LOXL3, APC2, CYP26A1, SHC2, VGF, CDH13, TWIST1, ANKRD1, NFKB2, NFIX, BACH2, HES5, CDKN2B, RASSF1, SPHK1, DACT3, BHMT,…
Carcinoma, Hepatocellular	0.00847094	0.009	81	64.4754	6494	VASH1, DNER, GSC, ZFHX3, SYNM, RGS3, CHL1, SLIT2, CYP1B1, LIMS2, WLS, FGF17, AHNAK, MYOD1, PPP2R2C, BOK, BMI1, NKX6-2, CADM4, IRAK3, ETV5, DGKQ, PAX2, SRCIN1, AMER2, MECOM, PRKCE, DLK1, BNC1, DOK1, PLEC, LINC00461, ROBO3, CPEB1, DKK2, PLAGL1, PCDH19, NR4A2, EPHA7, ACSS1, OSBPL6, NBL1, HTRA1, NDRG1, CYP26A1, SHC2, VGF, CDH13, TWIST1, ANKRD1, NFKB2, MT1F, NFIX, BACH2, ALX4, HES5, CDKN2B, RASSF1, SP…
Craniofacial Abnormalities	3.25958e-16	<0.0001	81	32.7143	3295	NRN1, VASH1, LINGO1, ISL1, GSC, SLIT2, CYP1B1, HMX3, DPF3, OCA2, HMX1, WLS, FGF17, PPP1R14C, PCDH8, SLC32A1, TBX1, BMP1, MYOD1, IL1RAPL2, ETV5, PAX2, ZNF536, MECOM, NPAS1, ALX1, PRKCE, MESP1, BARX1, DLK1, BNC1, ZIC4, DKK2, PLAGL1, EPHA7, TBX5, NBL1, HTRA1, PSTPIP2, NDRG1, SOX3, LOXL3, CBLN1, CYP26A1, REEP1, TWIST1, DLX3, KCNC1, DMRT3, NFIX, SCRG1, ALX4, FBLN7, SPHK1, BHMT, NOS1, PAX7, DRD4, GBX2,…
Craniofacial Abnormalities	8.91234e-16	<0.0001	81	33.2802	3352	NRN1, VASH1, LINGO1, ISL1, GSC, SLIT2, CYP1B1, HMX3, DPF3, OCA2, HMX1, WLS, FGF17, PPP1R14C, PCDH8, SLC32A1, TBX1, BMP1, MYOD1, IL1RAPL2, IRAK3, ETV5, PAX2, ZNF536, MECOM, NPAS1, ALX1, PRKCE, MESP1, BARX1, DLK1, BNC1, ZIC4, DKK2, PLAGL1, EPHA7, TBX5, NBL1, HTRA1, NDRG1, SOX3, LOXL3, CBLN1, CYP26A1, REEP1, TWIST1, DLX3, KCNC1, DMRT3, NFIX, SCRG1, ALX4, FBLN7, SPHK1, BHMT, NOS1, PAX7, DRD4, GBX2, S…
Monosomy	3.8669e-11	<0.0001	81	40.3592	4065	IMMP2L, PLEKHD1, NRN1, WNT2B, ISL1, ZFHX3, SLC17A7, FAM107A, CHL1, SLIT2, CYP1B1, HMX3, OCA2, WLS, FGF17, PPP1R14C, COL12A1, PCDH8, TBX1, BMP1, MYOD1, NRGN, IL1RAPL2, LMO1, IRAK3, PAX2, MECOM, NPAS1, ALX1, PDE10A, NDRG4, DLK1, ZIC4, SLITRK2, LMO2, SYT1, ROBO3, PLAGL1, NR4A2, EPHA7, TBX5, HTRA1, NDRG1, SOX3, VGF, CDH13, TWIST1, PDE4D, NFKB2, MT1F, KCNC1, DMRT3, NFIX, ALX4, ZNF703, FBLN7, CDKN2B, R…
Neuroectodermal Tumors, Primitive	3.47696e-10	<0.0001	81	42.1264	4243	ISL1, ZFHX3, FAM107A, CHL1, SLIT2, SPAG6, CYP1B1, WLS, EBF3, AHNAK, NAV2, SLC32A1, MYOD1, PPP2R2C, BMI1, SPON1, NRGN, CADM4, LMO1, ETV5, PAX2, SRCIN1, PRKCE, ST8SIA1, DLK1, ZIC4, DOK1, LMO2, SYT1, DKK2, PLAGL1, NR4A2, EPHA7, OSBPL6, NBL1, HTRA1, NDRG1, SOX3, LOXL3, APC2, CYP26A1, SHC2, SLITRK1, VGF, CDH13, TWIST1, PDE4D, ANKRD1, KCNC1, BACH2, ALX4, HES5, CDKN2B, RASSF1, SPHK1, NOS1, ADGRB1, NOL3,…
Ovarian Neoplasms	9.55055e-06	<0.0001	81	52.7499	5313	IMMP2L, VASH1, WNT2B, GSC, ZFHX3, IRX2, FAM107A, CHL1, SLIT2, CYP1B1, OCA2, LIMS2, WLS, ELF4, COL12A1, AHNAK, PCDH8, MYOD1, PPP2R2C, BOK, BMI1, SPON1, NRGN, ETV5, DGKQ, PAX2, MECOM, ALX1, PRKCE, DLK1, ZIC4, DOK1, PLEC, ONECUT2, CPEB1, DKK2, PLAGL1, EPHA7, HTRA1, NDRG1, SOX3, LOXL3, APC2, CYP26A1, SHC2, VGF, CDH13, TWIST1, ANKRD1, NFKB2, NFIX, BACH2, HES5, CDKN2B, RASSF1, SPHK1, DACT3, BHMT, NOS1,…
Chromosome Deletion	2.81251e-11	<0.0001	80	39.3365	3962	IMMP2L, PLEKHD1, NRN1, WNT2B, ISL1, ZFHX3, SLC17A7, FAM107A, CHL1, SLIT2, CYP1B1, HMX3, OCA2, WLS, FGF17, PPP1R14C, COL12A1, PCDH8, TBX1, BMP1, MYOD1, NRGN, IL1RAPL2, LMO1, IRAK3, PAX2, MECOM, NPAS1, ALX1, PDE10A, NDRG4, DLK1, ZIC4, SLITRK2, LMO2, ROBO3, PLAGL1, NR4A2, EPHA7, TBX5, HTRA1, NDRG1, SOX3, VGF, CDH13, TWIST1, PDE4D, NFKB2, MT1F, KCNC1, DMRT3, NFIX, ALX4, ZNF703, FBLN7, CDKN2B, RASSF1,…
Disease	9.59898e-08	<0.0001	80	46.5247	4686	DNER, ISL1, GSC, DMBX1, ZFHX3, SYNM, ARHGAP6, CHL1, SLIT2, CYP1B1, HMX3, OCA2, HMX1, FGF17, EBF3, PCDH8, TBX1, IRAK3, DGKQ, PAX2, MECOM, NDRG4, BARX1, DLK1, DOK1, PLEC, ROBO3, CPEB1, PLAGL1, PCDH19, EPHA7, TBX5, NBL1, HTRA1, PSTPIP2, NDRG1, SOX3, CDH13, TWIST1, PDE4D, NFKB2, DLX3, KCNC1, NFIX, SCRG1, BACH2, ALX4, FBLN7, MAMDC2, CDKN2B, SPHK1, BHMT, NOS1, NOL3, DRD4, KCNA2, ASIC2, SLC1A4, FUT9, BM…
Ovarian Neoplasms	1.04105e-05	<0.0001	80	51.9854	5236	IMMP2L, VASH1, WNT2B, GSC, IRX2, FAM107A, CHL1, SLIT2, CYP1B1, OCA2, LIMS2, WLS, ELF4, COL12A1, AHNAK, PCDH8, MYOD1, PPP2R2C, BOK, BMI1, SPON1, NRGN, ETV5, DGKQ, PAX2, MECOM, ALX1, PRKCE, DLK1, ZIC4, DOK1, PLEC, ONECUT2, CPEB1, DKK2, PLAGL1, EPHA7, HTRA1, NDRG1, SOX3, LOXL3, APC2, CYP26A1, SHC2, VGF, CDH13, TWIST1, ANKRD1, NFKB2, NFIX, BACH2, HES5, CDKN2B, RASSF1, SPHK1, DACT3, BHMT, NOS1, ADGRB1…
Urologic Neoplasms	2.21922e-05	<0.0001	80	53.008	5339	VASH1, DNER, ISL1, ZFHX3, IRX2, FAM107A, SLIT2, SPAG6, CYP1B1, WLS, AHNAK, PCDH8, BMP1, MYOD1, BOK, BMI1, NRGN, IL1RAPL2, NKX6-2, CADM4, IRAK3, PAX2, AMER2, PRKCE, ST8SIA1, DLK1, BNC1, ZIC4, PLEC, ONECUT2, CPEB1, DKK2, PLAGL1, NR4A2, EPHA7, TBX5, HTRA1, NDRG1, RGS20, PAG1, CYP26A1, CDH13, TWIST1, PDE4D, NFKB2, MT1F, BACH2, ALX4, ZNF703, CDKN2B, RASSF1, SPHK1, BHMT, NOS1, ADGRB1, NOL3, PAX7, BMP7,…
Neoplasms, Connective and Soft Tissue	0.000214674	<0.0001	80	56.4036	5681	DNER, LINGO1, WNT2B, ISL1, IRX2, FAM107A, SLIT2, CYP1B1, DPF3, WLS, FGF17, ELF4, COL12A1, NAV2, BMP1, MYOD1, SPON1, NRGN, ETV5, PAX2, SRCIN1, MECOM, ALX1, PRKCE, PDE10A, NDRG4, BARX1, DLK1, ZIC4, DOK1, SYT1, DKK2, PLAGL1, NR4A2, EPHA7, TBX5, HTRA1, PSTPIP2, NDRG1, SOX3, CYP26A1, SHC2, VGF, CDH13, TWIST1, PDE4D, ANKRD1, NFKB2, DLX3, ALX4, HES5, CDKN2B, RASSF1, SPHK1, BHMT, NOS1, PAX7, BMP7, TFAP2A…
Chromosome Disorders	4.60779e-12	<0.0001	79	37.2416	3751	NRN1, ISL1, GSC, SLC17A7, CHL1, CYP1B1, OCA2, EBF3, PCDH8, SLC32A1, TBX1, BMP1, MYOD1, PPP2R2C, NRGN, IL1RAPL2, LMO1, IRAK3, PAX2, MECOM, NPAS1, ALX1, PDE10A, MESP1, BARX1, DLK1, ZIC4, SLITRK2, LMO2, PLEC, SYT1, ROBO3, CPEB1, PLAGL1, NR4A2, TBX5, NDRG1, SOX3, CBLN1, CYP26A1, DOCK10, REEP1, CDH13, TWIST1, PDE4D, NFKB2, CACNG4, DLX3, KCNC1, NFIX, ALX4, CDKN2B, RASSF1, BHMT, NOS1, NOL3, PAX7, DRD4, …
Carcinoma, Bronchogenic	1.02617e-05	<0.0001	78	50.2181	5058	VASH1, WNT2B, ISL1, GSC, ZFHX3, RGS3, FAM107A, CHL1, SLIT2, SPAG6, CYP1B1, WLS, AHNAK, TBX1, BMP1, MYOD1, BOK, BMI1, SPON1, CADM4, LMO1, PAX2, SRCIN1, MECOM, ALX1, PRKCE, PDE10A, BARX1, DLK1, BNC1, ZIC4, DOK1, LMO2, SYT1, CPEB1, NR4A2, EPHA7, TBX5, NBL1, HTRA1, NDRG1, SOX3, PAG1, VGF, CDH13, TWIST1, PDE4D, ANKRD1, NFKB2, MT1F, ZNF703, HES5, CDKN2B, RASSF1, SPHK1, NOS1, ADGRB1, DRD4, BMP7, TFAP2A,…
Bronchial Neoplasms	1.34766e-05	<0.0001	78	50.5756	5094	VASH1, WNT2B, ISL1, GSC, ZFHX3, RGS3, FAM107A, CHL1, SLIT2, SPAG6, CYP1B1, WLS, AHNAK, TBX1, BMP1, MYOD1, BOK, BMI1, SPON1, CADM4, LMO1, PAX2, SRCIN1, MECOM, ALX1, PRKCE, PDE10A, BARX1, DLK1, BNC1, ZIC4, DOK1, LMO2, SYT1, CPEB1, NR4A2, EPHA7, TBX5, NBL1, HTRA1, NDRG1, SOX3, PAG1, VGF, CDH13, TWIST1, PDE4D, ANKRD1, NFKB2, MT1F, ZNF703, HES5, CDKN2B, RASSF1, SPHK1, NOS1, ADGRB1, DRD4, BMP7, TFAP2A,…
Astrocytoma	2.12157e-08	<0.0001	77	42.5534	4286	LINGO1, ISL1, GSC, SYNM, RGS3, IRX2, FAM107A, SLIT2, CYP1B1, BMP1, MYOD1, BOK, BMI1, NRGN, IRAK3, PAX2, PRKCE, PDE10A, NDRG4, ST8SIA1, DLK1, DOK1, LMO2, PLEC, ONECUT2, SYT1, CPEB1, DKK2, PLAGL1, NR4A2, EPHA7, NBL1, HTRA1, NDRG1, SOX3, SHC2, SGPP2, VGF, CDH13, TWIST1, PDE4D, MT1F, CACNG4, NFIX, B3GAT2, HES5, FBLN7, CDKN2B, RASSF1, SPHK1, NOS1, ADGRB1, NOL3, PAX7, DRD4, GBX2, NKX6-1, ASIC2, BMP7, T…
Obesity	0.000152115	<0.0001	77	53.157	5354	ISL1, GSC, ZFHX3, IRX2, SLIT2, CYP1B1, OCA2, WLS, EBF3, COL12A1, CCDC3, AHNAK, PCDH8, SLC32A1, TBX1, BMP1, MYOD1, IL1RAPL2, IRAK3, ETV5, PAX2, PRKCE, PDE10A, NDRG4, DLK1, DOK1, SYT1, DKK2, PLAGL1, NR4A2, ACSS1, TBX5, NBL1, HTRA1, APC2, PAG1, CYP26A1, VGF, CDH13, TWIST1, PDE4D, ASTN2, ALX4, CDKN2B, CPXM1, RASSF1, SPHK1, BHMT, NOS1, PAX7, DRD4, KCNA2, NKX6-1, SLC1A4, BMP7, TFAP2A, PRKG2, SLC6A15, C…
Overnutrition	0.00015506	<0.0001	77	53.1867	5357	ISL1, GSC, ZFHX3, IRX2, SLIT2, CYP1B1, OCA2, WLS, EBF3, COL12A1, CCDC3, AHNAK, PCDH8, SLC32A1, TBX1, BMP1, MYOD1, IL1RAPL2, IRAK3, ETV5, PAX2, PRKCE, PDE10A, NDRG4, DLK1, DOK1, SYT1, DKK2, PLAGL1, NR4A2, ACSS1, TBX5, NBL1, HTRA1, APC2, PAG1, CYP26A1, VGF, CDH13, TWIST1, PDE4D, ASTN2, ALX4, CDKN2B, CPXM1, RASSF1, SPHK1, BHMT, NOS1, PAX7, DRD4, KCNA2, NKX6-1, SLC1A4, BMP7, TFAP2A, PRKG2, SLC6A15, C…
Thyroid Diseases	9.43672e-09	<0.0001	76	40.9946	4129	IMMP2L, ISL1, GSC, ZFHX3, RGS3, SLC17A7, PROX1-AS1, CHL1, SLIT2, CYP1B1, FGF17, TBX1, BMP1, MYOD1, BOK, NRGN, ETV5, PAX2, PRKCE, PDE10A, ST8SIA1, DCHS2, DLK1, LMO2, SYT1, ROBO3, NR4A2, NBL1, HTRA1, NDRG1, SOX3, CYP26A1, SHC2, SLITRK1, DOCK10, VGF, CDH13, TWIST1, PDE4D, MT1F, KCNC1, NFIX, BACH2, HES5, CDKN2B, CDH22, CPXM1, RASSF1, SPHK1, DACT3, BHMT, NOS1, PAX7, DRD4, KCNA2, NKX6-1, BMP7, TFAP2A, …
Pancreatic Diseases	0.00216851	0.002	74	55.0334	5543	FOXB2, VASH1, WNT2B, ISL1, SLIT2, CYP1B1, WLS, ELF4, AHNAK, SLC32A1, BMP1, MYOD1, BOK, CADM4, IRAK3, ETV5, PAX2, SRCIN1, MECOM, PRKCE, PDE10A, NDRG4, DLK1, BNC1, LMO2, PLEC, SYT1, ROBO3, DKK2, PLAGL1, NR4A2, NBL1, HTRA1, NDRG1, CYP26A1, SHC2, VGF, REEP1, CDH13, TWIST1, PDE4D, NFKB2, MT1F, KCNC1, ALX4, ZNF703, HES5, CDKN2B, RASSF1, SPHK1, NOS1, ADGRB1, NOL3, PAX7, KCNA2, NKX6-1, BMP7, TFAP2A, PRKG…
Adenoma	1.23908e-07	<0.0001	74	41.8187	4212	WNT2B, ISL1, CHL1, SLIT2, CYP1B1, OCA2, LIMS2, COL12A1, AHNAK, SLC32A1, BMP1, MYOD1, BOK, BMI1, NKX6-2, ETV5, PAX2, AMER2, PRKCE, PDE10A, NDRG4, DLK1, DOK1, LMO2, PLEC, SYT1, DKK2, PLAGL1, C11orf96, NR4A2, HTRA1, NDRG1, LOXL3, APC2, CYP26A1, SLITRK1, VGF, CDH13, TWIST1, PDE4D, ANKRD1, CNRIP1, MT1F, KCNC1, ASTN2, ALX4, HES5, MAMDC2, CDKN2B, RASSF1, SPHK1, BHMT, NOS1, NOL3, PAX7, DRD4, KCNA2, NKX6-…
Cerebrovascular Disorders	6.46252e-05	<0.0001	74	49.2253	4958	IMMP2L, VASH1, LINGO1, WNT2B, ISL1, GSC, ZFHX3, SYNM, SLC17A7, SLIT2, CYP1B1, WLS, NAV2, SLC32A1, BMP1, MYOD1, NRGN, IL1RAPL2, LMO1, IRAK3, ETV5, PAX2, PRKCE, PDE10A, NDRG4, DLK1, DOK1, LMO2, PLEC, SYT1, ROBO3, CPEB1, PLAGL1, PCDH19, NR4A2, NBL1, HTRA1, NDRG1, LOXL3, SHC2, VGF, CDH13, TWIST1, PDE4D, NFKB2, MT1F, KCNC1, HES5, CDKN2B, SPHK1, BHMT, NOS1, ADGRB1, NOL3, PAX7, KCNA2, SNTA1, ASIC2, SLC1…
Obesity	0.000411904	<0.0001	74	52.0648	5244	ISL1, GSC, ZFHX3, IRX2, SLIT2, CYP1B1, WLS, COL12A1, CCDC3, AHNAK, PCDH8, SLC32A1, TBX1, BMP1, MYOD1, IL1RAPL2, IRAK3, ETV5, PAX2, PRKCE, PDE10A, NDRG4, DLK1, DOK1, SYT1, DKK2, PLAGL1, NR4A2, ACSS1, TBX5, NBL1, HTRA1, APC2, PAG1, CYP26A1, VGF, CDH13, TWIST1, PDE4D, ASTN2, ALX4, CDKN2B, CPXM1, RASSF1, SPHK1, BHMT, NOS1, PAX7, DRD4, KCNA2, NKX6-1, SLC1A4, BMP7, TFAP2A, PRKG2, SLC6A15, CD44, PAX5, I…
Overweight	0.000498441	<0.0001	74	52.3825	5276	ISL1, GSC, ZFHX3, IRX2, SLIT2, CYP1B1, WLS, COL12A1, CCDC3, AHNAK, PCDH8, SLC32A1, TBX1, BMP1, MYOD1, IL1RAPL2, IRAK3, ETV5, PAX2, PRKCE, PDE10A, NDRG4, DLK1, DOK1, SYT1, DKK2, PLAGL1, NR4A2, ACSS1, TBX5, NBL1, HTRA1, APC2, PAG1, CYP26A1, VGF, CDH13, TWIST1, PDE4D, ASTN2, ALX4, CDKN2B, CPXM1, RASSF1, SPHK1, BHMT, NOS1, PAX7, DRD4, KCNA2, NKX6-1, SLC1A4, BMP7, TFAP2A, PRKG2, SLC6A15, CD44, PAX5, I…
Trauma, Nervous System	3.27189e-10	<0.0001	73	35.8318	3609	IMMP2L, NRN1, LINGO1, WNT2B, ISL1, GSC, SYNM, RGS3, SLC17A7, CHL1, SLIT2, CYP1B1, OCA2, WLS, AHNAK, SLC32A1, BMP1, MYOD1, SPON1, NRGN, CADM4, LMO1, ETV5, PAX2, SRCIN1, PRKCE, PDE10A, DLK1, PLEC, SYT1, ROBO3, CPEB1, DKK2, NR4A2, EPHA7, NBL1, SOX3, SHC2, VGF, CDH13, TWIST1, PDE4D, ANKRD1, NFKB2, MT1F, KCNC1, ALX4, HES5, CDKN2B, SPHK1, NOS1, PAX7, DRD4, KCNA2, SNTA1, NKX6-1, ASIC2, BMP7, TFAP2A, CPL…
Nervous System Malformations	1.31465e-09	<0.0001	73	36.9339	3720	VASH1, LINGO1, WNT2B, ISL1, SYNM, SLC17A7, SLIT2, CYP1B1, OCA2, WLS, FGF17, PCDH8, SLC32A1, BMP1, MYOD1, BOK, IL1RAPL2, NKX6-2, CADM4, LMO1, PAX2, ZNF536, ALX1, PRKCE, BARX1, DLK1, ZIC4, LMO2, SYT1, ROBO3, PLAGL1, PCDH19, NR4A2, EPHA7, TBX5, NBL1, NDRG1, SOX3, CBLN1, CYP26A1, REEP1, TWIST1, NFIX, ALX4, CDKN2B, SPHK1, BHMT, NOS1, NOL3, PAX7, GBX2, KCNA2, SNTA1, NKX6-1, SLC1A4, BMP7, TFAP2A, CD44, …
Movement Disorders	2.895e-07	<0.0001	73	41.8584	4216	IMMP2L, LINGO1, WNT2B, ISL1, GSC, SLC17A7, CHL1, CYP1B1, OCA2, FGF17, NAV2, PCDH8, SLC32A1, TBX1, MYOD1, NRGN, DGKQ, MECOM, NPAS1, PRKCE, PDE10A, ST8SIA1, BARX1, DLK1, ZIC4, LMO2, PLEC, ONECUT2, SYT1, ROBO3, CPEB1, NR4A2, HTRA1, NDRG1, CBLN1, SHC2, SLITRK1, DOCK10, VGF, CDH13, TWIST1, PDE4D, NFKB2, MT1F, KCNC1, CDKN2B, RASSF1, SPHK1, BHMT, NOS1, ADGRB1, PAX7, DRD4, KCNA2, NKX6-1, SLC1A4, BMP7, TF…
Carcinoma, Non-Small-Cell Lung	4.90922e-05	<0.0001	73	47.9644	4831	VASH1, WNT2B, ISL1, GSC, ZFHX3, RGS3, FAM107A, CHL1, SLIT2, SPAG6, CYP1B1, AHNAK, TBX1, BMP1, MYOD1, BOK, BMI1, SPON1, CADM4, LMO1, PAX2, SRCIN1, MECOM, ALX1, PRKCE, PDE10A, BARX1, DLK1, BNC1, DOK1, LMO2, SYT1, CPEB1, NR4A2, EPHA7, TBX5, NBL1, HTRA1, NDRG1, PAG1, VGF, CDH13, TWIST1, PDE4D, ANKRD1, NFKB2, MT1F, ZNF703, HES5, CDKN2B, RASSF1, SPHK1, NOS1, ADGRB1, DRD4, BMP7, TFAP2A, PRKG2, CD44, PAX…
Colonic Neoplasms	6.98965e-05	<0.0001	73	48.4608	4881	VASH1, LINGO1, WNT2B, ZFHX3, CHL1, CYP1B1, LIMS2, WLS, PPP1R14C, COL12A1, NAV2, BMP1, MYOD1, BMI1, CADM4, IRAK3, ETV5, PAX2, MECOM, PRKCE, PDE10A, NDRG4, DLK1, PLEC, DKK2, PLAGL1, NR4A2, TBX5, NBL1, HTRA1, NDRG1, SOX3, APC2, PAG1, CYP26A1, VGF, REEP1, CDH13, TWIST1, NFKB2, MT1F, KCNC1, EPHA10, BACH2, ZNF703, HES5, CDKN2B, CDH22, RASSF1, SPHK1, BHMT, NOS1, NOL3, PAX7, SLC1A4, BMP7, TFAP2A, PRKG2, …
Connective Tissue Diseases	0.00429166	0.006	72	54.5668	5496	VASH1, RGS3, SLIT2, CYP1B1, WLS, COL12A1, AHNAK, BMP1, MYOD1, BOK, SPON1, IL1RAPL2, STXBP6, IRAK3, DGKQ, PAX2, PRKCE, DLK1, LMO2, PLEC, ROBO3, DKK2, PLAGL1, NR4A2, TBX5, NBL1, HTRA1, NDRG1, SOX3, LOXL3, CBLN1, SGPP2, CDH13, TWIST1, PDE4D, ANKRD1, NFKB2, MT1F, DLX3, BACH2, ALX4, CBLN2, FBLN7, CDKN2B, RASSF1, SPHK1, BHMT, NOS1, ADGRB1, PAX7, DRD4, KCNA2, NKX6-1, ASIC2, BMP7, TFAP2A, PRKG2, CD44, PA…
Neuroblastoma	8.08615e-09	<0.0001	72	37.6785	3795	ISL1, ZFHX3, FAM107A, CHL1, SLIT2, SPAG6, WLS, EBF3, AHNAK, NAV2, SLC32A1, MYOD1, PPP2R2C, BMI1, SPON1, NRGN, CADM4, LMO1, ETV5, PAX2, SRCIN1, PRKCE, ST8SIA1, DLK1, DOK1, LMO2, SYT1, DKK2, NR4A2, OSBPL6, NBL1, HTRA1, NDRG1, LOXL3, CYP26A1, SHC2, SLITRK1, VGF, CDH13, TWIST1, ANKRD1, KCNC1, BACH2, HES5, CDKN2B, RASSF1, SPHK1, NOS1, ADGRB1, NOL3, PAX7, GDPD5, DRD4, KCNA2, ADAP1, ASIC2, SLC1A4, FUT9,…
Neuroectodermal Tumors, Primitive, Peripheral	1.02727e-08	<0.0001	72	37.887	3816	ISL1, ZFHX3, FAM107A, CHL1, SLIT2, SPAG6, WLS, EBF3, AHNAK, NAV2, SLC32A1, MYOD1, PPP2R2C, BMI1, SPON1, NRGN, CADM4, LMO1, ETV5, PAX2, SRCIN1, PRKCE, ST8SIA1, DLK1, DOK1, LMO2, SYT1, DKK2, NR4A2, OSBPL6, NBL1, HTRA1, NDRG1, LOXL3, CYP26A1, SHC2, SLITRK1, VGF, CDH13, TWIST1, ANKRD1, KCNC1, BACH2, HES5, CDKN2B, RASSF1, SPHK1, NOS1, ADGRB1, NOL3, PAX7, GDPD5, DRD4, KCNA2, ADAP1, ASIC2, SLC1A4, FUT9,…
Glioblastoma	1.39249e-08	<0.0001	72	38.1551	3843	LINGO1, ISL1, GSC, SYNM, RGS3, FAM107A, SLIT2, CYP1B1, MYOD1, BOK, BMI1, NRGN, IRAK3, PRKCE, PDE10A, NDRG4, ST8SIA1, DLK1, DOK1, LMO2, PLEC, ONECUT2, SYT1, CPEB1, DKK2, PLAGL1, NR4A2, EPHA7, NBL1, HTRA1, NDRG1, SOX3, SHC2, SGPP2, VGF, CDH13, TWIST1, PDE4D, MT1F, CACNG4, NFIX, B3GAT2, HES5, FBLN7, CDKN2B, RASSF1, SPHK1, NOS1, ADGRB1, NOL3, PAX7, DRD4, GBX2, ASIC2, BMP7, TFAP2A, CD44, PAX5, HES4, I…
Syndrome	5.24769e-08	<0.0001	72	39.3663	3965	GSC, ZFHX3, SYNM, ARHGAP6, CHL1, SLIT2, CYP1B1, HMX3, OCA2, HMX1, FGF17, EBF3, PCDH8, TBX1, IRAK3, DGKQ, PAX2, MECOM, NDRG4, BARX1, DLK1, DOK1, PLEC, ROBO3, PLAGL1, PCDH19, EPHA7, TBX5, NBL1, HTRA1, PSTPIP2, NDRG1, SOX3, CDH13, TWIST1, PDE4D, NFKB2, DLX3, KCNC1, NFIX, SCRG1, BACH2, ALX4, FBLN7, MAMDC2, CDKN2B, SPHK1, NOS1, NOL3, DRD4, KCNA2, ASIC2, BMP7, TFAP2A, PRKG2, CPLX1, CD44, TTPA, PAX5, IT…
Sarcoma	0.000316383	<0.0001	72	49.8508	5021	DNER, LINGO1, WNT2B, ISL1, IRX2, FAM107A, SLIT2, CYP1B1, DPF3, WLS, FGF17, ELF4, NAV2, BMP1, MYOD1, SPON1, NRGN, ETV5, PAX2, SRCIN1, MECOM, ALX1, PRKCE, PDE10A, BARX1, DLK1, DOK1, SYT1, DKK2, PLAGL1, NR4A2, EPHA7, TBX5, NDRG1, SOX3, SHC2, VGF, CDH13, TWIST1, PDE4D, ANKRD1, NFKB2, DLX3, ALX4, HES5, CDKN2B, RASSF1, SPHK1, BHMT, NOS1, PAX7, BMP7, TFAP2A, CD44, PAX5, ULBP1, HES4, ITGA4, SIX3, ZFPM2, …
Neoplasms, Connective Tissue	4.0297e-05	<0.0001	71	45.9588	4629	DNER, LINGO1, WNT2B, ISL1, IRX2, FAM107A, SLIT2, CYP1B1, DPF3, WLS, FGF17, ELF4, COL12A1, NAV2, BMP1, MYOD1, SPON1, NRGN, ETV5, PAX2, SRCIN1, MECOM, ALX1, PRKCE, PDE10A, NDRG4, DLK1, ZIC4, DOK1, SYT1, DKK2, PLAGL1, NR4A2, EPHA7, TBX5, HTRA1, PSTPIP2, NDRG1, SOX3, SHC2, CDH13, TWIST1, PDE4D, NFKB2, DLX3, ALX4, HES5, CDKN2B, RASSF1, SPHK1, NOS1, PAX7, BMP7, TFAP2A, PRKG2, CD44, PAX5, ULBP1, HES4, I…
Diabetes Mellitus, Type 2	6.13621e-05	<0.0001	71	46.5347	4687	VASH1, DNER, WNT2B, ISL1, GSC, ZFHX3, SYNM, IRX2, SLC17A7, PROX1-AS1, CYP1B1, PCDH8, TBX1, MYOD1, SPON1, NRGN, STXBP6, IRAK3, ETV5, PAX2, SRCIN1, PRKCE, ST8SIA1, DLK1, LINC00461, DKK2, PLAGL1, NR4A2, TBX5, NBL1, HTRA1, NDRG1, APC2, CYP26A1, DOCK10, VGF, CDH13, TWIST1, PDE4D, CACNG4, EPHA10, BACH2, ALX4, CDKN2B, CDH22, SORCS3, SPHK1, BHMT, NOS1, PAX7, DRD4, KCNA2, NKX6-1, BMP7, TFAP2A, PRKG2, CPLX…
Melanoma	0.000155765	<0.0001	71	47.875	4822	WNT2B, ISL1, NPM2, SLC17A7, SLIT2, CYP1B1, OCA2, WLS, PPP1R14C, EBF3, AHNAK, NAV2, TBX1, BMP1, MYOD1, BOK, BMI1, NRGN, IRAK3, ETV5, PAX2, ALX1, PRKCE, ST8SIA1, LMO2, PLEC, ROBO3, CPEB1, DKK2, PLAGL1, NR4A2, EPHA7, ACSS1, HTRA1, NDRG1, LOXL3, PAG1, CYP26A1, SHC2, DOCK10, VGF, CDH13, TWIST1, PDE4D, NFKB2, MT1F, BACH2, CDKN2B, RASSF1, SPHK1, NOS1, NOL3, PAX7, GBX2, FUT9, BMP7, TFAP2A, CD44, PAX5, UL…
Nevi and Melanomas	0.000212155	<0.0001	71	48.3417	4869	WNT2B, ISL1, NPM2, SLC17A7, SLIT2, CYP1B1, OCA2, WLS, PPP1R14C, EBF3, AHNAK, NAV2, TBX1, BMP1, MYOD1, BOK, BMI1, NRGN, IRAK3, ETV5, PAX2, ALX1, PRKCE, ST8SIA1, LMO2, PLEC, ROBO3, CPEB1, DKK2, PLAGL1, NR4A2, EPHA7, ACSS1, HTRA1, NDRG1, LOXL3, PAG1, CYP26A1, SHC2, DOCK10, VGF, CDH13, TWIST1, PDE4D, NFKB2, MT1F, BACH2, CDKN2B, RASSF1, SPHK1, NOS1, NOL3, PAX7, GBX2, FUT9, BMP7, TFAP2A, CD44, PAX5, UL…
Neoplasms, Experimental	0.000212155	<0.0001	71	48.3417	4869	VASH1, WNT2B, ISL1, IRX2, SLIT2, CYP1B1, WLS, ELF4, AHNAK, BMP1, MYOD1, PPP2R2C, BOK, BMI1, NRGN, LMO1, ETV5, PAX2, SRCIN1, MECOM, PRKCE, NDRG4, ST8SIA1, DLK1, LMO2, SYT1, CPEB1, PLAGL1, NR4A2, TBX5, NBL1, HTRA1, NDRG1, PAG1, CYP26A1, SHC2, CDH13, TWIST1, ANKRD1, NFKB2, KCNC1, BACH2, CDKN2B, RASSF1, SPHK1, BHMT, NOS1, NOL3, PAX7, KCNA2, ASIC2, BMP7, TFAP2A, CD44, TTPA, PAX5, ULBP1, ITGA4, DKK1, C…
Joint Diseases	0.00646656	0.013	70	53.5938	5398	VASH1, DNER, WNT2B, ISL1, GSC, SLC17A7, CYP1B1, COL12A1, AHNAK, BMP1, MYOD1, SPON1, STXBP6, IRAK3, DGKQ, PAX2, FAM81A, MECOM, PRKCE, DLK1, LMO2, PLEC, ONECUT2, ROBO3, CPEB1, DKK2, NR4A2, TBX5, NBL1, HTRA1, PSTPIP2, NDRG1, SOX3, LOXL3, CYP26A1, CDH13, TWIST1, PDE4D, NFKB2, MT1F, DLX3, KCNC1, BACH2, ASTN2, ALX4, HES5, CBLN2, FBLN7, RASSF1, SPHK1, NOS1, ADGRB1, PAX7, DRD4, KCNA2, BMP7, TFAP2A, PRKG2…
Leukemia, Lymphoid	2.0468e-06	<0.0001	70	41.4712	4177	WNT2B, ISL1, IRX2, PROX1-AS1, SLIT2, CYP1B1, DPF3, OCA2, WLS, ELF4, EBF3, PCDH8, BMP1, MYOD1, BOK, NRGN, LMO1, ETV5, PAX2, MECOM, PRKCE, ST8SIA1, DLK1, BNC1, DOK1, LMO2, CPEB1, DKK2, PLAGL1, EPHA7, NBL1, NDRG1, PAG1, DOCK10, CDH13, TWIST1, PDE4D, NFKB2, MT1F, DLX3, EPHA10, BACH2, HES5, CDKN2B, RASSF1, SPHK1, DACT3, BHMT, NOS1, NOL3, PAX7, NKX6-1, BMP7, TFAP2A, ZNF280B, CD44, PAX5, ULBP1, HES4, IT…
Spinal Cord Diseases	2.56875e-07	<0.0001	69	38.4827	3876	NRN1, DNER, LINGO1, WNT2B, ISL1, SYNM, SLC17A7, FAM107A, CHL1, SLIT2, WLS, FGF17, ELF4, AHNAK, SLC32A1, BMP1, MYOD1, PPP2R2C, SPON1, NRGN, NKX6-2, CADM4, PAX2, PRKCE, PLEC, SYT1, ROBO3, DKK2, NR4A2, EPHA7, NBL1, HTRA1, NDRG1, SOX3, CYP26A1, SGPP2, VGF, REEP1, TWIST1, PDE4D, ANKRD1, MT1F, KCNC1, HES5, CDKN2B, SORCS3, SPHK1, NOS1, NOL3, PAX7, GDPD5, BEAN1, DRD4, KCNA2, NKX6-1, ASIC2, SLC1A4, BMP7, …
Pancreatic Neoplasms	0.000376299	<0.0001	69	47.468	4781	FOXB2, VASH1, WNT2B, ISL1, SLIT2, CYP1B1, WLS, ELF4, AHNAK, SLC32A1, MYOD1, BOK, CADM4, IRAK3, PAX2, SRCIN1, MECOM, PRKCE, PDE10A, NDRG4, DLK1, BNC1, LMO2, PLEC, SYT1, ROBO3, DKK2, NR4A2, NBL1, HTRA1, NDRG1, CYP26A1, SHC2, VGF, REEP1, CDH13, TWIST1, PDE4D, NFKB2, MT1F, KCNC1, ALX4, ZNF703, HES5, CDKN2B, RASSF1, SPHK1, NOS1, ADGRB1, NOL3, PAX7, KCNA2, NKX6-1, BMP7, TFAP2A, CD44, PAX5, ULBP1, ITGA4…
Chemically-Induced Disorders	0.00165132	0.002	68	49.0764	4943	LINGO1, ISL1, GSC, SYNM, RGS3, SLC17A7, CHL1, CYP1B1, DPF3, OCA2, WLS, COL12A1, PCDH8, SLC32A1, MYOD1, SPON1, NRGN, LMO1, IRAK3, SRCIN1, PRKCE, PDE10A, MESP1, ST8SIA1, BARX1, DLK1, ZIC4, SLITRK2, SYT1, DKK2, PLAGL1, NR4A2, TBX5, NBL1, HTRA1, RGS20, CYP26A1, VGF, CDH13, TWIST1, MT1F, DLX3, KCNC1, CBLN2, SPHK1, BHMT, NOS1, PAX7, DRD4, GBX2, NKX6-1, ADAP1, ASIC2, BMP7, TFAP2A, PRKG2, CPLX1, CD44, TT…
Dementia	0.00386933	0.002	68	50.6947	5106	NRN1, DNER, LINGO1, WNT2B, ISL1, GSC, ZFHX3, SLC17A7, CHL1, SLIT2, EBF3, AHNAK, NAV2, SLC32A1, TBX1, PPP2R2C, SPON1, NRGN, PAX2, MECOM, PRKCE, PDE10A, ST8SIA1, DCHS2, ONECUT2, SYT1, CPEB1, NR4A2, OSBPL6, HTRA1, NDRG1, SOX3, RGS20, CYP26A1, VGF, CDH13, TWIST1, PDE4D, KCNC1, ASTN2, HES5, CDKN2B, SORCS3, SPHK1, NOS1, NOL3, DRD4, SNTA1, ADAP1, ASIC2, BMP7, TFAP2A, CPLX1, SLC6A15, CD44, TTPA, HES4, IT…
Signs and Symptoms, Respiratory	2.27059e-06	<0.0001	68	39.9323	4022	NRN1, VASH1, WNT2B, ISL1, SLC17A7, CHL1, SLIT2, CYP1B1, OCA2, FGF17, ELF4, CCDC3, TBX1, BMP1, MYOD1, NRGN, DGKQ, PAX2, PRKCE, PDE10A, DLK1, ONECUT2, SYT1, NR4A2, ACSS1, TBX5, NBL1, HTRA1, NDRG1, LOXL3, CBLN1, VGF, TWIST1, ANKRD1, NFKB2, KCNC1, BACH2, HES5, CDKN2B, SPHK1, NOS1, NOL3, DRD4, KCNA2, ASIC2, SLC1A4, BMP7, TFAP2A, CPLX1, CD44, TTPA, ITGA4, SIX3, ZFPM2, FOXC1, DKK1, ZIC1, CITED1, ADGRA2,…
Ischemia	1.47886e-05	<0.0001	68	42.1066	4241	IMMP2L, VASH1, DNER, LINGO1, ISL1, ZFHX3, SLC17A7, SLIT2, CYP1B1, LIMS2, WLS, SLC32A1, TBX1, BMP1, MYOD1, BMI1, SPON1, NRGN, IL1RAPL2, PAX2, SRCIN1, PRKCE, PDE10A, MESP1, DLK1, LMO2, SYT1, ROBO3, DKK2, PLAGL1, NR4A2, EPHA7, TBX5, NBL1, HTRA1, NDRG1, VGF, CDH13, TWIST1, PDE4D, ANKRD1, NFKB2, CACNG4, KCNC1, HES5, CDKN2B, SPHK1, NOS1, ADGRB1, NOL3, PAX7, DRD4, KCNA2, ASIC2, BMP7, TFAP2A, CD44, PAX5,…
Intellectual Disability	2.04109e-11	<0.0001	67	29.4279	2964	IMMP2L, PLEKHD1, NRN1, VASH1, LINGO1, WNT2B, ARHGAP6, CHL1, SLIT2, OCA2, EBF3, PCDH8, SLC32A1, TBX1, PPP2R2C, NRGN, IL1RAPL2, NKX6-2, LMO1, DGKQ, PAX2, MECOM, NPAS1, ALX1, PRKCE, PDE10A, DLK1, ZIC4, SYT1, PCDH19, NR4A2, NDRG1, SOX3, CBLN1, VGF, REEP1, TWIST1, PDE4D, NFKB2, DLX3, KCNC1, NFIX, SCRG1, ASTN2, ALX4, MAMDC2, SORCS3, NOS1, DRD4, KCNA2, ASIC2, SLC1A4, PRKG2, CPLX1, CD44, ITGA4, SIX3, ZFP…
Necrosis	0.000338265	<0.0001	67	45.5418	4587	IMMP2L, DNER, LINGO1, ISL1, ZFHX3, SLC17A7, PROX1-AS1, SLIT2, CYP1B1, LIMS2, WLS, COL12A1, SLC32A1, TBX1, BMP1, MYOD1, BMI1, SPON1, NRGN, IL1RAPL2, PAX2, PRKCE, PDE10A, MESP1, SYT1, ROBO3, DKK2, PLAGL1, NR4A2, EPHA7, TBX5, NBL1, HTRA1, NDRG1, VGF, CDH13, TWIST1, PDE4D, ANKRD1, CACNG4, KCNC1, NFIX, HES5, CDKN2B, RASSF1, SPHK1, NOS1, ADGRB1, NOL3, PAX7, DRD4, KCNA2, BMP7, TFAP2A, CD44, PAX5, ITGA4,…
Lymphoma	0.000433558	<0.0001	67	45.929	4626	IMMP2L, WNT2B, ZFHX3, SLIT2, CYP1B1, PCGF5, COL12A1, PCDH8, MYOD1, BOK, BMI1, NRGN, LMO1, ETV5, PAX2, MECOM, PRKCE, PDE10A, DLK1, DOK1, LMO2, ONECUT2, SYT1, PLAGL1, NR4A2, EPHA7, NBL1, HTRA1, NDRG1, SOX3, PAG1, CYP26A1, VGF, CDH13, TWIST1, NFKB2, CNRIP1, DLX3, BACH2, CDKN2B, RASSF1, SPHK1, NOS1, NOL3, PAX7, GBX2, NKX6-1, ADAP1, SLC1A4, BMP7, TFAP2A, CD44, PAX5, ULBP1, ITGA4, FOXC1, DKK1, TMOD1, A…
Lymphoma	0.000467451	<0.0001	67	46.0482	4638	IMMP2L, WNT2B, ZFHX3, SLIT2, CYP1B1, PCGF5, COL12A1, PCDH8, MYOD1, BOK, BMI1, NRGN, LMO1, ETV5, PAX2, MECOM, PRKCE, PDE10A, DLK1, DOK1, LMO2, ONECUT2, SYT1, PLAGL1, NR4A2, EPHA7, NBL1, HTRA1, NDRG1, SOX3, PAG1, CYP26A1, VGF, CDH13, TWIST1, NFKB2, CNRIP1, DLX3, BACH2, CDKN2B, RASSF1, SPHK1, NOS1, NOL3, PAX7, GBX2, NKX6-1, ADAP1, SLC1A4, BMP7, TFAP2A, CD44, PAX5, ULBP1, ITGA4, FOXC1, DKK1, TMOD1, A…
Fibrosis	0.00127142	0.001	66	46.8226	4716	IMMP2L, VASH1, WNT2B, ISL1, GSC, SYNM, CHL1, SLIT2, CYP1B1, OCA2, WLS, COL12A1, AHNAK, TBX1, BMP1, MYOD1, BMI1, IRAK3, PAX2, MECOM, PRKCE, MESP1, DLK1, DOK1, PLEC, CPEB1, DKK2, NR4A2, TBX5, NBL1, HTRA1, PSTPIP2, NDRG1, SOX3, PAG1, CYP26A1, CDH13, TWIST1, ANKRD1, NFKB2, MT1F, HES5, CDKN2B, RASSF1, SPHK1, DACT3, BHMT, NOS1, NOL3, PAX7, DRD4, BMP7, TFAP2A, PRKG2, CD44, PAX5, ITGA4, ZFPM2, FOXC1, DKK…
Leukemia, Myeloid	0.00209797	0.002	66	47.7162	4806	WNT2B, NPM2, RGS3, IRX2, SLIT2, SPAG6, CYP1B1, WLS, ELF4, EBF3, COL12A1, PCDH8, TBX1, BMP1, MYOD1, BOK, BMI1, NRGN, LMO1, PAX2, MECOM, ALX1, PRKCE, DLK1, DOK1, LMO2, PLEC, SYT1, ROBO3, NR4A2, PSTPIP2, NDRG1, SOX3, CYP26A1, CDH13, TWIST1, NFKB2, MT1F, BACH2, ALX4, HES5, CDKN2B, RASSF1, SPHK1, NOL3, PAX7, GBX2, BMP7, TFAP2A, PRKG2, CD44, PAX5, ULBP1, ITGA4, FOXC1, DKK1, TMOD1, PAX8, SLC9A3, FRMD3, …
Tauopathies	0.000188562	<0.0001	66	43.7944	4411	NRN1, LINGO1, WNT2B, ISL1, GSC, ZFHX3, SLC17A7, CHL1, SLIT2, EBF3, AHNAK, NAV2, SLC32A1, TBX1, PPP2R2C, SPON1, NRGN, PAX2, MECOM, PRKCE, PDE10A, ST8SIA1, DCHS2, ONECUT2, SYT1, CPEB1, NR4A2, OSBPL6, HTRA1, NDRG1, SOX3, RGS20, CYP26A1, VGF, CDH13, TWIST1, PDE4D, KCNC1, ASTN2, HES5, CDKN2B, SORCS3, SPHK1, NOS1, NOL3, DRD4, SNTA1, ADAP1, ASIC2, BMP7, TFAP2A, CPLX1, SLC6A15, CD44, TTPA, ITGA4, FOXC1, …
Lymphatic Metastasis	0.000197762	<0.0001	66	43.8639	4418	VASH1, WNT2B, ISL1, GSC, ZFHX3, SLIT2, CYP1B1, OCA2, WLS, FGF17, COL12A1, AHNAK, NAV2, PCDH8, BMP1, MYOD1, BOK, BMI1, CADM4, ETV5, PAX2, SRCIN1, MECOM, PRKCE, DLK1, ZIC4, SLITRK2, PLEC, ONECUT2, DKK2, PLAGL1, NR4A2, EPHA7, NBL1, HTRA1, NDRG1, SOX3, RGS20, LOXL3, PAG1, REEP1, CDH13, TWIST1, NFKB2, EPHA10, ALX4, CDKN2B, RASSF1, SPHK1, NOS1, ADGRB1, BMP7, TFAP2A, CD44, PAX5, ITGA4, FOXC1, DKK1, ZIC1…
Bone Diseases, Developmental	2.10263e-10	<0.0001	65	29.557	2977	NRN1, ISL1, GSC, DMBX1, SLC17A7, SLIT2, CYP1B1, OCA2, WLS, FGF17, COL12A1, NAV2, TBX1, BMP1, MYOD1, NRGN, IL1RAPL2, IRAK3, ETV5, PAX2, MECOM, ALX1, PRKCE, NDRG4, DLK1, ZIC4, EPHA7, TBX5, NBL1, HTRA1, PSTPIP2, NDRG1, SOX3, CYP26A1, TWIST1, PDE4D, NFKB2, DLX3, NFIX, ALX4, HES5, CDKN2B, SPHK1, NOS1, PAX7, GBX2, NKX6-1, ASIC2, BMP7, TFAP2A, PRKG2, CD44, PAX5, ITGA4, SIX3, FOXC1, DKK1, ZIC1, ADAMTS17,…
Translocation, Genetic	8.69321e-08	<0.0001	65	34.2929	3454	IMMP2L, ISL1, ZFHX3, CHL1, SLIT2, SPAG6, CYP1B1, DPF3, OCA2, WLS, ELF4, COL12A1, TBX1, MYOD1, PPP2R2C, BMI1, LMO1, STXBP6, ETV5, PAX2, MECOM, ALX1, PRKCE, DLK1, DOK1, LMO2, SYT1, PLAGL1, NR4A2, EPHA7, TBX5, HTRA1, SOX3, TWIST1, PDE4D, ANKRD1, NFKB2, DLX3, BACH2, HES5, CDKN2B, RASSF1, NOS1, PAX7, GBX2, NKX6-1, ASIC2, BMP7, TFAP2A, PRKG2, CD44, PAX5, ITGA4, SIX3, ZFPM2, FOXC1, PAX8, SLC9A3, FRMD3, …
Basal Ganglia Diseases	4.31713e-06	<0.0001	65	38.1749	3845	IMMP2L, LINGO1, WNT2B, ISL1, GSC, SLC17A7, CHL1, CYP1B1, NAV2, PCDH8, SLC32A1, MYOD1, NRGN, DGKQ, MECOM, NPAS1, PRKCE, PDE10A, ST8SIA1, BARX1, DLK1, ZIC4, LMO2, PLEC, ONECUT2, SYT1, ROBO3, CPEB1, NR4A2, HTRA1, NDRG1, CBLN1, SHC2, SLITRK1, DOCK10, VGF, CDH13, TWIST1, PDE4D, NFKB2, MT1F, KCNC1, CDKN2B, SPHK1, BHMT, NOS1, ADGRB1, PAX7, DRD4, NKX6-1, SLC1A4, BMP7, TFAP2A, CPLX1, SLC6A15, CD44, TTPA, …
Metaplasia	1.77852e-05	<0.0001	65	39.8131	4010	NRN1, VASH1, ISL1, GSC, RGS3, SLIT2, CYP1B1, WLS, FGF17, ELF4, TBX1, BMP1, MYOD1, BMI1, NRGN, IL1RAPL2, IRAK3, ETV5, PAX2, MECOM, PRKCE, NDRG4, ST8SIA1, DLK1, ZIC4, LMO2, ONECUT2, ROBO3, CPEB1, DKK2, NR4A2, EPHA7, HTRA1, NDRG1, SHC2, SGPP2, CDH13, TWIST1, PDE4D, NFKB2, ALX4, HES5, FBLN7, CDKN2B, RASSF1, SPHK1, NOS1, ADGRB1, NOL3, GBX2, NKX6-1, BMP7, TFAP2A, CD44, PAX5, ITGA4, FOXC1, DKK1, CITED1,…
Heredodegenerative Disorders, Nervous System	0.000833664	0.002	64	44.3405	4466	IMMP2L, LINGO1, ISL1, GSC, SYNM, SLC17A7, CHL1, SLIT2, CYP1B1, SLC32A1, TBX1, MYOD1, NRGN, IL1RAPL2, NKX6-2, CADM4, PAX2, MECOM, PRKCE, PDE10A, DLK1, SLITRK2, PLEC, SYT1, ROBO3, CPEB1, PLAGL1, PCDH19, NR4A2, NDRG1, SOX3, CYP26A1, SLITRK1, REEP1, CDH13, TWIST1, PDE4D, KCNC1, NFIX, HES5, CDKN2B, RASSF1, SPHK1, BHMT, NOS1, PAX7, BEAN1, DRD4, KCNA2, ASIC2, BMP7, TFAP2A, CD44, TTPA, HES4, ZFPM2, FOXC1…
Eye Diseases, Hereditary	3.94595e-07	<0.0001	64	34.9085	3516	WNT2B, ISL1, GSC, IRX2, SLC17A7, ARHGAP6, SLIT2, CYP1B1, OCA2, HMX1, PCDH8, SLC32A1, TBX1, MYOD1, BOK, BMI1, PAX2, PRKCE, ST8SIA1, DLK1, DOK1, PLEC, DKK2, PCDH19, TBX5, NBL1, HTRA1, NDRG1, APC2, CYP26A1, REEP1, CDH13, TWIST1, KCNC1, ALX4, HES5, CDKN2B, CPXM1, RASSF1, SPHK1, NOS1, PAX7, DRD4, GBX2, ASIC2, SLC1A4, BMP7, TFAP2A, CD44, TTPA, PAX5, ITGA4, SIX3, ZFPM2, FOXC1, DKK1, ZIC1, TMOD1, ADAMTS1…
Neovascularization, Pathologic	4.57432e-06	<0.0001	64	37.4204	3769	NRN1, VASH1, ISL1, GSC, RGS3, SLIT2, CYP1B1, WLS, FGF17, ELF4, TBX1, BMP1, MYOD1, BMI1, NRGN, IL1RAPL2, IRAK3, ETV5, PAX2, MECOM, PRKCE, NDRG4, ST8SIA1, DLK1, ZIC4, LMO2, ONECUT2, ROBO3, CPEB1, DKK2, NR4A2, EPHA7, HTRA1, NDRG1, SHC2, SGPP2, CDH13, TWIST1, PDE4D, NFKB2, ALX4, HES5, FBLN7, CDKN2B, RASSF1, SPHK1, NOS1, ADGRB1, NOL3, GBX2, BMP7, TFAP2A, CD44, PAX5, ITGA4, FOXC1, DKK1, CITED1, ARHGEF2…
Alzheimer Disease	0.000387152	<0.0001	64	43.1292	4344	NRN1, LINGO1, WNT2B, ISL1, GSC, ZFHX3, SLC17A7, CHL1, SLIT2, EBF3, AHNAK, NAV2, SLC32A1, TBX1, PPP2R2C, SPON1, NRGN, PAX2, MECOM, PRKCE, ST8SIA1, DCHS2, ONECUT2, SYT1, CPEB1, NR4A2, OSBPL6, HTRA1, NDRG1, SOX3, RGS20, CYP26A1, VGF, CDH13, TWIST1, PDE4D, KCNC1, ASTN2, HES5, CDKN2B, SORCS3, SPHK1, NOS1, NOL3, DRD4, ADAP1, ASIC2, BMP7, TFAP2A, CPLX1, SLC6A15, CD44, TTPA, ITGA4, FOXC1, DKK1, COLEC12, …
Retinal Diseases	0.000322482	0.001	62	41.1237	4142	NRN1, VASH1, WNT2B, ISL1, SLC17A7, SLIT2, CYP1B1, OCA2, HMX1, WLS, PCDH8, SLC32A1, TBX1, BMP1, MYOD1, BMI1, IRAK3, PAX2, MECOM, DLK1, DOK1, LINC00461, SYT1, DKK2, PLAGL1, TBX5, HTRA1, NDRG1, LOXL3, APC2, CBLN1, CYP26A1, REEP1, CDH13, TWIST1, KCNC1, HES5, FBLN7, CDKN2B, RASSF1, SPHK1, NOS1, DRD4, GBX2, ASIC2, SLC1A4, BMP7, TFAP2A, CD44, TTPA, PAX5, ITGA4, SIX3, ZFPM2, FOXC1, DKK1, COLEC12, PAX8, F…
Trauma, Nervous System	2.01052e-08	<0.0001	62	30.7484	3097	IMMP2L, NRN1, LINGO1, WNT2B, ISL1, GSC, SYNM, RGS3, SLC17A7, CHL1, SLIT2, CYP1B1, OCA2, SLC32A1, BMP1, MYOD1, SPON1, NRGN, LMO1, ETV5, PAX2, SRCIN1, PRKCE, PDE10A, DLK1, PLEC, SYT1, ROBO3, CPEB1, DKK2, NR4A2, NBL1, SHC2, VGF, CDH13, TWIST1, PDE4D, NFKB2, KCNC1, ALX4, HES5, CDKN2B, SPHK1, NOS1, PAX7, DRD4, KCNA2, SNTA1, BMP7, TFAP2A, CPLX1, CD44, ITGA4, SIX3, DKK1, COLEC12, NR4A3, NAT8L, NFIC, IRF…
Mouth Neoplasms	3.42355e-06	<0.0001	62	35.4843	3574	ZFHX3, SLIT2, CYP1B1, CCDC3, BMP1, MYOD1, PPP2R2C, BMI1, IRAK3, PAX2, ALX1, PRKCE, DLK1, PLEC, ONECUT2, ROBO3, DKK2, PLAGL1, NR4A2, EPHA7, TBX5, NBL1, HTRA1, NDRG1, RGS20, APC2, PAG1, CYP26A1, SGPP2, REEP1, CDH13, TWIST1, MT1F, DLX3, ZNF703, HES5, CDKN2B, RASSF1, SPHK1, DACT3, NOS1, GBX2, KCNA2, SNTA1, NKX6-1, BMP7, TFAP2A, PRKG2, CD44, PAX5, ITGA4, ZFPM2, FOXC1, DKK1, TMOD1, CITED1, PAX8, NR4A3,…
Cardiovascular Abnormalities	1.97677e-06	<0.0001	61	34.1142	3436	PLEKHD1, ISL1, GSC, ARHGAP6, SLIT2, SPAG6, CYP1B1, LIMS2, WLS, PPP1R14C, TBX1, BMP1, MYOD1, IL1RAPL2, CADM4, MECOM, PRKCE, PDE10A, MESP1, BARX1, DLK1, PLEC, PLAGL1, TBX5, NBL1, HTRA1, SOX3, CYP26A1, REEP1, TWIST1, ANKRD1, KCNC1, ALX4, FBLN7, CDKN2B, RASSF1, BHMT, NOS1, GBX2, KCNA2, SNTA1, ADAP1, BMP7, TFAP2A, CD44, ITGA4, SIX3, ZFPM2, FOXC1, DKK1, ZIC1, TMOD1, ADAMTS17, ADGRA2, PAX8, SLC9A3, LMX1…
Sensation Disorders	2.63917e-05	<0.0001	61	36.9636	3723	ISL1, ZFHX3, SLC17A7, TMEM132E, CYP1B1, HMX3, OCA2, WLS, NAV2, SLC32A1, TBX1, MYOD1, STXBP6, PAX2, PRKCE, ST8SIA1, BARX1, DLK1, ONECUT2, SYT1, CPEB1, DKK2, NBL1, HTRA1, NDRG1, LOXL3, CBLN1, VGF, REEP1, TWIST1, PDE4D, ANKRD1, NFKB2, KCNC1, BACH2, HES5, CDKN2B, RASSF1, SPHK1, BHMT, NOS1, DRD4, GBX2, KCNA2, ASIC2, SLC1A4, BMP7, TFAP2A, PRKG2, CD44, TTPA, ITGA4, SIX3, ZFPM2, FOXC1, DKK1, PAX8, SLC9A3…
Neoplasms, Ductal, Lobular, and Medullary	2.70562e-05	<0.0001	61	36.9934	3726	FOXB2, VASH1, DNER, ISL1, ZFHX3, RGS3, TMEM132E, SLIT2, CYP1B1, WLS, COL12A1, TBX1, BMP1, MYOD1, PPP2R2C, BOK, CADM4, IRAK3, ETV5, PAX2, MECOM, PRKCE, ST8SIA1, DLK1, LMO2, PLEC, ROBO3, DKK2, NBL1, NDRG1, CYP26A1, SHC2, VGF, CDH13, TWIST1, PDE4D, NFKB2, MT1F, NFIX, ALX4, ZNF703, CDKN2B, CDH22, RASSF1, SPHK1, NOS1, NKX6-1, BMP7, TFAP2A, CD44, PAX5, ITGA4, FOXC1, DKK1, ZIC1, ADAMTS17, PAX8, IRF8, BM…
Arterial Occlusive Diseases	0.00412946	0.004	60	43.6058	4392	VASH1, GSC, ZFHX3, SYNM, RGS3, SLC17A7, SLIT2, CYP1B1, WLS, PCDH8, BMP1, MYOD1, BOK, NRGN, PAX2, SRCIN1, PRKCE, NDRG4, DLK1, SYT1, CPEB1, PLAGL1, NR4A2, EPHA7, OSBPL6, TBX5, NBL1, HTRA1, PSTPIP2, CYP26A1, CDH13, TWIST1, PDE4D, ANKRD1, NFKB2, MT1F, DLX3, BACH2, HES5, CDKN2B, SPHK1, DACT3, BHMT, NOS1, PAX7, BMP7, TFAP2A, CD44, TTPA, ITGA4, SIX3, FOXC1, DKK1, ADGRA2, SLC9A3, NR4A3, CPM, IRF8, BMP4, …
Heart Defects, Congenital	3.11396e-07	<0.0001	60	31.5626	3179	PLEKHD1, ISL1, GSC, ARHGAP6, SLIT2, SPAG6, CYP1B1, LIMS2, WLS, PPP1R14C, TBX1, BMP1, MYOD1, IL1RAPL2, CADM4, MECOM, PRKCE, PDE10A, MESP1, BARX1, DLK1, PLEC, PLAGL1, TBX5, NBL1, HTRA1, SOX3, CYP26A1, REEP1, TWIST1, ANKRD1, KCNC1, ALX4, FBLN7, CDKN2B, RASSF1, BHMT, NOS1, GBX2, KCNA2, SNTA1, ADAP1, BMP7, TFAP2A, CD44, ITGA4, SIX3, ZFPM2, FOXC1, DKK1, ZIC1, TMOD1, ADAMTS17, PAX8, SLC9A3, LMX1B, HOXC4…
Sensation Disorders	4.84533e-05	<0.0001	60	36.8743	3714	ISL1, ZFHX3, SLC17A7, TMEM132E, CYP1B1, HMX3, OCA2, WLS, NAV2, SLC32A1, TBX1, MYOD1, STXBP6, PAX2, PRKCE, ST8SIA1, BARX1, DLK1, ONECUT2, SYT1, CPEB1, DKK2, NBL1, HTRA1, NDRG1, LOXL3, CBLN1, VGF, TWIST1, PDE4D, ANKRD1, NFKB2, KCNC1, BACH2, HES5, CDKN2B, RASSF1, SPHK1, BHMT, NOS1, DRD4, GBX2, KCNA2, ASIC2, SLC1A4, BMP7, TFAP2A, PRKG2, CD44, TTPA, ITGA4, SIX3, ZFPM2, FOXC1, DKK1, PAX8, SLC9A3, IRF8,…
Muscular Diseases	0.000851704	<0.0001	60	40.8755	4117	WNT2B, ISL1, GSC, SYNM, SLC17A7, LIMS2, COL12A1, AHNAK, SLC32A1, TBX1, BMP1, MYOD1, SPON1, NKX6-2, PAX2, MECOM, PRKCE, DLK1, PLEC, ROBO3, NBL1, HTRA1, NDRG1, SHC2, SLITRK1, VGF, TWIST1, PDE4D, ANKRD1, KCNC1, NFIX, ASTN2, ALX4, HES5, CDKN2B, RASSF1, SPHK1, NOS1, NOL3, PAX7, DRD4, KCNA2, SNTA1, ASIC2, SLC1A4, BMP7, TFAP2A, CD44, TTPA, PAX5, ITGA4, DKK1, ZIC1, TMOD1, COLEC12, NR4A3, CPM, NFIC, BMP4,…
Ear Diseases	5.47728e-07	<0.0001	59	31.3044	3153	WNT2B, ISL1, GSC, ZFHX3, SLC17A7, TMEM132E, SLIT2, SPAG6, CYP1B1, HMX3, OCA2, HMX1, SLC32A1, TBX1, MYOD1, STXBP6, PAX2, MECOM, PRKCE, BARX1, PLEC, ONECUT2, SYT1, DKK2, NBL1, HTRA1, NDRG1, SOX3, LOXL3, CBLN1, CDH13, TWIST1, PDE4D, NFKB2, KCNC1, BACH2, HES5, RASSF1, SPHK1, BHMT, NOS1, DRD4, GBX2, ASIC2, BMP7, TFAP2A, PRKG2, CD44, TTPA, ITGA4, SIX3, ZFPM2, FOXC1, DKK1, PAX8, SLC9A3, NFIC, BMP4, NR2F2
Infarction	0.000130928	<0.0001	59	37.3111	3758	IMMP2L, DNER, LINGO1, ISL1, ZFHX3, SLC17A7, SLIT2, CYP1B1, LIMS2, WLS, SLC32A1, TBX1, BMP1, MYOD1, BMI1, SPON1, NRGN, IL1RAPL2, PAX2, PRKCE, PDE10A, MESP1, SYT1, ROBO3, DKK2, PLAGL1, NR4A2, EPHA7, TBX5, NBL1, HTRA1, NDRG1, VGF, CDH13, TWIST1, PDE4D, CACNG4, KCNC1, HES5, CDKN2B, SPHK1, NOS1, ADGRB1, NOL3, PAX7, KCNA2, BMP7, TFAP2A, CD44, PAX5, ITGA4, FOXC1, DKK1, TMOD1, ADGRA2, SLC9A3, NFIC, IRF8,…
Urinary Bladder Diseases	0.000192201	<0.0001	59	37.8274	3810	IMMP2L, DNER, WNT2B, ISL1, ZFHX3, SYNM, RGS3, FAM107A, SLIT2, SPAG6, CYP1B1, WLS, AHNAK, PCDH8, BMP1, MYOD1, BOK, NKX6-2, IRAK3, PAX2, BNC1, ZIC4, PLEC, ONECUT2, DKK2, PLAGL1, NR4A2, HTRA1, NDRG1, RGS20, CYP26A1, CDH13, TWIST1, PDE4D, MT1F, ALX4, ZNF703, CDKN2B, RASSF1, SPHK1, NOS1, ADGRB1, PAX7, ASIC2, BMP7, TFAP2A, CD44, PAX5, ULBP1, ITGA4, DKK1, ZIC1, ARHGEF25, ADGRA2, PAX8, CPM, LMX1B, IRF8, …
Urinary Bladder Diseases	0.0001936	<0.0001	59	37.8373	3811	IMMP2L, DNER, WNT2B, ISL1, ZFHX3, SYNM, RGS3, FAM107A, SLIT2, SPAG6, CYP1B1, WLS, AHNAK, PCDH8, BMP1, MYOD1, BOK, NKX6-2, IRAK3, PAX2, BNC1, ZIC4, PLEC, ONECUT2, DKK2, PLAGL1, NR4A2, HTRA1, NDRG1, RGS20, CYP26A1, CDH13, TWIST1, PDE4D, MT1F, ALX4, ZNF703, CDKN2B, RASSF1, SPHK1, NOS1, ADGRB1, PAX7, ASIC2, BMP7, TFAP2A, CD44, PAX5, ULBP1, ITGA4, DKK1, ZIC1, ARHGEF25, ADGRA2, PAX8, CPM, LMX1B, IRF8, …
Skin Neoplasms	0.000737806	<0.0001	59	39.7833	4007	WNT2B, ZFHX3, SLIT2, CYP1B1, OCA2, WLS, FGF17, EBF3, AHNAK, NAV2, TBX1, BMP1, MYOD1, BOK, BMI1, PAX2, SRCIN1, ALX1, PRKCE, ST8SIA1, DLK1, LMO2, PLEC, CPEB1, DKK2, PLAGL1, NR4A2, EPHA7, NDRG1, CYP26A1, VGF, CDH13, TWIST1, NFKB2, MT1F, DLX3, ZNF703, CDKN2B, RASSF1, SPHK1, NOS1, NOL3, PAX7, ASIC2, FUT9, BMP7, TFAP2A, CD44, PAX5, ITGA4, DKK1, COLEC12, CITED1, PAX8, NR4A3, NFIC, HOXC4, IRF8, BMP4
Kidney Neoplasms	0.00118464	0.002	58	39.6642	3995	VASH1, IRX2, FAM107A, SLIT2, CYP1B1, PCDH8, MYOD1, BMI1, NRGN, IL1RAPL2, NKX6-2, CADM4, PAX2, AMER2, PRKCE, ST8SIA1, DLK1, BNC1, CPEB1, DKK2, PLAGL1, EPHA7, TBX5, NDRG1, PAG1, CYP26A1, CDH13, TWIST1, NFKB2, MT1F, BACH2, ALX4, CDKN2B, RASSF1, SPHK1, BHMT, NOS1, ADGRB1, NOL3, PAX7, BMP7, TFAP2A, CD44, PAX5, ITGA4, SIX3, ZFPM2, FOXC1, DKK1, CITED1, PAX8, SLC9A3, CPM, NFIC, IRF8, BMP4, NR2F2, KCP
Neoplasm Recurrence, Local	0.00233224	0.003	58	40.796	4109	VASH1, ISL1, GSC, RGS3, IRX2, SLIT2, CYP1B1, WLS, FGF17, AHNAK, PCDH8, BMP1, MYOD1, IRAK3, PAX2, SRCIN1, AMER2, MECOM, PRKCE, LMO2, DKK2, PLAGL1, NR4A2, EPHA7, HTRA1, NDRG1, RGS20, CYP26A1, VGF, CDH13, TWIST1, BACH2, ZNF703, HES5, CDKN2B, RASSF1, SPHK1, NOS1, PAX7, NKX6-1, SLC1A4, BMP7, TFAP2A, CD44, TTPA, PAX5, ULBP1, ITGA4, ZFPM2, FOXC1, DKK1, ZIC1, ADGRA2, PAX8, NR4A3, BMP4, NR2F2, PHLDA3
Hypoxia	2.92925e-05	<0.0001	58	34.6205	3487	NRN1, VASH1, WNT2B, ISL1, SLC17A7, CHL1, SLIT2, CYP1B1, OCA2, FGF17, ELF4, CCDC3, TBX1, BMP1, MYOD1, NRGN, PAX2, PRKCE, PDE10A, DLK1, SYT1, NR4A2, ACSS1, TBX5, NBL1, HTRA1, NDRG1, LOXL3, TWIST1, ANKRD1, KCNC1, BACH2, HES5, CDKN2B, SPHK1, NOS1, NOL3, DRD4, KCNA2, ASIC2, SLC1A4, BMP7, TFAP2A, CPLX1, CD44, ITGA4, ZFPM2, FOXC1, DKK1, ZIC1, CITED1, ADGRA2, PAX8, SLC9A3, NR4A3, LMX1B, BMP4, NR2F2
Lymphoma, Non-Hodgkin	0.00199825	0.002	57	39.6543	3994	IMMP2L, WNT2B, SLIT2, CYP1B1, PCDH8, MYOD1, BOK, BMI1, NRGN, LMO1, ETV5, MECOM, PRKCE, PDE10A, DLK1, DOK1, LMO2, ONECUT2, PLAGL1, NR4A2, EPHA7, NBL1, HTRA1, NDRG1, SOX3, PAG1, CYP26A1, CDH13, TWIST1, NFKB2, CNRIP1, DLX3, BACH2, CDKN2B, RASSF1, SPHK1, NOS1, NOL3, PAX7, NKX6-1, ADAP1, BMP7, TFAP2A, CD44, PAX5, ITGA4, FOXC1, DKK1, TMOD1, PAX8, NR4A3, CPM, NFIC, HOXC4, IRF8, BMP4, NR2F2
Lymphoma, Non-Hodgkin	0.00216868	0.002	57	39.7933	4008	IMMP2L, WNT2B, SLIT2, CYP1B1, PCDH8, MYOD1, BOK, BMI1, NRGN, LMO1, ETV5, MECOM, PRKCE, PDE10A, DLK1, DOK1, LMO2, ONECUT2, PLAGL1, NR4A2, EPHA7, NBL1, HTRA1, NDRG1, SOX3, PAG1, CYP26A1, CDH13, TWIST1, NFKB2, CNRIP1, DLX3, BACH2, CDKN2B, RASSF1, SPHK1, NOS1, NOL3, PAX7, NKX6-1, ADAP1, BMP7, TFAP2A, CD44, PAX5, ITGA4, FOXC1, DKK1, TMOD1, PAX8, NR4A3, CPM, NFIC, HOXC4, IRF8, BMP4, NR2F2
Chronic Disease	0.00295241	0.002	57	40.3294	4062	VASH1, LINGO1, WNT2B, ISL1, SLC17A7, FAM107A, CHL1, CYP1B1, WLS, BMP1, MYOD1, NRGN, IRAK3, PAX2, MECOM, PRKCE, PDE10A, PLEC, SYT1, CPEB1, PLAGL1, NR4A2, NBL1, HTRA1, PSTPIP2, SOX3, CYP26A1, DOCK10, CDH13, TWIST1, ANKRD1, KCNC1, BACH2, CBLN2, CDKN2B, RASSF1, SPHK1, NOS1, NOL3, PAX7, DRD4, KCNA2, BMP7, TFAP2A, CD44, PAX5, ULBP1, ITGA4, FOXC1, DKK1, SLC9A3, NR4A3, NFIC, IRF8, BMP4, NR2F2, KCP
Esophageal Diseases	0.00403937	0.004	57	40.8953	4119	VASH1, CHL1, SLIT2, CYP1B1, PCGF5, PPP1R14C, EBF3, AHNAK, TBX1, MYOD1, BMI1, STXBP6, ETV5, PAX2, MECOM, PRKCE, BARX1, PLEC, ONECUT2, DKK2, TBX5, NBL1, HTRA1, NDRG1, SOX3, PAG1, CYP26A1, SGPP2, CDH13, TWIST1, PDE4D, NFKB2, NFIX, B3GAT2, ZNF703, CDKN2B, RASSF1, SPHK1, DACT3, NOS1, PAX7, SNTA1, SLC1A4, BMP7, CD44, PAX5, ITGA4, FOXC1, DKK1, TMOD1, SLC9A3, LMX1B, NFIC, HOXC4, IRF8, BMP4, PHLDA3
Cardiovascular Abnormalities	1.07202e-05	<0.0001	57	32.6845	3292	PLEKHD1, ISL1, GSC, SLIT2, SPAG6, CYP1B1, LIMS2, WLS, PPP1R14C, TBX1, BMP1, MYOD1, IL1RAPL2, CADM4, MECOM, PRKCE, PDE10A, MESP1, BARX1, DLK1, PLEC, PLAGL1, TBX5, NBL1, HTRA1, SOX3, CYP26A1, REEP1, TWIST1, ANKRD1, ALX4, FBLN7, CDKN2B, RASSF1, BHMT, NOS1, GBX2, KCNA2, ADAP1, BMP7, TFAP2A, CD44, ITGA4, SIX3, ZFPM2, FOXC1, DKK1, ZIC1, TMOD1, ADAMTS17, ADGRA2, PAX8, LMX1B, HOXC4, IRF8, BMP4, NR2F2
Neoplasms, Bone Tissue	3.53917e-05	<0.0001	57	34.0248	3427	LINGO1, WNT2B, ISL1, IRX2, SLIT2, CYP1B1, WLS, ELF4, COL12A1, BMP1, MYOD1, SPON1, NRGN, ETV5, PAX2, SRCIN1, MECOM, ALX1, PRKCE, PDE10A, DLK1, DOK1, SYT1, DKK2, NR4A2, EPHA7, TBX5, NDRG1, SOX3, CDH13, TWIST1, PDE4D, NFKB2, DLX3, ALX4, HES5, CDKN2B, RASSF1, SPHK1, NOS1, PAX7, BMP7, TFAP2A, CD44, PAX5, ULBP1, HES4, ITGA4, SIX3, ZFPM2, DKK1, ZIC1, PAX8, NR4A3, NFIC, IRF8, BMP4
Peripheral Nervous System Diseases	0.000409847	<0.0001	57	37.192	3746	DNER, ISL1, SYNM, RGS3, SLC17A7, CHL1, SLIT2, CYP1B1, COL12A1, NAV2, PCDH8, SLC32A1, MYOD1, BOK, SPON1, NRGN, CADM4, ETV5, PAX2, SRCIN1, PRKCE, DLK1, ZIC4, SYT1, ROBO3, CPEB1, PLAGL1, NR4A2, NDRG1, CYP26A1, VGF, REEP1, CDH13, TWIST1, ANKRD1, CDKN2B, RASSF1, SPHK1, NOS1, PAX7, KCNA2, ASIC2, BMP7, TFAP2A, CD44, TTPA, PAX5, ITGA4, FOXC1, DKK1, ZIC1, ADAMTS17, PAX8, LMX1B, NFIC, IRF8, BMP4
Heart Defects, Congenital	1.34015e-06	<0.0001	56	29.8152	3003	PLEKHD1, ISL1, GSC, SLIT2, SPAG6, CYP1B1, LIMS2, WLS, PPP1R14C, TBX1, BMP1, MYOD1, IL1RAPL2, CADM4, MECOM, PRKCE, PDE10A, MESP1, BARX1, DLK1, PLEC, PLAGL1, TBX5, NBL1, HTRA1, SOX3, CYP26A1, REEP1, TWIST1, ANKRD1, ALX4, FBLN7, CDKN2B, RASSF1, BHMT, NOS1, GBX2, KCNA2, ADAP1, BMP7, TFAP2A, CD44, ITGA4, SIX3, ZFPM2, FOXC1, DKK1, ZIC1, TMOD1, ADAMTS17, PAX8, LMX1B, HOXC4, IRF8, BMP4, NR2F2
Osteosarcoma	2.52362e-05	<0.0001	56	32.8235	3306	LINGO1, WNT2B, ISL1, IRX2, SLIT2, CYP1B1, WLS, ELF4, BMP1, MYOD1, SPON1, NRGN, ETV5, PAX2, SRCIN1, MECOM, ALX1, PRKCE, PDE10A, DLK1, DOK1, SYT1, DKK2, NR4A2, EPHA7, TBX5, NDRG1, SOX3, CDH13, TWIST1, PDE4D, NFKB2, DLX3, ALX4, HES5, CDKN2B, RASSF1, SPHK1, NOS1, PAX7, BMP7, TFAP2A, CD44, PAX5, ULBP1, HES4, ITGA4, SIX3, ZFPM2, DKK1, ZIC1, PAX8, NR4A3, NFIC, IRF8, BMP4
Heredodegenerative Disorders, Nervous System	0.00457773	0.008	55	39.3564	3964	IMMP2L, LINGO1, ISL1, GSC, SYNM, SLC17A7, CHL1, SLIT2, CYP1B1, SLC32A1, TBX1, MYOD1, NRGN, NKX6-2, CADM4, PAX2, MECOM, PRKCE, PDE10A, DLK1, PLEC, SYT1, ROBO3, NR4A2, NDRG1, CYP26A1, SLITRK1, REEP1, CDH13, TWIST1, KCNC1, NFIX, HES5, CDKN2B, RASSF1, SPHK1, BHMT, NOS1, PAX7, BEAN1, DRD4, KCNA2, ASIC2, BMP7, TFAP2A, CD44, TTPA, HES4, FOXC1, DKK1, PAX8, NAT8L, LMX1B, NFIC, BMP4
Leukemia, Myeloid, Acute	0.0065187	0.008	55	40.0216	4031	NPM2, IRX2, SLIT2, SPAG6, CYP1B1, WLS, ELF4, EBF3, COL12A1, PCDH8, BMP1, BOK, BMI1, NRGN, LMO1, MECOM, ALX1, PRKCE, DLK1, DOK1, LMO2, PLEC, SYT1, ROBO3, NR4A2, PSTPIP2, NDRG1, SOX3, CYP26A1, CDH13, TWIST1, MT1F, BACH2, ALX4, HES5, CDKN2B, RASSF1, SPHK1, NOL3, BMP7, TFAP2A, PRKG2, CD44, PAX5, ULBP1, ITGA4, FOXC1, DKK1, TMOD1, SLC9A3, NR4A3, HOXC4, IRF8, BMP4, PHLDA3
Heart Defects, Congenital	1.97727e-06	<0.0001	55	29.4081	2962	PLEKHD1, ISL1, GSC, SLIT2, SPAG6, CYP1B1, LIMS2, PPP1R14C, TBX1, BMP1, MYOD1, IL1RAPL2, CADM4, MECOM, PRKCE, PDE10A, MESP1, BARX1, DLK1, PLEC, PLAGL1, TBX5, NBL1, HTRA1, SOX3, CYP26A1, REEP1, TWIST1, ANKRD1, ALX4, FBLN7, CDKN2B, RASSF1, BHMT, NOS1, GBX2, KCNA2, ADAP1, BMP7, TFAP2A, CD44, ITGA4, SIX3, ZFPM2, FOXC1, DKK1, ZIC1, TMOD1, ADAMTS17, PAX8, LMX1B, HOXC4, IRF8, BMP4, NR2F2
Carcinoma, Ductal	0.000204321	<0.0001	55	34.551	3480	FOXB2, VASH1, DNER, ISL1, ZFHX3, RGS3, SLIT2, CYP1B1, WLS, TBX1, BMP1, MYOD1, PPP2R2C, CADM4, IRAK3, ETV5, PAX2, MECOM, PRKCE, ST8SIA1, DLK1, LMO2, PLEC, ROBO3, DKK2, NBL1, NDRG1, CYP26A1, SHC2, VGF, CDH13, TWIST1, PDE4D, NFKB2, MT1F, NFIX, ALX4, CDKN2B, CDH22, RASSF1, SPHK1, NOS1, NKX6-1, BMP7, TFAP2A, CD44, PAX5, ITGA4, FOXC1, DKK1, ADAMTS17, PAX8, IRF8, BMP4, NR2F2
Hypertension	0.000979156	<0.0001	55	36.775	3704	WNT2B, ISL1, ZFHX3, RGS3, PROX1-AS1, ARHGAP6, CYP1B1, COL12A1, SLC32A1, BMP1, MYOD1, SPON1, ETV5, PRKCE, DLK1, LMO2, SYT1, PLAGL1, NR4A2, NBL1, HTRA1, NDRG1, RGS20, LOXL3, CDH13, TWIST1, PDE4D, ANKRD1, KCNC1, HES5, CDKN2B, RASSF1, SPHK1, NOS1, NOL3, DRD4, KCNA2, ASIC2, BMP7, TFAP2A, PRKG2, CD44, PAX5, ITGA4, ZFPM2, DKK1, COLEC12, ARHGEF25, ADGRA2, SLC9A3, FRMD3, NR4A3, NFIC, BMP4, NR2F2
Acute Disease	0.00115325	0.001	54	36.1694	3643	WNT2B, FAM107A, SPAG6, WLS, ELF4, PCDH8, SLC32A1, BMP1, MYOD1, NRGN, LMO1, IRAK3, ETV5, PAX2, SRCIN1, MECOM, PRKCE, DLK1, LMO2, PLEC, NR4A2, EPHA7, NBL1, HTRA1, CYP26A1, TWIST1, PDE4D, NFKB2, KCNC1, HES5, CDKN2B, RASSF1, SPHK1, NOS1, NOL3, PAX7, KCNA2, BMP7, TFAP2A, PRKG2, CD44, PAX5, ULBP1, ITGA4, DKK1, TMOD1, PAX8, SLC9A3, FRMD3, NR4A3, NFIC, HOXC4, IRF8, BMP4
Death	0.000257312	0.002	53	33.1908	3343	ISL1, GSC, SYNM, SLC17A7, WLS, NAV2, SLC32A1, BMP1, MYOD1, NRGN, PAX2, PRKCE, NDRG4, MESP1, BARX1, DLK1, LMO2, PLEC, SYT1, NR4A2, TBX5, SOX3, PAG1, CYP26A1, VGF, TWIST1, PDE4D, MT1F, ALX4, HES5, SPHK1, NOS1, PAX7, KCNA2, SNTA1, NKX6-1, ADAP1, SLC1A4, BMP7, TFAP2A, CPLX1, CD44, PAX5, ULBP1, RFX4, SIX3, FOXC1, DKK1, TMOD1, PAX8, SLC9A3, NAT8L, BMP4
Parkinsonian Disorders	1.71934e-05	<0.0001	53	30.0038	3022	LINGO1, WNT2B, SLC17A7, CHL1, CYP1B1, NAV2, PCDH8, SLC32A1, MYOD1, NRGN, DGKQ, MECOM, NPAS1, PRKCE, PDE10A, ST8SIA1, BARX1, DLK1, LMO2, ONECUT2, SYT1, NR4A2, HTRA1, NDRG1, CBLN1, DOCK10, VGF, CDH13, TWIST1, PDE4D, NFKB2, MT1F, KCNC1, CDKN2B, SPHK1, NOS1, ADGRB1, PAX7, DRD4, NKX6-1, BMP7, TFAP2A, CPLX1, SLC6A15, CD44, TTPA, ITGA4, RFX4, ZFPM2, FOXC1, DKK1, NR4A3, LMX1B
Hypertrophy	0.000875078	<0.0001	53	34.8985	3515	VASH1, ISL1, SYNM, RGS3, CYP1B1, DPF3, LIMS2, AHNAK, BMP1, MYOD1, PAX2, PRKCE, NDRG4, DLK1, DOK1, DKK2, TBX5, NBL1, HTRA1, LOXL3, CDH13, TWIST1, PDE4D, ANKRD1, KCNC1, BACH2, HES5, CDKN2B, RASSF1, SPHK1, NOS1, NOL3, PAX7, KCNA2, SNTA1, ADAP1, BMP7, TFAP2A, CPLX1, CD44, PAX5, ITGA4, ZFPM2, FOXC1, DKK1, TMOD1, ARHGEF25, PAX8, SLC9A3, FRMD3, NR4A3, IRF8, BMP4
Bone Neoplasms	0.00202379	<0.0001	53	36.1992	3646	DNER, WNT2B, ISL1, IRX2, SLIT2, WLS, FGF17, COL12A1, BMP1, MYOD1, SPON1, NRGN, ETV5, PAX2, SRCIN1, ALX1, PRKCE, PDE10A, BARX1, DLK1, ZIC4, DKK2, PLAGL1, EPHA7, NBL1, NDRG1, SOX3, CDH13, TWIST1, PDE4D, NFKB2, HES5, CDKN2B, RASSF1, SPHK1, NOS1, PAX7, BMP7, TFAP2A, CD44, PAX5, ULBP1, HES4, ITGA4, SIX3, FOXC1, DKK1, ZIC1, PAX8, NR4A3, NFIC, IRF8, BMP4
Renal Insufficiency	0.000484883	0.001	52	33.2107	3345	IMMP2L, VASH1, SYNM, SLIT2, HMX1, TBX1, BMP1, MYOD1, SPON1, NKX6-2, IRAK3, PAX2, PRKCE, TNRC18, DLK1, NR4A2, NBL1, NDRG1, APC2, CYP26A1, CDH13, TWIST1, PDE4D, NFKB2, DLX3, ALX4, HES5, CDH22, SPHK1, BHMT, NOS1, NOL3, PAX7, DRD4, BMP7, TFAP2A, CD44, TTPA, PAX5, ITGA4, DKK1, TMOD1, PAX8, SLC9A3, FRMD3, NR4A3, LMX1B, NFIC, IRF8, BMP4, KCP, PHLDA3
Brain Ischemia	0.00113857	0.002	52	34.4418	3469	IMMP2L, LINGO1, ISL1, ZFHX3, SLC17A7, SLIT2, SLC32A1, BMP1, NRGN, IL1RAPL2, LMO1, IRAK3, PAX2, PRKCE, PDE10A, NDRG4, SYT1, ROBO3, CPEB1, NR4A2, NBL1, HTRA1, NDRG1, SHC2, VGF, CDH13, TWIST1, PDE4D, NFKB2, MT1F, KCNC1, HES5, CDKN2B, SPHK1, BHMT, NOS1, ADGRB1, NOL3, PAX7, KCNA2, ASIC2, SLC1A4, BMP7, CD44, ITGA4, FOXC1, DKK1, ADGRA2, NR4A3, NFIC, IRF8, BMP4
Diabetes Complications	0.00185291	0.002	52	35.1964	3545	VASH1, ISL1, GSC, SYNM, PROX1-AS1, SLIT2, WLS, COL12A1, BOK, SPON1, NRGN, PAX2, MECOM, PRKCE, DLK1, LMO2, LINC00461, SYT1, DKK2, PLAGL1, NBL1, HTRA1, LOXL3, CYP26A1, CDH13, TWIST1, NFKB2, CACNG4, KCNC1, HES5, CDH22, SPHK1, BHMT, NOS1, NOL3, DRD4, KCNA2, BMP7, TFAP2A, PRKG2, CD44, ITGA4, SIX3, ZFPM2, DKK1, COLEC12, SLC9A3, FRMD3, NR4A3, BMP4, NR2F2, KCP
Dyskinesias	1.73327e-07	<0.0001	52	25.0594	2524	IMMP2L, VASH1, DNER, LINGO1, ISL1, GSC, SLC17A7, ARHGAP6, HMX3, OCA2, EBF3, NAV2, SLC32A1, TBX1, MYOD1, NRGN, NKX6-2, PAX2, ZNF536, PRKCE, PDE10A, ZIC4, SYT1, PCDH19, NR4A2, CBLN1, VGF, REEP1, CDH13, TWIST1, KCNC1, SPHK1, NOS1, NOL3, BEAN1, DRD4, GBX2, KCNA2, NKX6-1, ASIC2, SLC1A4, CPLX1, CD44, TTPA, PAX5, FOXC1, ZIC1, COLEC12, PAX8, NR4A3, NAT8L, BMP4
Otorhinolaryngologic Neoplasms	0.00047137	0.001	51	32.337	3257	WNT2B, ISL1, FAM107A, ARHGAP6, SLIT2, CYP1B1, AHNAK, PCDH8, BMP1, MYOD1, PPP2R2C, BMI1, PAX2, MECOM, DLK1, PLEC, ROBO3, DKK2, PLAGL1, NR4A2, EPHA7, NBL1, NDRG1, LOXL3, PAG1, CYP26A1, CDH13, TWIST1, NFKB2, BACH2, CDKN2B, RASSF1, SPHK1, BHMT, NOL3, PAX7, GBX2, TFAP2A, CD44, PAX5, ULBP1, ITGA4, SIX3, FOXC1, DKK1, PAX8, NR4A3, LMX1B, NFIC, IRF8, BMP4
Hemorrhagic Disorders	0.0035118	0.002	51	35.385	3564	VASH1, CYP1B1, OCA2, ELF4, COL12A1, PCDH8, BMP1, MYOD1, ETV5, PAX2, MECOM, PRKCE, DLK1, DOK1, LMO2, PLEC, LINC00461, ONECUT2, CPEB1, DKK2, PLAGL1, NBL1, NDRG1, SOX3, CYP26A1, CDH13, TWIST1, ANKRD1, NFKB2, KCNC1, BACH2, HES5, CDKN2B, RASSF1, SPHK1, NOS1, ASIC2, SLC1A4, BMP7, CD44, PAX5, ULBP1, ITGA4, DKK1, ZIC1, COLEC12, CITED1, NR4A3, IRF8, BMP4, NR2F2
Stroke	0.000413009	<0.0001	51	32.1583	3239	IMMP2L, VASH1, LINGO1, ISL1, GSC, ZFHX3, SLC17A7, SLIT2, SLC32A1, BMP1, NRGN, IL1RAPL2, IRAK3, PAX2, PRKCE, PDE10A, DLK1, SYT1, ROBO3, PCDH19, NR4A2, NBL1, HTRA1, VGF, CDH13, TWIST1, PDE4D, NFKB2, MT1F, KCNC1, HES5, CDKN2B, SPHK1, BHMT, NOS1, ADGRB1, KCNA2, ASIC2, SLC1A4, BMP7, TFAP2A, CD44, ITGA4, FOXC1, DKK1, ADAMTS17, ADGRA2, NR4A3, NFIC, IRF8, BMP4
Urinary Bladder Neoplasms	0.000985864	<0.0001	51	33.3795	3362	DNER, ISL1, ZFHX3, FAM107A, SLIT2, SPAG6, CYP1B1, WLS, AHNAK, PCDH8, BMP1, MYOD1, BOK, NKX6-2, IRAK3, PAX2, ZIC4, PLEC, ONECUT2, DKK2, NR4A2, HTRA1, NDRG1, RGS20, CDH13, TWIST1, PDE4D, MT1F, ALX4, ZNF703, CDKN2B, RASSF1, SPHK1, NOS1, ADGRB1, PAX7, BMP7, TFAP2A, CD44, PAX5, ULBP1, ITGA4, DKK1, ZIC1, ARHGEF25, ADGRA2, PAX8, CPM, LMX1B, IRF8, BMP4
Recurrence	0.00121302	<0.0001	51	33.6873	3393	ISL1, NPM2, ZFHX3, SYNM, IRX2, CYP1B1, OCA2, SLC32A1, MYOD1, PPP2R2C, IRAK3, PAX2, MECOM, PRKCE, PDE10A, DLK1, LMO2, PLEC, PLAGL1, PCDH19, NR4A2, EPHA7, NBL1, PSTPIP2, NDRG1, VGF, CDH13, TWIST1, BACH2, ASTN2, CDKN2B, RASSF1, SPHK1, NOS1, DRD4, SLC1A4, BMP7, TFAP2A, CD44, PAX5, ULBP1, ITGA4, SIX3, DKK1, TMOD1, SLC9A3, NAT8L, LMX1B, NFIC, IRF8, BMP4
Otorhinolaryngologic Neoplasms	0.000353816	0.001	50	31.1257	3135	WNT2B, ISL1, FAM107A, ARHGAP6, SLIT2, CYP1B1, AHNAK, PCDH8, BMP1, MYOD1, PPP2R2C, BMI1, PAX2, MECOM, DLK1, PLEC, ROBO3, DKK2, PLAGL1, NR4A2, EPHA7, NBL1, NDRG1, LOXL3, PAG1, CYP26A1, CDH13, TWIST1, NFKB2, BACH2, CDKN2B, RASSF1, SPHK1, BHMT, NOL3, PAX7, GBX2, TFAP2A, CD44, PAX5, ULBP1, ITGA4, SIX3, FOXC1, DKK1, PAX8, NR4A3, LMX1B, IRF8, BMP4
Esophageal Neoplasms	0.00640675	0.008	50	35.5737	3583	VASH1, CHL1, SLIT2, CYP1B1, PCGF5, PPP1R14C, EBF3, AHNAK, MYOD1, BMI1, ETV5, PAX2, MECOM, BARX1, PLEC, ONECUT2, DKK2, TBX5, HTRA1, NDRG1, SOX3, PAG1, CYP26A1, SGPP2, CDH13, TWIST1, PDE4D, NFKB2, NFIX, ZNF703, CDKN2B, RASSF1, SPHK1, DACT3, NOS1, SNTA1, SLC1A4, BMP7, CD44, PAX5, ITGA4, FOXC1, DKK1, TMOD1, LMX1B, NFIC, HOXC4, IRF8, BMP4, PHLDA3
Synucleinopathies	1.36241e-05	<0.0001	50	27.4125	2761	LINGO1, WNT2B, SLC17A7, CHL1, CYP1B1, PCDH8, MYOD1, NRGN, DGKQ, MECOM, NPAS1, PRKCE, PDE10A, BARX1, DLK1, LMO2, ONECUT2, SYT1, NR4A2, HTRA1, NDRG1, SHC2, DOCK10, VGF, CDH13, TWIST1, PDE4D, NFKB2, MT1F, KCNC1, CDKN2B, SPHK1, NOS1, ADGRB1, PAX7, DRD4, NKX6-1, SLC1A4, BMP7, TFAP2A, CPLX1, SLC6A15, CD44, ITGA4, RFX4, ZFPM2, FOXC1, DKK1, NR4A3, LMX1B
Epilepsy	0.00028544	<0.0001	50	30.8477	3107	DNER, LINGO1, SLC17A7, CHL1, SLIT2, CYP1B1, OCA2, PCDH8, SLC32A1, NRGN, PRKCE, PDE10A, NDRG4, PLEC, SYT1, PCDH19, NR4A2, HTRA1, NDRG1, SOX3, CBLN1, VGF, CDH13, TWIST1, NFKB2, KCNC1, NFIX, EPHA10, ASTN2, ALX4, HES5, CBLN2, MAMDC2, CDKN2B, SORCS3, SPHK1, NOS1, BEAN1, KCNA2, SNTA1, ASIC2, SLC1A4, TFAP2A, PRKG2, CPLX1, CD44, DKK1, LMX1B, NFIC, BMP4
Genetic Diseases, X-Linked	0.00114383	0.002	49	31.9101	3214	ISL1, SYNM, SLC17A7, CYP1B1, WLS, SLC32A1, TBX1, BMP1, MYOD1, SPON1, IL1RAPL2, MECOM, PDE10A, DLK1, SLITRK2, LMO2, PLEC, ONECUT2, SYT1, CPEB1, PLAGL1, PCDH19, NR4A2, HTRA1, SOX3, SLITRK1, REEP1, TWIST1, PDE4D, RASSF1, SPHK1, NOS1, NOL3, PAX7, KCNA2, SNTA1, ASIC2, TFAP2A, CD44, TTPA, PAX5, ITGA4, ZFPM2, ZIC1, TMOD1, SLC9A3, IRF8, BMP4, NR2F2
Fetal Diseases	1.12321e-05	<0.0001	49	26.4494	2664	ISL1, GSC, SYNM, WLS, FGF17, TBX1, MYOD1, NRGN, ETV5, PAX2, PRKCE, NDRG4, DLK1, SLITRK2, PLEC, SYT1, PLAGL1, TBX5, HTRA1, NDRG1, CDH13, TWIST1, ANKRD1, DLX3, KCNC1, ASTN2, RASSF1, SPHK1, BHMT, NOS1, PAX7, DRD4, SLC1A4, BMP7, TFAP2A, CPLX1, CD44, PAX5, ITGA4, SIX3, ZFPM2, FOXC1, DKK1, CITED1, PAX8, SLC9A3, LMX1B, BMP4, NR2F2
Atherosclerosis	0.000638089	<0.0001	49	31.086	3131	VASH1, GSC, SYNM, RGS3, SLIT2, CYP1B1, PCDH8, BMP1, MYOD1, BOK, PAX2, SRCIN1, PRKCE, NDRG4, DLK1, SYT1, CPEB1, NR4A2, EPHA7, OSBPL6, NBL1, HTRA1, PSTPIP2, CYP26A1, CDH13, TWIST1, PDE4D, ANKRD1, NFKB2, MT1F, DLX3, BACH2, HES5, CDKN2B, SPHK1, DACT3, BHMT, NOS1, BMP7, CD44, TTPA, ITGA4, DKK1, ADGRA2, NR4A3, CPM, IRF8, BMP4, NR2F2
Substance-Related Disorders	0.00249959	<0.0001	49	33.1015	3334	LINGO1, ISL1, GSC, RGS3, SLC17A7, CYP1B1, DPF3, OCA2, WLS, PCDH8, MYOD1, SPON1, NRGN, LMO1, IRAK3, SRCIN1, PRKCE, PDE10A, DLK1, SLITRK2, SYT1, DKK2, NR4A2, NBL1, RGS20, VGF, CDH13, TWIST1, DLX3, KCNC1, CBLN2, SPHK1, BHMT, NOS1, PAX7, DRD4, ADAP1, ASIC2, BMP7, TFAP2A, PRKG2, CPLX1, CD44, RFX4, DKK1, PAX8, NR4A3, NAT8L, BMP4
Thyroid Neoplasms	0.000310806	0.001	48	29.3187	2953	IMMP2L, ISL1, GSC, RGS3, PROX1-AS1, CHL1, SLIT2, FGF17, BMP1, MYOD1, BOK, ETV5, PRKCE, DLK1, LMO2, SYT1, HTRA1, NDRG1, SHC2, SLITRK1, DOCK10, VGF, CDH13, TWIST1, PDE4D, MT1F, CDKN2B, CDH22, CPXM1, RASSF1, SPHK1, DACT3, NOS1, BMP7, TFAP2A, CD44, PAX5, ITGA4, FOXC1, DKK1, ZIC1, COLEC12, CITED1, PAX8, NR4A3, BMP4, NR2F2, NGEF
Autoimmune Diseases of the Nervous System	0.00891624	0.007	48	34.4319	3468	LINGO1, SLC17A7, CYP1B1, MYOD1, BMI1, NRGN, IRAK3, ETV5, PAX2, NPAS1, PRKCE, ST8SIA1, DLK1, ZIC4, PLEC, SYT1, NR4A2, NDRG1, SOX3, REEP1, TWIST1, PDE4D, NFKB2, KCNC1, BACH2, HES5, SPHK1, BHMT, NOS1, PAX7, BEAN1, KCNA2, SNTA1, ASIC2, SLC1A4, BMP7, CD44, PAX5, ITGA4, FOXC1, DKK1, ZIC1, ADGRA2, SLC9A3, NR4A3, NAT8L, IRF8, BMP4
Autoimmune Diseases of the Nervous System	0.00896344	0.007	48	34.4418	3469	LINGO1, SLC17A7, CYP1B1, MYOD1, BMI1, NRGN, IRAK3, ETV5, PAX2, NPAS1, PRKCE, ST8SIA1, DLK1, ZIC4, PLEC, SYT1, NR4A2, NDRG1, SOX3, REEP1, TWIST1, PDE4D, NFKB2, KCNC1, BACH2, HES5, SPHK1, BHMT, NOS1, PAX7, BEAN1, KCNA2, SNTA1, ASIC2, SLC1A4, BMP7, CD44, PAX5, ITGA4, FOXC1, DKK1, ZIC1, ADGRA2, SLC9A3, NR4A3, NAT8L, IRF8, BMP4
Leukemia, B-Cell	6.47031e-08	<0.0001	48	21.4753	2163	SLIT2, DPF3, OCA2, ELF4, EBF3, PCDH8, BMP1, BOK, NRGN, ETV5, MECOM, PRKCE, DLK1, BNC1, DOK1, LMO2, CPEB1, DKK2, PLAGL1, EPHA7, PAG1, DOCK10, CDH13, TWIST1, PDE4D, NFKB2, EPHA10, BACH2, HES5, CDKN2B, RASSF1, SPHK1, DACT3, NOS1, NOL3, NKX6-1, TFAP2A, ZNF280B, CD44, PAX5, ULBP1, HES4, ITGA4, FOXC1, DKK1, IRF8, BMP4, NR2F2
Jaw Diseases	9.45887e-08	<0.0001	48	21.7433	2190	WNT2B, ISL1, GSC, SLC17A7, CYP1B1, DPF3, WLS, SLC32A1, TBX1, MYOD1, ETV5, PAX2, ALX1, PRKCE, BARX1, BNC1, DKK2, NR4A2, EPHA7, TBX5, NBL1, HTRA1, PSTPIP2, LOXL3, TWIST1, DLX3, SCRG1, ALX4, HES5, SPHK1, BHMT, NOS1, PAX7, DRD4, BMP7, TFAP2A, PRKG2, CD44, PAX5, ITGA4, SIX3, ZFPM2, DKK1, PAX8, LMX1B, HOXC4, IRF8, BMP4
Fetal Diseases	2.06648e-05	<0.0001	48	26.2806	2647	ISL1, GSC, SYNM, WLS, FGF17, TBX1, MYOD1, NRGN, ETV5, PAX2, PRKCE, NDRG4, DLK1, SLITRK2, PLEC, SYT1, PLAGL1, TBX5, HTRA1, NDRG1, CDH13, TWIST1, DLX3, KCNC1, ASTN2, RASSF1, SPHK1, BHMT, NOS1, PAX7, DRD4, SLC1A4, BMP7, TFAP2A, CPLX1, CD44, PAX5, ITGA4, SIX3, ZFPM2, FOXC1, DKK1, CITED1, PAX8, SLC9A3, LMX1B, BMP4, NR2F2
Parkinson Disease	3.3276e-05	<0.0001	48	26.7671	2696	LINGO1, WNT2B, SLC17A7, CHL1, CYP1B1, PCDH8, MYOD1, NRGN, DGKQ, MECOM, NPAS1, PRKCE, PDE10A, BARX1, DLK1, LMO2, ONECUT2, SYT1, NR4A2, HTRA1, NDRG1, DOCK10, VGF, CDH13, TWIST1, PDE4D, NFKB2, MT1F, KCNC1, CDKN2B, SPHK1, NOS1, ADGRB1, PAX7, DRD4, NKX6-1, BMP7, TFAP2A, CPLX1, SLC6A15, CD44, ITGA4, RFX4, ZFPM2, FOXC1, DKK1, NR4A3, LMX1B
Precancerous Conditions	0.000164962	<0.0001	48	28.5443	2875	GSC, ZFHX3, CHL1, SLIT2, CYP1B1, PCGF5, ELF4, MYOD1, ETV5, PAX2, AMER2, MECOM, ALX1, PRKCE, NDRG4, BARX1, LMO2, LINC00461, PLAGL1, TBX5, NBL1, CYP26A1, CDH13, TWIST1, PDE4D, MT1F, B3GAT2, ALX4, CDKN2B, SORCS3, RASSF1, BHMT, NOS1, SNTA1, NKX6-1, BMP7, CD44, PAX5, ITGA4, ZFPM2, DKK1, ZIC1, TMOD1, PAX8, NFIC, HOXC4, IRF8, BMP4
Dyskinesias	2.31787e-08	<0.0001	47	20.0952	2024	IMMP2L, VASH1, DNER, LINGO1, ISL1, GSC, SLC17A7, ARHGAP6, HMX3, OCA2, EBF3, NAV2, SLC32A1, TBX1, PAX2, PRKCE, PDE10A, ZIC4, SYT1, PCDH19, NR4A2, CBLN1, VGF, REEP1, CDH13, TWIST1, KCNC1, NOS1, NOL3, BEAN1, DRD4, GBX2, KCNA2, NKX6-1, ASIC2, SLC1A4, CPLX1, CD44, TTPA, PAX5, FOXC1, ZIC1, COLEC12, PAX8, NR4A3, NAT8L, BMP4
Jaw Diseases	6.36988e-08	<0.0001	47	20.7703	2092	WNT2B, ISL1, GSC, SLC17A7, CYP1B1, DPF3, WLS, SLC32A1, TBX1, MYOD1, ETV5, PAX2, ALX1, PRKCE, BARX1, BNC1, DKK2, NR4A2, EPHA7, TBX5, NBL1, HTRA1, PSTPIP2, LOXL3, TWIST1, DLX3, SCRG1, ALX4, HES5, BHMT, NOS1, PAX7, DRD4, BMP7, TFAP2A, PRKG2, CD44, PAX5, ITGA4, SIX3, ZFPM2, DKK1, PAX8, LMX1B, HOXC4, IRF8, BMP4
Prenatal Exposure Delayed Effects	2.74046e-07	<0.0001	47	21.8128	2197	LINGO1, SLC17A7, SLIT2, CYP1B1, SLC32A1, MYOD1, BOK, NRGN, PAX2, PRKCE, DLK1, SYT1, PLAGL1, NR4A2, TBX5, NBL1, HTRA1, CBLN1, CYP26A1, VGF, CDH13, TWIST1, PDE4D, BACH2, HES5, RASSF1, SPHK1, BHMT, NOS1, PAX7, DRD4, NKX6-1, ASIC2, BMP7, TFAP2A, CPLX1, CD44, PAX5, ITGA4, ZFPM2, DKK1, PAX8, SLC9A3, NR4A3, LMX1B, BMP4, NR2F2
Prenatal Injuries	3.38795e-07	<0.0001	47	21.9717	2213	LINGO1, SLC17A7, SLIT2, CYP1B1, SLC32A1, MYOD1, BOK, NRGN, PAX2, PRKCE, DLK1, SYT1, PLAGL1, NR4A2, TBX5, NBL1, HTRA1, CBLN1, CYP26A1, VGF, CDH13, TWIST1, PDE4D, BACH2, HES5, RASSF1, SPHK1, BHMT, NOS1, PAX7, DRD4, NKX6-1, ASIC2, BMP7, TFAP2A, CPLX1, CD44, PAX5, ITGA4, ZFPM2, DKK1, PAX8, SLC9A3, NR4A3, LMX1B, BMP4, NR2F2
Craniocerebral Trauma	3.18179e-05	<0.0001	47	25.9431	2613	IMMP2L, NRN1, LINGO1, WNT2B, ISL1, GSC, SLC17A7, CHL1, SLIT2, OCA2, SLC32A1, BMP1, MYOD1, NRGN, LMO1, PAX2, PRKCE, PDE10A, PLEC, SYT1, CPEB1, NR4A2, NBL1, SHC2, TWIST1, PDE4D, NFKB2, KCNC1, ALX4, HES5, SPHK1, NOS1, PAX7, DRD4, BMP7, TFAP2A, CPLX1, CD44, ITGA4, SIX3, DKK1, COLEC12, NAT8L, NFIC, IRF8, BMP4, NGEF
Neoplastic Syndromes, Hereditary	0.000123092	<0.0001	47	27.4025	2760	LINGO1, WNT2B, ISL1, CHL1, SLIT2, CYP1B1, OCA2, SLC32A1, TBX1, MYOD1, PAX2, AMER2, ALX1, PRKCE, DLK1, DOK1, LMO2, SYT1, NR4A2, TBX5, NDRG1, APC2, CYP26A1, VGF, CDH13, TWIST1, PDE4D, ALX4, CDKN2B, RASSF1, SPHK1, NOL3, PAX7, ASIC2, BMP7, TFAP2A, CD44, PAX5, SIX3, ZFPM2, DKK1, CITED1, PAX8, LMX1B, NFIC, BMP4, NR2F2
Precursor Cell Lymphoblastic Leukemia-Lymphoma	0.00045987	<0.0001	47	29.001	2921	WNT2B, IRX2, PROX1-AS1, SLIT2, CYP1B1, WLS, PCDH8, MYOD1, LMO1, ETV5, PAX2, MECOM, ST8SIA1, DLK1, BNC1, DOK1, LMO2, DKK2, NBL1, NDRG1, CDH13, TWIST1, PDE4D, NFKB2, MT1F, DLX3, BACH2, HES5, CDKN2B, SPHK1, BHMT, PAX7, NKX6-1, BMP7, TFAP2A, CD44, PAX5, ULBP1, HES4, ITGA4, FOXC1, DKK1, TMOD1, PAX8, HOXC4, IRF8, BMP4
Biliary Tract Diseases	0.00271976	0.004	46	30.6789	3090	VASH1, WNT2B, ISL1, SYNM, SLIT2, CYP1B1, WLS, TBX1, MYOD1, BMI1, MECOM, PRKCE, ST8SIA1, DLK1, PLEC, CPEB1, DKK2, NR4A2, EPHA7, TBX5, NBL1, HTRA1, NDRG1, CYP26A1, SHC2, CDH13, TWIST1, ANKRD1, CNRIP1, HES5, CDKN2B, RASSF1, SPHK1, BHMT, NOS1, NOL3, BMP7, TFAP2A, CD44, TTPA, ULBP1, ITGA4, ZFPM2, DKK1, SLC9A3, BMP4
Cranial Nerve Diseases	2.50205e-05	<0.0001	46	24.9304	2511	NRN1, LINGO1, ISL1, GSC, SLC17A7, CHL1, SLIT2, CYP1B1, OCA2, EBF3, SLC32A1, TBX1, MYOD1, NKX6-2, PAX2, PRKCE, PDE10A, ZIC4, PLEC, SYT1, ROBO3, CPEB1, NR4A2, TBX5, HTRA1, NDRG1, SOX3, SHC2, VGF, REEP1, TWIST1, KCNC1, CDKN2B, RASSF1, NOS1, PAX7, CD44, PAX5, ITGA4, FOXC1, ZIC1, LMX1B, NFIC, IRF8, BMP4, NR2F2
Lymphoma, B-Cell	0.00311671	0.003	45	30.0435	3026	IMMP2L, WNT2B, SLIT2, CYP1B1, MYOD1, BOK, BMI1, ETV5, MECOM, PRKCE, PDE10A, DLK1, DOK1, LMO2, ONECUT2, PLAGL1, NR4A2, EPHA7, HTRA1, NDRG1, PAG1, CYP26A1, CDH13, TWIST1, NFKB2, DLX3, BACH2, CDKN2B, RASSF1, SPHK1, NOS1, NKX6-1, ADAP1, BMP7, TFAP2A, CD44, PAX5, ITGA4, FOXC1, DKK1, PAX8, NR4A3, HOXC4, IRF8, BMP4
Tumor Virus Infections	0.00553933	0.008	45	30.9768	3120	WNT2B, ISL1, SLIT2, CYP1B1, OCA2, AHNAK, MYOD1, BMI1, ETV5, PAX2, MECOM, PRKCE, DOK1, LMO2, CPEB1, NR4A2, ACSS1, HTRA1, NDRG1, CYP26A1, CDH13, TWIST1, NFKB2, DLX3, BACH2, CDKN2B, SORCS3, RASSF1, SPHK1, BHMT, NOS1, NOL3, BMP7, TFAP2A, CD44, PAX5, ITGA4, FOXC1, PAX8, NR4A3, NFIC, HOXC4, IRF8, BMP4, NR2F2
Limb Deformities, Congenital	3.77229e-11	<0.0001	45	15.2998	1541	PLEKHD1, NRN1, ISL1, ZFHX3, ARHGAP6, SLIT2, CYP1B1, OCA2, FGF17, TBX1, MYOD1, ETV5, PAX2, MECOM, ALX1, PRKCE, BARX1, PLEC, EPHA7, TBX5, SOX3, CYP26A1, TWIST1, PDE4D, DLX3, NFIX, SCRG1, ALX4, CDKN2B, NOS1, PAX7, SLC1A4, BMP7, TFAP2A, CD44, PAX5, ITGA4, SIX3, ZFPM2, FOXC1, DKK1, ADAMTS17, LMX1B, IRF8, BMP4
Leukemia, Lymphocytic, Chronic, B-Cell	3.06257e-07	<0.0001	44	19.7874	1993	SLIT2, DPF3, OCA2, ELF4, EBF3, PCDH8, BMP1, BOK, NRGN, ETV5, MECOM, PRKCE, DLK1, BNC1, DOK1, LMO2, CPEB1, DKK2, PLAGL1, PAG1, DOCK10, CDH13, TWIST1, PDE4D, NFKB2, EPHA10, BACH2, CDKN2B, RASSF1, SPHK1, DACT3, NOS1, NOL3, NKX6-1, TFAP2A, ZNF280B, CD44, PAX5, ULBP1, ITGA4, DKK1, IRF8, BMP4, NR2F2
Seizures	1.89745e-05	<0.0001	44	23.1432	2331	NRN1, LINGO1, RGS3, SLC17A7, SLIT2, OCA2, PCDH8, SLC32A1, BMP1, BOK, NRGN, NKX6-2, LMO1, PRKCE, PDE10A, ST8SIA1, LMO2, PLEC, SYT1, PLAGL1, PCDH19, NR4A2, CBLN1, VGF, TWIST1, CNRIP1, CACNG4, KCNC1, HES5, CDKN2B, SORCS3, NOS1, BEAN1, DRD4, KCNA2, ASIC2, CPLX1, CD44, ITGA4, SIX3, ZFPM2, SLC9A3, NR4A3, BMP4
Growth Disorders	1.95871e-05	<0.0001	44	23.173	2334	ISL1, SPAG6, OCA2, WLS, FGF17, PPP1R14C, MYOD1, ETV5, PAX2, PRKCE, NDRG4, DLK1, PLEC, PLAGL1, TBX5, HTRA1, NDRG1, SOX3, REEP1, CDH13, TWIST1, DLX3, NFIX, ASTN2, RASSF1, SPHK1, BHMT, NOS1, PAX7, DRD4, SLC1A4, BMP7, TFAP2A, PRKG2, CD44, PAX5, SIX3, ZFPM2, DKK1, CITED1, SLC9A3, LMX1B, BMP4, NR2F2
Hyperplasia	6.31954e-05	<0.0001	44	24.3247	2450	VASH1, ISL1, CHL1, WLS, AHNAK, MYOD1, BOK, LMO1, PAX2, PRKCE, DLK1, DOK1, PLAGL1, NDRG1, LOXL3, APC2, CYP26A1, VGF, CDH13, TWIST1, PDE4D, NFKB2, DLX3, HES5, CDKN2B, RASSF1, SPHK1, NOS1, NOL3, PAX7, BMP7, TFAP2A, CD44, TTPA, PAX5, ITGA4, FOXC1, DKK1, CITED1, PAX8, SLC9A3, NR4A3, BMP4, PHLDA3
Hemorrhage	0.0037353	0.004	43	28.6337	2884	GSC, SLC17A7, FAM107A, PCDH8, BMP1, MYOD1, IRAK3, PAX2, PRKCE, DOK1, LMO2, ONECUT2, SYT1, ROBO3, NR4A2, NBL1, HTRA1, PAG1, TWIST1, PDE4D, ANKRD1, NFKB2, RASSF1, SPHK1, NOS1, PAX7, KCNA2, ASIC2, BMP7, CD44, TTPA, HES4, ITGA4, FOXC1, DKK1, TMOD1, ADGRA2, PAX8, SLC9A3, LMX1B, IRF8, BMP4, NGEF
Eye Abnormalities	5.00308e-11	<0.0001	43	14.2473	1435	NRN1, WNT2B, ISL1, GSC, DMBX1, ARHGAP6, SLIT2, CYP1B1, HMX3, OCA2, HMX1, TBX1, BMP1, SPON1, PAX2, ALX1, BARX1, DLK1, ZIC4, TBX5, NBL1, SOX3, CYP26A1, TWIST1, ALX4, HES5, CDKN2B, NOS1, PAX7, NKX6-1, BMP7, TFAP2A, CD44, PAX5, SIX3, ZFPM2, FOXC1, DKK1, ZIC1, ADAMTS17, LMX1B, BMP4, NR2F2
Hearing Loss	1.75281e-05	<0.0001	43	22.3192	2248	ISL1, ZFHX3, SLC17A7, TMEM132E, HMX3, OCA2, SLC32A1, TBX1, STXBP6, PAX2, PRKCE, BARX1, ONECUT2, SYT1, DKK2, HTRA1, NDRG1, LOXL3, CBLN1, TWIST1, PDE4D, NFKB2, KCNC1, BACH2, HES5, RASSF1, SPHK1, BHMT, NOS1, GBX2, ASIC2, TFAP2A, PRKG2, CD44, TTPA, ITGA4, SIX3, ZFPM2, FOXC1, PAX8, SLC9A3, BMP4, NR2F2
Hearing Loss	2.44318e-05	<0.0001	43	22.627	2279	ISL1, ZFHX3, SLC17A7, TMEM132E, HMX3, OCA2, SLC32A1, TBX1, STXBP6, PAX2, PRKCE, BARX1, ONECUT2, SYT1, DKK2, HTRA1, NDRG1, LOXL3, CBLN1, TWIST1, PDE4D, NFKB2, KCNC1, BACH2, HES5, RASSF1, SPHK1, BHMT, NOS1, GBX2, ASIC2, TFAP2A, PRKG2, CD44, TTPA, ITGA4, SIX3, ZFPM2, FOXC1, PAX8, SLC9A3, BMP4, NR2F2
Hearing Disorders	3.59181e-05	<0.0001	43	22.9943	2316	ISL1, ZFHX3, SLC17A7, TMEM132E, HMX3, OCA2, SLC32A1, TBX1, STXBP6, PAX2, PRKCE, BARX1, ONECUT2, SYT1, DKK2, HTRA1, NDRG1, LOXL3, CBLN1, TWIST1, PDE4D, NFKB2, KCNC1, BACH2, HES5, RASSF1, SPHK1, BHMT, NOS1, GBX2, ASIC2, TFAP2A, PRKG2, CD44, TTPA, ITGA4, SIX3, ZFPM2, FOXC1, PAX8, SLC9A3, BMP4, NR2F2
Neoplasms, Complex and Mixed	4.40216e-05	<0.0001	43	23.1929	2336	IRX2, SLIT2, CYP1B1, AHNAK, NAV2, BMP1, MYOD1, PAX2, AMER2, PRKCE, DLK1, ZIC4, LMO2, PLEC, PLAGL1, TBX5, NDRG1, CYP26A1, CDH13, TWIST1, ALX4, HES5, CDKN2B, RASSF1, BHMT, NOS1, PAX7, KCNA2, BMP7, TFAP2A, PRKG2, CD44, PAX5, ULBP1, ITGA4, SIX3, ZFPM2, DKK1, CITED1, PAX8, NR4A3, BMP4, NR2F2
Hearing Disorders	4.91632e-05	<0.0001	43	23.3021	2347	ISL1, ZFHX3, SLC17A7, TMEM132E, HMX3, OCA2, SLC32A1, TBX1, STXBP6, PAX2, PRKCE, BARX1, ONECUT2, SYT1, DKK2, HTRA1, NDRG1, LOXL3, CBLN1, TWIST1, PDE4D, NFKB2, KCNC1, BACH2, HES5, RASSF1, SPHK1, BHMT, NOS1, GBX2, ASIC2, TFAP2A, PRKG2, CD44, TTPA, ITGA4, SIX3, ZFPM2, FOXC1, PAX8, SLC9A3, BMP4, NR2F2
Cerebellar Diseases	0.000151313	<0.0001	43	24.4736	2465	DNER, ISL1, SLC17A7, ARHGAP6, SLIT2, FGF17, MYOD1, PPP2R2C, NRGN, NKX6-2, PAX2, ZNF536, PRKCE, ZIC4, DKK2, EPHA7, SOX3, CBLN1, REEP1, TWIST1, KCNC1, ALX4, HES5, CDKN2B, RASSF1, SPHK1, NOS1, ADGRB1, PAX7, BEAN1, KCNA2, BMP7, TFAP2A, CD44, TTPA, PAX5, SIX3, FOXC1, DKK1, ZIC1, PAX8, BMP4, NR2F2
Pharyngeal Diseases	0.0020811	0.002	42	26.926	2712	WNT2B, ISL1, ARHGAP6, SLIT2, CYP1B1, AHNAK, PCDH8, TBX1, BMP1, PPP2R2C, BMI1, MECOM, DLK1, PLEC, ONECUT2, DKK2, PLAGL1, NR4A2, NBL1, NDRG1, LOXL3, CYP26A1, CDH13, TWIST1, NFKB2, BACH2, CDKN2B, RASSF1, SPHK1, BHMT, NOL3, TFAP2A, CD44, PAX5, ULBP1, ITGA4, SIX3, FOXC1, DKK1, PAX8, NR4A3, IRF8
Bile Duct Diseases	0.00156671	0.003	42	26.5288	2672	VASH1, WNT2B, SYNM, SLIT2, CYP1B1, WLS, TBX1, MYOD1, BMI1, MECOM, PRKCE, ST8SIA1, DLK1, PLEC, CPEB1, DKK2, NR4A2, TBX5, NBL1, NDRG1, CYP26A1, SHC2, TWIST1, ANKRD1, CNRIP1, HES5, CDKN2B, RASSF1, SPHK1, BHMT, NOS1, NOL3, BMP7, TFAP2A, CD44, TTPA, ULBP1, ITGA4, ZFPM2, DKK1, SLC9A3, BMP4
Hemostatic Disorders	0.00905095	0.008	42	29.2393	2945	VASH1, CYP1B1, ELF4, COL12A1, BMP1, MYOD1, ETV5, PAX2, MECOM, PRKCE, DLK1, DOK1, PLEC, LINC00461, CPEB1, DKK2, PLAGL1, NBL1, NDRG1, CYP26A1, TWIST1, NFKB2, KCNC1, BACH2, HES5, CDKN2B, RASSF1, SPHK1, NOS1, ASIC2, SLC1A4, BMP7, CD44, PAX5, ULBP1, ITGA4, DKK1, COLEC12, CITED1, IRF8, BMP4, NR2F2
Neuromuscular Manifestations	6.24273e-05	<0.0001	42	22.7759	2294	IMMP2L, VASH1, ISL1, GSC, SYNM, SLC17A7, SLIT2, OCA2, EBF3, COL12A1, AHNAK, SLC32A1, TBX1, MYOD1, IL1RAPL2, NKX6-2, PRKCE, PLEC, NDRG1, PAG1, VGF, TWIST1, PDE4D, ANKRD1, NFKB2, SPHK1, NOS1, NOL3, PAX7, KCNA2, SNTA1, SLC1A4, BMP7, TFAP2A, CD44, TTPA, SIX3, ZFPM2, FOXC1, ZIC1, COLEC12, BMP4
Atrophy	0.000878225	0.001	41	24.9502	2513	IMMP2L, ISL1, SYNM, SLC17A7, WLS, COL12A1, AHNAK, SLC32A1, MYOD1, NRGN, LMO1, IRAK3, PAX2, PRKCE, PDE10A, DLK1, LMO2, SYT1, NDRG1, PAG1, TWIST1, PDE4D, ANKRD1, NFKB2, B3GAT2, SPHK1, NOS1, NOL3, PAX7, DRD4, SNTA1, BMP7, CPLX1, CD44, TTPA, PAX5, ITGA4, DKK1, PAX8, NFIC, BMP4
Proteostasis Deficiencies	0.00145234	0.002	41	25.6055	2579	DNER, WNT2B, ISL1, SYNM, SLC17A7, CYP1B1, FGF17, PCDH8, SLC32A1, MYOD1, NRGN, PRKCE, PLEC, SYT1, CPEB1, DKK2, NBL1, HTRA1, SOX3, SGPP2, VGF, TWIST1, ANKRD1, CDKN2B, SORCS3, SPHK1, NOS1, NOL3, PAX7, GDPD5, DRD4, KCNA2, NKX6-1, SLC1A4, BMP7, TFAP2A, CD44, ITGA4, FOXC1, DKK1, BMP4
Communication Disorders	4.44224e-10	<0.0001	41	14.0686	1417	IMMP2L, LINGO1, SLC17A7, CHL1, SLIT2, OCA2, FGF17, EBF3, SLC32A1, BMP1, NRGN, PAX2, ALX1, PRKCE, PDE10A, NDRG4, ZIC4, SLITRK2, PLEC, SYT1, NR4A2, NBL1, HTRA1, NDRG1, SOX3, VGF, TWIST1, KCNC1, SPHK1, NOS1, ADGRB1, DRD4, ASIC2, FUT9, PRKG2, CPLX1, CD44, ITGA4, FOXC1, DKK1, ZIC1
Stomatognathic System Abnormalities	2.81111e-07	<0.0001	41	17.6727	1780	ISL1, GSC, ARHGAP6, CYP1B1, DPF3, WLS, SLC32A1, TBX1, MYOD1, ETV5, PAX2, ALX1, PRKCE, BARX1, BNC1, DKK2, EPHA7, TBX5, NBL1, SOX3, LOXL3, TWIST1, DLX3, SCRG1, ALX4, BHMT, PAX7, DRD4, BMP7, TFAP2A, PRKG2, CD44, SIX3, ZFPM2, FOXC1, DKK1, PAX8, LMX1B, HOXC4, IRF8, BMP4
Malformations of Cortical Development	3.45925e-07	<0.0001	41	17.8117	1794	VASH1, LINGO1, WNT2B, SLC17A7, SLIT2, OCA2, PCDH8, SLC32A1, MYOD1, IL1RAPL2, ZNF536, ALX1, DLK1, ZIC4, SYT1, ROBO3, NR4A2, NDRG1, SOX3, CBLN1, REEP1, TWIST1, NFIX, CDKN2B, SPHK1, NOS1, PAX7, KCNA2, SNTA1, SLC1A4, TFAP2A, CD44, PAX5, SIX3, ZFPM2, FOXC1, ZIC1, PAX8, LMX1B, NFIC, BMP4
Adrenal Gland Diseases	4.43017e-05	<0.0001	41	21.6837	2184	ISL1, CYP1B1, AHNAK, NRGN, PAX2, PRKCE, NDRG4, DLK1, PLEC, PLAGL1, NR4A2, EPHA7, NBL1, SOX3, VGF, TWIST1, ANKRD1, NFKB2, KCNC1, BACH2, HES5, CDKN2B, RASSF1, SPHK1, NOS1, PAX7, KCNA2, BMP7, TFAP2A, CD44, PAX5, ZFPM2, DKK1, ZIC1, CITED1, ARHGEF25, PAX8, SLC9A3, NFIC, BMP4, NR2F2
Adenocarcinoma of Lung	0.00105388	0.001	40	24.3744	2455	ISL1, IRX2, SLIT2, CYP1B1, COL12A1, BMP1, MYOD1, BMI1, NKX6-2, STXBP6, ETV5, ONECUT2, NR4A2, HTRA1, NDRG1, SOX3, PAG1, VGF, CDH13, TWIST1, NFKB2, CNRIP1, CDKN2B, RASSF1, SPHK1, PAX7, ADAP1, BMP7, TFAP2A, CD44, ULBP1, ITGA4, SIX3, ZFPM2, DKK1, ADGRA2, PAX8, CPM, IRF8, BMP4
Pharyngeal Diseases	0.00304467	0.002	40	25.814	2600	WNT2B, ISL1, ARHGAP6, SLIT2, CYP1B1, AHNAK, PCDH8, TBX1, BMP1, PPP2R2C, BMI1, MECOM, DLK1, DKK2, PLAGL1, NR4A2, NBL1, NDRG1, LOXL3, CYP26A1, CDH13, TWIST1, NFKB2, BACH2, CDKN2B, RASSF1, SPHK1, BHMT, NOL3, TFAP2A, CD44, PAX5, ULBP1, ITGA4, SIX3, FOXC1, DKK1, PAX8, NR4A3, IRF8
Maxillofacial Abnormalities	1.45636e-09	<0.0001	40	14.0388	1414	ISL1, GSC, CYP1B1, DPF3, WLS, SLC32A1, TBX1, MYOD1, ETV5, PAX2, ALX1, PRKCE, BARX1, BNC1, DKK2, EPHA7, TBX5, NBL1, PSTPIP2, LOXL3, TWIST1, DLX3, SCRG1, ALX4, BHMT, PAX7, DRD4, BMP7, TFAP2A, PRKG2, CD44, SIX3, ZFPM2, FOXC1, DKK1, PAX8, LMX1B, HOXC4, IRF8, BMP4
Chromosome Duplication	1.53909e-08	<0.0001	40	15.26	1537	NRN1, LINGO1, SYNM, CYP1B1, OCA2, PCDH8, TBX1, MYOD1, PAX2, ZNF536, MECOM, MESP1, DLK1, LMO2, TBX5, HTRA1, SOX3, CBLN1, DOCK10, TWIST1, ANKRD1, NFKB2, DLX3, NFIX, ALX4, CDKN2B, RASSF1, DRD4, TFAP2A, PRKG2, CD44, PAX5, ITGA4, SIX3, ZFPM2, FOXC1, PAX8, NR4A3, IRF8, BMP4
Carcinoma, Ductal, Breast	0.000182075	<0.0001	40	22.339	2250	VASH1, DNER, ISL1, ZFHX3, RGS3, SLIT2, CYP1B1, TBX1, BMP1, MYOD1, PPP2R2C, CADM4, PAX2, PRKCE, ST8SIA1, DLK1, NDRG1, VGF, CDH13, TWIST1, PDE4D, NFKB2, MT1F, NFIX, ALX4, CDKN2B, CDH22, RASSF1, SPHK1, NOS1, BMP7, TFAP2A, CD44, PAX5, ITGA4, FOXC1, DKK1, PAX8, IRF8, BMP4
Bone Diseases, Metabolic	0.000242544	<0.0001	40	22.6468	2281	WNT2B, SYNM, CYP1B1, WLS, COL12A1, BMP1, MYOD1, BMI1, IRAK3, MECOM, DLK1, DOK1, DKK2, NR4A2, EPHA7, NBL1, HTRA1, PSTPIP2, SOX3, LOXL3, PAG1, TWIST1, PDE4D, NFKB2, HES5, BHMT, PAX7, ASIC2, BMP7, TFAP2A, PRKG2, CD44, PAX5, ITGA4, ZNF467, DKK1, SLC9A3, NFIC, IRF8, BMP4
Carcinoma in Situ	0.000388792	<0.0001	40	23.173	2334	VASH1, GSC, ZFHX3, SLIT2, CYP1B1, OCA2, MYOD1, PPP2R2C, CADM4, ETV5, PAX2, PRKCE, DLK1, BNC1, LMO2, PLAGL1, NBL1, NDRG1, CDH13, TWIST1, ALX4, HES5, CDKN2B, RASSF1, SPHK1, NKX6-1, BMP7, TFAP2A, CD44, PAX5, ULBP1, ITGA4, ZFPM2, FOXC1, DKK1, ZIC1, CITED1, PAX8, LMX1B, BMP4
Maxillofacial Abnormalities	2.12449e-09	<0.0001	39	13.6218	1372	ISL1, GSC, CYP1B1, DPF3, WLS, SLC32A1, TBX1, MYOD1, ETV5, PAX2, ALX1, PRKCE, BARX1, BNC1, DKK2, EPHA7, TBX5, NBL1, LOXL3, TWIST1, DLX3, SCRG1, ALX4, BHMT, PAX7, DRD4, BMP7, TFAP2A, PRKG2, CD44, SIX3, ZFPM2, FOXC1, DKK1, PAX8, LMX1B, HOXC4, IRF8, BMP4
Spinal Cord Injuries	9.41679e-06	<0.0001	39	18.8541	1899	LINGO1, ISL1, SLC17A7, CHL1, SLIT2, WLS, AHNAK, SLC32A1, MYOD1, SPON1, NRGN, CADM4, PRKCE, ROBO3, NR4A2, EPHA7, SOX3, VGF, PDE4D, ANKRD1, MT1F, KCNC1, HES5, SPHK1, NOS1, PAX7, KCNA2, NKX6-1, ASIC2, BMP7, CD44, PAX5, ITGA4, DKK1, NR4A3, LMX1B, IRF8, BMP4, NGEF
Bone Diseases, Metabolic	0.000229708	<0.0001	39	21.8128	2197	WNT2B, SYNM, CYP1B1, WLS, COL12A1, BMP1, MYOD1, BMI1, IRAK3, MECOM, DLK1, DOK1, DKK2, NR4A2, EPHA7, NBL1, HTRA1, PSTPIP2, SOX3, LOXL3, PAG1, TWIST1, PDE4D, NFKB2, HES5, BHMT, PAX7, ASIC2, BMP7, TFAP2A, PRKG2, CD44, PAX5, ITGA4, ZNF467, DKK1, NFIC, IRF8, BMP4
Leukoencephalopathies	0.0030105	0.001	38	24.146	2432	LINGO1, SYNM, SLC17A7, BMI1, NRGN, NKX6-2, IRAK3, ETV5, DLK1, PLEC, SYT1, PCDH19, NR4A2, HTRA1, REEP1, TWIST1, PDE4D, NFKB2, KCNC1, BACH2, SPHK1, BHMT, NOS1, BEAN1, KCNA2, SLC1A4, BMP7, TFAP2A, CD44, PAX5, ITGA4, FOXC1, PAX8, SLC9A3, NR4A3, NAT8L, IRF8, BMP4
Pharyngeal Neoplasms	0.00272473	0.004	38	24.007	2418	WNT2B, ARHGAP6, SLIT2, CYP1B1, AHNAK, PCDH8, BMP1, PPP2R2C, BMI1, MECOM, DLK1, DKK2, PLAGL1, NR4A2, NBL1, NDRG1, LOXL3, CYP26A1, CDH13, TWIST1, NFKB2, BACH2, CDKN2B, RASSF1, SPHK1, BHMT, NOL3, TFAP2A, CD44, PAX5, ULBP1, ITGA4, SIX3, FOXC1, DKK1, PAX8, NR4A3, IRF8
Mammary Neoplasms, Animal	0.00568713	0.004	38	25.0793	2526	ISL1, IRX2, SLIT2, CYP1B1, WLS, ELF4, MYOD1, BMI1, ETV5, SRCIN1, PRKCE, DLK1, DKK2, TBX5, HTRA1, NDRG1, APC2, SHC2, CDH13, TWIST1, ANKRD1, NFKB2, ALX4, CDKN2B, RASSF1, SPHK1, NOS1, NOL3, PAX7, BMP7, TFAP2A, CD44, ITGA4, FOXC1, DKK1, NFIC, IRF8, BMP4
Spinal Diseases	0.00419584	0.005	38	24.6226	2480	IMMP2L, IRX2, CHL1, CYP1B1, SLC32A1, MYOD1, FAM81A, MECOM, PRKCE, DCHS2, ZIC4, PLEC, ONECUT2, SYT1, ROBO3, DKK2, NR4A2, NBL1, HTRA1, LOXL3, CYP26A1, CDH13, TWIST1, HES5, CDKN2B, SPHK1, NOS1, PAX7, ASIC2, BMP7, TFAP2A, CD44, ITGA4, FOXC1, DKK1, ZIC1, LMX1B, BMP4
Alcohol-Related Disorders	0.00554166	0.006	38	25.0396	2522	LINGO1, GSC, SLC17A7, CYP1B1, DPF3, OCA2, MYOD1, NRGN, LMO1, IRAK3, PRKCE, PDE10A, DLK1, SLITRK2, SYT1, DKK2, NR4A2, NBL1, RGS20, CDH13, TWIST1, DLX3, KCNC1, CBLN2, SPHK1, BHMT, NOS1, PAX7, DRD4, ASIC2, BMP7, TFAP2A, PRKG2, CPLX1, CD44, RFX4, DKK1, BMP4
Jaw Abnormalities	4.46154e-09	<0.0001	38	13.3836	1348	ISL1, GSC, CYP1B1, DPF3, WLS, SLC32A1, TBX1, MYOD1, ETV5, PAX2, ALX1, PRKCE, BARX1, BNC1, DKK2, EPHA7, TBX5, NBL1, LOXL3, TWIST1, DLX3, SCRG1, ALX4, BHMT, PAX7, DRD4, BMP7, TFAP2A, PRKG2, CD44, SIX3, ZFPM2, DKK1, PAX8, LMX1B, HOXC4, IRF8, BMP4
Tooth Diseases	1.21486e-06	<0.0001	38	16.6302	1675	ISL1, GSC, SLC17A7, ARHGAP6, SLIT2, DPF3, TBX1, BMP1, MYOD1, SPON1, PAX2, BARX1, DKK2, NR4A2, EPHA7, TBX5, NBL1, HTRA1, SOX3, TWIST1, DLX3, ALX4, HES5, NOS1, PAX7, DRD4, ASIC2, BMP7, TFAP2A, CD44, PAX5, ITGA4, SIX3, FOXC1, DKK1, ZIC1, BMP4, KCP
Spinal Cord Injuries	1.10521e-05	<0.0001	38	18.2684	1840	LINGO1, ISL1, SLC17A7, CHL1, SLIT2, WLS, AHNAK, SLC32A1, MYOD1, SPON1, NRGN, CADM4, ROBO3, NR4A2, EPHA7, SOX3, VGF, PDE4D, ANKRD1, MT1F, KCNC1, HES5, SPHK1, NOS1, PAX7, KCNA2, NKX6-1, ASIC2, BMP7, CD44, PAX5, ITGA4, DKK1, NR4A3, LMX1B, IRF8, BMP4, NGEF
Spinal Cord Injuries	1.11893e-05	<0.0001	38	18.2783	1841	LINGO1, ISL1, SLC17A7, CHL1, SLIT2, WLS, AHNAK, SLC32A1, MYOD1, SPON1, NRGN, CADM4, ROBO3, NR4A2, EPHA7, SOX3, VGF, PDE4D, ANKRD1, MT1F, KCNC1, HES5, SPHK1, NOS1, PAX7, KCNA2, NKX6-1, ASIC2, BMP7, CD44, PAX5, ITGA4, DKK1, NR4A3, LMX1B, IRF8, BMP4, NGEF
Uveal Diseases	0.00109771	0.003	37	22.0213	2218	VASH1, ISL1, SLC17A7, ARHGAP6, SLIT2, CYP1B1, OCA2, BMP1, NRGN, IRAK3, PAX2, PRKCE, DLK1, SYT1, EPHA7, HTRA1, CDH13, TWIST1, NFKB2, BACH2, ALX4, HES5, CDKN2B, RASSF1, NOS1, PAX7, BMP7, CPLX1, CD44, PAX5, ITGA4, FOXC1, DKK1, CITED1, NFIC, IRF8, BMP4
Cleft Palate	2.55937e-10	<0.0001	37	11.517	1160	ISL1, GSC, CYP1B1, DPF3, WLS, SLC32A1, TBX1, MYOD1, ETV5, PAX2, ALX1, PRKCE, BARX1, BNC1, DKK2, EPHA7, TBX5, NBL1, LOXL3, TWIST1, DLX3, ALX4, BHMT, PAX7, DRD4, BMP7, TFAP2A, PRKG2, CD44, SIX3, ZFPM2, DKK1, PAX8, LMX1B, HOXC4, IRF8, BMP4
Mouth Abnormalities	6.09593e-09	<0.0001	37	12.9368	1303	ISL1, GSC, CYP1B1, DPF3, WLS, SLC32A1, TBX1, MYOD1, ETV5, PAX2, ALX1, PRKCE, BARX1, BNC1, DKK2, EPHA7, TBX5, NBL1, LOXL3, TWIST1, DLX3, ALX4, BHMT, PAX7, DRD4, BMP7, TFAP2A, PRKG2, CD44, SIX3, ZFPM2, DKK1, PAX8, LMX1B, HOXC4, IRF8, BMP4
Carotid Artery Diseases	3.33722e-05	<0.0001	37	18.4669	1860	LINGO1, WNT2B, GSC, SYNM, SLC17A7, SLIT2, CYP1B1, WLS, NAV2, SLC32A1, MYOD1, ETV5, PAX2, PRKCE, DLK1, DOK1, PLEC, NR4A2, NBL1, CDH13, TWIST1, PDE4D, NFKB2, CDKN2B, SPHK1, NOS1, SNTA1, TFAP2A, CD44, ITGA4, SIX3, FOXC1, DKK1, NR4A3, NFIC, IRF8, BMP4
Neoplasms, Cystic, Mucinous, and Serous	0.00420697	0.003	36	22.9744	2314	VASH1, ZFHX3, SLIT2, LIMS2, COL12A1, MYOD1, SPON1, ETV5, PAX2, MECOM, DLK1, PLEC, NR4A2, NBL1, HTRA1, NDRG1, CDH13, TWIST1, NFIX, BACH2, ZNF703, HES5, CDKN2B, RASSF1, SPHK1, NOS1, ADGRB1, FUT9, BMP7, CD44, PAX5, ITGA4, DKK1, PAX8, NAT8L, BMP4
Motor Neuron Disease	0.00362717	0.004	36	22.766	2293	NRN1, DNER, WNT2B, ISL1, SYNM, SLC17A7, FAM107A, FGF17, SLC32A1, MYOD1, PRKCE, PLEC, SYT1, DKK2, HTRA1, NDRG1, SGPP2, VGF, REEP1, ANKRD1, KCNC1, CDKN2B, SORCS3, SPHK1, NOS1, NOL3, PAX7, GDPD5, DRD4, KCNA2, NKX6-1, SLC1A4, BMP7, CD44, DKK1, BMP4
Neural Tube Defects	1.19754e-08	<0.0001	36	12.6687	1276	LINGO1, WNT2B, ISL1, WLS, BMP1, PAX2, ALX1, PRKCE, BARX1, ZIC4, PLAGL1, EPHA7, NBL1, SOX3, CYP26A1, TWIST1, NFIX, ALX4, SPHK1, BHMT, NOS1, NOL3, PAX7, GBX2, NKX6-1, TFAP2A, CD44, PAX5, SIX3, ZFPM2, FOXC1, DKK1, ZIC1, PAX8, BMP4, NR2F2
Pituitary Diseases	0.000358699	<0.0001	36	19.9761	2012	ISL1, ZFHX3, SLC17A7, CYP1B1, SLC32A1, TBX1, ETV5, MECOM, PRKCE, NDRG4, DLK1, SYT1, PLAGL1, NR4A2, SOX3, CDH13, TWIST1, NFKB2, ASTN2, CDKN2B, RASSF1, NOS1, PAX7, DRD4, TFAP2A, CD44, PAX5, ITGA4, SIX3, FOXC1, DKK1, ZIC1, PAX8, SLC9A3, NR4A3, BMP4
Urogenital Abnormalities	0.000375968	<0.0001	36	20.0257	2017	IMMP2L, ISL1, SYNM, SLIT2, CYP1B1, WLS, FGF17, MYOD1, ETV5, PAX2, DLK1, PLAGL1, PCDH19, NR4A2, EPHA7, SOX3, CYP26A1, TWIST1, DMRT3, ALX4, HES5, RASSF1, NOS1, PAX7, BMP7, TFAP2A, CD44, ITGA4, SIX3, ZFPM2, DKK1, PAX8, SLC9A3, LMX1B, BMP4, NR2F2
Urogenital Abnormalities	0.000397782	<0.0001	36	20.0853	2023	IMMP2L, ISL1, SYNM, SLIT2, CYP1B1, WLS, FGF17, MYOD1, ETV5, PAX2, DLK1, PLAGL1, PCDH19, NR4A2, EPHA7, SOX3, CYP26A1, TWIST1, DMRT3, ALX4, HES5, RASSF1, NOS1, PAX7, BMP7, TFAP2A, CD44, ITGA4, SIX3, ZFPM2, DKK1, PAX8, SLC9A3, LMX1B, BMP4, NR2F2
Brain Injuries	0.0010544	0.001	35	20.3931	2054	IMMP2L, LINGO1, ISL1, GSC, SLC17A7, SLIT2, OCA2, SLC32A1, NRGN, LMO1, PRKCE, PDE10A, PLEC, SYT1, CPEB1, NR4A2, NBL1, TWIST1, PDE4D, NFKB2, KCNC1, ALX4, HES5, SPHK1, NOS1, DRD4, BMP7, CPLX1, CD44, DKK1, COLEC12, NAT8L, NFIC, BMP4, NGEF
Brain Injuries	0.00107251	0.001	35	20.4129	2056	IMMP2L, LINGO1, ISL1, GSC, SLC17A7, SLIT2, OCA2, SLC32A1, NRGN, LMO1, PRKCE, PDE10A, PLEC, SYT1, CPEB1, NR4A2, NBL1, TWIST1, PDE4D, NFKB2, KCNC1, ALX4, HES5, SPHK1, NOS1, DRD4, BMP7, CPLX1, CD44, DKK1, COLEC12, NAT8L, NFIC, BMP4, NGEF
Hypothalamic Diseases	0.00108167	0.001	35	20.4228	2057	ISL1, ZFHX3, SLC17A7, CYP1B1, SLC32A1, ETV5, PAX2, MECOM, PRKCE, NDRG4, DLK1, SYT1, PLAGL1, NR4A2, SOX3, CDH13, TWIST1, NFKB2, ASTN2, CDKN2B, RASSF1, NOS1, PAX7, DRD4, TFAP2A, CD44, PAX5, ITGA4, SIX3, FOXC1, DKK1, PAX8, NR4A3, NFIC, BMP4
Eye Diseases, Hereditary	0.00261933	0.004	35	21.515	2167	WNT2B, ISL1, IRX2, SLC17A7, ARHGAP6, CYP1B1, OCA2, BOK, PAX2, PRKCE, DLK1, PLEC, DKK2, PCDH19, TBX5, HTRA1, REEP1, KCNC1, ALX4, HES5, NOS1, PAX7, GBX2, SLC1A4, CD44, TTPA, PAX5, ITGA4, FOXC1, DKK1, ZIC1, TMOD1, ADAMTS17, BMP4, NR2F2
Fetal Growth Retardation	1.69289e-05	<0.0001	35	16.4812	1660	ISL1, WLS, FGF17, MYOD1, ETV5, PAX2, PRKCE, NDRG4, DLK1, PLEC, PLAGL1, TBX5, HTRA1, NDRG1, CDH13, TWIST1, DLX3, ASTN2, RASSF1, SPHK1, BHMT, NOS1, PAX7, DRD4, SLC1A4, TFAP2A, CD44, PAX5, ZFPM2, DKK1, CITED1, SLC9A3, LMX1B, BMP4, NR2F2
Neoplasms, Muscle Tissue	0.000792061	<0.0001	35	20.0654	2021	DNER, ISL1, CYP1B1, NAV2, BMP1, MYOD1, PAX2, MECOM, PRKCE, NDRG4, DLK1, PLAGL1, NR4A2, TBX5, CYP26A1, CDH13, TWIST1, ANKRD1, HES5, CDKN2B, RASSF1, SPHK1, PAX7, TFAP2A, CD44, PAX5, ITGA4, DKK1, ARHGEF25, ADGRA2, PAX8, NR4A3, NFIC, BMP4, NR2F2
Peritoneal Diseases	0.000643513	0.001	34	19.0626	1920	VASH1, SLIT2, CYP1B1, PCDH8, BMP1, MYOD1, SPON1, IRAK3, ETV5, PAX2, DLK1, NBL1, HTRA1, NDRG1, SHC2, TWIST1, NFKB2, HES5, CDKN2B, RASSF1, SPHK1, NOS1, ADGRB1, ASIC2, BMP7, TFAP2A, CD44, PAX5, ITGA4, DKK1, PAX8, NFIC, IRF8, BMP4
Brain Infarction	0.00246126	0.001	34	20.6313	2078	IMMP2L, LINGO1, ISL1, ZFHX3, SLC17A7, SLIT2, SLC32A1, NRGN, IL1RAPL2, PAX2, PRKCE, PDE10A, ROBO3, NR4A2, NBL1, HTRA1, VGF, TWIST1, PDE4D, KCNC1, HES5, SPHK1, NOS1, ADGRB1, KCNA2, BMP7, CD44, ITGA4, FOXC1, DKK1, ADGRA2, NFIC, IRF8, BMP4
Brain Infarction	0.00266004	0.001	34	20.7306	2088	IMMP2L, LINGO1, ISL1, ZFHX3, SLC17A7, SLIT2, SLC32A1, NRGN, IL1RAPL2, PAX2, PRKCE, PDE10A, ROBO3, NR4A2, NBL1, HTRA1, VGF, TWIST1, PDE4D, KCNC1, HES5, SPHK1, NOS1, ADGRB1, KCNA2, BMP7, CD44, ITGA4, FOXC1, DKK1, ADGRA2, NFIC, IRF8, BMP4
Salivary Gland Diseases	0.00339213	0.001	34	21.0483	2120	ZFHX3, SLIT2, CYP1B1, BMP1, MYOD1, PPP2R2C, DGKQ, PAX2, PRKCE, DLK1, PLAGL1, NR4A2, TWIST1, HES5, FBLN7, CDKN2B, RASSF1, SPHK1, NOS1, DRD4, GBX2, BMP7, TFAP2A, PRKG2, CD44, PAX5, ITGA4, FOXC1, DKK1, PAX8, NR4A3, IRF8, BMP4, NR2F2
Adrenal Gland Neoplasms	1.61667e-05	<0.0001	34	15.7465	1586	ISL1, CYP1B1, AHNAK, NRGN, PAX2, PRKCE, NDRG4, DLK1, PLEC, PLAGL1, NR4A2, EPHA7, VGF, TWIST1, ANKRD1, KCNC1, HES5, CDKN2B, RASSF1, SPHK1, NOS1, PAX7, KCNA2, BMP7, TFAP2A, CD44, PAX5, ZFPM2, ZIC1, CITED1, PAX8, NFIC, BMP4, NR2F2
Urogenital Abnormalities	0.000206644	<0.0001	34	17.9109	1804	IMMP2L, ISL1, SYNM, SLIT2, CYP1B1, WLS, FGF17, MYOD1, ETV5, PAX2, DLK1, PLAGL1, PCDH19, NR4A2, EPHA7, SOX3, CYP26A1, TWIST1, DMRT3, ALX4, HES5, RASSF1, NOS1, BMP7, TFAP2A, CD44, SIX3, ZFPM2, DKK1, PAX8, SLC9A3, LMX1B, BMP4, NR2F2
Biliary Tract Neoplasms	0.000570277	<0.0001	34	18.9336	1907	VASH1, ISL1, SYNM, SLIT2, CYP1B1, WLS, MYOD1, BMI1, MECOM, PRKCE, DLK1, DKK2, NR4A2, EPHA7, TBX5, NBL1, HTRA1, NDRG1, SHC2, CDH13, TWIST1, ANKRD1, CNRIP1, HES5, CDKN2B, RASSF1, SPHK1, BMP7, TFAP2A, CD44, ULBP1, ITGA4, DKK1, BMP4
Muscular Disorders, Atrophic	0.000631755	<0.0001	34	19.0428	1918	ISL1, SYNM, LIMS2, COL12A1, AHNAK, SLC32A1, TBX1, MYOD1, SPON1, PAX2, MECOM, DLK1, PLEC, HTRA1, NDRG1, SHC2, SLITRK1, TWIST1, ANKRD1, NFIX, ASTN2, SPHK1, NOS1, NOL3, PAX7, SNTA1, BMP7, CD44, PAX5, ITGA4, DKK1, TMOD1, BMP4, NR2F2
Nasopharyngeal Neoplasms	0.00222445	0.005	33	19.708	1985	WNT2B, ARHGAP6, SLIT2, CYP1B1, PCDH8, BMP1, PPP2R2C, BMI1, MECOM, DKK2, PLAGL1, NR4A2, NBL1, NDRG1, CDH13, TWIST1, NFKB2, BACH2, CDKN2B, RASSF1, SPHK1, NOL3, TFAP2A, CD44, PAX5, ULBP1, ITGA4, SIX3, FOXC1, DKK1, PAX8, NR4A3, IRF8
Nasopharyngeal Diseases	0.00288986	0.006	33	20.0356	2018	WNT2B, ARHGAP6, SLIT2, CYP1B1, PCDH8, BMP1, PPP2R2C, BMI1, MECOM, DKK2, PLAGL1, NR4A2, NBL1, NDRG1, CDH13, TWIST1, NFKB2, BACH2, CDKN2B, RASSF1, SPHK1, NOL3, TFAP2A, CD44, PAX5, ULBP1, ITGA4, SIX3, FOXC1, DKK1, PAX8, NR4A3, IRF8
Medulloblastoma	8.33693e-07	<0.0001	33	13.0956	1319	ISL1, SLIT2, CYP1B1, MYOD1, PPP2R2C, BMI1, PAX2, PRKCE, ZIC4, DKK2, PLAGL1, EPHA7, SOX3, APC2, TWIST1, PDE4D, ALX4, HES5, CDKN2B, RASSF1, SPHK1, ADGRB1, PAX7, DRD4, BMP7, TFAP2A, CD44, PAX5, DKK1, ZIC1, PAX8, BMP4, NR2F2
Eye Neoplasms	0.000195354	<0.0001	33	17.1167	1724	SLC17A7, OCA2, EBF3, PCDH8, TBX1, BMP1, MYOD1, BMI1, NRGN, PAX2, PRKCE, NDRG1, APC2, CYP26A1, CDH13, TWIST1, NFKB2, HES5, CDKN2B, RASSF1, DRD4, BMP7, TFAP2A, SLC6A15, CD44, PAX5, ITGA4, FOXC1, CITED1, PAX8, NFIC, IRF8, BMP4
Ataxia	0.000226632	<0.0001	33	17.2557	1738	IMMP2L, VASH1, DNER, LINGO1, SLC17A7, ARHGAP6, OCA2, EBF3, NAV2, SLC32A1, MYOD1, NRGN, NKX6-2, ZNF536, ZIC4, SYT1, CBLN1, VGF, TWIST1, KCNC1, SPHK1, NOS1, BEAN1, GBX2, KCNA2, SLC1A4, CPLX1, CD44, TTPA, FOXC1, ZIC1, COLEC12, PAX8
Eye Neoplasms	0.000265066	<0.0001	33	17.4046	1753	SLC17A7, OCA2, EBF3, PCDH8, TBX1, BMP1, MYOD1, BMI1, NRGN, PAX2, PRKCE, NDRG1, APC2, CYP26A1, CDH13, TWIST1, NFKB2, HES5, CDKN2B, RASSF1, DRD4, BMP7, TFAP2A, SLC6A15, CD44, PAX5, ITGA4, FOXC1, CITED1, PAX8, NFIC, IRF8, BMP4
Muscular Dystrophies	0.000644544	<0.0001	33	18.2981	1843	ISL1, SYNM, LIMS2, COL12A1, AHNAK, SLC32A1, TBX1, MYOD1, SPON1, PAX2, MECOM, DLK1, PLEC, HTRA1, NDRG1, SHC2, SLITRK1, TWIST1, ANKRD1, NFIX, ASTN2, SPHK1, NOS1, NOL3, PAX7, SNTA1, BMP7, CD44, PAX5, ITGA4, TMOD1, BMP4, NR2F2
Muscular Dystrophies	0.000755378	<0.0001	33	18.4669	1860	ISL1, SYNM, LIMS2, COL12A1, AHNAK, SLC32A1, TBX1, MYOD1, SPON1, PAX2, MECOM, DLK1, PLEC, HTRA1, NDRG1, SHC2, SLITRK1, TWIST1, ANKRD1, NFIX, ASTN2, SPHK1, NOS1, NOL3, PAX7, SNTA1, BMP7, CD44, PAX5, ITGA4, TMOD1, BMP4, NR2F2
Pituitary Diseases	0.000992091	<0.0001	33	18.7648	1890	ISL1, ZFHX3, SLC17A7, CYP1B1, SLC32A1, ETV5, MECOM, PRKCE, NDRG4, DLK1, SYT1, PLAGL1, NR4A2, SOX3, CDH13, TWIST1, NFKB2, ASTN2, CDKN2B, RASSF1, NOS1, PAX7, DRD4, TFAP2A, CD44, PAX5, ITGA4, SIX3, FOXC1, DKK1, PAX8, NR4A3, BMP4
Corneal Diseases	0.00186168	0.001	32	18.7052	1884	IMMP2L, VASH1, DMBX1, IRX2, SLIT2, CYP1B1, OCA2, BMP1, BOK, PAX2, DLK1, DOK1, PLEC, DKK2, EPHA7, NBL1, HTRA1, TWIST1, HES5, ADGRB1, BMP7, TFAP2A, CD44, ITGA4, SIX3, FOXC1, DKK1, TMOD1, COLEC12, LMX1B, NFIC, BMP4
Bone Resorption	0.00374814	0.003	32	19.569	1971	SLC17A7, CYP1B1, WLS, BMP1, SPON1, ETV5, PRKCE, ST8SIA1, DLK1, DOK1, SYT1, DKK2, NR4A2, PSTPIP2, PAG1, TWIST1, NFKB2, DLX3, HES5, SPHK1, NOS1, BMP7, CD44, TTPA, PAX5, ITGA4, DKK1, ARHGEF25, NFIC, IRF8, BMP4, NGEF
Nose Diseases	0.00528611	0.004	32	20.0257	2017	WNT2B, ISL1, SLIT2, SPAG6, CYP1B1, AHNAK, BMP1, MYOD1, PAX2, DLK1, PLEC, NBL1, REEP1, CDH13, TWIST1, PDE4D, HES5, CDKN2B, RASSF1, NOS1, PAX7, BMP7, TFAP2A, CD44, PAX5, ITGA4, SIX3, ARHGEF25, PAX8, SLC9A3, BMP4, NR2F2
TDP-43 Proteinopathies	0.00742787	0.009	32	20.5023	2065	DNER, WNT2B, ISL1, SYNM, SLC17A7, FGF17, SLC32A1, MYOD1, NRGN, PRKCE, PLEC, SYT1, DKK2, HTRA1, SGPP2, VGF, ANKRD1, CDKN2B, SORCS3, SPHK1, NOS1, NOL3, PAX7, GDPD5, DRD4, KCNA2, NKX6-1, SLC1A4, BMP7, CD44, DKK1, BMP4
Cholangiocarcinoma	5.03979e-05	<0.0001	32	15.2303	1534	VASH1, SYNM, SLIT2, CYP1B1, WLS, BMI1, MECOM, ALX1, DLK1, DKK2, NR4A2, TBX5, NDRG1, SHC2, CDH13, TWIST1, ANKRD1, CNRIP1, EPHA10, HES5, CDKN2B, RASSF1, SPHK1, BHMT, BMP7, TFAP2A, CD44, ULBP1, ITGA4, FOXC1, DKK1, BMP4
Cerebral Infarction	0.00250744	<0.0001	32	19.0626	1920	LINGO1, ISL1, ZFHX3, SLC17A7, SLIT2, SLC32A1, NRGN, IL1RAPL2, PAX2, PRKCE, PDE10A, NR4A2, NBL1, HTRA1, VGF, TWIST1, PDE4D, KCNC1, HES5, SPHK1, NOS1, ADGRB1, KCNA2, BMP7, CD44, ITGA4, FOXC1, DKK1, ADGRA2, NFIC, IRF8, BMP4
Heart Valve Diseases	0.00623321	0.002	31	19.4399	1958	ISL1, GSC, SYNM, RGS3, SLIT2, AHNAK, PAX2, PRKCE, DLK1, PLEC, TBX5, NBL1, CDH13, TWIST1, PDE4D, ANKRD1, KCNC1, CDKN2B, BHMT, NOS1, KCNA2, BMP7, TFAP2A, CD44, PAX5, ZFPM2, FOXC1, DKK1, IRF8, BMP4, NR2F2
Osteoporosis	0.00311171	0.004	31	18.5364	1867	WNT2B, CYP1B1, WLS, COL12A1, BMP1, MYOD1, BMI1, IRAK3, MECOM, DLK1, DKK2, NR4A2, EPHA7, HTRA1, SOX3, LOXL3, PAG1, TWIST1, PDE4D, NFKB2, BHMT, ASIC2, BMP7, TFAP2A, CD44, PAX5, ZNF467, DKK1, NFIC, IRF8, BMP4
Amyotrophic Lateral Sclerosis	0.00388301	0.008	31	18.8144	1895	DNER, WNT2B, ISL1, SYNM, SLC17A7, FGF17, SLC32A1, MYOD1, PRKCE, PLEC, SYT1, DKK2, HTRA1, SGPP2, VGF, ANKRD1, CDKN2B, SORCS3, SPHK1, NOS1, NOL3, PAX7, GDPD5, DRD4, KCNA2, NKX6-1, SLC1A4, BMP7, CD44, DKK1, BMP4
Calcium Metabolism Disorders	0.0041954	0.008	31	18.9137	1905	RGS3, CYP1B1, TBX1, BMP1, MYOD1, STXBP6, FAM81A, PRKCE, DLK1, PLEC, NR4A2, NBL1, VGF, TWIST1, PDE4D, CDKN2B, SPHK1, DACT3, NOS1, BMP7, TFAP2A, CD44, PAX5, ITGA4, SIX3, FOXC1, DKK1, PAX8, SLC9A3, NFIC, BMP4
Malformations of Cortical Development, Group I	0.000131604	<0.0001	31	15.3097	1542	VASH1, LINGO1, OCA2, PCDH8, SLC32A1, IL1RAPL2, ZNF536, ALX1, DLK1, ZIC4, SYT1, CBLN1, REEP1, TWIST1, NFIX, SPHK1, NOS1, PAX7, SNTA1, SLC1A4, TFAP2A, CD44, PAX5, SIX3, ZFPM2, FOXC1, ZIC1, PAX8, LMX1B, NFIC, BMP4
Squamous Cell Carcinoma of Head and Neck	0.00085311	0.001	30	16.3125	1643	ZFHX3, SLIT2, CYP1B1, MYOD1, PRKCE, DLK1, BNC1, ZIC4, PLEC, NR4A2, NDRG1, DOCK10, CDH13, TWIST1, MAMDC2, CDKN2B, RASSF1, SPHK1, BHMT, GBX2, CD44, PAX5, ITGA4, DKK1, ZIC1, PAX8, NR4A3, LMX1B, BMP4, NR2F2
Melanoma, Experimental	0.00788914	0.008	30	18.9534	1909	SLIT2, CYP1B1, WLS, AHNAK, MYOD1, BOK, PRKCE, ST8SIA1, LMO2, NR4A2, HTRA1, CYP26A1, SHC2, TWIST1, BACH2, CDKN2B, SPHK1, NOS1, PAX7, BMP7, TFAP2A, CD44, ULBP1, ITGA4, DKK1, CITED1, ADGRA2, NR4A3, IRF8, BMP4
Trisomy	2.05706e-07	<0.0001	30	10.4944	1057	NRN1, LINGO1, SYNM, OCA2, PCDH8, TBX1, MYOD1, PAX2, MECOM, DLK1, TBX5, HTRA1, SOX3, CBLN1, DOCK10, TWIST1, ANKRD1, NFKB2, CDKN2B, RASSF1, PRKG2, CD44, PAX5, ITGA4, SIX3, ZFPM2, FOXC1, PAX8, NR4A3, BMP4
Dwarfism	6.42242e-06	<0.0001	30	12.4106	1250	ISL1, GSC, DMBX1, SLC17A7, CYP1B1, OCA2, FGF17, TBX1, NRGN, IRAK3, PAX2, PRKCE, NDRG4, DLK1, TBX5, NDRG1, SOX3, TWIST1, NFIX, NOS1, PAX7, NKX6-1, PRKG2, CD44, SIX3, DKK1, ADAMTS17, PAX8, LMX1B, BMP4
Hernia	8.49016e-06	<0.0001	30	12.5893	1268	GSC, SLIT2, SLC32A1, TBX1, BMP1, MYOD1, ALX1, DLK1, TBX5, NBL1, HTRA1, CYP26A1, TWIST1, ALX4, HES5, SPHK1, BHMT, NOS1, PAX7, KCNA2, BMP7, TFAP2A, CD44, ITGA4, ZFPM2, FOXC1, PAX8, SLC9A3, BMP4, NR2F2
Hypothyroidism	1.45634e-05	<0.0001	30	12.9467	1304	ISL1, SLC17A7, TBX1, MYOD1, BOK, NRGN, ETV5, PAX2, PRKCE, PDE10A, DLK1, SYT1, ROBO3, NR4A2, NBL1, SOX3, CYP26A1, NFIX, HES5, CDH22, BHMT, NOS1, KCNA2, NKX6-1, CD44, DKK1, PAX8, SLC9A3, NR4A3, LMX1B
Neurocutaneous Syndromes	0.00079226	0.002	29	15.4884	1560	LINGO1, CHL1, SLIT2, CYP1B1, SLC32A1, TBX1, NRGN, PAX2, ZNF536, PRKCE, DLK1, SYT1, PLAGL1, CYP26A1, CDH13, TWIST1, HES5, CDKN2B, RASSF1, SPHK1, ASIC2, BMP7, TFAP2A, CD44, DKK1, PAX8, LMX1B, NFIC, BMP4
Glaucoma	0.00423629	0.002	29	17.3351	1746	NRN1, LINGO1, ISL1, GSC, CYP1B1, OCA2, WLS, DGKQ, PAX2, LINC00461, HTRA1, CYP26A1, TWIST1, FBLN7, CDKN2B, NOS1, BMP7, CD44, TTPA, ITGA4, SIX3, FOXC1, DKK1, TMOD1, ADAMTS17, LMX1B, NFIC, BMP4, NR2F2
Hypertension, Pulmonary	0.00566451	0.003	29	17.7024	1783	VASH1, ISL1, CYP1B1, BMP1, MYOD1, PRKCE, PDE10A, NR4A2, NBL1, LOXL3, SHC2, TWIST1, KCNC1, HES5, CBLN2, RASSF1, SPHK1, NOS1, NOL3, KCNA2, BMP7, TFAP2A, CD44, PAX5, ITGA4, FOXC1, DKK1, IRF8, BMP4
Ocular Hypertension	0.00669155	0.003	29	17.9209	1805	NRN1, LINGO1, ISL1, GSC, CYP1B1, OCA2, WLS, DGKQ, PAX2, LINC00461, HTRA1, CYP26A1, TWIST1, FBLN7, CDKN2B, NOS1, BMP7, CD44, TTPA, ITGA4, SIX3, FOXC1, DKK1, TMOD1, ADAMTS17, LMX1B, NFIC, BMP4, NR2F2
Skin Abnormalities	0.0046986	0.005	29	17.4642	1759	SYNM, ARHGAP6, CYP1B1, WLS, COL12A1, BMP1, MYOD1, PAX2, PRKCE, PLEC, PLAGL1, TBX5, CYP26A1, SHC2, TWIST1, NFKB2, DLX3, ALX4, HES5, SLC1A4, TFAP2A, PAX5, SIX3, DKK1, ADAMTS17, COLEC12, PAX8, IRF8, BMP4
Nervous System Autoimmune Disease, Experimental	0.00679218	0.006	29	17.9407	1807	LINGO1, SLC17A7, MYOD1, BMI1, IRAK3, ETV5, DLK1, SYT1, NR4A2, TWIST1, PDE4D, NFKB2, KCNC1, BACH2, SPHK1, BHMT, NOS1, PAX7, KCNA2, SNTA1, SLC1A4, BMP7, CD44, PAX5, ITGA4, SLC9A3, NR4A3, IRF8, BMP4
Dysostoses	8.30834e-07	<0.0001	29	10.6036	1068	NRN1, GSC, OCA2, WLS, TBX1, MYOD1, ETV5, PAX2, MECOM, PRKCE, ZIC4, EPHA7, TBX5, NBL1, CYP26A1, TWIST1, PDE4D, ALX4, HES5, GBX2, BMP7, TFAP2A, ITGA4, SIX3, FOXC1, DKK1, ZIC1, LMX1B, BMP4
Dwarfism	1.06035e-06	<0.0001	29	10.7327	1081	ISL1, GSC, DMBX1, SLC17A7, CYP1B1, OCA2, FGF17, TBX1, NRGN, IRAK3, PAX2, PRKCE, NDRG4, DLK1, TBX5, NDRG1, SOX3, TWIST1, NFIX, NOS1, PAX7, NKX6-1, PRKG2, CD44, SIX3, DKK1, ADAMTS17, PAX8, LMX1B
Carcinoma, Small Cell	9.17441e-05	<0.0001	29	13.602	1370	SLC17A7, SLIT2, CYP1B1, WLS, AHNAK, MYOD1, SPON1, PAX2, PRKCE, DLK1, ZIC4, NR4A2, SOX3, VGF, CDH13, TWIST1, CDKN2B, RASSF1, NOS1, TFAP2A, CD44, PAX5, ITGA4, DKK1, ZIC1, PAX8, NR4A3, CPM, BMP4
Osteochondrodysplasias	0.000307304	<0.0001	29	14.6048	1471	ISL1, SLIT2, CYP1B1, COL12A1, NAV2, TBX1, BMP1, MECOM, ALX1, TBX5, HTRA1, PSTPIP2, SOX3, TWIST1, PDE4D, NFKB2, DLX3, ALX4, HES5, SPHK1, BMP7, CD44, PAX5, ITGA4, FOXC1, DKK1, NR4A3, IRF8, BMP4
Lens Diseases	0.00054036	0.001	28	14.3863	1449	DMBX1, SYNM, SLC17A7, CYP1B1, OCA2, HMX1, WLS, MYOD1, STXBP6, PAX2, PRKCE, NBL1, HTRA1, NDRG1, REEP1, TWIST1, DLX3, BHMT, PAX7, BMP7, TFAP2A, CD44, SIX3, FOXC1, DKK1, TMOD1, ADAMTS17, BMP4
Epileptic Syndromes	0.00476208	0.006	28	16.6897	1681	SLC17A7, SLIT2, CYP1B1, PCDH8, SLC32A1, NRGN, PRKCE, PLEC, SYT1, PCDH19, NR4A2, VGF, CDH13, TWIST1, KCNC1, EPHA10, HES5, MAMDC2, CDKN2B, SORCS3, NOS1, KCNA2, ASIC2, SLC1A4, TFAP2A, CPLX1, CD44, DKK1
Acute Kidney Injury	0.00558557	0.009	28	16.8883	1701	SLIT2, HMX1, TBX1, IRAK3, PAX2, PRKCE, DLK1, NR4A2, NBL1, TWIST1, PDE4D, NFKB2, HES5, SPHK1, NOS1, NOL3, BMP7, CD44, TTPA, PAX5, ITGA4, PAX8, SLC9A3, NR4A3, IRF8, BMP4, KCP, PHLDA3
Refractive Errors	1.91672e-09	<0.0001	28	7.48606	754	WNT2B, IRX2, SLIT2, CYP1B1, OCA2, PAX2, PDE10A, LINC00461, DKK2, NBL1, HTRA1, LOXL3, CYP26A1, TWIST1, NOS1, NOL3, DRD4, TFAP2A, CD44, ITGA4, ZFPM2, FOXC1, DKK1, ADAMTS17, LMX1B, NFIC, BMP4, NGEF
Lip Diseases	4.6133e-07	<0.0001	28	9.71003	978	ISL1, GSC, CYP1B1, DPF3, TBX1, ETV5, PAX2, BARX1, EPHA7, TBX5, NBL1, LOXL3, SGPP2, TWIST1, DLX3, ALX4, SPHK1, BHMT, PAX7, DRD4, BMP7, TFAP2A, PRKG2, CD44, SIX3, ZFPM2, IRF8, BMP4
Infratentorial Neoplasms	4.308e-06	<0.0001	28	10.8915	1097	ISL1, SLIT2, MYOD1, PPP2R2C, PAX2, MECOM, PRKCE, ZIC4, DKK2, EPHA7, SOX3, TWIST1, ALX4, HES5, CDKN2B, RASSF1, SPHK1, ADGRB1, PAX7, BMP7, CD44, PAX5, HES4, DKK1, ZIC1, PAX8, BMP4, NR2F2
Soft Tissue Neoplasms	1.1617e-05	<0.0001	28	11.4872	1157	DNER, ISL1, MYOD1, ALX1, SYT1, PLAGL1, NR4A2, TBX5, TWIST1, PDE4D, ANKRD1, CDKN2B, RASSF1, PAX7, BMP7, TFAP2A, CD44, PAX5, ITGA4, SIX3, DKK1, ARHGEF25, ADGRA2, PAX8, NR4A3, CPM, NFIC, BMP4
Dwarfism	1.96757e-05	<0.0001	28	11.8248	1191	ISL1, GSC, DMBX1, CYP1B1, OCA2, FGF17, TBX1, NRGN, IRAK3, PAX2, PRKCE, NDRG4, DLK1, PLAGL1, TBX5, NDRG1, SOX3, TWIST1, NFIX, NOS1, PAX7, NKX6-1, PRKG2, CD44, ADAMTS17, PAX8, LMX1B, BMP4
Hearing Loss, Sensorineural	0.000225151	<0.0001	28	13.6218	1372	ISL1, ZFHX3, SLC17A7, HMX3, TBX1, PAX2, PRKCE, DKK2, HTRA1, NDRG1, LOXL3, CBLN1, TWIST1, PDE4D, NFKB2, KCNC1, HES5, NOS1, GBX2, ASIC2, TFAP2A, PRKG2, ITGA4, SIX3, FOXC1, PAX8, SLC9A3, BMP4
Memory Disorders	0.000424463	<0.0001	28	14.1679	1427	LINGO1, GSC, SLC17A7, CHL1, CYP1B1, SLC32A1, SPON1, NRGN, PRKCE, PDE10A, ST8SIA1, SYT1, NR4A2, NBL1, VGF, PDE4D, KCNC1, NFIX, HES5, SPHK1, BHMT, NOS1, ADGRB1, DRD4, PRKG2, CPLX1, CD44, DKK1
Leukemia, T-Cell	0.00110445	<0.0001	28	15.0714	1518	ISL1, MYOD1, LMO1, ETV5, MECOM, PRKCE, DLK1, DOK1, LMO2, EPHA7, PAG1, CDH13, TWIST1, PDE4D, NFKB2, CDKN2B, SPHK1, NOS1, BMP7, TFAP2A, CD44, PAX5, ULBP1, ITGA4, NR4A3, LMX1B, HOXC4, IRF8
Fractures, Bone	0.000966834	0.002	27	14.1977	1430	WNT2B, GSC, WLS, NAV2, BMP1, MYOD1, MECOM, DCHS2, DLK1, ONECUT2, PSTPIP2, TWIST1, PDE4D, NOS1, ASIC2, SLC1A4, BMP7, TFAP2A, CD44, PAX5, ITGA4, ZFPM2, DKK1, ELFN2, LMX1B, HOXC4, BMP4
Adenocarcinoma, Papillary	0.00310947	0.003	27	15.409	1552	PROX1-AS1, CHL1, SLIT2, BMP1, ETV5, PAX2, PLEC, HTRA1, NDRG1, TWIST1, MT1F, CDKN2B, CPXM1, RASSF1, SPHK1, DACT3, BMP7, TFAP2A, CD44, PAX5, FOXC1, DKK1, ZIC1, CITED1, PAX8, BMP4, NGEF
Ataxia	2.0845e-05	<0.0001	27	11.2092	1129	IMMP2L, VASH1, DNER, LINGO1, SLC17A7, ARHGAP6, OCA2, EBF3, NAV2, SLC32A1, ZIC4, SYT1, CBLN1, VGF, KCNC1, NOS1, BEAN1, GBX2, KCNA2, SLC1A4, CPLX1, CD44, TTPA, FOXC1, ZIC1, COLEC12, PAX8
Salivary Gland Neoplasms	3.59801e-05	<0.0001	27	11.5667	1165	ZFHX3, SLIT2, CYP1B1, BMP1, MYOD1, PPP2R2C, PAX2, PRKCE, DLK1, PLAGL1, NR4A2, TWIST1, HES5, CDKN2B, RASSF1, SPHK1, GBX2, BMP7, TFAP2A, PRKG2, CD44, PAX5, FOXC1, PAX8, NR4A3, BMP4, NR2F2
Neoplasms, Multiple Primary	0.0008803	<0.0001	27	14.1083	1421	LINGO1, SLC32A1, MYOD1, PAX2, PRKCE, DLK1, DOK1, LMO2, SYT1, VGF, TWIST1, NFKB2, CDKN2B, RASSF1, SPHK1, ADGRB1, NOL3, PAX7, BMP7, TFAP2A, CD44, PAX5, DKK1, PAX8, LMX1B, NFIC, BMP4
Hyperthyroidism	0.000917885	<0.0001	27	14.1481	1425	ZFHX3, SLIT2, MYOD1, PRKCE, PDE10A, ST8SIA1, DCHS2, DLK1, KCNC1, BACH2, CPXM1, SPHK1, BHMT, NOS1, PAX7, DRD4, BMP7, CD44, ITGA4, DKK1, ZIC1, TMOD1, CITED1, PAX8, SLC9A3, IRF8, BMP4
Bile Duct Neoplasms	0.00235087	<0.0001	27	15.1012	1521	VASH1, SYNM, SLIT2, WLS, MYOD1, BMI1, MECOM, DLK1, DKK2, NR4A2, TBX5, NDRG1, SHC2, TWIST1, ANKRD1, CNRIP1, HES5, CDKN2B, RASSF1, SPHK1, BMP7, TFAP2A, CD44, ULBP1, ITGA4, DKK1, BMP4
Hypothalamic Neoplasms	0.00227416	0.001	26	14.3069	1441	ISL1, CYP1B1, SLC32A1, ETV5, PRKCE, NDRG4, DLK1, SYT1, PLAGL1, NR4A2, CDH13, TWIST1, ASTN2, CDKN2B, RASSF1, NOS1, PAX7, TFAP2A, CD44, PAX5, ITGA4, FOXC1, PAX8, NR4A3, NFIC, BMP4
Cataract	0.00142036	0.003	26	13.8303	1393	DMBX1, SYNM, CYP1B1, OCA2, HMX1, WLS, MYOD1, STXBP6, PAX2, PRKCE, NBL1, HTRA1, NDRG1, REEP1, TWIST1, DLX3, BHMT, PAX7, BMP7, TFAP2A, CD44, SIX3, FOXC1, DKK1, TMOD1, BMP4
Pituitary Neoplasms	0.00366369	0.003	26	14.8232	1493	ISL1, CYP1B1, SLC32A1, ETV5, PRKCE, NDRG4, DLK1, SYT1, PLAGL1, NR4A2, CDH13, TWIST1, ASTN2, CDKN2B, RASSF1, NOS1, PAX7, DRD4, TFAP2A, CD44, PAX5, ITGA4, FOXC1, PAX8, NR4A3, BMP4
Supratentorial Neoplasms	0.00356752	0.004	26	14.7934	1490	ISL1, CYP1B1, SLC32A1, ETV5, PRKCE, NDRG4, DLK1, SYT1, PLAGL1, NR4A2, CDH13, TWIST1, ASTN2, CDKN2B, RASSF1, NOS1, PAX7, TFAP2A, CD44, PAX5, ITGA4, FOXC1, PAX8, NR4A3, NFIC, BMP4
Polyps	0.00396547	0.004	26	14.9125	1502	WNT2B, CYP1B1, MYOD1, BMI1, PAX2, NDRG4, DKK2, NR4A2, EPHA7, HTRA1, CDH13, TWIST1, PDE4D, ALX4, RASSF1, NOS1, BMP7, TFAP2A, CD44, PAX5, ITGA4, DKK1, PAX8, SLC9A3, BMP4, NR2F2
Calcinosis	0.00566641	0.005	26	15.3295	1544	RGS3, CYP1B1, BMP1, MYOD1, STXBP6, FAM81A, PRKCE, DLK1, PLEC, NR4A2, NBL1, TWIST1, CDKN2B, SPHK1, DACT3, NOS1, BMP7, CD44, PAX5, SIX3, FOXC1, DKK1, PAX8, SLC9A3, NFIC, BMP4
Cleft Lip	8.0127e-08	<0.0001	26	7.8137	787	ISL1, GSC, CYP1B1, DPF3, TBX1, ETV5, PAX2, BARX1, EPHA7, TBX5, NBL1, LOXL3, TWIST1, DLX3, ALX4, BHMT, PAX7, DRD4, BMP7, TFAP2A, PRKG2, CD44, SIX3, ZFPM2, IRF8, BMP4
Learning Disabilities	1.63464e-06	<0.0001	26	9.15404	922	CHL1, SLIT2, OCA2, FGF17, SLC32A1, NRGN, PRKCE, PDE10A, NDRG4, ZIC4, SLITRK2, SYT1, NBL1, NDRG1, VGF, TWIST1, KCNC1, SPHK1, NOS1, ADGRB1, DRD4, ASIC2, CPLX1, CD44, DKK1, ZIC1
Cerebellar Neoplasms	6.47916e-06	<0.0001	26	9.87881	995	ISL1, SLIT2, MYOD1, PPP2R2C, PAX2, PRKCE, ZIC4, DKK2, EPHA7, SOX3, TWIST1, ALX4, HES5, CDKN2B, RASSF1, SPHK1, ADGRB1, PAX7, BMP7, CD44, PAX5, DKK1, ZIC1, PAX8, BMP4, NR2F2
Neoplasms, Basal Cell	0.00147149	0.001	25	13.1254	1322	WNT2B, ZFHX3, OCA2, TBX1, MYOD1, SRCIN1, LMO2, PLEC, PLAGL1, EPHA7, NDRG1, CYP26A1, CDH13, TWIST1, DLX3, CDKN2B, RASSF1, BMP7, TFAP2A, CD44, PAX5, FOXC1, DKK1, LMX1B, BMP4
Mental Retardation, X-Linked	0.00302272	0.004	25	13.8502	1395	SLC17A7, SLC32A1, IL1RAPL2, PDE10A, DLK1, SLITRK2, SYT1, CPEB1, PLAGL1, PCDH19, NR4A2, SOX3, TWIST1, PDE4D, RASSF1, SPHK1, NOS1, KCNA2, ASIC2, TFAP2A, CD44, TTPA, ZFPM2, BMP4, NR2F2
Mental Retardation, X-Linked	0.00370344	0.004	25	14.0686	1417	SLC17A7, SLC32A1, IL1RAPL2, PDE10A, DLK1, SLITRK2, SYT1, CPEB1, PLAGL1, PCDH19, NR4A2, SOX3, TWIST1, PDE4D, RASSF1, SPHK1, NOS1, KCNA2, ASIC2, TFAP2A, CD44, TTPA, ZFPM2, BMP4, NR2F2
Aortic Valve Stenosis	0.00598914	0.004	25	14.6147	1472	ISL1, GSC, SYNM, RGS3, AHNAK, PAX2, PRKCE, PLEC, TBX5, CDH13, TWIST1, PDE4D, ANKRD1, KCNC1, BHMT, NOS1, KCNA2, BMP7, TFAP2A, CD44, PAX5, FOXC1, DKK1, IRF8, BMP4
Mental Retardation, X-Linked	0.00394526	0.005	25	14.1381	1424	SLC17A7, SLC32A1, IL1RAPL2, PDE10A, DLK1, SLITRK2, SYT1, CPEB1, PLAGL1, PCDH19, NR4A2, SOX3, TWIST1, PDE4D, RASSF1, SPHK1, NOS1, KCNA2, ASIC2, TFAP2A, CD44, TTPA, ZFPM2, BMP4, NR2F2
Pituitary Neoplasms	0.00408934	0.005	25	14.1778	1428	ISL1, CYP1B1, SLC32A1, ETV5, PRKCE, NDRG4, DLK1, SYT1, PLAGL1, NR4A2, CDH13, TWIST1, ASTN2, CDKN2B, RASSF1, NOS1, PAX7, TFAP2A, CD44, PAX5, ITGA4, FOXC1, PAX8, NR4A3, BMP4
Testicular Neoplasms	0.00779164	0.006	25	14.9324	1504	WNT2B, CYP1B1, AHNAK, MYOD1, BOK, PAX2, DLK1, PLEC, NBL1, VGF, CDH13, TWIST1, CDKN2B, RASSF1, NOS1, BMP7, TFAP2A, CD44, PAX5, ITGA4, ZFPM2, PAX8, BMP4, NR2F2, PHLDA3
Mammary Neoplasms, Animal	0.00712733	0.007	25	14.8232	1493	SLIT2, CYP1B1, ELF4, PRKCE, DKK2, HTRA1, NDRG1, APC2, SHC2, CDH13, TWIST1, NFKB2, ALX4, CDKN2B, RASSF1, SPHK1, NOS1, PAX7, BMP7, TFAP2A, CD44, FOXC1, DKK1, IRF8, BMP4
Down Syndrome	0.00864184	0.008	25	15.0615	1517	SLC17A7, CHL1, SLC32A1, TBX1, MYOD1, PDE10A, PLEC, SYT1, CPEB1, NR4A2, TBX5, TWIST1, CACNG4, KCNC1, RASSF1, BHMT, NOS1, NOL3, DRD4, ADAP1, CD44, TTPA, PAX5, ITGA4, PAX8
Agenesis of Corpus Callosum	1.03384e-10	<0.0001	25	5.2323	527	SLIT2, WLS, BMP1, PAX2, BARX1, ZIC4, ROBO3, PCDH19, TBX5, CYP26A1, TWIST1, NFIX, ALX4, NOS1, SLC1A4, BMP7, CD44, SIX3, ZFPM2, FOXC1, DKK1, ZIC1, NR4A3, NFIC, BMP4
Myopia	7.16993e-09	<0.0001	25	6.43364	648	WNT2B, IRX2, CYP1B1, OCA2, PAX2, LINC00461, DKK2, NBL1, HTRA1, LOXL3, CYP26A1, TWIST1, NOS1, NOL3, DRD4, TFAP2A, CD44, ITGA4, ZFPM2, FOXC1, DKK1, ADAMTS17, NFIC, BMP4, NGEF
Teratoma	0.000106391	<0.0001	25	10.9809	1106	OCA2, WLS, AHNAK, MYOD1, PAX2, PRKCE, ZIC4, NR4A2, CDH13, DLX3, NFIX, CDKN2B, RASSF1, ADGRB1, PAX7, NKX6-1, PRKG2, CD44, PAX5, ITGA4, ZFPM2, DKK1, PAX8, BMP4, NR2F2
Digestive System Abnormalities	0.000287353	<0.0001	25	11.7156	1180	VASH1, ZFHX3, SLIT2, DPF3, OCA2, AHNAK, TBX1, MYOD1, PAX2, NDRG4, DLK1, PLEC, NDRG1, CYP26A1, VGF, TWIST1, ALX4, NOS1, PAX7, BMP7, CD44, ZFPM2, FOXC1, DKK1, BMP4
Orbital Diseases	0.000392624	<0.0001	25	11.9638	1205	SLIT2, BMP1, MYOD1, PAX2, ST8SIA1, DCHS2, DLK1, NBL1, TWIST1, BACH2, CPXM1, SPHK1, PAX7, DRD4, BMP7, TFAP2A, CD44, PAX5, ITGA4, ZIC1, TMOD1, CITED1, PAX8, IRF8, BMP4
Abdominal Neoplasms	0.00345325	0.001	24	13.2346	1333	VASH1, SLIT2, CYP1B1, MYOD1, SPON1, ETV5, PAX2, HTRA1, NDRG1, SHC2, TWIST1, CDKN2B, RASSF1, SPHK1, ADGRB1, BMP7, TFAP2A, CD44, PAX5, ITGA4, PAX8, NR4A3, NFIC, BMP4
Cicatrix	0.00569155	0.001	24	13.7807	1388	GSC, CHL1, CYP1B1, OCA2, WLS, BMP1, MYOD1, PRKCE, PLEC, TBX5, HTRA1, CDH13, TWIST1, MT1F, SPHK1, NOS1, PAX7, BMP7, PRKG2, CD44, ITGA4, FOXC1, DKK1, BMP4
Rectal Neoplasms	0.00772847	0.005	24	14.1381	1424	ISL1, ARHGAP6, NAV2, BMP1, MYOD1, SPON1, MECOM, DLK1, PLEC, NDRG1, CDH13, TWIST1, NFKB2, MT1F, NFIX, RASSF1, NOS1, CD44, ITGA4, DKK1, PAX8, FRMD3, IRF8, BMP4
Nasopharyngeal Carcinoma	0.00653342	0.006	24	13.9396	1404	WNT2B, ARHGAP6, SLIT2, PPP2R2C, MECOM, DKK2, NR4A2, NDRG1, CDH13, TWIST1, BACH2, CDKN2B, RASSF1, SPHK1, NOL3, TFAP2A, CD44, PAX5, ULBP1, ITGA4, FOXC1, DKK1, PAX8, NR4A3
Parathyroid Diseases	0.000246242	<0.0001	24	10.9114	1099	ISL1, GSC, CYP1B1, TBX1, BOK, MESP1, SYT1, NR4A2, TBX5, SOX3, CYP26A1, TWIST1, CDKN2B, RASSF1, GBX2, BMP7, TFAP2A, CD44, PAX5, ZFPM2, FOXC1, DKK1, PAX8, BMP4
Carcinoma, Neuroendocrine	0.000944658	<0.0001	24	11.9936	1208	ISL1, OCA2, COL12A1, MYOD1, BOK, BMI1, PAX2, PRKCE, NDRG4, SYT1, VGF, CDH13, TWIST1, CDKN2B, RASSF1, NKX6-1, BMP7, TFAP2A, CD44, PAX5, DKK1, ZIC1, PAX8, BMP4
Carcinoma, Neuroendocrine	0.00103393	<0.0001	24	12.073	1216	ISL1, OCA2, COL12A1, MYOD1, BOK, BMI1, PAX2, PRKCE, NDRG4, SYT1, VGF, CDH13, TWIST1, CDKN2B, RASSF1, NKX6-1, BMP7, TFAP2A, CD44, PAX5, DKK1, ZIC1, PAX8, BMP4
Paraganglioma	0.000337195	0.001	23	10.4646	1054	ISL1, AHNAK, NRGN, STXBP6, DLK1, SYT1, PLAGL1, NR4A2, VGF, TWIST1, ANKRD1, KCNC1, CDKN2B, RASSF1, SPHK1, NOS1, KCNA2, BMP7, TFAP2A, CD44, ZIC1, PAX8, BMP4
Carcinoma, Basal Cell	0.00127054	0.001	23	11.5369	1162	WNT2B, ZFHX3, OCA2, TBX1, MYOD1, SRCIN1, PLEC, PLAGL1, NDRG1, CYP26A1, CDH13, TWIST1, DLX3, CDKN2B, RASSF1, BMP7, TFAP2A, CD44, PAX5, FOXC1, DKK1, LMX1B, BMP4
Gliosis	0.00101043	0.002	23	11.3383	1142	SYNM, SLC17A7, CHL1, SLIT2, SLC32A1, NRGN, LMO1, PAX2, PRKCE, NR4A2, TWIST1, HES5, SPHK1, NOS1, KCNA2, BMP7, CD44, ITGA4, DKK1, NAT8L, LMX1B, BMP4, NGEF
Goiter	0.00433177	0.005	23	12.7184	1281	SLIT2, MYOD1, ST8SIA1, DCHS2, DLK1, MT1F, BACH2, CPXM1, RASSF1, SPHK1, PAX7, DRD4, BMP7, CD44, PAX5, ITGA4, ZIC1, TMOD1, CITED1, PAX8, NFIC, IRF8, BMP4
Disorders of Sex Development	0.00705396	0.008	23	13.2545	1335	IMMP2L, CYP1B1, WLS, FGF17, MYOD1, PAX2, DLK1, PCDH19, SOX3, CYP26A1, DMRT3, ALX4, RASSF1, NOS1, BMP7, TFAP2A, CD44, SIX3, ZFPM2, DKK1, LMX1B, BMP4, NR2F2
Muscular Atrophy	0.00939945	0.009	23	13.5921	1369	IMMP2L, ISL1, SYNM, SLC17A7, COL12A1, AHNAK, SLC32A1, MYOD1, PRKCE, NDRG1, PAG1, TWIST1, PDE4D, ANKRD1, NFKB2, SPHK1, NOS1, NOL3, PAX7, SNTA1, BMP7, CD44, BMP4
Hydrocephalus	1.2555e-05	<0.0001	23	8.4094	847	SPAG6, WLS, FGF17, BMP1, BOK, NRGN, PAX2, BARX1, ZIC4, TBX5, SOX3, TWIST1, NFIX, ALX4, NOS1, NKX6-1, PAX5, RFX4, SIX3, FOXC1, ZIC1, NFIC, BMP4
Pheochromocytoma	6.13786e-05	<0.0001	23	9.31289	938	ISL1, AHNAK, NRGN, STXBP6, DLK1, SYT1, PLAGL1, NR4A2, VGF, TWIST1, ANKRD1, KCNC1, CDKN2B, RASSF1, SPHK1, NOS1, KCNA2, BMP7, TFAP2A, CD44, ZIC1, PAX8, BMP4
Peritoneal Neoplasms	0.00188641	0.002	22	11.1695	1125	VASH1, SLIT2, CYP1B1, MYOD1, SPON1, ETV5, PAX2, HTRA1, NDRG1, SHC2, TWIST1, CDKN2B, RASSF1, SPHK1, ADGRB1, BMP7, TFAP2A, CD44, PAX5, ITGA4, PAX8, NFIC
Microsatellite Instability	0.00268942	0.003	22	11.4972	1158	ZFHX3, CYP1B1, WLS, COL12A1, BMP1, ETV5, PAX2, MECOM, DCHS2, DKK2, TWIST1, ALX4, CDKN2B, RASSF1, ADGRB1, TFAP2A, CD44, PAX5, DKK1, PAX8, VPS37B, BMP4
Thyroid Cancer, Papillary	0.00851305	0.006	22	12.6985	1279	PROX1-AS1, CHL1, SLIT2, ETV5, HTRA1, NDRG1, TWIST1, MT1F, CDKN2B, CPXM1, RASSF1, SPHK1, DACT3, CD44, PAX5, FOXC1, DKK1, ZIC1, CITED1, PAX8, BMP4, NGEF
Neurotoxicity Syndromes	0.00959488	0.012	22	12.8375	1293	RGS3, SLC17A7, CYP1B1, SLC32A1, PRKCE, PDE10A, ST8SIA1, ZIC4, SYT1, NR4A2, CDH13, KCNC1, SPHK1, NOS1, DRD4, NKX6-1, BMP7, CD44, PAX5, DKK1, NAT8L, BMP4
Wilms Tumor	7.33139e-05	<0.0001	22	8.78668	885	SLIT2, MYOD1, PAX2, AMER2, DLK1, TBX5, CYP26A1, CDH13, TWIST1, ALX4, CDKN2B, RASSF1, PAX7, BMP7, CD44, PAX5, SIX3, ZFPM2, DKK1, CITED1, PAX8, NR2F2
Carcinoma, Lobular	0.000156537	<0.0001	22	9.26325	933	VASH1, DNER, TMEM132E, CYP1B1, PPP2R2C, ETV5, ST8SIA1, NDRG1, CDH13, TWIST1, ZNF703, CDKN2B, RASSF1, SPHK1, BMP7, TFAP2A, CD44, FOXC1, DKK1, PAX8, IRF8, PHLDA3
Leg Injuries	0.000461251	<0.0001	22	10.0178	1009	COL12A1, NAV2, BMP1, MYOD1, FAM81A, DCHS2, DLK1, ONECUT2, DKK2, LOXL3, TWIST1, BHMT, NOS1, PAX7, BMP7, CD44, PAX5, ITGA4, ZFPM2, DKK1, HOXC4, BMP4
Microcephaly	0.000591881	<0.0001	22	10.2065	1028	VASH1, LINGO1, OCA2, PCDH8, ZNF536, ALX1, ZIC4, CBLN1, REEP1, TWIST1, SPHK1, NOS1, PAX7, SLC1A4, TFAP2A, PAX5, SIX3, ZFPM2, FOXC1, ZIC1, LMX1B, BMP4
Microcephaly	0.000607348	<0.0001	22	10.2263	1030	VASH1, LINGO1, OCA2, PCDH8, ZNF536, ALX1, ZIC4, CBLN1, REEP1, TWIST1, SPHK1, NOS1, PAX7, SLC1A4, TFAP2A, PAX5, SIX3, ZFPM2, FOXC1, ZIC1, LMX1B, BMP4
Sarcoma, Ewing	0.00037898	0.001	21	9.20368	927	LINGO1, WNT2B, SLIT2, ELF4, MYOD1, ETV5, PAX2, SYT1, DKK2, TWIST1, CDKN2B, RASSF1, PAX7, BMP7, CD44, PAX5, ULBP1, DKK1, ZIC1, PAX8, NR4A3
Exophthalmos	0.00313678	0.001	21	10.9114	1099	SLIT2, MYOD1, PAX2, ST8SIA1, DCHS2, DLK1, TWIST1, BACH2, CPXM1, SPHK1, PAX7, DRD4, BMP7, CD44, ITGA4, ZIC1, TMOD1, CITED1, PAX8, IRF8, BMP4
Ocular Motility Disorders	0.000691495	0.002	21	9.64053	971	CYP1B1, OCA2, EBF3, TBX1, MYOD1, PAX2, PDE10A, PLEC, ROBO3, CPEB1, NR4A2, TBX5, SOX3, TWIST1, NOS1, PAX7, CD44, FOXC1, ZIC1, LMX1B, BMP4
Hypotrichosis	0.00076765	0.002	21	9.71996	979	CYP1B1, OCA2, PRKCE, PDE10A, PLEC, DKK2, HTRA1, SOX3, SLITRK1, TWIST1, NFKB2, DLX3, ALX4, CDKN2B, SLC6A15, CD44, ULBP1, ITGA4, FOXC1, DKK1, BMP4
Facies	0.0026136	0.002	21	10.7426	1082	PLEKHD1, TBX1, MYOD1, PAX2, ALX1, DLK1, SOX3, TWIST1, PDE4D, NFKB2, NFIX, ALX4, TFAP2A, PRKG2, CPLX1, SIX3, FOXC1, ZIC1, FRMD3, IRF8, BMP4
Duodenal Diseases	0.00344773	0.006	21	11.0007	1108	ISL1, CYP1B1, OCA2, BOK, DLK1, NBL1, VGF, CDH13, TWIST1, BACH2, RASSF1, NOS1, DRD4, NKX6-1, ASIC2, TFAP2A, CD44, DKK1, PAX8, SLC9A3, BMP4
Epilepsies, Partial	0.00458536	0.007	21	11.2787	1136	SLC17A7, SLIT2, CYP1B1, PCDH8, SLC32A1, NRGN, PRKCE, PLEC, SYT1, NR4A2, NDRG1, TWIST1, EPHA10, HES5, CDKN2B, NOS1, KCNA2, ASIC2, CD44, DKK1, NFIC
Synostosis	1.7006e-05	<0.0001	21	7.37684	743	NRN1, OCA2, MYOD1, ETV5, MECOM, PRKCE, ZIC4, EPHA7, TBX5, CYP26A1, TWIST1, ALX4, BMP7, TFAP2A, ITGA4, SIX3, FOXC1, DKK1, ZIC1, LMX1B, BMP4
Language Disorders	0.000109915	<0.0001	21	8.39947	846	IMMP2L, LINGO1, SLC17A7, SLIT2, EBF3, BMP1, NRGN, PAX2, ALX1, PRKCE, SLITRK2, PLEC, NR4A2, HTRA1, SOX3, DRD4, ASIC2, FUT9, PRKG2, ITGA4, FOXC1
Leukemia-Lymphoma, Adult T-Cell	0.00290524	0.004	20	10.1171	1019	ISL1, MYOD1, LMO1, MECOM, PRKCE, DOK1, LMO2, EPHA7, CDH13, TWIST1, PDE4D, NFKB2, CDKN2B, BMP7, TFAP2A, CD44, PAX5, ITGA4, NR4A3, HOXC4
Rhabdomyosarcoma	0.00634503	0.004	20	10.8617	1094	ISL1, CYP1B1, MYOD1, PAX2, PRKCE, DLK1, PLAGL1, TBX5, ANKRD1, HES5, CDKN2B, PAX7, TFAP2A, CD44, PAX5, ITGA4, ARHGEF25, PAX8, NFIC, BMP4
Myosarcoma	0.00685602	0.005	20	10.9412	1102	ISL1, CYP1B1, MYOD1, PAX2, PRKCE, DLK1, PLAGL1, TBX5, ANKRD1, HES5, CDKN2B, PAX7, TFAP2A, CD44, PAX5, ITGA4, ARHGEF25, PAX8, NFIC, BMP4
Chromosome Breakage	0.0069889	0.005	20	10.961	1104	IMMP2L, WLS, TBX1, STXBP6, MECOM, PDE10A, DLK1, LMO2, SOX3, TWIST1, CDKN2B, SPHK1, PAX7, ASIC2, CD44, PAX5, FOXC1, PAX8, HOXC4, BMP4
Collagen Diseases	0.00797929	0.005	20	11.1	1118	CYP1B1, COL12A1, BMP1, PAX2, PLEC, HTRA1, LOXL3, CDH13, TWIST1, DLX3, SPHK1, BMP7, PRKG2, CD44, FOXC1, DKK1, COLEC12, NR4A3, LMX1B, BMP4
Paranasal Sinus Diseases	0.00835957	0.008	20	11.1497	1123	WNT2B, SPAG6, BMP1, MYOD1, PAX2, DLK1, PLEC, CDH13, TWIST1, CDKN2B, RASSF1, NOS1, PAX7, BMP7, CD44, PAX5, ITGA4, PAX8, BMP4, NR2F2
Microphthalmos	4.35609e-09	<0.0001	20	4.02102	405	ISL1, DMBX1, ARHGAP6, CYP1B1, HMX1, PAX2, ALX1, TBX5, SOX3, CYP26A1, NOS1, NKX6-1, BMP7, TFAP2A, CD44, PAX5, SIX3, FOXC1, BMP4, NR2F2
Coloboma	7.43379e-09	<0.0001	20	4.15009	418	WNT2B, ISL1, GSC, CYP1B1, HMX1, TBX1, PAX2, TBX5, NBL1, TWIST1, GBX2, BMP7, TFAP2A, PAX5, SIX3, FOXC1, DKK1, ZIC1, BMP4, NR2F2
Spinal Curvatures	3.8333e-05	<0.0001	20	7.19813	725	IMMP2L, IRX2, CHL1, SLC32A1, MECOM, ZIC4, PLEC, ONECUT2, SYT1, ROBO3, LOXL3, CDH13, TWIST1, HES5, NOS1, PAX7, BMP7, ZIC1, LMX1B, BMP4
Carcinoma, Embryonal	6.59486e-05	<0.0001	20	7.48606	754	WNT2B, MYOD1, ETV5, DLK1, NR4A2, SOX3, CYP26A1, CDH13, TWIST1, CDKN2B, RASSF1, PAX7, GBX2, NKX6-1, BMP7, TFAP2A, CD44, FOXC1, BMP4, NR2F2
Muscular Dystrophy, Duchenne	0.0015828	0.001	19	8.90583	897	SYNM, SLC32A1, MYOD1, SPON1, MECOM, DLK1, PLEC, HTRA1, SPHK1, NOS1, NOL3, PAX7, SNTA1, CD44, PAX5, ITGA4, TMOD1, BMP4, NR2F2
Alopecia	0.00200624	0.002	19	9.09447	916	CYP1B1, OCA2, PRKCE, PDE10A, PLEC, DKK2, HTRA1, SLITRK1, TWIST1, NFKB2, DLX3, ALX4, CDKN2B, CD44, ULBP1, ITGA4, FOXC1, DKK1, BMP4
Graves Disease	0.00764771	0.006	19	10.3057	1038	SLIT2, MYOD1, ST8SIA1, DCHS2, DLK1, BACH2, CPXM1, SPHK1, PAX7, DRD4, BMP7, CD44, ITGA4, ZIC1, TMOD1, CITED1, PAX8, IRF8, BMP4
Leukemia, Experimental	0.00720938	0.008	19	10.2462	1032	CYP1B1, MYOD1, NRGN, LMO1, ETV5, MECOM, DLK1, LMO2, NBL1, NFKB2, BACH2, CDKN2B, BMP7, TFAP2A, CD44, PAX5, ITGA4, IRF8, BMP4
Deafness	0.00802933	0.009	19	10.3554	1043	SLC17A7, TMEM132E, HMX3, OCA2, SLC32A1, TBX1, PAX2, SYT1, NDRG1, TWIST1, KCNC1, BACH2, HES5, NOS1, GBX2, TTPA, SIX3, ZFPM2, BMP4
Chondrosarcoma	0.000250217	<0.0001	19	7.63498	769	DNER, FGF17, MYOD1, ETV5, PLAGL1, NR4A2, NDRG1, TWIST1, CDKN2B, SPHK1, NOS1, PAX7, BMP7, CD44, SIX3, DKK1, PAX8, NR4A3, BMP4
Bone Diseases, Endocrine	0.000666595	<0.0001	19	8.2704	833	ISL1, SLC17A7, CYP1B1, TBX1, NRGN, PAX2, DLK1, PLAGL1, SOX3, TWIST1, NFIX, NOS1, NKX6-1, CD44, ITGA4, SIX3, DKK1, ZIC1, PAX8
Brain Injuries, Traumatic	0.00293614	0.002	18	8.70726	877	GSC, SLC17A7, SLIT2, NRGN, PRKCE, PDE10A, SYT1, NBL1, PDE4D, NFKB2, ALX4, HES5, NOS1, DRD4, BMP7, CD44, DKK1, COLEC12
Neurofibroma	0.00326915	0.003	18	8.79661	886	CHL1, SLIT2, TBX1, PAX2, PRKCE, DLK1, CYP26A1, CDH13, TWIST1, CDKN2B, RASSF1, ASIC2, BMP7, TFAP2A, CD44, DKK1, NFIC, BMP4
Sleep Wake Disorders	0.00421856	0.004	18	9.01504	908	SLC17A7, TMEM132E, OCA2, SLC32A1, NRGN, PDE10A, CPEB1, PCDH19, VGF, NFKB2, KCNC1, NOS1, DRD4, KCNA2, ITGA4, PAX8, NR4A3, NFIC
Epilepsy, Temporal Lobe	0.00580708	0.006	18	9.30296	937	SLC17A7, SLIT2, CYP1B1, PCDH8, SLC32A1, NRGN, PLEC, SYT1, NR4A2, TWIST1, EPHA10, HES5, CDKN2B, NOS1, KCNA2, ASIC2, CD44, DKK1
Adrenal Cortex Neoplasms	0.00673317	0.006	18	9.44196	951	CYP1B1, PRKCE, NDRG4, DLK1, PLAGL1, NR4A2, EPHA7, TWIST1, HES5, CDKN2B, RASSF1, NOS1, CD44, PAX5, ZFPM2, CITED1, PAX8, NR2F2
Adrenal Cortex Diseases	0.00842875	0.006	18	9.66039	973	CYP1B1, PRKCE, NDRG4, DLK1, PLAGL1, NR4A2, EPHA7, TWIST1, HES5, CDKN2B, RASSF1, NOS1, CD44, PAX5, ZFPM2, CITED1, PAX8, NR2F2
Deafness	0.00532657	0.007	18	9.22354	929	SLC17A7, TMEM132E, HMX3, OCA2, SLC32A1, TBX1, PAX2, SYT1, NDRG1, TWIST1, KCNC1, BACH2, HES5, NOS1, TTPA, SIX3, ZFPM2, BMP4
Mononeuropathies	0.00877121	0.009	18	9.7001	977	ISL1, RGS3, SLC17A7, COL12A1, SLC32A1, MYOD1, CADM4, PRKCE, SYT1, REEP1, ANKRD1, NOS1, PAX7, KCNA2, BMP7, ITGA4, ADAMTS17, LMX1B
Retinal Neoplasms	0.00986642	0.009	18	9.81924	989	PCDH8, TBX1, MYOD1, BMI1, PAX2, NDRG1, APC2, CYP26A1, CDH13, CDKN2B, RASSF1, DRD4, BMP7, TFAP2A, CD44, PAX5, PAX8, BMP4
Tooth Abnormalities	1.64661e-05	<0.0001	18	5.65922	570	GSC, ARHGAP6, DPF3, TBX1, MYOD1, PAX2, DKK2, SOX3, TWIST1, DLX3, ALX4, BMP7, TFAP2A, CD44, SIX3, FOXC1, DKK1, BMP4
Chromosome Inversion	0.000263676	<0.0001	18	7.03928	709	IMMP2L, ARHGAP6, OCA2, MYOD1, LMO1, ZNF536, MECOM, SLITRK2, SOX3, SLITRK1, DMRT3, CDKN2B, NOS1, SIX3, FOXC1, PAX8, HOXC4, IRF8
Mandibular Diseases	0.000367879	0.001	17	6.61235	666	WNT2B, SLC17A7, TBX1, PRKCE, TBX5, NBL1, HTRA1, TWIST1, HES5, NOS1, DRD4, BMP7, CD44, PAX5, ITGA4, DKK1, BMP4
Alopecia	0.000815235	0.001	17	7.09885	715	CYP1B1, OCA2, PRKCE, PDE10A, PLEC, DKK2, HTRA1, TWIST1, NFKB2, DLX3, ALX4, CDKN2B, CD44, ULBP1, FOXC1, DKK1, BMP4
Lymphoma, Mantle-Cell	0.000893421	0.002	17	7.15842	721	PCDH8, ETV5, PRKCE, PAG1, TWIST1, NFKB2, BACH2, CDKN2B, SPHK1, BMP7, CD44, PAX5, ITGA4, FOXC1, DKK1, IRF8, NR2F2
Wounds, Nonpenetrating	0.00103798	0.002	17	7.2577	731	GSC, SLC17A7, OCA2, MYOD1, NRGN, NBL1, TWIST1, NFKB2, ALX4, NOS1, PAX7, DRD4, BMP7, CD44, COLEC12, NFIC, BMP4
Neurofibromatoses	0.00268656	0.002	17	7.94277	800	CHL1, SLIT2, TBX1, PRKCE, DLK1, CYP26A1, CDH13, TWIST1, CDKN2B, RASSF1, ASIC2, BMP7, TFAP2A, CD44, DKK1, NFIC, BMP4
Peripheral Nerve Injuries	0.00638982	0.005	17	8.66754	873	RGS3, SLC17A7, SLIT2, SLC32A1, MYOD1, SPON1, ETV5, SRCIN1, ROBO3, NR4A2, VGF, NOS1, KCNA2, BMP7, CD44, ITGA4, IRF8
Precursor B-Cell Lymphoblastic Leukemia-Lymphoma	0.00751666	0.012	17	8.81647	888	WNT2B, WLS, ETV5, MECOM, DOK1, LMO2, BACH2, CDKN2B, SPHK1, NKX6-1, BMP7, TFAP2A, CD44, PAX5, ITGA4, DKK1, IRF8
Barrett Esophagus	0.00767834	0.012	17	8.83633	890	CYP1B1, PCGF5, MYOD1, PRKCE, BARX1, TBX5, CYP26A1, TWIST1, PDE4D, B3GAT2, RASSF1, BMP7, CD44, DKK1, TMOD1, NFIC, BMP4
Hernia, Diaphragmatic	4.17241e-05	<0.0001	17	5.51029	555	SLIT2, TBX1, MYOD1, TBX5, NBL1, CYP26A1, TWIST1, HES5, SPHK1, NOS1, PAX7, KCNA2, BMP7, ZFPM2, FOXC1, BMP4, NR2F2
Mandibular Diseases	0.000767658	0.001	16	6.42371	647	WNT2B, SLC17A7, PRKCE, TBX5, NBL1, HTRA1, TWIST1, HES5, NOS1, DRD4, BMP7, CD44, PAX5, ITGA4, DKK1, BMP4
Carcinoma, Large Cell	0.00197187	0.002	16	7.03928	709	ISL1, CYP1B1, PAX2, DOK1, NDRG1, VGF, CDH13, TWIST1, RASSF1, NKX6-1, ADAP1, CD44, PAX5, DKK1, PAX8, NFIC
Heart Septal Defects	0.00115948	0.003	16	6.68185	673	ISL1, PPP1R14C, TBX1, BMP1, PLAGL1, TBX5, REEP1, TWIST1, ANKRD1, BMP7, TFAP2A, CD44, ZFPM2, PAX8, BMP4, NR2F2
Carotid Artery Injuries	0.00774506	0.007	16	8.12148	818	SYNM, CYP1B1, PRKCE, DLK1, PLEC, CDH13, TWIST1, NFKB2, CDKN2B, SPHK1, NOS1, SNTA1, CD44, NR4A3, IRF8, BMP4
Carotid Artery Injuries	0.00809522	0.007	16	8.16119	822	SYNM, CYP1B1, PRKCE, DLK1, PLEC, CDH13, TWIST1, NFKB2, CDKN2B, SPHK1, NOS1, SNTA1, CD44, NR4A3, IRF8, BMP4
Uveal Neoplasms	0.00892961	0.007	16	8.25055	831	SLC17A7, OCA2, NRGN, PRKCE, TWIST1, NFKB2, CDKN2B, RASSF1, BMP7, CD44, PAX5, ITGA4, FOXC1, CITED1, NFIC, IRF8
Parkinson Disease, Secondary	0.0037524	0.008	16	7.51584	757	SLC17A7, NAV2, SLC32A1, PRKCE, PDE10A, ST8SIA1, SYT1, NR4A2, CBLN1, SPHK1, NOS1, CPLX1, CD44, ZFPM2, DKK1, LMX1B
Cerebrovascular Trauma	0.009625	0.009	16	8.32005	838	SYNM, CYP1B1, PRKCE, DLK1, PLEC, CDH13, TWIST1, NFKB2, CDKN2B, SPHK1, NOS1, SNTA1, CD44, NR4A3, IRF8, BMP4
Hernias, Diaphragmatic, Congenital	1.0785e-05	<0.0001	16	4.43802	447	SLIT2, TBX1, MYOD1, TBX5, NBL1, CYP26A1, HES5, SPHK1, NOS1, PAX7, KCNA2, BMP7, ZFPM2, FOXC1, BMP4, NR2F2
Primary Myelofibrosis	0.000160552	<0.0001	16	5.56986	561	GSC, BMP1, MECOM, PRKCE, DLK1, LMO2, NR4A2, TWIST1, CDKN2B, NOL3, BMP7, CD44, PAX5, ITGA4, NR4A3, BMP4
Teratocarcinoma	0.00118282	0.001	15	6.05636	610	WNT2B, FGF17, MYOD1, NRGN, PAX2, SYT1, NR4A2, CYP26A1, SPHK1, NOS1, PAX7, GBX2, TFAP2A, DKK1, BMP4
Penile Diseases	0.0024289	0.001	15	6.523	657	SLIT2, CYP1B1, PAX2, SLITRK2, SOX3, TWIST1, HES5, RASSF1, NOS1, BMP7, TFAP2A, CD44, PAX5, DKK1, BMP4
Blast Crisis	0.00194816	0.002	15	6.37407	642	RGS3, MECOM, DOK1, CDH13, TWIST1, BACH2, CDKN2B, SPHK1, TFAP2A, CD44, PAX5, ULBP1, ITGA4, NR4A3, IRF8
Coloboma	7.28942e-08	<0.0001	15	2.64097	266	WNT2B, ISL1, CYP1B1, HMX1, PAX2, TBX5, NBL1, BMP7, TFAP2A, PAX5, SIX3, FOXC1, DKK1, BMP4, NR2F2
Hernia, Abdominal	2.47615e-05	<0.0001	15	4.22952	426	GSC, SLC32A1, TBX1, BMP1, DLK1, TWIST1, ALX4, BHMT, NOS1, CD44, ITGA4, ZFPM2, PAX8, SLC9A3, BMP4
Lower Extremity Deformities, Congenital	4.87561e-05	<0.0001	15	4.48766	452	CYP1B1, TBX1, MYOD1, PAX2, EPHA7, TBX5, SOX3, CYP26A1, TWIST1, ALX4, NOS1, BMP7, TFAP2A, DKK1, BMP4
Syndactyly	5.25411e-05	<0.0001	15	4.51745	455	NRN1, OCA2, MYOD1, ETV5, PRKCE, EPHA7, TBX5, TWIST1, ALX4, BMP7, TFAP2A, ITGA4, DKK1, LMX1B, BMP4
Upper Extremity Deformities, Congenital	8.70622e-05	<0.0001	15	4.72595	476	TBX1, PAX2, MECOM, EPHA7, TBX5, TWIST1, PDE4D, DLX3, NFIX, SCRG1, BMP7, TFAP2A, CD44, SIX3, BMP4
Scoliosis	0.000516443	<0.0001	15	5.57979	562	IRX2, CHL1, ZIC4, PLEC, SYT1, ROBO3, LOXL3, CDH13, TWIST1, HES5, NOS1, BMP7, ZIC1, LMX1B, BMP4
Oligodendroglioma	0.000819403	<0.0001	15	5.83793	588	SLC17A7, MYOD1, ETV5, ONECUT2, NDRG1, TWIST1, HES5, CDKN2B, RASSF1, NOS1, BMP7, TFAP2A, CD44, PAX5, NR2F2
Neurofibromatosis 1	0.00186226	<0.0001	15	6.34428	639	CHL1, SLIT2, PRKCE, DLK1, CYP26A1, CDH13, TWIST1, CDKN2B, RASSF1, ASIC2, TFAP2A, CD44, DKK1, NFIC, BMP4
Craniosynostoses	0.00023448	0.001	14	4.6068	464	OCA2, MYOD1, ETV5, PRKCE, ZIC4, TBX5, CYP26A1, TWIST1, ALX4, BMP7, SIX3, FOXC1, ZIC1, BMP4
Muscle Hypotonia	0.00191109	0.002	14	5.71879	576	VASH1, ISL1, OCA2, EBF3, SLC32A1, TBX1, IL1RAPL2, PAX7, TFAP2A, SIX3, ZFPM2, FOXC1, ZIC1, BMP4
Cocaine-Related Disorders	0.00276972	0.003	14	5.95707	600	ISL1, WLS, PCDH8, SRCIN1, PRKCE, SYT1, NR4A2, RGS20, CDH13, TWIST1, NOS1, DRD4, ASIC2, CPLX1
Nose Neoplasms	0.00509175	0.005	14	6.384	643	ISL1, BMP1, MYOD1, PAX2, DLK1, PLEC, CDH13, TWIST1, CDKN2B, RASSF1, PAX7, CD44, PAX5, PAX8
Sleep Deprivation	0.00551427	0.008	14	6.44357	649	SLC17A7, SLC32A1, NRGN, PDE10A, CPEB1, VGF, NFKB2, KCNC1, NOS1, DRD4, KCNA2, ITGA4, NR4A3, NFIC
Polyomavirus Infections	0.00932523	0.012	14	6.86056	691	ISL1, OCA2, BMI1, PRKCE, HTRA1, CDKN2B, RASSF1, BMP7, CD44, PAX5, ITGA4, PAX8, NFIC, BMP4
Holoprosencephaly	4.77022e-08	<0.0001	14	2.19419	221	BMP1, PAX2, BARX1, ZIC4, CYP26A1, TWIST1, NOS1, SIX3, ZFPM2, FOXC1, DKK1, ZIC1, NR4A3, BMP4
Agenesis of Corpus Callosum	5.64546e-06	<0.0001	14	3.26646	329	SLIT2, WLS, ZIC4, ROBO3, TBX5, TWIST1, NFIX, ALX4, SLC1A4, BMP7, CD44, SIX3, ZIC1, NFIC
Polydactyly	1.76383e-05	<0.0001	14	3.61396	364	ARHGAP6, SLIT2, ETV5, ALX1, BARX1, TBX5, SOX3, TWIST1, ALX4, BMP7, SIX3, ZFPM2, DKK1, BMP4
Graves Ophthalmopathy	4.56195e-05	<0.0001	14	3.9416	397	SLIT2, MYOD1, ST8SIA1, DLK1, CPXM1, SPHK1, PAX7, DRD4, BMP7, CD44, ITGA4, ZIC1, PAX8, BMP4
Hand Deformities, Congenital	0.000112057	<0.0001	14	4.28909	432	PAX2, MECOM, EPHA7, TBX5, TWIST1, PDE4D, DLX3, NFIX, SCRG1, BMP7, TFAP2A, CD44, SIX3, BMP4
Hand Deformities	0.000224379	<0.0001	14	4.58695	462	PAX2, MECOM, EPHA7, TBX5, TWIST1, PDE4D, DLX3, NFIX, SCRG1, BMP7, TFAP2A, CD44, SIX3, BMP4
Hyperphagia	0.000250366	<0.0001	14	4.63659	467	ISL1, GSC, OCA2, SLC32A1, ZNF536, NR4A2, SOX3, NOS1, DRD4, BMP7, CD44, SLC9A3, NR4A3, BMP4
Hypoparathyroidism	0.000381898	<0.0001	14	4.83516	487	ISL1, GSC, CYP1B1, TBX1, MESP1, TBX5, SOX3, CYP26A1, TWIST1, GBX2, CD44, ZFPM2, FOXC1, BMP4
Iris Diseases	0.000798148	<0.0001	14	5.21244	525	ISL1, ARHGAP6, CYP1B1, OCA2, BMP1, PAX2, DLK1, ALX4, CDKN2B, RASSF1, PAX7, FOXC1, DKK1, BMP4
Lymphatic Abnormalities	0.000497715	0.001	13	4.38838	442	ISL1, GSC, CYP1B1, TBX1, MESP1, TBX5, CYP26A1, TWIST1, GBX2, CD44, ZFPM2, FOXC1, BMP4
Sarcoma, Synovial	0.000706778	0.002	13	4.55716	459	DPF3, MYOD1, PAX2, SYT1, TWIST1, RASSF1, BMP7, CD44, PAX5, FOXC1, DKK1, PAX8, BMP4
Fragile X Syndrome	0.00303448	0.004	13	5.3713	541	SLC17A7, SLC32A1, SLITRK2, CPEB1, SOX3, TWIST1, PDE4D, RASSF1, NOS1, ASIC2, TFAP2A, TTPA, BMP4
Choristoma	0.00741554	0.004	13	5.98686	603	SLC17A7, TBX1, PAX2, EPHA7, SOX3, TWIST1, NKX6-1, BMP7, CD44, FOXC1, PAX8, BMP4, NR2F2
Labyrinth Diseases	0.00456467	0.005	13	5.63936	568	WNT2B, ISL1, SLC17A7, HMX3, TBX1, MYOD1, SOX3, CDH13, TWIST1, PDE4D, NOS1, ITGA4, SLC9A3
Prostatic Intraepithelial Neoplasia	0.00589294	0.005	13	5.81808	586	ZFHX3, CYP1B1, MYOD1, ETV5, PRKCE, TWIST1, HES5, CDKN2B, RASSF1, BMP7, CD44, CITED1, LMX1B
Femoral Fractures	0.00761346	0.009	13	6.00672	605	NAV2, MYOD1, DCHS2, ONECUT2, TWIST1, NOS1, BMP7, CD44, ITGA4, ZFPM2, DKK1, HOXC4, BMP4
Colonic Polyps	0.00889054	0.01	13	6.12586	617	CYP1B1, MYOD1, BMI1, NDRG4, DKK2, NR4A2, CDH13, ALX4, RASSF1, CD44, PAX5, DKK1, BMP4
Craniofacial Dysostosis	2.84702e-05	<0.0001	13	3.28632	331	GSC, OCA2, TBX1, PAX2, NBL1, CYP26A1, TWIST1, ALX4, GBX2, TFAP2A, ITGA4, SIX3, FOXC1
22q11 Deletion Syndrome	8.63108e-05	<0.0001	13	3.6636	369	ISL1, GSC, CYP1B1, TBX1, MESP1, TBX5, CYP26A1, TWIST1, GBX2, CD44, ZFPM2, FOXC1, BMP4
Temporomandibular Joint Disorders	8.8684e-05	<0.0001	13	3.67353	370	WNT2B, SLC17A7, PRKCE, NBL1, HTRA1, TWIST1, HES5, NOS1, DRD4, BMP7, CD44, DKK1, BMP4
Craniomandibular Disorders	9.61458e-05	<0.0001	13	3.70331	373	WNT2B, SLC17A7, PRKCE, NBL1, HTRA1, TWIST1, HES5, NOS1, DRD4, BMP7, CD44, DKK1, BMP4
Hyperkinesis	0.000321173	<0.0001	13	4.18981	422	ISL1, SLC17A7, HMX3, TBX1, PAX2, PDE10A, PCDH19, NR4A2, CDH13, KCNC1, NOS1, DRD4, BMP4
Gait Disorders, Neurologic	0.000613147	<0.0001	13	4.48766	452	SLC17A7, SLC32A1, NR4A2, EPHA7, HTRA1, SHC2, KCNC1, NOS1, PAX7, GBX2, CD44, TTPA, DKK1
DiGeorge Syndrome	0.000224474	0.001	12	3.50475	353	ISL1, GSC, CYP1B1, TBX1, TBX5, CYP26A1, TWIST1, GBX2, CD44, ZFPM2, FOXC1, BMP4
Fetal Alcohol Spectrum Disorders	0.00180396	0.001	12	4.44795	448	GSC, NRGN, PRKCE, SLITRK2, SYT1, CDH13, KCNC1, NOS1, PAX7, BMP7, CPLX1, BMP4
Disorder of Sex Development, 46,XY	0.00208842	0.001	12	4.52738	456	CYP1B1, FGF17, PAX2, SOX3, CYP26A1, DMRT3, ALX4, NOS1, TFAP2A, CD44, ZFPM2, BMP4
Foot Deformities, Congenital	0.000781716	0.002	12	4.03095	406	CYP1B1, MYOD1, PAX2, EPHA7, TBX5, SOX3, TWIST1, ALX4, NOS1, BMP7, DKK1, BMP4
Breast Neoplasms, Male	0.00122943	0.002	12	4.24938	428	CYP1B1, MYOD1, ROBO3, CDH13, TWIST1, CDKN2B, RASSF1, SPHK1, CD44, PAX5, FOXC1, PAX8
Foot Deformities	0.00212643	0.003	12	4.5373	457	CYP1B1, MYOD1, PAX2, EPHA7, TBX5, SOX3, TWIST1, ALX4, NOS1, BMP7, DKK1, BMP4
Osteoarthritis, Hip	0.00405006	0.003	12	4.91459	495	WNT2B, BMP1, MYOD1, SPON1, HTRA1, TWIST1, ASTN2, NOS1, BMP7, CD44, DKK1, BMP4
Ectodermal Dysplasia	0.00585856	0.004	12	5.15287	519	WLS, PLEC, TBX5, TWIST1, NFKB2, DLX3, ALX4, HES5, TFAP2A, DKK1, IRF8, BMP4
Adrenocortical Carcinoma	0.00749116	0.004	12	5.32165	536	CYP1B1, PRKCE, DLK1, PLAGL1, NR4A2, TWIST1, HES5, CDKN2B, RASSF1, CD44, PAX5, PAX8
Ectodermal Dysplasia	0.00612374	0.005	12	5.18265	522	WLS, PLEC, TBX5, TWIST1, NFKB2, DLX3, ALX4, HES5, TFAP2A, DKK1, IRF8, BMP4
Dental Caries	0.00678074	0.009	12	5.25215	529	ISL1, SLIT2, BMP1, NR4A2, EPHA7, NBL1, HTRA1, DLX3, NOS1, BMP7, BMP4, KCP
Cerebellar Ataxia	0.00921054	0.01	12	5.47058	551	DNER, SLC17A7, ARHGAP6, ZIC4, CBLN1, NOS1, BEAN1, KCNA2, TTPA, FOXC1, ZIC1, PAX8
Tooth Demineralization	0.00997878	0.011	12	5.53015	557	ISL1, SLIT2, BMP1, NR4A2, EPHA7, NBL1, HTRA1, DLX3, NOS1, BMP7, BMP4, KCP
Heart Septal Defects, Ventricular	0.000490557	<0.0001	12	3.82246	385	ISL1, TBX1, BMP1, PLAGL1, TBX5, TWIST1, TFAP2A, CD44, ZFPM2, PAX8, BMP4, NR2F2
Paranasal Sinus Neoplasms	0.000501961	<0.0001	12	3.83238	386	BMP1, MYOD1, PAX2, DLK1, PLEC, CDH13, CDKN2B, RASSF1, PAX7, CD44, PAX5, PAX8
Respiratory System Abnormalities	0.000696598	0.001	11	3.42532	345	WNT2B, SPAG6, ALX1, PLEC, NBL1, REEP1, TWIST1, ANKRD1, ALX4, SIX3, PAX8
Uniparental Disomy	0.00230979	0.001	11	3.98131	401	CYP1B1, OCA2, PDE10A, DLK1, PLAGL1, NDRG1, SOX3, TWIST1, CDKN2B, PAX5, NFIC
Thyroid Nodule	0.00145547	0.004	11	3.75296	378	GSC, RGS3, CHL1, BMP1, TWIST1, RASSF1, CD44, PAX5, CITED1, PAX8, NGEF
Abnormalities, Drug-Induced	0.00450128	0.004	11	4.34866	438	CYP1B1, DKK2, TBX5, CYP26A1, TWIST1, DLX3, HES5, NOS1, BMP7, ITGA4, BMP4
Nondisjunction, Genetic	0.00897882	0.009	11	4.78552	482	CYP1B1, OCA2, PDE10A, DLK1, PLAGL1, NDRG1, SOX3, TWIST1, CDKN2B, PAX5, NFIC
Osteoporotic Fractures	0.00016021	<0.0001	11	2.87925	290	WLS, MYOD1, MECOM, PDE4D, ASIC2, BMP7, CD44, PAX5, DKK1, HOXC4, BMP4
Spinal Dysraphism	0.000470115	<0.0001	11	3.26646	329	WNT2B, ISL1, ALX1, CYP26A1, TWIST1, BHMT, PAX7, TFAP2A, CD44, ZIC1, PAX8
Hyperostosis	0.000560122	<0.0001	11	3.33596	336	ISL1, COL12A1, BMP1, ALX1, HTRA1, PSTPIP2, PDE4D, ALX4, CD44, DKK1, BMP4
Hydronephrosis	0.00112531	<0.0001	11	3.63382	366	CYP1B1, PAX2, EPHA7, RASSF1, NOS1, TFAP2A, PAX5, ITGA4, FOXC1, PAX8, BMP4
Rhabdoid Tumor	0.00154933	<0.0001	11	3.78274	381	MYOD1, PAX2, ZIC4, TWIST1, RASSF1, CD44, PAX5, CITED1, PAX8, NR4A3, BMP4
Strabismus	8.47382e-05	0.001	10	2.22397	224	CYP1B1, EBF3, MYOD1, ROBO3, TWIST1, NOS1, PAX7, FOXC1, LMX1B, BMP4
Rhabdomyosarcoma, Embryonal	0.000866667	0.001	10	2.97854	300	MYOD1, PAX2, DLK1, TBX5, HES5, CDKN2B, PAX7, CD44, PAX5, PAX8
Sprains and Strains	0.000982299	0.001	10	3.02818	305	COL12A1, MYOD1, PRKCE, REEP1, TWIST1, SPHK1, NOS1, ADGRB1, PAX7, ADAMTS17
Heart Septal Defects, Atrial	0.00119343	0.001	10	3.10761	313	TBX1, BMP1, TBX5, REEP1, TWIST1, TFAP2A, CD44, ZFPM2, BMP4, NR2F2
Chordoma	0.0024401	0.001	10	3.42532	345	ZIC4, TWIST1, CDKN2B, RASSF1, SPHK1, PAX7, CD44, PAX8, NR4A3, BMP4
Neurofibroma	0.00350626	0.005	10	3.60403	363	CHL1, SLIT2, PAX2, DLK1, TWIST1, CDKN2B, ASIC2, TFAP2A, CD44, NFIC
Muscular Dystrophies, Limb-Girdle	0.00205868	0.007	10	3.34589	337	SYNM, LIMS2, AHNAK, MYOD1, PLEC, NDRG1, ANKRD1, ASTN2, NOS1, PAX7
Hip Injuries	0.00992248	0.007	10	4.19974	423	PRKCE, DCHS2, ONECUT2, TWIST1, NOS1, BMP7, CD44, ZFPM2, DKK1, HOXC4
Aniridia	3.93836e-06	<0.0001	10	1.55877	157	ISL1, ARHGAP6, CYP1B1, PAX2, DLK1, ALX4, PAX7, FOXC1, DKK1, BMP4
Cumulative Trauma Disorders	0.000495871	<0.0001	10	2.77004	279	COL12A1, MYOD1, PRKCE, REEP1, TWIST1, SPHK1, NOS1, ADGRB1, PAX7, ADAMTS17
Respiratory System Abnormalities	0.00103196	<0.0001	10	3.04804	307	WNT2B, SPAG6, ALX1, NBL1, REEP1, TWIST1, ANKRD1, ALX4, SIX3, PAX8
Malocclusion	0.00113746	<0.0001	10	3.08775	311	SLC17A7, BARX1, TBX5, NBL1, HTRA1, TWIST1, PAX7, BMP7, PAX5, FOXC1
Rhabdomyosarcoma, Alveolar	0.00131212	<0.0001	10	3.14732	317	MYOD1, PAX2, DLK1, TBX5, HES5, CDKN2B, PAX7, CD44, PAX5, PAX8
Kyphosis	0.000589153	0.001	9	2.33319	235	IMMP2L, IRX2, SLC32A1, MECOM, ONECUT2, ROBO3, PAX7, BMP7, BMP4
Dyskinesia, Drug-Induced	0.0032402	0.002	9	2.98847	301	SLC17A7, PRKCE, PDE10A, ZIC4, KCNC1, NOS1, DRD4, NKX6-1, NAT8L
Congenital Hypothyroidism	0.00331172	0.002	9	2.99839	302	ISL1, TBX1, NRGN, PAX2, SOX3, NFIX, NOS1, NKX6-1, PAX8
Dyskinesia, Drug-Induced	0.00418397	0.002	9	3.10761	313	SLC17A7, PRKCE, PDE10A, ZIC4, KCNC1, NOS1, DRD4, NKX6-1, NAT8L
Anterior Cruciate Ligament Injuries	0.00361035	0.004	9	3.03811	306	COL12A1, MYOD1, LOXL3, TWIST1, BHMT, PAX7, BMP7, CD44, DKK1
Carcinoma, Acinar Cell	0.00418397	0.005	9	3.10761	313	ISL1, GSC, PAX2, PRKCE, RASSF1, SPHK1, CD44, PAX8, NR4A3
Prolapse	0.00522597	0.007	9	3.21682	324	BMP1, MYOD1, LOXL3, TWIST1, NOS1, PAX7, CD44, ITGA4, DKK1
Prader-Willi Syndrome	0.00658131	0.007	9	3.33596	336	ISL1, OCA2, EBF3, MYOD1, DLK1, TWIST1, RASSF1, NKX6-1, DKK1
Tracheal Diseases	0.00790474	0.008	9	3.43525	346	WLS, TBX1, TBX5, TWIST1, NOS1, BMP7, CD44, DKK1, BMP4
Anus, Imperforate	2.80075e-05	<0.0001	9	1.55877	157	PAX2, PLEC, CYP26A1, TWIST1, ALX4, PAX7, BMP7, DKK1, BMP4
Osteogenesis Imperfecta	0.000625999	<0.0001	9	2.35304	237	CYP1B1, BMP1, TWIST1, DLX3, BMP7, CD44, FOXC1, DKK1, NR4A3
Tibial Fractures	0.00156023	<0.0001	9	2.68068	270	BMP1, MYOD1, DLK1, TWIST1, BMP7, CD44, PAX5, DKK1, BMP4
Acrocephalosyndactylia	0.000447797	0.001	8	1.78712	180	OCA2, MYOD1, ETV5, PRKCE, TBX5, TWIST1, ALX4, BMP4
Myoepithelioma	0.00129863	0.001	8	2.10483	212	BMP1, DLK1, TWIST1, CDKN2B, BMP7, CD44, NR4A3, BMP4
Vesico-Ureteral Reflux	0.00303771	0.001	8	2.41261	243	SLIT2, PCDH8, PAX2, CYP26A1, NOS1, BMP7, CD44, BMP4
Carcinoma, Islet Cell	0.00274492	0.002	8	2.3729	239	SLIT2, DLK1, CDH13, CDKN2B, RASSF1, NKX6-1, CD44, PAX8
Carcinoma, Islet Cell	0.00396935	0.002	8	2.52183	254	SLIT2, DLK1, CDH13, CDKN2B, RASSF1, NKX6-1, CD44, PAX8
Hernia, Ventral	0.00137842	0.003	8	2.12469	214	GSC, SLC32A1, BMP1, DLK1, TWIST1, ALX4, BHMT, BMP4
Joint Dislocations	0.00634576	0.003	8	2.73033	275	BMP1, ONECUT2, NBL1, TWIST1, ALX4, BMP7, CD44, DKK1
Hypospadias	0.00545785	0.004	8	2.66083	268	CYP1B1, PAX2, SOX3, HES5, BMP7, TFAP2A, DKK1, BMP4
Exostoses	0.00343729	0.005	8	2.46226	248	ISL1, COL12A1, ALX1, HTRA1, PDE4D, ALX4, CD44, DKK1
Hemangioma, Capillary	0.00878519	0.008	8	2.88918	291	PAX2, LMO2, PLAGL1, NDRG1, TWIST1, HES5, CD44, PAX8
Tooth Injuries	0.000425131	0.001	7	1.35027	136	GSC, EPHA7, TWIST1, HES5, NOS1, BMP7, ZIC1
Anodontia	0.00218348	0.001	7	1.78712	180	MYOD1, PAX2, TWIST1, SIX3, FOXC1, DKK1, BMP4
Skull Fractures	0.00137683	0.003	7	1.64812	166	WNT2B, GSC, TWIST1, BMP7, TFAP2A, CD44, BMP4
Transposition of Great Vessels	0.00152596	0.003	7	1.67791	169	ISL1, MESP1, TWIST1, CD44, ZFPM2, ZIC1, NR2F2
Nystagmus, Pathologic	0.00370756	0.003	7	1.96583	198	CYP1B1, OCA2, ROBO3, SOX3, TWIST1, FOXC1, ZIC1
Soft Tissue Injuries	0.00536808	0.004	7	2.10483	212	BMP1, MYOD1, TWIST1, NOS1, PAX7, CD44, BMP4
Osteochondroma	0.0044799	0.005	7	2.03533	205	ISL1, COL12A1, ALX1, PDE4D, ALX4, CD44, BMP4
Aortic Stenosis, Supravalvular	0.00863601	0.005	7	2.3034	232	GSC, PAX2, CDH13, TWIST1, NOS1, TFAP2A, BMP4
Ureteral Neoplasms	0.00943441	0.007	7	2.34312	236	CYP1B1, PAX2, TWIST1, CDKN2B, RASSF1, CD44, PAX8
Orbital Neoplasms	0.00564456	0.008	7	2.12469	214	BMP1, MYOD1, PAX2, TWIST1, CD44, PAX5, PAX8
Anophthalmos	0.000484752	<0.0001	7	1.38006	139	ISL1, SOX3, BMP7, TFAP2A, SIX3, FOXC1, BMP4
Hernia, Umbilical	0.000506043	<0.0001	7	1.38998	140	SLC32A1, BMP1, DLK1, TWIST1, ALX4, BHMT, BMP4
Tibial Meniscus Injuries	0.000623946	<0.0001	7	1.43963	145	DKK2, TWIST1, BHMT, BMP7, CD44, DKK1, BMP4
Congenital Microtia	0.000294257	0.001	6	0.90349	91	GSC, HMX1, PLEC, TWIST1, BMP7, CD44
Dandy-Walker Syndrome	0.000488882	0.001	6	0.992846	100	FGF17, ZIC4, SIX3, FOXC1, ZIC1, BMP4
Brachydactyly	0.000602271	0.001	6	1.03256	104	PLEKHD1, TBX5, TWIST1, PDE4D, FOXC1, BMP4
Abnormalities, Severe Teratoid	0.00116655	0.001	6	1.17156	118	LINGO1, ALX1, SOX3, TFAP2A, SIX3, BMP4
Maxillofacial Injuries	0.00121851	0.001	6	1.18149	119	WNT2B, TWIST1, BMP7, TFAP2A, CD44, BMP4
Kallmann Syndrome	0.00214808	0.004	6	1.32048	133	FGF17, PAX2, SOX3, TFAP2A, CD44, BMP4
Mandibulofacial Dysostosis	0.00517427	0.004	6	1.57862	159	GSC, TBX1, CYP26A1, TWIST1, GBX2, TFAP2A
Preleukemia	0.00793837	0.004	6	1.72755	174	CYP1B1, MECOM, PRKCE, LMO2, PAX5, IRF8
Fractures, Ununited	0.00429628	0.006	6	1.51905	153	TWIST1, BMP7, CD44, PAX5, DKK1, BMP4
Femoral Neck Fractures	0.0048682	0.006	6	1.55877	157	TWIST1, NOS1, BMP7, CD44, ZFPM2, DKK1
Neoplasm Micrometastasis	0.0097838	0.006	6	1.80698	182	CYP1B1, TWIST1, RASSF1, CD44, ITGA4, PAX8
Torsion Abnormality	0.00330325	0.008	6	1.43963	145	ISL1, BARX1, TWIST1, NOS1, BMP7, CD44
Arm Injuries	0.006921	0.008	6	1.67791	169	BMP1, TWIST1, SLC1A4, BMP7, CD44, BMP4
Beckwith-Wiedemann Syndrome	0.0075193	0.009	6	1.70769	172	MYOD1, DLK1, PLAGL1, RASSF1, PAX7, DRD4
Sarcoma, Clear Cell	0.00793837	0.009	6	1.72755	174	IRX2, MYOD1, PAX2, PAX5, CITED1, PAX8
CHARGE Syndrome	0.00021624	<0.0001	6	0.853847	86	TBX1, TBX5, NBL1, GBX2, ZIC1, BMP4
Malocclusion, Angle Class III	0.000371296	<0.0001	6	0.943203	95	BARX1, TBX5, TWIST1, PAX7, PAX5, FOXC1
Ectromelia	0.000392817	<0.0001	6	0.953132	96	ISL1, CYP26A1, DLX3, ALX4, BMP7, BMP4
Hearing Loss, Conductive	0.00111631	<0.0001	6	1.16163	117	SLC17A7, TWIST1, KCNC1, TFAP2A, CD44, BMP4
Arnold-Chiari Malformation	0.00127222	<0.0001	6	1.19141	120	BMP1, PAX2, NBL1, NFIX, DKK1, BMP4
Anaplasia	0.00144427	<0.0001	6	1.2212	123	MYOD1, PAX2, PAX7, CD44, PAX5, PAX8
Hypertelorism	0.00240262	<0.0001	6	1.35027	136	TBX1, NBL1, ALX4, ITGA4, SIX3, FOXC1
Fractures, Open	5.14686e-05	0.001	5	0.407067	41	MYOD1, TWIST1, SLC1A4, BMP7, BMP4
Aphakia	0.000702977	0.001	5	0.70492	71	SLC17A7, PAX2, TWIST1, PAX7, TFAP2A
Mandibular Fractures	0.000849135	0.001	5	0.734706	74	WNT2B, TWIST1, BMP7, CD44, BMP4
Jaw Fractures	0.00134925	0.001	5	0.814133	82	WNT2B, TWIST1, BMP7, CD44, BMP4
Syringomyelia	0.00322621	0.001	5	0.992846	100	BMP1, NBL1, KCNA2, DKK1, BMP4
Radius Fractures	0.00114148	0.002	5	0.784348	79	BMP1, TWIST1, BMP7, CD44, BMP4
Radius Fractures	0.00175571	0.003	5	0.863776	87	BMP1, TWIST1, BMP7, CD44, BMP4
Blepharophimosis	0.00184669	0.003	5	0.873704	88	DLK1, ZIC4, ZFPM2, ZIC1, BMP4
Skull Fractures	0.00270389	0.004	5	0.953132	96	GSC, TWIST1, BMP7, CD44, BMP4
Forearm Injuries	0.00414066	0.005	5	1.05242	106	BMP1, TWIST1, BMP7, CD44, BMP4
Coronary Vessel Anomalies	0.00466123	0.005	5	1.0822	109	TBX1, TBX5, CD44, ZFPM2, LMX1B
Anencephaly	0.00430931	0.007	5	1.06234	107	LINGO1, ALX1, TFAP2A, SIX3, BMP4
Heterotaxy Syndrome	0.00466123	0.007	5	1.0822	109	TBX1, TBX5, ITGA4, ZIC1, BMP4
Esophageal Atresia	0.00542558	0.007	5	1.12192	113	TBX1, TWIST1, NOS1, BMP7, BMP4
Osteitis	0.00771674	0.007	5	1.2212	123	PSTPIP2, TWIST1, BMP7, DKK1, IRF8
Mixed Tumor, Mullerian	0.00879729	0.009	5	1.26091	127	MYOD1, PAX2, TWIST1, CD44, PAX8
Double Outlet Right Ventricle	7.28059e-05	<0.0001	5	0.436852	44	ISL1, MESP1, TWIST1, ZFPM2, NR2F2
Open Bite	9.04418e-05	<0.0001	5	0.456709	46	TBX5, TWIST1, PAX7, BMP7, PAX5
Nephroma, Mesoblastic	0.000322036	<0.0001	5	0.595707	60	PAX2, CD44, PAX5, CITED1, PAX8
Malocclusion, Angle Class II	0.00107781	<0.0001	5	0.77442	78	TBX5, NBL1, TWIST1, PAX7, PAX5
Teratogenesis	0.0015203	0.001	4	0.496423	50	CYP1B1, ALX4, NOS1, BMP4
Intestinal Volvulus	0.00163702	0.001	4	0.506351	51	ISL1, BARX1, TWIST1, NOS1
Scotoma	0.00216633	0.001	4	0.546065	55	CYP1B1, HTRA1, CDKN2B, TTPA
Truncus Arteriosus, Persistent	0.00102228	0.002	4	0.446781	45	TBX1, TBX5, BMP7, BMP4
Albinism, Ocular	0.00468093	0.002	4	0.675135	68	CYP1B1, OCA2, PAX2, FOXC1
Bladder Exstrophy	0.00693586	0.002	4	0.754563	76	ISL1, SYNM, PLAGL1, BMP4
Aortopulmonary Septal Defect	0.00140951	0.003	4	0.486494	49	TBX1, TBX5, BMP7, BMP4
Akathisia, Drug-Induced	0.00335756	0.003	4	0.615564	62	SLC32A1, PDE10A, NR4A2, KCNC1
Choanal Atresia	0.00298046	0.004	4	0.595707	60	NBL1, REEP1, SIX3, PAX8
Branchio-Oto-Renal Syndrome	0.00263337	0.005	4	0.57585	58	TBX1, PAX2, TFAP2A, BMP4
Endocardial Cushion Defects	0.00398214	0.005	4	0.64535	65	TBX1, TBX5, CD44, BMP4
Testicular Hydrocele	0.00518992	0.005	4	0.694992	70	PAX2, SOX3, CD44, ITGA4
Pseudarthrosis	0.00545777	0.006	4	0.70492	71	BMP7, CD44, DKK1, BMP4
Overbite	2.58865e-05	<0.0001	4	0.178712	18	TBX5, TWIST1, PAX7, PAX5
Malocclusion, Angle Class I	0.00010134	<0.0001	4	0.248211	25	TBX5, TWIST1, PAX7, PAX5
Septo-Optic Dysplasia	0.000388106	<0.0001	4	0.347496	35	ISL1, SOX3, NFIX, NFIC
Tracheobronchomalacia	0.000591767	0.001	3	0.168784	17	WLS, TBX5, TWIST1
Fractures, Malunited	0.000704941	0.001	3	0.178712	18	TWIST1, BMP7, DKK1
Ectropion	0.00129204	0.001	3	0.218426	22	CYP1B1, TWIST1, FOXC1
Thyroglossal Cyst	0.00188784	0.001	3	0.248211	25	TFAP2A, CD44, PAX8
Diastema	0.00353151	0.001	3	0.307782	31	DKK2, DKK1, BMP4
Tracheobronchomalacia	0.000831013	0.002	3	0.188641	19	WLS, TBX5, TWIST1
Sotos Syndrome	0.0077902	0.007	3	0.407067	41	IL1RAPL2, NFIX, NFIC
Cerebral Amyloid Angiopathy, Familial	0.00947084	0.008	3	0.436852	44	HTRA1, CD44, FOXC1
Nail-Patella Syndrome	0.00832896	0.011	3	0.416995	42	ISL1, PAX2, LMX1B
Synesthesia	0.00143314	0.001	2	0.0595707	6	SLIT2, ROBO3
Tracheobronchomalacia	0.00945969	0.004	2	0.148927	15	WLS, TBX5
Aphakia, Postcataract	0.00711945	0.006	2	0.12907	13	TWIST1, PAX7
