# Supplementary material for: The H3K27M mutation alters stem cell growth, epigenetic regulation, and differentiation potential
Source: BMC Biol. 2022 May 30;20:124. doi: 10.1186/s12915-022-01324-0 (PMC9153095; doi:10.1186/s12915-022-01324-0)
Supplement: Supplementary file 11 — Additional file 11: Table S7. GO terms associated with genes with increased expression in the mutant versus WT at day 5, H3K27me3 at day 0, and loss of DNA methylation in the mutant at day 5. Enriched biological processes, cellular components, molecular functions, and MeSH disease terms are shown with the p-value/adj. p-value (FDR), genes observed versus expected, and term-associated genes. [file 12915_2022_1324_MOESM11_ESM.xlsx]

## Sheet: Biological processes
GO-Term	p-value	Adjusted p-value	# Genes (observed)	# Genes (expected)	# Genes (total)	List of observed genes
negative regulation of cellular process	0.00139155	0.001	12	5.29648	4955	HES4, LIMS2, SORCS3, RFX4, ZNF536, CPEB1, DRD4, ADGRA2, FAM107A, NR2F2, DLK1, NKX6-2
negative regulation of biological process	0.00456438	0.003	12	6.00624	5619	HES4, LIMS2, SORCS3, RFX4, ZNF536, CPEB1, DRD4, ADGRA2, FAM107A, NR2F2, DLK1, NKX6-2
nervous system development	0.00192892	0.001	8	2.53975	2376	HES4, RFX4, ZNF536, NAV2, ADGRA2, PCDH19, NR2F2, NKX6-2
central nervous system development	0.000442108	<0.0001	6	1.06571	997	RFX4, NAV2, ADGRA2, PCDH19, NR2F2, NKX6-2
negative regulation of multicellular organismal process	0.00195158	<0.0001	6	1.41311	1322	HES4, LIMS2, RFX4, ZNF536, NR2F2, NKX6-2
negative regulation of developmental process	0.00413024	0.001	5	1.12236	1050	HES4, LIMS2, RFX4, ZNF536, NKX6-2
regulation of cell development	0.00277616	0.002	5	1.02402	958	HES4, LIMS2, ZNF536, ADGRA2, NKX6-2
regionalization	0.000473018	0.001	4	0.378397	354	HES4, RFX4, NR2F2, NKX6-2
pattern specification process	0.00112334	0.001	4	0.476737	446	HES4, RFX4, NR2F2, NKX6-2
negative regulation of nervous system development	0.000289456	<0.0001	4	0.332433	311	HES4, RFX4, ZNF536, NKX6-2
negative regulation of neurogenesis	0.00343108	0.006	3	0.309986	290	HES4, ZNF536, NKX6-2
negative regulation of cell development	0.00526655	0.007	3	0.361294	338	HES4, ZNF536, NKX6-2
regulation of transcription involved in cell fate commitment	0.000145817	0.001	2	0.0181716	17	NR2F2, NKX6-2
spinal cord dorsal/ventral patterning	0.000270224	0.001	2	0.0245851	23	RFX4, NKX6-2
spinal cord patterning	0.000320013	0.001	2	0.0267229	25	RFX4, NKX6-2
dorsal/ventral pattern formation	0.00427895	0.003	2	0.0983404	92	RFX4, NKX6-2
regulation of calcium ion transmembrane transporter activity	0.00464941	0.003	2	0.102616	96	DRD4, AHNAK
regulation of systemic arterial blood pressure	0.00446238	0.004	2	0.100478	94	NAV2, NR2F2
phenol-containing compound metabolic process	0.00553529	0.005	2	0.112236	105	OCA2, DRD4
spinal cord development	0.0057419	0.006	2	0.114374	107	RFX4, NKX6-2
regulation of voltage-gated calcium channel activity	0.000908576	<0.0001	2	0.0448945	42	DRD4, AHNAK
eye pigment metabolic process	0.0032035	0.001	1	0.00320675	3	OCA2
pigment metabolic process involved in pigmentation	0.0032035	0.001	1	0.00320675	3	OCA2
eye pigment biosynthetic process	0.0032035	0.001	1	0.00320675	3	OCA2
pigment metabolic process involved in developmental pigmentation	0.0032035	0.001	1	0.00320675	3	OCA2
regulation of transcription involved in lymphatic endothelial cell fate commitment	0.00213567	0.002	1	0.00213783	2	NR2F2
lymphatic endothelial cell fate commitment	0.0032035	0.002	1	0.00320675	3	NR2F2
vagus nerve development	0.0032035	0.003	1	0.00320675	3	NAV2
positive regulation of catecholamine uptake involved in synaptic transmission	0.0032035	0.003	1	0.00320675	3	DRD4
positive regulation of dopamine uptake involved in synaptic transmission	0.0032035	0.003	1	0.00320675	3	DRD4
negative regulation of hepatocyte proliferation	0.00426917	0.003	1	0.00427567	4	LIMS2
positive regulation of mRNA polyadenylation	0.00426917	0.003	1	0.00427567	4	CPEB1
positive regulation of integrin-mediated signaling pathway	0.00745969	0.003	1	0.00748242	7	LIMS2
regulation of establishment of blood-brain barrier	0.00426917	0.004	1	0.00427567	4	ADGRA2
glossopharyngeal nerve development	0.00533376	0.004	1	0.00534459	5	NAV2
eye pigmentation	0.00852103	0.004	1	0.00855134	8	OCA2
regulation of systemic arterial blood pressure by baroreceptor feedback	0.00426917	0.005	1	0.00427567	4	NAV2
negative regulation of smoothened signaling pathway involved in ventral spinal cord patterning	0.00533376	0.005	1	0.00534459	5	RFX4
positive regulation of neurotransmitter uptake	0.00639726	0.005	1	0.0064135	6	DRD4
acetyl-CoA biosynthetic process from acetate	0.00213567	0.006	1	0.00213783	2	ACSS1
acetate biosynthetic process	0.00213567	0.006	1	0.00213783	2	ACSS1
propionate biosynthetic process	0.00213567	0.006	1	0.00213783	2	ACSS1
regulation of transcription from RNA polymerase II promoter involved in spinal cord motor neuron fate specification	0.0032035	0.006	1	0.00320675	3	NKX6-2
short-chain fatty acid biosynthetic process	0.00426917	0.006	1	0.00427567	4	ACSS1
positive regulation of sodium:proton antiporter activity	0.00426917	0.006	1	0.00427567	4	DRD4
positive regulation of synaptic transmission, dopaminergic	0.00745969	0.006	1	0.00748242	7	DRD4
regulation of transcription from RNA polymerase II promoter involved in ventral spinal cord interneuron specification	0.00426917	0.007	1	0.00427567	4	NKX6-2
regulation of sodium:proton antiporter activity	0.00639726	0.007	1	0.0064135	6	DRD4
acetate metabolic process	0.0032035	0.008	1	0.00320675	3	ACSS1
endothelial cell fate commitment	0.00745969	0.008	1	0.00748242	7	NR2F2
regulation of dopamine uptake involved in synaptic transmission	0.00852103	0.008	1	0.00855134	8	DRD4
regulation of catecholamine uptake involved in synaptic transmission	0.00852103	0.008	1	0.00855134	8	DRD4
propionate metabolic process	0.00426917	0.009	1	0.00427567	4	ACSS1
lymphatic endothelial cell differentiation	0.00852103	0.009	1	0.00855134	8	NR2F2
negative regulation of cytoplasmic translation	0.00852103	0.011	1	0.00855134	8	CPEB1
smoothened signaling pathway involved in ventral spinal cord patterning	0.00958128	0.012	1	0.00962025	9	RFX4
negative regulation of retinoic acid receptor signaling pathway	0.00958128	0.016	1	0.00962025	9	ZNF536

## Sheet: Cellular components
GO-Term	p-value	Adjusted p-value	# Genes (observed)	# Genes (expected)	# Genes (total)	List of observed genes
focal adhesion	0.000818806	<0.0001	4	0.436217	410	LIMS2, AHNAK, FAM107A, FBLN7
cell-substrate adherens junction	0.000841391	<0.0001	4	0.439408	413	LIMS2, AHNAK, FAM107A, FBLN7
cell-substrate junction	0.000872188	<0.0001	4	0.443664	417	LIMS2, AHNAK, FAM107A, FBLN7
adherens junction	0.00244927	0.002	4	0.587297	552	LIMS2, AHNAK, FAM107A, FBLN7
anchoring junction	0.00271657	0.003	4	0.60432	568	LIMS2, AHNAK, FAM107A, FBLN7

## Sheet: Molecular function
GO-Term	p-value	Adjusted p-value	# Genes (observed)	# Genes (expected)	# Genes (total)	List of observed genes
cation binding	0.00714874	0.006	10	4.61575	4289	LIMS2, ZNF536, CPEB1, DRD4, ZNF280B, PCDH19, FBLN7, NR2F2, ACSS1, DLK1
DNA-binding transcription factor activity	0.00215752	0.002	6	1.44101	1339	HES4, RFX4, ZNF536, ZNF280B, NR2F2, NKX6-2
transcription regulator activity	0.00760092	0.005	6	1.85426	1723	HES4, RFX4, ZNF536, ZNF280B, NR2F2, NKX6-2
RNA polymerase II regulatory region sequence-specific DNA binding	0.00123227	0.001	5	0.852336	792	HES4, RFX4, ZNF536, NR2F2, NKX6-2
RNA polymerase II regulatory region DNA binding	0.00128174	0.001	5	0.85987	799	HES4, RFX4, ZNF536, NR2F2, NKX6-2
transcription regulatory region sequence-specific DNA binding	0.00163605	0.002	5	0.908298	844	HES4, RFX4, ZNF536, NR2F2, NKX6-2
sequence-specific double-stranded DNA binding	0.0020705	0.002	5	0.957802	890	HES4, RFX4, ZNF536, NR2F2, NKX6-2
transcription regulatory region DNA binding	0.00289852	0.002	5	1.03421	961	HES4, RFX4, ZNF536, NR2F2, NKX6-2
regulatory region nucleic acid binding	0.00291168	0.002	5	1.03529	962	HES4, RFX4, ZNF536, NR2F2, NKX6-2
double-stranded DNA binding	0.00321257	0.002	5	1.05896	984	HES4, RFX4, ZNF536, NR2F2, NKX6-2
DNA-binding transcription factor activity, RNA polymerase II-specific	0.00510819	0.002	5	1.1795	1096	HES4, RFX4, ZNF536, NR2F2, NKX6-2
sequence-specific DNA binding	0.00728535	0.007	5	1.28281	1192	HES4, RFX4, ZNF536, NR2F2, NKX6-2
RNA polymerase II proximal promoter sequence-specific DNA binding	0.00232583	0.001	4	0.581138	540	HES4, RFX4, ZNF536, NKX6-2
proximal promoter sequence-specific DNA binding	0.00260308	0.001	4	0.599434	557	HES4, RFX4, ZNF536, NKX6-2
DNA-binding transcription repressor activity, RNA polymerase II-specific	0.0022723	0.002	3	0.267969	249	HES4, ZNF536, NKX6-2
N-box binding	0.00215017	0.001	1	0.00215236	2	HES4
acetate-CoA ligase activity	0.00322526	0.001	1	0.00322855	3	ACSS1
propionate-CoA ligase activity	0.00429815	0.002	1	0.00430473	4	ACSS1
retinoic acid-responsive element binding	0.00644064	0.009	1	0.00645709	6	ZNF536
norepinephrine binding	0.00536994	0.01	1	0.00538091	5	DRD4
aromatic amino acid transmembrane transporter activity	0.00751023	0.011	1	0.00753328	7	OCA2
epinephrine binding	0.00857874	0.011	1	0.00860946	8	DRD4
dopamine neurotransmitter receptor activity, coupled via Gi/Go	0.00857874	0.012	1	0.00860946	8	DRD4

## Sheet: MeSH Disease
MeSH-Term	p-value	Adjusted p-value	# Genes (observed)	# Genes (expected)	# Genes (total)	List of observed genes
Nervous System Diseases	0.00324073	<0.0001	19	13.3947	13761	HES4, OCA2, LIMS2, SORCS3, RFX4, ZNF536, BEAN1, CPEB1, DRD4, NAV2, AHNAK, ADGRA2, FAM107A, PCDH19, FBLN7, NR2F2, ACSS1, DLK1, NKX6-2
Brain Diseases	0.000556199	<0.0001	18	10.6595	10951	HES4, OCA2, SORCS3, RFX4, ZNF536, BEAN1, CPEB1, DRD4, NAV2, AHNAK, ADGRA2, FAM107A, PCDH19, FBLN7, NR2F2, ACSS1, DLK1, NKX6-2
Central Nervous System Diseases	0.00105983	<0.0001	18	11.1014	11405	HES4, OCA2, SORCS3, RFX4, ZNF536, BEAN1, CPEB1, DRD4, NAV2, AHNAK, ADGRA2, FAM107A, PCDH19, FBLN7, NR2F2, ACSS1, DLK1, NKX6-2
Brain Neoplasms	0.00219336	0.002	12	5.47233	5622	HES4, RFX4, CPEB1, DRD4, AHNAK, ADGRA2, FAM107A, FBLN7, NR2F2, ACSS1, DLK1, NKX6-2
Central Nervous System Neoplasms	0.0034319	0.003	12	5.74293	5900	HES4, RFX4, CPEB1, DRD4, AHNAK, ADGRA2, FAM107A, FBLN7, NR2F2, ACSS1, DLK1, NKX6-2
Nervous System Neoplasms	0.00400279	0.003	12	5.84027	6000	HES4, RFX4, CPEB1, DRD4, AHNAK, ADGRA2, FAM107A, FBLN7, NR2F2, ACSS1, DLK1, NKX6-2
Nervous System Neoplasms	0.00467261	0.005	12	5.94053	6103	HES4, RFX4, CPEB1, DRD4, AHNAK, ADGRA2, FAM107A, FBLN7, NR2F2, ACSS1, DLK1, NKX6-2
Dyskinesias	0.00757101	0.008	7	2.45681	2524	OCA2, ZNF536, BEAN1, DRD4, NAV2, PCDH19, NKX6-2
Puberty, Precocious	0.00196824	0.003	3	0.254052	261	PCDH19, NR2F2, DLK1
Hyperphagia	0.0099707	0.01	3	0.454568	467	OCA2, ZNF536, DRD4
Bulimia	0.00721453	0.008	2	0.128486	132	ZNF536, DRD4
