# Supplementary material for: The H3K27M mutation alters stem cell growth, epigenetic regulation, and differentiation potential
Source: BMC Biol. 2022 May 30;20:124. doi: 10.1186/s12915-022-01324-0 (PMC9153095; doi:10.1186/s12915-022-01324-0)
Supplement: Supplementary file 12 — Additional file 12: Table S8. Concordance in gene expression patterns between our human embryonic stem cells with H3K27M mutation and DIPG tumors involving H3K27M mutation. (A) Pathway enrichment analysis for concordant differentially regulated genes in H3K27M versus WT cells at day 5 and DIPG tumor versus normal brain tissue samples. (B) List of concordant differentially regulated genes (139 genes) in H3K27M versus WT cells at day 5 and DIPG tumor versus normal brain tissue samples. [file 12915_2022_1324_MOESM12_ESM.xlsx]

## Sheet: Pathway Analysis
GO Term	Overlap	p-value	Adjusted p-value	Genes
cAMP signaling pathway	8 (216)	0.000136366	0.021273	GRIA1; RAP1A; PDE10A; NPR1; ADORA1; DRD2; CREB5; RAPGEF4
TNF-alpha signaling via NF-kB	6 (200)	0.00277299	0.0332759	BTG3; SPSB1; CSF1; BCL6; SERPINE1; CD44
Estrogen response late	6 (200)	0.00277299	0.0332759	SOX3; BTG3; PDLIM3; GALE; HOMER2 ;CD44
Epithelial mesenchymal transition	6 (200)	0.00277299	0.0332759	SFRP1; WIPF1; CALD1; SERPINE1; WNT5A; CD44
Synapse organization	7 (126)	2.8554e-05	0.0378911	CAST; PCDHB5; PCDHB14; DRD2 ;L1CAM ;GPC6; SHANK2
Microvillus organization	3 (14)	0.000113053	0.0386905	RAP2A; RAP1A; MAP4K4
Synapse assembly	5 (69)	0.000118627	0.0386905	WNT5A; PCDHB14; PCDHB5; DRD2; SHANK2
Microvillus assembly	3 (15)	0.000140598	0.0386905	RAP2A; RAP1A; MAP4K4
Negative regulation of cell motility	6 (114)	0.000145782	0.0386905	SFRP1; RAP2A; MCTP1; DLC1; SERPINE1; DRD2
Glutamate receptor binding	3 (17)	0.000207995	0.0434709	IGSF11; HOMER2; SHANK2
Positive regulation of transcription, DNA-templated	20 (1183)	0.000198343	0.0438668	PID1; BNC1; PCGF5; SERPINE1; WNT5A; ATAD2; STAT3; EBF3; PBX4; NR2F2; ISL1; SOX3; TOX3; SFRP1; HEY1; RFX4; NFIC; ALX1; MAP3K12; CREB5
Circadian entrainment	5 (97)	0.000582427	0.0454293	GRIA1; NOS1AP; GNB4; CACNA1H; CACNA1G
MAPK signaling pathway	8 (294)	0.00105963	0.0551009	RAP1A; CSF1; IRAK1; MKNK2; CACNA1H; CACNA1G ;MAP3K12; MAP4K4

## Sheet: Common Genes List
Genes (139)
ZNF528
ZAK
WNT5A
WIPF1
WDR72
VGLL3
VAT1L
USH2A
UBE2E3
TTLL6
TSEN15
TOX3
TNFSF4
TNFRSF19
TMSB15A
TAF1A
SYTL2
STK32B
STAT3
ST8SIA1
SPSB1
SP140L
SOX3
SORCS1
SLC32A1
SHANK2
SH3TC1
SH3GLB1
SFRP1
SERPINE1
RGS5
RFX4
REEP1
RASSF1
RAPGEF4
RAP2A
RAP1A
RAET1K
RACGAP1
PTPN21
PRMT8
PPP2R2C
PPP1R9A
PLTP
PID1
PGAP3
PDLIM3
PDE10A
PCGF5
PCDHB5
PCDHB14
PBX4
PBX3
ORAI2
NR2F2
NPR1
NOS1AP
NKX6-2
NFKBIZ
NFIC
NCKAP5
NACC1
MKNK2
MESDC1
MED8
MCTP1
MBOAT2
MAP4K4
MAP3K12
MAMDC2
LOXL4
LIN7A
L1CAM
KRT17
KLHDC1
KIFC2
KCNJ8
JPH2
ISL1
IRAK1
IGSF11
HOMER2
HEY1
H1F0
GRIA1
GPC6
GNB4
GLTPD2
GAS2L3
GALE
FST
EXO1
EFR3B
EBF3
DTX3
DRD2
DLK1
DLC1
DKK2
DIRAS3
DIRAS2
DENND1C
DCHS1
DAAM2
CYP26A1
CSF1
CREB5
CPEB1
COMMD3
CLVS2
CHN2
CHD3
CFL2
CERK
CD82
CD44
CCDC50
CAST
CALD1
CACNA1H
CACNA1G
C8ORF46
C2CD4C
BTG3
BNC1
BEND6
BCL6
BAIAP2
ATG16L1
ATAD2
ASTN2
ARPC5
ARMCX1
ARL8A
ANXA5
ALX1
AHNAK
ADORA1
ACOXL
